# Supplementary material for: Benchmarking Electronic-Structure Methods for the Description of Dark Transitions in Carbonyls at and Beyond the Franck–Condon Point
Source: J Phys Chem A. 2025 Sep 26;129(40):9355–67. doi: 10.1021/acs.jpca.5c05510 (PMC12516729; doi:10.1021/acs.jpca.5c05510)
Supplement: Supplementary file 2 [file jp5c05510_si_002.zip]

Archive with 141 entries (99 files):
- dark-state-carbonyls-submission/
- dark-state-carbonyls-submission/README.md
- dark-state-carbonyls-submission/fcht_spectra_acetaldehyde/
- dark-state-carbonyls-submission/fcht_spectra_acetaldehyde/README.md
- dark-state-carbonyls-submission/fcht_spectra_acetaldehyde/fcht_vh_cam-b3lyp.inp
- dark-state-carbonyls-submission/fcht_spectra_acetaldehyde/fcht_vh_cam-b3lyp.spectrum
- dark-state-carbonyls-submission/fcht_spectra_acetaldehyde/fcht_vh_cam-b3lyp.spectrum.converted
- dark-state-carbonyls-submission/fcht_spectra_acetaldehyde/opt_gs_camb3lyp_acetaldehyde_orca6.hess
- dark-state-carbonyls-submission/fcht_spectra_acetaldehyde/opt_gs_camb3lyp_acetaldehyde_orca6.inp
- dark-state-carbonyls-submission/fcht_spectra_acetaldehyde/opt_gs_camb3lyp_acetaldehyde_orca6.xyz
- dark-state-carbonyls-submission/liic_acetaldehyde/
- dark-state-carbonyls-submission/liic_acetaldehyde/LIIC-S0min-S1min.xyz
- dark-state-carbonyls-submission/liic_acetaldehyde/README.md
- dark-state-carbonyls-submission/liic_acetaldehyde/collated_method_data/
- dark-state-carbonyls-submission/liic_acetaldehyde/collated_method_data/adc2-collated-data.out
- dark-state-carbonyls-submission/liic_acetaldehyde/collated_method_data/b3lyp-full-collated-data.out
- dark-state-carbonyls-submission/liic_acetaldehyde/collated_method_data/b3lyp-tda-collated-data.out
- dark-state-carbonyls-submission/liic_acetaldehyde/collated_method_data/camb3lyp-full-collated-data.out
- dark-state-carbonyls-submission/liic_acetaldehyde/collated_method_data/camb3lyp-tda-collated-data.out
- dark-state-carbonyls-submission/liic_acetaldehyde/collated_method_data/cc2-3-svpd-collated-data.out
- dark-state-carbonyls-submission/liic_acetaldehyde/collated_method_data/cc2-collated-data.out
- dark-state-carbonyls-submission/liic_acetaldehyde/collated_method_data/cc2-svpd-collated-data.out
- dark-state-carbonyls-submission/liic_acetaldehyde/collated_method_data/cc3-PES.out
- dark-state-carbonyls-submission/liic_acetaldehyde/collated_method_data/cc3-collated-data.out
- dark-state-carbonyls-submission/liic_acetaldehyde/collated_method_data/cc3-svpd-collated-data.out
- dark-state-carbonyls-submission/liic_acetaldehyde/collated_method_data/eom-ccsd-collated-data.out
- dark-state-carbonyls-submission/liic_acetaldehyde/collated_method_data/pbe0-full-collated-data.out
- dark-state-carbonyls-submission/liic_acetaldehyde/collated_method_data/pbe0-tda-collated-data.out
- dark-state-carbonyls-submission/liic_acetaldehyde/collated_method_data/wb97xd4-full-collated-data.out
- dark-state-carbonyls-submission/liic_acetaldehyde/collated_method_data/wb97xd4-tda-avdz-data.out
- dark-state-carbonyls-submission/liic_acetaldehyde/collated_method_data/wb97xd4-tda-avtz-data.out
- dark-state-carbonyls-submission/liic_acetaldehyde/collated_method_data/wb97xd4-tda-collated-data.out
- dark-state-carbonyls-submission/liic_acetaldehyde/collated_method_data/xms-caspt2-4e-3o-collated-data.out
- dark-state-carbonyls-submission/nea_spectra_acetaldehyde/
- dark-state-carbonyls-submission/nea_spectra_acetaldehyde/experimental/
- dark-state-carbonyls-submission/nea_spectra_acetaldehyde/experimental/README.md
- dark-state-carbonyls-submission/nea_spectra_acetaldehyde/experimental/acetaldehyde_spectrum_nm.txt
- dark-state-carbonyls-submission/nea_spectra_acetaldehyde/photolysis_rate/
- dark-state-carbonyls-submission/nea_spectra_acetaldehyde/photolysis_rate/StandardActinicFluxes2.csv
- dark-state-carbonyls-submission/nea_spectra_acetaldehyde/photolysis_rate/photolysis_rates.txt
- dark-state-carbonyls-submission/nea_spectra_acetaldehyde/photolysis_rate/photorate.py
- dark-state-carbonyls-submission/nea_spectra_acetaldehyde/sample50_jsdiv/
- dark-state-carbonyls-submission/nea_spectra_acetaldehyde/sample50_jsdiv/absspec.reduced.n50.nm.cross.dat
- dark-state-carbonyls-submission/nea_spectra_acetaldehyde/sample50_jsdiv/reduced_samples_50.xyz
- dark-state-carbonyls-submission/nea_spectra_acetaldehyde/spectra_sample50/
- dark-state-carbonyls-submission/nea_spectra_acetaldehyde/spectra_sample50/.gitignore
- dark-state-carbonyls-submission/nea_spectra_acetaldehyde/spectra_sample50/adc2_avtz/
- dark-state-carbonyls-submission/nea_spectra_acetaldehyde/spectra_sample50/adc2_avtz/absspec.specdata.n50.nm.cross.dat
- dark-state-carbonyls-submission/nea_spectra_acetaldehyde/spectra_sample50/cc23_svpd/
- dark-state-carbonyls-submission/nea_spectra_acetaldehyde/spectra_sample50/cc23_svpd/absspec.specdata.n50.nm.cross.dat
- dark-state-carbonyls-submission/nea_spectra_acetaldehyde/spectra_sample50/cc2_avtz/
- dark-state-carbonyls-submission/nea_spectra_acetaldehyde/spectra_sample50/cc2_avtz/absspec.specdata.n50.nm.cross.dat
- dark-state-carbonyls-submission/nea_spectra_acetaldehyde/spectra_sample50/cc3_avtz/
- dark-state-carbonyls-submission/nea_spectra_acetaldehyde/spectra_sample50/cc3_avtz/absspec.specdata.n50.nm.cross.dat
- dark-state-carbonyls-submission/nea_spectra_acetaldehyde/spectra_sample50/eom_ccsd_avtz/
- dark-state-carbonyls-submission/nea_spectra_acetaldehyde/spectra_sample50/eom_ccsd_avtz/absspec.specdata.n50.nm.cross.dat
- dark-state-carbonyls-submission/nea_spectra_acetaldehyde/spectra_sample50/tda_wb97xd4_avtz/
- dark-state-carbonyls-submission/nea_spectra_acetaldehyde/spectra_sample50/tda_wb97xd4_avtz/absspec.specdata.n50.nm.cross.dat
- dark-state-carbonyls-submission/nea_spectra_acetaldehyde/spectra_sample50/wb97xd4_avtz/
- dark-state-carbonyls-submission/nea_spectra_acetaldehyde/spectra_sample50/wb97xd4_avtz/absspec.specdata.n50.nm.cross.dat
- dark-state-carbonyls-submission/nea_spectra_acetaldehyde/spectra_sample50/xmscaspt2_avtz/
- dark-state-carbonyls-submission/nea_spectra_acetaldehyde/spectra_sample50/xmscaspt2_avtz/absspec.specdata.n50.nm.cross.dat
- dark-state-carbonyls-submission/nea_spectra_acetaldehyde/wigner4000/
- dark-state-carbonyls-submission/nea_spectra_acetaldehyde/wigner4000/absspec.wigner4000_tdm.n4000.nm.cross.dat
- dark-state-carbonyls-submission/nea_spectra_acetaldehyde/wigner4000/harmonic_samples.xyz
- dark-state-carbonyls-submission/nea_spectra_acetaldehyde/wigner4000/specdata_4000wigners.json
- dark-state-carbonyls-submission/single_point/
- dark-state-carbonyls-submission/single_point/collated_method_data/
- dark-state-carbonyls-submission/single_point/collated_method_data/adc2-data.out
- dark-state-carbonyls-submission/single_point/collated_method_data/cc2-3-avdz-data.out
- dark-state-carbonyls-submission/single_point/collated_method_data/cc2-3-svp-data.out
- dark-state-carbonyls-submission/single_point/collated_method_data/cc2-3-svpd-data.out
- dark-state-carbonyls-submission/single_point/collated_method_data/cc2-avdz-data.out
- dark-state-carbonyls-submission/single_point/collated_method_data/cc2-data.out
- dark-state-carbonyls-submission/single_point/collated_method_data/cc2-svp-data.out
- dark-state-carbonyls-submission/single_point/collated_method_data/cc2-svpd-data.out
- dark-state-carbonyls-submission/single_point/collated_method_data/cc3-avdz-data.out
- dark-state-carbonyls-submission/single_point/collated_method_data/cc3-data.out
- dark-state-carbonyls-submission/single_point/collated_method_data/cc3-svp-data.out
- dark-state-carbonyls-submission/single_point/collated_method_data/cc3-svpd-data.out
- dark-state-carbonyls-submission/single_point/collated_method_data/eom_ccsd-data.out
- dark-state-carbonyls-submission/single_point/collated_method_data/tda-b3lyp-data.out
- dark-state-carbonyls-submission/single_point/collated_method_data/tda-camb3lyp-data.out
- dark-state-carbonyls-submission/single_point/collated_method_data/tda-pbe0-data.out
- dark-state-carbonyls-submission/single_point/collated_method_data/tda-wb97xd4-data.out
- dark-state-carbonyls-submission/single_point/collated_method_data/tddft-b3lyp-data.out
- dark-state-carbonyls-submission/single_point/collated_method_data/tddft-camb3lyp-data.out
- dark-state-carbonyls-submission/single_point/collated_method_data/tddft-pbe0-data.out
- dark-state-carbonyls-submission/single_point/collated_method_data/tddft-wb97xd4-data.out
- dark-state-carbonyls-submission/single_point/collated_method_data/xmscaspt2-data.out
- dark-state-carbonyls-submission/single_point/stats/
- dark-state-carbonyls-submission/single_point/stats/all_excitation_stats.csv
- dark-state-carbonyls-submission/single_point/stats/all_osc_stats.csv
- dark-state-carbonyls-submission/single_point/stats/excitation-stats-fc-region.py
- dark-state-carbonyls-submission/single_point/stats/oscillator-stats-fc-region.py
- dark-state-carbonyls-submission/single_point/template_input_files/
- dark-state-carbonyls-submission/single_point/template_input_files/bagel_templates/
- dark-state-carbonyls-submission/single_point/template_input_files/bagel_templates/casscf_avtz_template.json
- dark-state-carbonyls-submission/single_point/template_input_files/bagel_templates/hf_vdz_template.json
- dark-state-carbonyls-submission/single_point/template_input_files/bagel_templates/xmscaspt2_avtz_sa2_43_sssr_realshift0.1.json
- dark-state-carbonyls-submission/single_point/template_input_files/et_templates/
- dark-state-carbonyls-submission/single_point/template_input_files/et_templates/cc2_template.inp
- dark-state-carbonyls-submission/single_point/template_input_files/et_templates/cc3_template.inp
- dark-state-carbonyls-submission/single_point/template_input_files/et_templates/eom_ccsd_template.inp
- dark-state-carbonyls-submission/single_point/template_input_files/orca_templates/
- dark-state-carbonyls-submission/single_point/template_input_files/orca_templates/adc2_template.inp
- dark-state-carbonyls-submission/single_point/template_input_files/orca_templates/tda_tddft_template.inp
- dark-state-carbonyls-submission/single_point/template_input_files/orca_templates/tddft_template.inp
- dark-state-carbonyls-submission/structures/
- dark-state-carbonyls-submission/structures/3hydroxypropanal/
- dark-state-carbonyls-submission/structures/3hydroxypropanal/3hydroxypropanal_mp2_vtz.xyz
- dark-state-carbonyls-submission/structures/acetaldehyde/
- dark-state-carbonyls-submission/structures/acetaldehyde/acetaldehyde_mp2_vtz.xyz
- dark-state-carbonyls-submission/structures/acetone/
- dark-state-carbonyls-submission/structures/acetone/acetone_mp2_vtz.xyz
- dark-state-carbonyls-submission/structures/acrolein_scis/
- dark-state-carbonyls-submission/structures/acrolein_scis/acrolein_scis_mp2_vtz.xyz
- dark-state-carbonyls-submission/structures/acrolein_strans/
- dark-state-carbonyls-submission/structures/acrolein_strans/acrolein_strans_mp2_vtz.xyz
- dark-state-carbonyls-submission/structures/cyclobutanone/
- dark-state-carbonyls-submission/structures/cyclobutanone/cyclobutanone_mp2_vtz.xyz
- dark-state-carbonyls-submission/structures/cyclopropanone/
- dark-state-carbonyls-submission/structures/cyclopropanone/cyclopropanone_mp2_vtz.xyz
- dark-state-carbonyls-submission/structures/formaldehyde/
- dark-state-carbonyls-submission/structures/formaldehyde/formaldehyde_mp2_vtz.xyz
- dark-state-carbonyls-submission/structures/glycolaldehyde_broken/
- dark-state-carbonyls-submission/structures/glycolaldehyde_broken/glycolaldehyde_broken_mp2_vtz.xyz
- dark-state-carbonyls-submission/structures/glycolaldehyde_hbonded/
- dark-state-carbonyls-submission/structures/glycolaldehyde_hbonded/glycolaldehyde_hbonded_mp2_vtz.xyz
- dark-state-carbonyls-submission/structures/glyoxal/
- dark-state-carbonyls-submission/structures/glyoxal/glyoxal_mp2_vtz.xyz
- dark-state-carbonyls-submission/structures/mek/
- dark-state-carbonyls-submission/structures/mek/mek_mp2_vtz.xyz
- dark-state-carbonyls-submission/structures/mek_rotated/
- dark-state-carbonyls-submission/structures/mek_rotated/mek_rotated_mp2_vtz.xyz
- dark-state-carbonyls-submission/structures/mvk_scis/
- dark-state-carbonyls-submission/structures/mvk_scis/mvk_scis_mp2_vtz.xyz
- dark-state-carbonyls-submission/structures/mvk_strans/
- dark-state-carbonyls-submission/structures/mvk_strans/mvk_strans_mp2_vtz.xyz
- dark-state-carbonyls-submission/structures/trifluoroacetaldehyde/
- dark-state-carbonyls-submission/structures/trifluoroacetaldehyde/trifluoroacetaldehyde_mp2_vtz.xyz
