# Supplementary material for: Benchmarking Electronic-Structure Methods for the Description of Dark Transitions in Carbonyls at and Beyond the Franck–Condon Point
Source: J Phys Chem A. 2025 Sep 26;129(40):9355–67. doi: 10.1021/acs.jpca.5c05510 (PMC12516729; doi:10.1021/acs.jpca.5c05510)
Supplement: Supplementary file 2 [file jp5c05510_si_002.zip › dark-state-carbonyls-submission/fcht_spectra_acetaldehyde/README.md]

The Franck-Condon Herzberg-Teller (FCHT) spectrum of acetaldehyde was obtained with ORCA (v6.0.0) at 0 K
using the vertical Hessian model within the harmonic approximation.
One imaginary frequency arising from calculating the Hessian of the final state
at a non-stationary point has been turned into a real one. 
Each individual transition has been convolved with a Gaussian function
having a half-width at half maximum (HWHM) of 0.02 eV. 

This calculation requires the hessian of the ground-state optimised structure of the molecule.
The input files of this optimisation are also included.

The final spectrum is contained in the file "fcht_vh_cam-b3lyp.spectrum".
The first column contains the wavelength in nm and the second column
contains the total intensity corresponds to the molar extinction coefficient (ε) in units of L mol^-1 cm^-1.
The third and fourth column include the contributions to the intensity from the Franck-Condon factors
and the Herzberg-Teller effect, respectively.
The file "fcht_vh_cam-b3lyp.spectrum.converted" contains the total spectrum intensity
both in ε and in cross section (σ), the latter in units of cm^2.
