# Supplementary material for: Benchmarking Electronic-Structure Methods for the Description of Dark Transitions in Carbonyls at and Beyond the Franck–Condon Point
Source: J Phys Chem A. 2025 Sep 26;129(40):9355–67. doi: 10.1021/acs.jpca.5c05510 (PMC12516729; doi:10.1021/acs.jpca.5c05510)
Supplement: Supplementary file 2 [file jp5c05510_si_002.zip › dark-state-carbonyls-submission/fcht_spectra_acetaldehyde/fcht_vh_cam-b3lyp.inp]

! CAM-B3LYP aug-cc-pVTZ TightSCF ESD(ABS)

%PAL NPROCS 4 END

%maxcore 8000

%scf
 ConvForced true
end

%tddft 
 nroots 3
 iroot 1
end

%esd
gshessian "opt_gs_camb3lyp_acetaldehyde_orca6.hess"
HESSFLAG VH
doht true
lines gauss
UNIT NM
USEJ TRUE
INLINEW 137.0
TEMP 0.00
PRINTLEVEL HIGH
end

* xyzfile 0 1 opt_gs_camb3lyp_acetaldehyde_orca6.xyz 
