# Supplementary material for: Benchmarking Electronic-Structure Methods for the Description of Dark Transitions in Carbonyls at and Beyond the Franck–Condon Point
Source: J Phys Chem A. 2025 Sep 26;129(40):9355–67. doi: 10.1021/acs.jpca.5c05510 (PMC12516729; doi:10.1021/acs.jpca.5c05510)
Supplement: Supplementary file 2 [file jp5c05510_si_002.zip › dark-state-carbonyls-submission/fcht_spectra_acetaldehyde/fcht_vh_cam-b3lyp.spectrum]

Energy			TotalSpectrum		IntensityFC		IntensityHT
1205.719266		5.181992e-03		2.124435e-04		4.969549e-03
1202.682190		5.195078e-03		2.129800e-04		4.982098e-03
1199.660375		5.208164e-03		2.135164e-04		4.994648e-03
1196.653707		5.221250e-03		2.140529e-04		5.007197e-03
1193.662073		5.234336e-03		2.145894e-04		5.019746e-03
1190.685360		5.247422e-03		2.151258e-04		5.032296e-03
1187.723456		5.260507e-03		2.156623e-04		5.044845e-03
1184.776251		5.273593e-03		2.161988e-04		5.057395e-03
1181.843637		5.286679e-03		2.167353e-04		5.069944e-03
1178.925504		5.299765e-03		2.172717e-04		5.082493e-03
1176.021747		5.312851e-03		2.178082e-04		5.095043e-03
1173.132259		5.325937e-03		2.183447e-04		5.107592e-03
1170.256934		5.339023e-03		2.188812e-04		5.120141e-03
1167.395671		5.352108e-03		2.194176e-04		5.132691e-03
1164.548364		5.365194e-03		2.199541e-04		5.145240e-03
1161.714913		5.378280e-03		2.204906e-04		5.157789e-03
1158.895217		5.391366e-03		2.210271e-04		5.170339e-03
1156.089175		5.404452e-03		2.215635e-04		5.182888e-03
1153.296689		5.417538e-03		2.221000e-04		5.195438e-03
1150.517661		5.430623e-03		2.226365e-04		5.207987e-03
1147.751993		5.443709e-03		2.231729e-04		5.220536e-03
1144.999591		5.456795e-03		2.237094e-04		5.233086e-03
1142.260357		5.469881e-03		2.242459e-04		5.245635e-03
1139.534199		5.482967e-03		2.247824e-04		5.258184e-03
1136.821022		5.496053e-03		2.253188e-04		5.270734e-03
1134.120735		5.509138e-03		2.258553e-04		5.283283e-03
1131.433245		5.522224e-03		2.263918e-04		5.295832e-03
1128.758462		5.535310e-03		2.269283e-04		5.308382e-03
1126.096295		5.548396e-03		2.274647e-04		5.320931e-03
1123.446657		5.561482e-03		2.280012e-04		5.333481e-03
1120.809458		5.574568e-03		2.285377e-04		5.346030e-03
1118.184612		5.587653e-03		2.290742e-04		5.358579e-03
1115.572031		5.600739e-03		2.296106e-04		5.371129e-03
1112.971630		5.613825e-03		2.301471e-04		5.383678e-03
1110.383324		5.626911e-03		2.306836e-04		5.396227e-03
1107.807028		5.639997e-03		2.312201e-04		5.408777e-03
1105.242660		5.653083e-03		2.317565e-04		5.421326e-03
1102.690137		5.666169e-03		2.322930e-04		5.433876e-03
1100.149376		5.679254e-03		2.328295e-04		5.446425e-03
1097.620297		5.692340e-03		2.333659e-04		5.458974e-03
1095.102819		5.705426e-03		2.339024e-04		5.471524e-03
1092.596863		5.718512e-03		2.344389e-04		5.484073e-03
1090.102350		5.731598e-03		2.349754e-04		5.496622e-03
1087.619201		5.744684e-03		2.355118e-04		5.509172e-03
1085.147339		5.757769e-03		2.360483e-04		5.521721e-03
1082.686688		5.770855e-03		2.365848e-04		5.534270e-03
1080.237170		5.783941e-03		2.371213e-04		5.546820e-03
1077.798712		5.797027e-03		2.376577e-04		5.559369e-03
1075.371237		5.810113e-03		2.381942e-04		5.571919e-03
1072.954673		5.823199e-03		2.387307e-04		5.584468e-03
1070.548945		5.836284e-03		2.392672e-04		5.597017e-03
1068.153980		5.849370e-03		2.398036e-04		5.609567e-03
1065.769708		5.862456e-03		2.403401e-04		5.622116e-03
1063.396056		5.875542e-03		2.408766e-04		5.634665e-03
1061.032954		5.888628e-03		2.414130e-04		5.647215e-03
1058.680331		5.901714e-03		2.419495e-04		5.659764e-03
1056.338118		5.914799e-03		2.424860e-04		5.672313e-03
1054.006246		5.927885e-03		2.430225e-04		5.684863e-03
1051.684646		5.940971e-03		2.435589e-04		5.697412e-03
1049.373251		5.954057e-03		2.440954e-04		5.709962e-03
1047.071994		5.967143e-03		2.446319e-04		5.722511e-03
1044.780808		5.980229e-03		2.451684e-04		5.735060e-03
1042.499627		5.993315e-03		2.457048e-04		5.747610e-03
1040.228386		6.006400e-03		2.462413e-04		5.760159e-03
1037.967020		6.019486e-03		2.467778e-04		5.772708e-03
1035.715465		6.032572e-03		2.473143e-04		5.785258e-03
1033.473656		6.045658e-03		2.478507e-04		5.797807e-03
1031.241532		6.058744e-03		2.483872e-04		5.810357e-03
1029.019029		6.071830e-03		2.489237e-04		5.822906e-03
1026.806084		6.084915e-03		2.494601e-04		5.835455e-03
1024.602638		6.098001e-03		2.499966e-04		5.848005e-03
1022.408628		6.111087e-03		2.505331e-04		5.860554e-03
1020.223994		6.124173e-03		2.510696e-04		5.873103e-03
1018.048676		6.137259e-03		2.516060e-04		5.885653e-03
1015.882615		6.150345e-03		2.521425e-04		5.898202e-03
1013.725752		6.163430e-03		2.526790e-04		5.910751e-03
1011.578028		6.176516e-03		2.532155e-04		5.923301e-03
1009.439385		6.189602e-03		2.537519e-04		5.935850e-03
1007.309766		6.202688e-03		2.542884e-04		5.948400e-03
1005.189114		6.215774e-03		2.548249e-04		5.960949e-03
1003.077372		6.228860e-03		2.553614e-04		5.973498e-03
1000.974485		6.241945e-03		2.558978e-04		5.986048e-03
998.880396		6.255031e-03		2.564343e-04		5.998597e-03
996.795051		6.268117e-03		2.569708e-04		6.011146e-03
994.718394		6.281203e-03		2.575072e-04		6.023696e-03
992.650373		6.294289e-03		2.580437e-04		6.036245e-03
990.590932		6.307375e-03		2.585802e-04		6.048794e-03
988.540019		6.320460e-03		2.591167e-04		6.061344e-03
986.497581		6.333546e-03		2.596531e-04		6.073893e-03
984.463566		6.346632e-03		2.601896e-04		6.086443e-03
982.437920		6.359718e-03		2.607261e-04		6.098992e-03
980.420594		6.372804e-03		2.612626e-04		6.111541e-03
978.411535		6.385890e-03		2.617990e-04		6.124091e-03
976.410694		6.398976e-03		2.623355e-04		6.136640e-03
974.418019		6.412061e-03		2.628720e-04		6.149189e-03
972.433461		6.425147e-03		2.634085e-04		6.161739e-03
970.456970		6.438233e-03		2.639449e-04		6.174288e-03
968.488498		6.451319e-03		2.644814e-04		6.186837e-03
966.527994		6.464405e-03		2.650179e-04		6.199387e-03
964.575413		6.477491e-03		2.655544e-04		6.211936e-03
962.630704		6.490576e-03		2.660908e-04		6.224486e-03
960.693821		6.503662e-03		2.666273e-04		6.237035e-03
958.764717		6.516748e-03		2.671638e-04		6.249584e-03
956.843345		6.529834e-03		2.677002e-04		6.262134e-03
954.929659		6.542920e-03		2.682367e-04		6.274683e-03
953.023611		6.556006e-03		2.687732e-04		6.287232e-03
951.125158		6.569091e-03		2.693097e-04		6.299782e-03
949.234253		6.582177e-03		2.698461e-04		6.312331e-03
947.350852		6.595263e-03		2.703826e-04		6.324881e-03
945.474909		6.608349e-03		2.709191e-04		6.337430e-03
943.606382		6.621435e-03		2.714556e-04		6.349979e-03
941.745225		6.634521e-03		2.719920e-04		6.362529e-03
939.891396		6.647606e-03		2.725285e-04		6.375078e-03
938.044851		6.660692e-03		2.730650e-04		6.387627e-03
936.205548		6.673778e-03		2.736015e-04		6.400177e-03
934.373443		6.686864e-03		2.741379e-04		6.412726e-03
932.548495		6.699950e-03		2.746744e-04		6.425275e-03
930.730661		6.713036e-03		2.752109e-04		6.437825e-03
928.919901		6.726122e-03		2.757473e-04		6.450374e-03
927.116173		6.739207e-03		2.762838e-04		6.462924e-03
925.319437		6.752293e-03		2.768203e-04		6.475473e-03
923.529650		6.765379e-03		2.773568e-04		6.488022e-03
921.746775		6.778465e-03		2.778932e-04		6.500572e-03
919.970769		6.791551e-03		2.784297e-04		6.513121e-03
918.201595		6.804637e-03		2.789662e-04		6.525670e-03
916.439212		6.817722e-03		2.795027e-04		6.538220e-03
914.683581		6.830808e-03		2.800391e-04		6.550769e-03
912.934664		6.843894e-03		2.805756e-04		6.563318e-03
911.192422		6.856980e-03		2.811121e-04		6.575868e-03
909.456818		6.870066e-03		2.816486e-04		6.588417e-03
907.727812		6.883152e-03		2.821850e-04		6.600967e-03
906.005369		6.896237e-03		2.827215e-04		6.613516e-03
904.289449		6.909323e-03		2.832580e-04		6.626065e-03
902.580018		6.922409e-03		2.837944e-04		6.638615e-03
900.877036		6.935495e-03		2.843309e-04		6.651164e-03
899.180469		6.948581e-03		2.848674e-04		6.663713e-03
897.490281		6.961667e-03		2.854039e-04		6.676263e-03
895.806434		6.974752e-03		2.859403e-04		6.688812e-03
894.128894		6.987838e-03		2.864768e-04		6.701361e-03
892.457625		7.000924e-03		2.870133e-04		6.713911e-03
890.792592		7.014010e-03		2.875498e-04		6.726460e-03
889.133760		7.027096e-03		2.880862e-04		6.739010e-03
887.481095		7.040182e-03		2.886227e-04		6.751559e-03
885.834563		7.053268e-03		2.891592e-04		6.764108e-03
884.194128		7.066353e-03		2.896957e-04		6.776658e-03
882.559758		7.079439e-03		2.902321e-04		6.789207e-03
880.931419		7.092525e-03		2.907686e-04		6.801756e-03
879.309078		7.105611e-03		2.913051e-04		6.814306e-03
877.692701		7.118697e-03		2.918415e-04		6.826855e-03
876.082256		7.131783e-03		2.923780e-04		6.839405e-03
874.477709		7.144868e-03		2.929145e-04		6.851954e-03
872.879030		7.157954e-03		2.934510e-04		6.864503e-03
871.286185		7.171040e-03		2.939874e-04		6.877053e-03
869.699143		7.184126e-03		2.945239e-04		6.889602e-03
868.117871		7.197212e-03		2.950604e-04		6.902151e-03
866.542340		7.210298e-03		2.955969e-04		6.914701e-03
864.972517		7.223383e-03		2.961333e-04		6.927250e-03
863.408371		7.236469e-03		2.966698e-04		6.939799e-03
861.849872		7.249555e-03		2.972063e-04		6.952349e-03
860.296990		7.262641e-03		2.977428e-04		6.964898e-03
858.749693		7.275727e-03		2.982792e-04		6.977448e-03
857.207952		7.288813e-03		2.988157e-04		6.989997e-03
855.671737		7.301898e-03		2.993522e-04		7.002546e-03
854.141018		7.314984e-03		2.998886e-04		7.015096e-03
852.615767		7.328070e-03		3.004251e-04		7.027645e-03
851.095952		7.341156e-03		3.009616e-04		7.040194e-03
849.581547		7.354242e-03		3.014981e-04		7.052744e-03
848.072521		7.367328e-03		3.020345e-04		7.065293e-03
846.568846		7.380413e-03		3.025710e-04		7.077842e-03
845.070494		7.393499e-03		3.031075e-04		7.090392e-03
843.577437		7.406585e-03		3.036440e-04		7.102941e-03
842.089646		7.419671e-03		3.041804e-04		7.115491e-03
840.607094		7.432757e-03		3.047169e-04		7.128040e-03
839.129753		7.445843e-03		3.052534e-04		7.140589e-03
837.657595		7.458929e-03		3.057899e-04		7.153139e-03
836.190594		7.472014e-03		3.063263e-04		7.165688e-03
834.728723		7.485100e-03		3.068628e-04		7.178237e-03
833.271953		7.498186e-03		3.073993e-04		7.190787e-03
831.820260		7.511272e-03		3.079358e-04		7.203336e-03
830.373616		7.524358e-03		3.084722e-04		7.215886e-03
828.931995		7.537444e-03		3.090087e-04		7.228435e-03
827.495371		7.550529e-03		3.095452e-04		7.240984e-03
826.063718		7.563615e-03		3.100816e-04		7.253534e-03
824.637011		7.576701e-03		3.106181e-04		7.266083e-03
823.215223		7.589787e-03		3.111546e-04		7.278632e-03
821.798329		7.602873e-03		3.116911e-04		7.291182e-03
820.386305		7.615959e-03		3.122275e-04		7.303731e-03
818.979124		7.629044e-03		3.127640e-04		7.316280e-03
817.576762		7.642130e-03		3.133005e-04		7.328830e-03
816.179195		7.655216e-03		3.138370e-04		7.341379e-03
814.786398		7.668302e-03		3.143734e-04		7.353929e-03
813.398346		7.681388e-03		3.149099e-04		7.366478e-03
812.015016		7.694474e-03		3.154464e-04		7.379027e-03
810.636382		7.707559e-03		3.159829e-04		7.391577e-03
809.262423		7.720645e-03		3.165193e-04		7.404126e-03
807.893112		7.733731e-03		3.170558e-04		7.416675e-03
806.528428		7.746817e-03		3.175923e-04		7.429225e-03
805.168346		7.759903e-03		3.181287e-04		7.441774e-03
803.812844		7.772989e-03		3.186652e-04		7.454323e-03
802.461898		7.786075e-03		3.192017e-04		7.466873e-03
801.115485		7.799160e-03		3.197382e-04		7.479422e-03
799.773583		7.812246e-03		3.202746e-04		7.491972e-03
798.436169		7.825332e-03		3.208111e-04		7.504521e-03
797.103221		7.838418e-03		3.213476e-04		7.517070e-03
795.774715		7.851504e-03		3.218841e-04		7.529620e-03
794.450631		7.864590e-03		3.224205e-04		7.542169e-03
793.130946		7.877675e-03		3.229570e-04		7.554718e-03
791.815637		7.890761e-03		3.234935e-04		7.567268e-03
790.504684		7.903847e-03		3.240300e-04		7.579817e-03
789.198065		7.916933e-03		3.245664e-04		7.592366e-03
787.895758		7.930019e-03		3.251029e-04		7.604916e-03
786.597742		7.943105e-03		3.256394e-04		7.617465e-03
785.303996		7.956190e-03		3.261758e-04		7.630015e-03
784.014498		7.969276e-03		3.267123e-04		7.642564e-03
782.729228		7.982362e-03		3.272488e-04		7.655113e-03
781.448166		7.995448e-03		3.277853e-04		7.667663e-03
780.171290		8.008534e-03		3.283217e-04		7.680212e-03
778.898580		8.021620e-03		3.288582e-04		7.692761e-03
777.630015		8.034705e-03		3.293947e-04		7.705311e-03
776.365576		8.047791e-03		3.299312e-04		7.717860e-03
775.105242		8.060877e-03		3.304676e-04		7.730410e-03
773.848994		8.073963e-03		3.310041e-04		7.742959e-03
772.596811		8.087049e-03		3.315406e-04		7.755508e-03
771.348674		8.100135e-03		3.320771e-04		7.768058e-03
770.104563		8.113221e-03		3.326135e-04		7.780607e-03
768.864459		8.126306e-03		3.331500e-04		7.793156e-03
767.628343		8.139392e-03		3.336865e-04		7.805706e-03
766.396195		8.152478e-03		3.342229e-04		7.818255e-03
765.167996		8.165564e-03		3.347594e-04		7.830804e-03
763.943727		8.178650e-03		3.352959e-04		7.843354e-03
762.723369		8.191736e-03		3.358324e-04		7.855903e-03
761.506905		8.204821e-03		3.363688e-04		7.868453e-03
760.294314		8.217907e-03		3.369053e-04		7.881002e-03
759.085579		8.230993e-03		3.374418e-04		7.893551e-03
757.880681		8.244079e-03		3.379783e-04		7.906101e-03
756.679603		8.257165e-03		3.385147e-04		7.918650e-03
755.482325		8.270251e-03		3.390512e-04		7.931199e-03
754.288830		8.283336e-03		3.395877e-04		7.943749e-03
753.099100		8.296422e-03		3.401242e-04		7.956298e-03
751.913117		8.309508e-03		3.406606e-04		7.968847e-03
750.730864		8.322594e-03		3.411971e-04		7.981397e-03
749.552322		8.335680e-03		3.417336e-04		7.993946e-03
748.377475		8.348766e-03		3.422701e-04		8.006496e-03
747.206306		8.361851e-03		3.428065e-04		8.019045e-03
746.038796		8.374937e-03		3.433430e-04		8.031594e-03
744.874929		8.388023e-03		3.438795e-04		8.044144e-03
743.714687		8.401109e-03		3.444159e-04		8.056693e-03
742.558055		8.414195e-03		3.449524e-04		8.069242e-03
741.405014		8.427281e-03		3.454889e-04		8.081792e-03
740.255549		8.440366e-03		3.460254e-04		8.094341e-03
739.109643		8.453452e-03		3.465618e-04		8.106890e-03
737.967279		8.466538e-03		3.470983e-04		8.119440e-03
736.828440		8.479624e-03		3.476348e-04		8.131989e-03
735.693111		8.492710e-03		3.481713e-04		8.144539e-03
734.561276		8.505796e-03		3.487077e-04		8.157088e-03
733.432917		8.518882e-03		3.492442e-04		8.169637e-03
732.308020		8.531967e-03		3.497807e-04		8.182187e-03
731.186569		8.545053e-03		3.503172e-04		8.194736e-03
730.068546		8.558139e-03		3.508536e-04		8.207285e-03
728.953938		8.571225e-03		3.513901e-04		8.219835e-03
727.842728		8.584311e-03		3.519266e-04		8.232384e-03
726.734900		8.597397e-03		3.524630e-04		8.244934e-03
725.630440		8.610482e-03		3.529995e-04		8.257483e-03
724.529331		8.623568e-03		3.535360e-04		8.270032e-03
723.431560		8.636654e-03		3.540725e-04		8.282582e-03
722.337109		8.649740e-03		3.546089e-04		8.295131e-03
721.245966		8.662826e-03		3.551454e-04		8.307680e-03
720.158114		8.675912e-03		3.556819e-04		8.320230e-03
719.073538		8.688997e-03		3.562184e-04		8.332779e-03
717.992224		8.702083e-03		3.567548e-04		8.345328e-03
716.914158		8.715169e-03		3.572913e-04		8.357878e-03
715.839324		8.728255e-03		3.578278e-04		8.370427e-03
714.767708		8.741341e-03		3.583643e-04		8.382977e-03
713.699296		8.754427e-03		3.589007e-04		8.395526e-03
712.634074		8.767512e-03		3.594372e-04		8.408075e-03
711.572026		8.780598e-03		3.599737e-04		8.420625e-03
710.513139		8.793684e-03		3.605101e-04		8.433174e-03
709.457399		8.806770e-03		3.610466e-04		8.445723e-03
708.404791		8.819856e-03		3.615831e-04		8.458273e-03
707.355303		8.832942e-03		3.621196e-04		8.470822e-03
706.308919		8.846028e-03		3.626560e-04		8.483371e-03
705.265627		8.859113e-03		3.631925e-04		8.495921e-03
704.225412		8.872199e-03		3.637290e-04		8.508470e-03
703.188261		8.885285e-03		3.642655e-04		8.521020e-03
702.154161		8.898371e-03		3.648019e-04		8.533569e-03
701.123097		8.911457e-03		3.653384e-04		8.546118e-03
700.095058		8.924543e-03		3.658749e-04		8.558668e-03
699.070028		8.937628e-03		3.664114e-04		8.571217e-03
698.047996		8.950714e-03		3.669478e-04		8.583766e-03
697.028948		8.963800e-03		3.674843e-04		8.596316e-03
696.012871		8.976886e-03		3.680208e-04		8.608865e-03
694.999751		8.989972e-03		3.685572e-04		8.621415e-03
693.989577		9.003058e-03		3.690937e-04		8.633964e-03
692.982336		9.016143e-03		3.696302e-04		8.646513e-03
691.978013		9.029229e-03		3.701667e-04		8.659063e-03
690.976598		9.042315e-03		3.707031e-04		8.671612e-03
689.978077		9.055401e-03		3.712396e-04		8.684161e-03
688.982438		9.068487e-03		3.717761e-04		8.696711e-03
687.989668		9.081573e-03		3.723126e-04		8.709260e-03
686.999754		9.094658e-03		3.728490e-04		8.721809e-03
686.012686		9.107744e-03		3.733855e-04		8.734359e-03
685.028449		9.120830e-03		3.739220e-04		8.746908e-03
684.047033		9.133916e-03		3.744585e-04		8.759458e-03
683.068425		9.147002e-03		3.749949e-04		8.772007e-03
682.092613		9.160088e-03		3.755314e-04		8.784556e-03
681.119585		9.173174e-03		3.760679e-04		8.797106e-03
680.149329		9.186259e-03		3.766044e-04		8.809655e-03
679.181834		9.199345e-03		3.771408e-04		8.822204e-03
678.217087		9.212431e-03		3.776773e-04		8.834754e-03
677.255077		9.225517e-03		3.782138e-04		8.847303e-03
676.295792		9.238603e-03		3.787502e-04		8.859852e-03
675.339221		9.251689e-03		3.792867e-04		8.872402e-03
674.385352		9.264774e-03		3.798232e-04		8.884951e-03
673.434174		9.277860e-03		3.803597e-04		8.897501e-03
672.485675		9.290946e-03		3.808961e-04		8.910050e-03
671.539844		9.304032e-03		3.814326e-04		8.922599e-03
670.596670		9.317118e-03		3.819691e-04		8.935149e-03
669.656142		9.330204e-03		3.825056e-04		8.947698e-03
668.718248		9.343289e-03		3.830420e-04		8.960247e-03
667.782978		9.356375e-03		3.835785e-04		8.972797e-03
666.850320		9.369461e-03		3.841150e-04		8.985346e-03
665.920264		9.382547e-03		3.846515e-04		8.997895e-03
664.992798		9.395633e-03		3.851879e-04		9.010445e-03
664.067913		9.408719e-03		3.857244e-04		9.022994e-03
663.145596		9.421804e-03		3.862609e-04		9.035544e-03
662.225838		9.434890e-03		3.867973e-04		9.048093e-03
661.308628		9.447976e-03		3.873338e-04		9.060642e-03
660.393955		9.461062e-03		3.878703e-04		9.073192e-03
659.481808		9.474148e-03		3.884068e-04		9.085741e-03
658.572178		9.487234e-03		3.889432e-04		9.098290e-03
657.665054		9.500319e-03		3.894797e-04		9.110840e-03
656.760425		9.513405e-03		3.900162e-04		9.123389e-03
655.858282		9.526491e-03		3.905527e-04		9.135939e-03
654.958614		9.539577e-03		3.910891e-04		9.148488e-03
654.061410		9.552663e-03		3.916256e-04		9.161037e-03
653.166661		9.565749e-03		3.921621e-04		9.173587e-03
652.274357		9.578835e-03		3.926986e-04		9.186136e-03
651.384487		9.591920e-03		3.932350e-04		9.198685e-03
650.497043		9.605006e-03		3.937715e-04		9.211235e-03
649.612013		9.618092e-03		3.943080e-04		9.223784e-03
648.729388		9.631178e-03		3.948444e-04		9.236333e-03
647.849158		9.644264e-03		3.953809e-04		9.248883e-03
646.971313		9.657350e-03		3.959174e-04		9.261432e-03
646.095845		9.670435e-03		3.964539e-04		9.273982e-03
645.222742		9.683521e-03		3.969903e-04		9.286531e-03
644.351996		9.696607e-03		3.975268e-04		9.299080e-03
643.483597		9.709693e-03		3.980633e-04		9.311630e-03
642.617536		9.722779e-03		3.985998e-04		9.324179e-03
641.753803		9.735865e-03		3.991362e-04		9.336728e-03
640.892388		9.748950e-03		3.996727e-04		9.349278e-03
640.033283		9.762036e-03		4.002092e-04		9.361827e-03
639.176478		9.775122e-03		4.007457e-04		9.374376e-03
638.321964		9.788208e-03		4.012821e-04		9.386926e-03
637.469732		9.801294e-03		4.018186e-04		9.399475e-03
636.619772		9.814380e-03		4.023551e-04		9.412025e-03
635.772076		9.827465e-03		4.028915e-04		9.424574e-03
634.926635		9.840551e-03		4.034280e-04		9.437123e-03
634.083439		9.853637e-03		4.039645e-04		9.449673e-03
633.242479		9.866723e-03		4.045010e-04		9.462222e-03
632.403747		9.879809e-03		4.050374e-04		9.474771e-03
631.567234		9.892895e-03		4.055739e-04		9.487321e-03
630.732932		9.905981e-03		4.061104e-04		9.499870e-03
629.900830		9.919066e-03		4.066469e-04		9.512419e-03
629.070921		9.932152e-03		4.071833e-04		9.524969e-03
628.243196		9.945238e-03		4.077198e-04		9.537518e-03
627.417647		9.958324e-03		4.082563e-04		9.550068e-03
626.594264		9.971410e-03		4.087928e-04		9.562617e-03
625.773040		9.984496e-03		4.093292e-04		9.575166e-03
624.953965		9.997581e-03		4.098657e-04		9.587716e-03
624.137032		1.001067e-02		4.104022e-04		9.600265e-03
623.322231		1.002375e-02		4.109387e-04		9.612814e-03
622.509556		1.003684e-02		4.114751e-04		9.625364e-03
621.698996		1.004992e-02		4.120116e-04		9.637913e-03
620.890545		1.006301e-02		4.125481e-04		9.650463e-03
620.084194		1.007610e-02		4.130845e-04		9.663012e-03
619.279934		1.008918e-02		4.136210e-04		9.675561e-03
618.477758		1.010227e-02		4.141575e-04		9.688111e-03
617.677658		1.011535e-02		4.146940e-04		9.700660e-03
616.879624		1.012844e-02		4.152304e-04		9.713209e-03
616.083651		1.014153e-02		4.157669e-04		9.725759e-03
615.289728		1.015461e-02		4.163034e-04		9.738308e-03
614.497850		1.016770e-02		4.168399e-04		9.750857e-03
613.708007		1.018078e-02		4.173763e-04		9.763407e-03
612.920192		1.019387e-02		4.179128e-04		9.775956e-03
612.134397		1.020695e-02		4.184493e-04		9.788506e-03
611.350614		1.022004e-02		4.189858e-04		9.801055e-03
610.568835		1.023313e-02		4.195222e-04		9.813604e-03
609.789054		1.024621e-02		4.200587e-04		9.826154e-03
609.011262		1.025930e-02		4.205952e-04		9.838703e-03
608.235451		1.027238e-02		4.211316e-04		9.851252e-03
607.461615		1.028547e-02		4.216681e-04		9.863802e-03
606.689745		1.029856e-02		4.222046e-04		9.876351e-03
605.919834		1.031164e-02		4.227411e-04		9.888900e-03
605.151875		1.032473e-02		4.232775e-04		9.901450e-03
604.385860		1.033781e-02		4.238140e-04		9.913999e-03
603.621782		1.035090e-02		4.243505e-04		9.926549e-03
602.859633		1.036398e-02		4.248870e-04		9.939098e-03
602.099406		1.037707e-02		4.254234e-04		9.951647e-03
601.341095		1.039016e-02		4.259599e-04		9.964197e-03
600.584691		1.040324e-02		4.264964e-04		9.976746e-03
599.830188		1.041633e-02		4.270329e-04		9.989295e-03
599.077578		1.042941e-02		4.275693e-04		1.000184e-02
598.326854		1.044250e-02		4.281058e-04		1.001439e-02
597.578009		1.045559e-02		4.286423e-04		1.002694e-02
596.831037		1.046867e-02		4.291787e-04		1.003949e-02
596.085929		1.048176e-02		4.297152e-04		1.005204e-02
595.342680		1.049484e-02		4.302517e-04		1.006459e-02
594.601282		1.050793e-02		4.307882e-04		1.007714e-02
593.861728		1.052101e-02		4.313246e-04		1.008969e-02
593.124012		1.053410e-02		4.318611e-04		1.010224e-02
592.388126		1.054719e-02		4.323976e-04		1.011479e-02
591.654064		1.056027e-02		4.329341e-04		1.012734e-02
590.921818		1.057336e-02		4.334705e-04		1.013989e-02
590.191384		1.058644e-02		4.340070e-04		1.015244e-02
589.462752		1.059953e-02		4.345435e-04		1.016499e-02
588.735918		1.061262e-02		4.350800e-04		1.017754e-02
588.010873		1.062570e-02		4.356164e-04		1.019009e-02
587.287613		1.063879e-02		4.361529e-04		1.020263e-02
586.566129		1.065187e-02		4.366894e-04		1.021518e-02
585.846416		1.066496e-02		4.372258e-04		1.022773e-02
585.128467		1.067805e-02		4.377623e-04		1.024028e-02
584.412276		1.069113e-02		4.382988e-04		1.025283e-02
583.697835		1.070422e-02		4.388353e-04		1.026538e-02
582.985140		1.071730e-02		4.393717e-04		1.027793e-02
582.274182		1.073039e-02		4.399082e-04		1.029048e-02
581.564956		1.074347e-02		4.404447e-04		1.030303e-02
580.857457		1.075656e-02		4.409812e-04		1.031558e-02
580.151676		1.076965e-02		4.415176e-04		1.032813e-02
579.447608		1.078273e-02		4.420541e-04		1.034068e-02
578.745248		1.079582e-02		4.425906e-04		1.035323e-02
578.044588		1.080890e-02		4.431271e-04		1.036578e-02
577.345622		1.082199e-02		4.436635e-04		1.037833e-02
576.648345		1.083508e-02		4.442000e-04		1.039088e-02
575.952749		1.084816e-02		4.447365e-04		1.040342e-02
575.258830		1.086125e-02		4.452730e-04		1.041597e-02
574.566582		1.087433e-02		4.458094e-04		1.042852e-02
573.875997		1.088742e-02		4.463459e-04		1.044107e-02
573.187070		1.090050e-02		4.468824e-04		1.045362e-02
572.499795		1.091359e-02		4.474188e-04		1.046617e-02
571.814167		1.092668e-02		4.479553e-04		1.047872e-02
571.130179		1.093976e-02		4.484918e-04		1.049127e-02
570.447825		1.095285e-02		4.490283e-04		1.050382e-02
569.767099		1.096593e-02		4.495647e-04		1.051637e-02
569.087997		1.097902e-02		4.501012e-04		1.052892e-02
568.410511		1.099211e-02		4.506377e-04		1.054147e-02
567.734636		1.100519e-02		4.511742e-04		1.055402e-02
567.060367		1.101828e-02		4.517106e-04		1.056657e-02
566.387698		1.103136e-02		4.522471e-04		1.057912e-02
565.716622		1.104445e-02		4.527836e-04		1.059166e-02
565.047135		1.105753e-02		4.533201e-04		1.060421e-02
564.379231		1.107062e-02		4.538565e-04		1.061676e-02
563.712904		1.108371e-02		4.543930e-04		1.062931e-02
563.048148		1.109679e-02		4.549295e-04		1.064186e-02
562.384958		1.110988e-02		4.554659e-04		1.065441e-02
561.723329		1.112296e-02		4.560024e-04		1.066696e-02
561.063254		1.113605e-02		4.565389e-04		1.067951e-02
560.404729		1.114914e-02		4.570754e-04		1.069206e-02
559.747748		1.116222e-02		4.576118e-04		1.070461e-02
559.092306		1.117531e-02		4.581483e-04		1.071716e-02
558.438397		1.118839e-02		4.586848e-04		1.072971e-02
557.786016		1.120148e-02		4.592213e-04		1.074226e-02
557.135157		1.121456e-02		4.597577e-04		1.075481e-02
556.485815		1.122765e-02		4.602942e-04		1.076736e-02
555.837985		1.124074e-02		4.608307e-04		1.077991e-02
555.191662		1.125382e-02		4.613672e-04		1.079245e-02
554.546840		1.126691e-02		4.619036e-04		1.080500e-02
553.903514		1.127999e-02		4.624401e-04		1.081755e-02
553.261679		1.129308e-02		4.629766e-04		1.083010e-02
552.621330		1.130617e-02		4.635130e-04		1.084265e-02
551.982462		1.131925e-02		4.640495e-04		1.085520e-02
551.345068		1.133234e-02		4.645860e-04		1.086775e-02
550.709146		1.134542e-02		4.651225e-04		1.088030e-02
550.074688		1.135851e-02		4.656589e-04		1.089285e-02
549.441691		1.137159e-02		4.661954e-04		1.090540e-02
548.810149		1.138468e-02		4.667319e-04		1.091795e-02
548.180057		1.139777e-02		4.672684e-04		1.093050e-02
547.551410		1.141085e-02		4.678048e-04		1.094305e-02
546.924203		1.142394e-02		4.683413e-04		1.095560e-02
546.298432		1.143702e-02		4.688778e-04		1.096815e-02
545.674091		1.145011e-02		4.694143e-04		1.098070e-02
545.051175		1.146320e-02		4.699507e-04		1.099324e-02
544.429680		1.147628e-02		4.704872e-04		1.100579e-02
543.809601		1.148937e-02		4.710237e-04		1.101834e-02
543.190932		1.150245e-02		4.715601e-04		1.103089e-02
542.573670		1.151554e-02		4.720966e-04		1.104344e-02
541.957808		1.152862e-02		4.726331e-04		1.105599e-02
541.343344		1.154171e-02		4.731696e-04		1.106854e-02
540.730271		1.155480e-02		4.737060e-04		1.108109e-02
540.118585		1.156788e-02		4.742425e-04		1.109364e-02
539.508282		1.158097e-02		4.747790e-04		1.110619e-02
538.899356		1.159405e-02		4.753155e-04		1.111874e-02
538.291803		1.160714e-02		4.758519e-04		1.113129e-02
537.685619		1.162023e-02		4.763884e-04		1.114384e-02
537.080798		1.163331e-02		4.769249e-04		1.115639e-02
536.477336		1.164640e-02		4.774614e-04		1.116894e-02
535.875229		1.165948e-02		4.779978e-04		1.118149e-02
535.274472		1.167257e-02		4.785343e-04		1.119403e-02
534.675061		1.168565e-02		4.790708e-04		1.120658e-02
534.076990		1.169874e-02		4.796073e-04		1.121913e-02
533.480256		1.171183e-02		4.801437e-04		1.123168e-02
532.884854		1.172491e-02		4.806802e-04		1.124423e-02
532.290780		1.173800e-02		4.812167e-04		1.125678e-02
531.698028		1.175108e-02		4.817531e-04		1.126933e-02
531.106595		1.176417e-02		4.822896e-04		1.128188e-02
530.516477		1.177726e-02		4.828261e-04		1.129443e-02
529.927668		1.179034e-02		4.833626e-04		1.130698e-02
529.340165		1.180343e-02		4.838990e-04		1.131953e-02
528.753964		1.181651e-02		4.844355e-04		1.133208e-02
528.169059		1.182960e-02		4.849720e-04		1.134463e-02
527.585447		1.184268e-02		4.855085e-04		1.135718e-02
527.003123		1.185577e-02		4.860449e-04		1.136973e-02
526.422083		1.186886e-02		4.865814e-04		1.138228e-02
525.842323		1.188194e-02		4.871179e-04		1.139482e-02
525.263839		1.189503e-02		4.876544e-04		1.140737e-02
524.686626		1.190811e-02		4.881908e-04		1.141992e-02
524.110680		1.192120e-02		4.887273e-04		1.143247e-02
523.535997		1.193429e-02		4.892638e-04		1.144502e-02
522.962573		1.194737e-02		4.898002e-04		1.145757e-02
522.390404		1.196046e-02		4.903367e-04		1.147012e-02
521.819486		1.197354e-02		4.908732e-04		1.148267e-02
521.249814		1.198663e-02		4.914097e-04		1.149522e-02
520.681384		1.199971e-02		4.919461e-04		1.150777e-02
520.114193		1.201280e-02		4.924826e-04		1.152032e-02
519.548236		1.202589e-02		4.930191e-04		1.153287e-02
518.983510		1.203897e-02		4.935556e-04		1.154542e-02
518.420010		1.205206e-02		4.940920e-04		1.155797e-02
517.857732		1.206514e-02		4.946285e-04		1.157052e-02
517.296673		1.207823e-02		4.951650e-04		1.158306e-02
516.736828		1.209132e-02		4.957015e-04		1.159561e-02
516.178194		1.210440e-02		4.962379e-04		1.160816e-02
515.620766		1.211749e-02		4.967744e-04		1.162071e-02
515.064541		1.213057e-02		4.973109e-04		1.163326e-02
514.509514		1.214366e-02		4.978473e-04		1.164581e-02
513.955683		1.215674e-02		4.983838e-04		1.165836e-02
513.403042		1.216983e-02		4.989203e-04		1.167091e-02
512.851589		1.218292e-02		4.994568e-04		1.168346e-02
512.301319		1.219600e-02		4.999932e-04		1.169601e-02
511.752229		1.220909e-02		5.005297e-04		1.170856e-02
511.204314		1.222217e-02		5.010662e-04		1.172111e-02
510.657571		1.223526e-02		5.016027e-04		1.173366e-02
510.111997		1.224835e-02		5.021391e-04		1.174621e-02
509.567587		1.226143e-02		5.026756e-04		1.175876e-02
509.024338		1.227452e-02		5.032121e-04		1.177131e-02
508.482246		1.228760e-02		5.037486e-04		1.178385e-02
507.941308		1.230069e-02		5.042850e-04		1.179640e-02
507.401519		1.231377e-02		5.048215e-04		1.180895e-02
506.862876		1.232686e-02		5.053580e-04		1.182150e-02
506.325376		1.233995e-02		5.058944e-04		1.183405e-02
505.789014		1.235303e-02		5.064309e-04		1.184660e-02
505.253788		1.236612e-02		5.069674e-04		1.185915e-02
504.719693		1.237920e-02		5.075039e-04		1.187170e-02
504.186726		1.239229e-02		5.080403e-04		1.188425e-02
503.654883		1.240538e-02		5.085768e-04		1.189680e-02
503.124162		1.241846e-02		5.091133e-04		1.190935e-02
502.594557		1.243155e-02		5.096498e-04		1.192190e-02
502.066067		1.244463e-02		5.101862e-04		1.193445e-02
501.538686		1.245772e-02		5.107227e-04		1.194700e-02
501.012413		1.247081e-02		5.112592e-04		1.195955e-02
500.487242		1.248389e-02		5.117957e-04		1.197210e-02
499.963172		1.249698e-02		5.123321e-04		1.198464e-02
499.440198		1.251006e-02		5.128686e-04		1.199719e-02
498.918317		1.252315e-02		5.134051e-04		1.200974e-02
498.397525		1.253623e-02		5.139416e-04		1.202229e-02
497.877820		1.254932e-02		5.144780e-04		1.203484e-02
497.359197		1.256241e-02		5.150145e-04		1.204739e-02
496.841654		1.257549e-02		5.155510e-04		1.205994e-02
496.325186		1.258858e-02		5.160874e-04		1.207249e-02
495.809792		1.260166e-02		5.166239e-04		1.208504e-02
495.295466		1.261475e-02		5.171604e-04		1.209759e-02
494.782207		1.262784e-02		5.176969e-04		1.211014e-02
494.270010		1.264092e-02		5.182333e-04		1.212269e-02
493.758872		1.265401e-02		5.187698e-04		1.213524e-02
493.248791		1.266709e-02		5.193063e-04		1.214779e-02
492.739762		1.268018e-02		5.198428e-04		1.216034e-02
492.231783		1.269326e-02		5.203792e-04		1.217289e-02
491.724850		1.270635e-02		5.209157e-04		1.218543e-02
491.218960		1.271944e-02		5.214522e-04		1.219798e-02
490.714110		1.273252e-02		5.219887e-04		1.221053e-02
490.210297		1.274561e-02		5.225251e-04		1.222308e-02
489.707517		1.275869e-02		5.230616e-04		1.223563e-02
489.205768		1.277178e-02		5.235981e-04		1.224818e-02
488.705045		1.278487e-02		5.241345e-04		1.226073e-02
488.205347		1.279795e-02		5.246710e-04		1.227328e-02
487.706669		1.281104e-02		5.252075e-04		1.228583e-02
487.209009		1.282412e-02		5.257440e-04		1.229838e-02
486.712364		1.283721e-02		5.262804e-04		1.231093e-02
486.216730		1.285029e-02		5.268169e-04		1.232348e-02
485.722105		1.286338e-02		5.273534e-04		1.233603e-02
485.228485		1.287647e-02		5.278899e-04		1.234858e-02
484.735867		1.288955e-02		5.284263e-04		1.236113e-02
484.244249		1.290264e-02		5.289628e-04		1.237367e-02
483.753626		1.291572e-02		5.294993e-04		1.238622e-02
483.263997		1.292881e-02		5.300358e-04		1.239877e-02
482.775358		1.294190e-02		5.305722e-04		1.241132e-02
482.287706		1.295498e-02		5.311087e-04		1.242387e-02
481.801039		1.296807e-02		5.316452e-04		1.243642e-02
481.315352		1.298115e-02		5.321816e-04		1.244897e-02
480.830644		1.299424e-02		5.327181e-04		1.246152e-02
480.346911		1.300732e-02		5.332546e-04		1.247407e-02
479.864150		1.302041e-02		5.337911e-04		1.248662e-02
479.382359		1.303350e-02		5.343275e-04		1.249917e-02
478.901534		1.304658e-02		5.348640e-04		1.251172e-02
478.421673		1.305967e-02		5.354005e-04		1.252427e-02
477.942772		1.307275e-02		5.359370e-04		1.253682e-02
477.464829		1.308584e-02		5.364734e-04		1.254937e-02
476.987841		1.309893e-02		5.370099e-04		1.256192e-02
476.511806		1.311201e-02		5.375464e-04		1.257446e-02
476.036719		1.312510e-02		5.380829e-04		1.258701e-02
475.562579		1.313818e-02		5.386193e-04		1.259956e-02
475.089382		1.315127e-02		5.391558e-04		1.261211e-02
474.617127		1.316435e-02		5.396923e-04		1.262466e-02
474.145809		1.317744e-02		5.402287e-04		1.263721e-02
473.675426		1.319053e-02		5.407652e-04		1.264976e-02
473.205975		1.320361e-02		5.413017e-04		1.266231e-02
472.737455		1.321670e-02		5.418382e-04		1.267486e-02
472.269861		1.322978e-02		5.423746e-04		1.268741e-02
471.803191		1.324287e-02		5.429111e-04		1.269996e-02
471.337443		1.325596e-02		5.434476e-04		1.271251e-02
470.872613		1.326904e-02		5.439841e-04		1.272506e-02
470.408699		1.328213e-02		5.445205e-04		1.273761e-02
469.945698		1.329521e-02		5.450570e-04		1.275016e-02
469.483608		1.330830e-02		5.455935e-04		1.276271e-02
469.022426		1.332138e-02		5.461300e-04		1.277525e-02
468.562148		1.333447e-02		5.466664e-04		1.278780e-02
468.102774		1.334756e-02		5.472029e-04		1.280035e-02
467.644299		1.336064e-02		5.477394e-04		1.281290e-02
467.186721		1.337373e-02		5.482759e-04		1.282545e-02
466.730038		1.338681e-02		5.488123e-04		1.283800e-02
466.274247		1.339990e-02		5.493488e-04		1.285055e-02
465.819346		1.341299e-02		5.498853e-04		1.286310e-02
465.365331		1.342607e-02		5.504217e-04		1.287565e-02
464.912200		1.343916e-02		5.509582e-04		1.288820e-02
464.459951		1.345224e-02		5.514947e-04		1.290075e-02
464.008580		1.346533e-02		5.520312e-04		1.291330e-02
463.558087		1.347841e-02		5.525676e-04		1.292585e-02
463.108467		1.349150e-02		5.531041e-04		1.293840e-02
462.659718		1.350459e-02		5.536406e-04		1.295095e-02
462.211839		1.351767e-02		5.541771e-04		1.296350e-02
461.764825		1.353076e-02		5.547135e-04		1.297604e-02
461.318676		1.354384e-02		5.552500e-04		1.298859e-02
460.873387		1.355693e-02		5.557865e-04		1.300114e-02
460.428958		1.357002e-02		5.563230e-04		1.301369e-02
459.985385		1.358310e-02		5.568594e-04		1.302624e-02
459.542665		1.359619e-02		5.573959e-04		1.303879e-02
459.100797		1.360927e-02		5.579324e-04		1.305134e-02
458.659778		1.362236e-02		5.584688e-04		1.306389e-02
458.219606		1.363544e-02		5.590053e-04		1.307644e-02
457.780277		1.364853e-02		5.595418e-04		1.308899e-02
457.341790		1.366162e-02		5.600783e-04		1.310154e-02
456.904143		1.367470e-02		5.606147e-04		1.311409e-02
456.467332		1.368779e-02		5.611512e-04		1.312664e-02
456.031356		1.370087e-02		5.616877e-04		1.313919e-02
455.596211		1.371396e-02		5.622242e-04		1.315174e-02
455.161896		1.372705e-02		5.627606e-04		1.316429e-02
454.728409		1.374013e-02		5.632971e-04		1.317683e-02
454.295746		1.375322e-02		5.638336e-04		1.318938e-02
453.863906		1.376630e-02		5.643701e-04		1.320193e-02
453.432886		1.377939e-02		5.649065e-04		1.321448e-02
453.002684		1.379247e-02		5.654430e-04		1.322703e-02
452.573298		1.380556e-02		5.659795e-04		1.323958e-02
452.144725		1.381865e-02		5.665159e-04		1.325213e-02
451.716962		1.383173e-02		5.670524e-04		1.326468e-02
451.290009		1.384482e-02		5.675889e-04		1.327723e-02
450.863861		1.385790e-02		5.681254e-04		1.328978e-02
450.438518		1.387099e-02		5.686618e-04		1.330233e-02
450.013977		1.388408e-02		5.691983e-04		1.331488e-02
449.590235		1.389716e-02		5.697348e-04		1.332743e-02
449.167290		1.391025e-02		5.702713e-04		1.333998e-02
448.745140		1.392333e-02		5.708077e-04		1.335253e-02
448.323783		1.393642e-02		5.713442e-04		1.336507e-02
447.903217		1.394950e-02		5.718807e-04		1.337762e-02
447.483439		1.396259e-02		5.724172e-04		1.339017e-02
447.064447		1.397568e-02		5.729536e-04		1.340272e-02
446.646239		1.398876e-02		5.734901e-04		1.341527e-02
446.228812		1.400185e-02		5.740266e-04		1.342782e-02
445.812166		1.401493e-02		5.745630e-04		1.344037e-02
445.396296		1.402802e-02		5.750995e-04		1.345292e-02
444.981202		1.404111e-02		5.756360e-04		1.346547e-02
444.566880		1.405419e-02		5.761725e-04		1.347802e-02
444.153330		1.406728e-02		5.767089e-04		1.349057e-02
443.740548		1.408036e-02		5.772454e-04		1.350312e-02
443.328532		1.409345e-02		5.777819e-04		1.351567e-02
442.917281		1.410654e-02		5.783184e-04		1.352822e-02
442.506793		1.411962e-02		5.788548e-04		1.354077e-02
442.097064		1.413271e-02		5.793913e-04		1.355332e-02
441.688094		1.414579e-02		5.799278e-04		1.356586e-02
441.279879		1.415888e-02		5.804643e-04		1.357841e-02
440.872419		1.417196e-02		5.810007e-04		1.359096e-02
440.465710		1.418505e-02		5.815372e-04		1.360351e-02
440.059750		1.419814e-02		5.820737e-04		1.361606e-02
439.654539		1.421122e-02		5.826102e-04		1.362861e-02
439.250073		1.422431e-02		5.831466e-04		1.364116e-02
438.846350		1.423739e-02		5.836831e-04		1.365371e-02
438.443369		1.425048e-02		5.842196e-04		1.366626e-02
438.041128		1.426357e-02		5.847560e-04		1.367881e-02
437.639624		1.427665e-02		5.852925e-04		1.369136e-02
437.238855		1.428974e-02		5.858290e-04		1.370391e-02
436.838819		1.430282e-02		5.863655e-04		1.371646e-02
436.439515		1.431591e-02		5.869019e-04		1.372901e-02
436.040940		1.432899e-02		5.874384e-04		1.374156e-02
435.643092		1.434208e-02		5.879749e-04		1.375411e-02
435.245970		1.435517e-02		5.885114e-04		1.376665e-02
434.849571		1.436825e-02		5.890478e-04		1.377920e-02
434.453894		1.438134e-02		5.895843e-04		1.379175e-02
434.058936		1.439442e-02		5.901208e-04		1.380430e-02
433.664695		1.440751e-02		5.906573e-04		1.381685e-02
433.271170		1.442060e-02		5.911937e-04		1.382940e-02
432.878358		1.443368e-02		5.917302e-04		1.384195e-02
432.486258		1.444677e-02		5.922667e-04		1.385450e-02
432.094868		1.445985e-02		5.928031e-04		1.386705e-02
431.704186		1.447294e-02		5.933396e-04		1.387960e-02
431.314209		1.448602e-02		5.938761e-04		1.389215e-02
430.924936		1.449911e-02		5.944126e-04		1.390470e-02
430.536365		1.451220e-02		5.949490e-04		1.391725e-02
430.148495		1.452528e-02		5.954855e-04		1.392980e-02
429.761322		1.453837e-02		5.960220e-04		1.394235e-02
429.374846		1.455145e-02		5.965585e-04		1.395490e-02
428.989065		1.456454e-02		5.970949e-04		1.396744e-02
428.603976		1.457763e-02		5.976314e-04		1.397999e-02
428.219578		1.459071e-02		5.981679e-04		1.399254e-02
427.835869		1.460380e-02		5.987044e-04		1.400509e-02
427.452846		1.461688e-02		5.992408e-04		1.401764e-02
427.070509		1.462997e-02		5.997773e-04		1.403019e-02
426.688855		1.464305e-02		6.003138e-04		1.404274e-02
426.307883		1.465614e-02		6.008502e-04		1.405529e-02
425.927591		1.466923e-02		6.013867e-04		1.406784e-02
425.547976		1.468231e-02		6.019232e-04		1.408039e-02
425.169038		1.469540e-02		6.024597e-04		1.409294e-02
424.790773		1.470848e-02		6.029961e-04		1.410549e-02
424.413182		1.472157e-02		6.035326e-04		1.411804e-02
424.036260		1.473466e-02		6.040691e-04		1.413059e-02
423.660008		1.474774e-02		6.046056e-04		1.414314e-02
423.284423		1.476083e-02		6.051420e-04		1.415568e-02
422.909503		1.477391e-02		6.056785e-04		1.416823e-02
422.535247		1.478700e-02		6.062150e-04		1.418078e-02
422.161653		1.480008e-02		6.067515e-04		1.419333e-02
421.788718		1.481317e-02		6.072879e-04		1.420588e-02
421.416442		1.482626e-02		6.078244e-04		1.421843e-02
421.044823		1.483934e-02		6.083609e-04		1.423098e-02
420.673858		1.485243e-02		6.088973e-04		1.424353e-02
420.303547		1.486551e-02		6.094338e-04		1.425608e-02
419.933887		1.487860e-02		6.099703e-04		1.426863e-02
419.564876		1.489169e-02		6.105068e-04		1.428118e-02
419.196514		1.490477e-02		6.110432e-04		1.429373e-02
418.828798		1.491786e-02		6.115797e-04		1.430628e-02
418.461726		1.493094e-02		6.121162e-04		1.431883e-02
418.095297		1.494403e-02		6.126527e-04		1.433138e-02
417.729509		1.495711e-02		6.131891e-04		1.434393e-02
417.364361		1.497020e-02		6.137256e-04		1.435647e-02
416.999851		1.498329e-02		6.142621e-04		1.436902e-02
416.635977		1.499637e-02		6.147986e-04		1.438157e-02
416.272737		1.500946e-02		6.153350e-04		1.439412e-02
415.910130		1.502254e-02		6.158715e-04		1.440667e-02
415.548154		1.503563e-02		6.164080e-04		1.441922e-02
415.186808		1.504872e-02		6.169444e-04		1.443177e-02
414.826090		1.506180e-02		6.174809e-04		1.444432e-02
414.465998		1.507489e-02		6.180174e-04		1.445687e-02
414.106530		1.508797e-02		6.185539e-04		1.446942e-02
413.747686		1.510106e-02		6.190903e-04		1.448197e-02
413.389463		1.511414e-02		6.196268e-04		1.449452e-02
413.031859		1.512723e-02		6.201633e-04		1.450707e-02
412.674874		1.514032e-02		6.206998e-04		1.451962e-02
412.318505		1.515340e-02		6.212362e-04		1.453217e-02
411.962752		1.516649e-02		6.217727e-04		1.454472e-02
411.607611		1.517957e-02		6.223092e-04		1.455726e-02
411.253083		1.519266e-02		6.228457e-04		1.456981e-02
410.899165		1.520575e-02		6.233821e-04		1.458236e-02
410.545855		1.521883e-02		6.239186e-04		1.459491e-02
410.193152		1.523192e-02		6.244551e-04		1.460746e-02
409.841055		1.524500e-02		6.249916e-04		1.462001e-02
409.489562		1.525809e-02		6.255280e-04		1.463256e-02
409.138671		1.527117e-02		6.260645e-04		1.464511e-02
408.788381		1.528426e-02		6.266010e-04		1.465766e-02
408.438691		1.529735e-02		6.271374e-04		1.467021e-02
408.089598		1.531043e-02		6.276739e-04		1.468276e-02
407.741101		1.532352e-02		6.282104e-04		1.469531e-02
407.393199		1.533660e-02		6.287469e-04		1.470786e-02
407.045890		1.534969e-02		6.292833e-04		1.472041e-02
406.699173		1.536278e-02		6.298198e-04		1.473296e-02
406.353046		1.537586e-02		6.303563e-04		1.474551e-02
406.007508		1.538895e-02		6.308928e-04		1.475805e-02
405.662557		1.540203e-02		6.314292e-04		1.477060e-02
405.318191		1.541512e-02		6.319657e-04		1.478315e-02
404.974410		1.542820e-02		6.325022e-04		1.479570e-02
404.631211		1.544129e-02		6.330387e-04		1.480825e-02
404.288594		1.545438e-02		6.335751e-04		1.482080e-02
403.946556		1.546746e-02		6.341116e-04		1.483335e-02
403.605097		1.548055e-02		6.346481e-04		1.484590e-02
403.264214		1.549363e-02		6.351845e-04		1.485845e-02
402.923907		1.550672e-02		6.357210e-04		1.487100e-02
402.584173		1.551981e-02		6.362575e-04		1.488355e-02
402.245012		1.553289e-02		6.367940e-04		1.489610e-02
401.906422		1.554598e-02		6.373304e-04		1.490865e-02
401.568401		1.555906e-02		6.378669e-04		1.492120e-02
401.230949		1.557215e-02		6.384034e-04		1.493375e-02
400.894063		1.558523e-02		6.389399e-04		1.494630e-02
400.557743		1.559832e-02		6.394763e-04		1.495884e-02
400.221986		1.561141e-02		6.400128e-04		1.497139e-02
399.886792		1.562449e-02		6.405493e-04		1.498394e-02
399.552158		1.563758e-02		6.410858e-04		1.499649e-02
399.218085		1.565066e-02		6.416222e-04		1.500904e-02
398.884569		1.566375e-02		6.421587e-04		1.502159e-02
398.551610		1.567684e-02		6.426952e-04		1.503414e-02
398.219207		1.568992e-02		6.432316e-04		1.504669e-02
397.887358		1.570301e-02		6.437681e-04		1.505924e-02
397.556061		1.571609e-02		6.443046e-04		1.507179e-02
397.225316		1.572918e-02		6.448411e-04		1.508434e-02
396.895120		1.574226e-02		6.453775e-04		1.509689e-02
396.565473		1.575535e-02		6.459140e-04		1.510944e-02
396.236373		1.576844e-02		6.464505e-04		1.512199e-02
395.907819		1.578152e-02		6.469870e-04		1.513454e-02
395.579809		1.579461e-02		6.475234e-04		1.514708e-02
395.252342		1.580769e-02		6.480599e-04		1.515963e-02
394.925417		1.582078e-02		6.485964e-04		1.517218e-02
394.599032		1.583387e-02		6.491329e-04		1.518473e-02
394.273187		1.584695e-02		6.496693e-04		1.519728e-02
393.947879		1.586004e-02		6.502058e-04		1.520983e-02
393.623107		1.587312e-02		6.507423e-04		1.522238e-02
393.298871		1.588621e-02		6.512787e-04		1.523493e-02
392.975168		1.589930e-02		6.518152e-04		1.524748e-02
392.651998		1.591238e-02		6.523517e-04		1.526003e-02
392.329358		1.592547e-02		6.528882e-04		1.527258e-02
392.007249		1.593855e-02		6.534246e-04		1.528513e-02
391.685668		1.595164e-02		6.539611e-04		1.529768e-02
391.364614		1.596472e-02		6.544976e-04		1.531023e-02
391.044086		1.597781e-02		6.550341e-04		1.532278e-02
390.724083		1.599090e-02		6.555705e-04		1.533533e-02
390.404603		1.600398e-02		6.561070e-04		1.534787e-02
390.085645		1.601707e-02		6.566435e-04		1.536042e-02
389.767208		1.603015e-02		6.571800e-04		1.537297e-02
389.449290		1.604324e-02		6.577164e-04		1.538552e-02
389.131890		1.605633e-02		6.582529e-04		1.539807e-02
388.815008		1.606941e-02		6.587894e-04		1.541062e-02
388.498641		1.608250e-02		6.593259e-04		1.542317e-02
388.182788		1.609558e-02		6.598623e-04		1.543572e-02
387.867449		1.610867e-02		6.603988e-04		1.544827e-02
387.552621		1.612175e-02		6.609353e-04		1.546082e-02
387.238304		1.613484e-02		6.614717e-04		1.547337e-02
386.924497		1.614793e-02		6.620082e-04		1.548592e-02
386.611198		1.616101e-02		6.625447e-04		1.549847e-02
386.298406		1.617410e-02		6.630812e-04		1.551102e-02
385.986119		1.618718e-02		6.636176e-04		1.552357e-02
385.674337		1.620027e-02		6.641541e-04		1.553612e-02
385.363058		1.621336e-02		6.646906e-04		1.554866e-02
385.052282		1.622644e-02		6.652271e-04		1.556121e-02
384.742006		1.623953e-02		6.657635e-04		1.557376e-02
384.432230		1.625261e-02		6.663000e-04		1.558631e-02
384.122952		1.626570e-02		6.668365e-04		1.559886e-02
383.814171		1.627878e-02		6.673730e-04		1.561141e-02
383.505887		1.629187e-02		6.679094e-04		1.562396e-02
383.198097		1.630496e-02		6.684459e-04		1.563651e-02
382.890801		1.631804e-02		6.689824e-04		1.564906e-02
382.583998		1.633113e-02		6.695188e-04		1.566161e-02
382.277686		1.634421e-02		6.700553e-04		1.567416e-02
381.971863		1.635730e-02		6.705918e-04		1.568671e-02
381.666530		1.637039e-02		6.711283e-04		1.569926e-02
381.361685		1.638347e-02		6.716647e-04		1.571181e-02
381.057326		1.639656e-02		6.722012e-04		1.572436e-02
380.753452		1.640964e-02		6.727377e-04		1.573691e-02
380.450063		1.642273e-02		6.732742e-04		1.574945e-02
380.147157		1.643581e-02		6.738106e-04		1.576200e-02
379.844733		1.644890e-02		6.743471e-04		1.577455e-02
379.542790		1.646199e-02		6.748836e-04		1.578710e-02
379.241326		1.647507e-02		6.754201e-04		1.579965e-02
378.940341		1.648816e-02		6.759565e-04		1.581220e-02
378.639833		1.650124e-02		6.764930e-04		1.582475e-02
378.339801		1.651433e-02		6.770295e-04		1.583730e-02
378.040245		1.652742e-02		6.775659e-04		1.584985e-02
377.741162		1.654050e-02		6.781024e-04		1.586240e-02
377.442553		1.655359e-02		6.786389e-04		1.587495e-02
377.144415		1.656667e-02		6.791754e-04		1.588750e-02
376.846748		1.657976e-02		6.797118e-04		1.590005e-02
376.549550		1.659284e-02		6.802483e-04		1.591260e-02
376.252821		1.660593e-02		6.807848e-04		1.592515e-02
375.956558		1.661902e-02		6.813213e-04		1.593769e-02
375.660763		1.663210e-02		6.818577e-04		1.595024e-02
375.365432		1.664519e-02		6.823942e-04		1.596279e-02
375.070565		1.665827e-02		6.829307e-04		1.597534e-02
374.776161		1.667136e-02		6.834672e-04		1.598789e-02
374.482219		1.668445e-02		6.840036e-04		1.600044e-02
374.188738		1.669753e-02		6.845401e-04		1.601299e-02
373.895716		1.671062e-02		6.850766e-04		1.602554e-02
373.603153		1.672370e-02		6.856130e-04		1.603809e-02
373.311047		1.673679e-02		6.861495e-04		1.605064e-02
373.019398		1.674987e-02		6.866860e-04		1.606319e-02
372.728204		1.676296e-02		6.872225e-04		1.607574e-02
372.437464		1.677605e-02		6.877589e-04		1.608829e-02
372.147178		1.678913e-02		6.882954e-04		1.610084e-02
371.857344		1.680222e-02		6.888319e-04		1.611339e-02
371.567961		1.681530e-02		6.893684e-04		1.612594e-02
371.279027		1.682839e-02		6.899048e-04		1.613848e-02
370.990543		1.684148e-02		6.904413e-04		1.615103e-02
370.702507		1.685456e-02		6.909778e-04		1.616358e-02
370.414918		1.686765e-02		6.915143e-04		1.617613e-02
370.127775		1.688073e-02		6.920507e-04		1.618868e-02
369.841076		1.689382e-02		6.925872e-04		1.620123e-02
369.554821		1.690690e-02		6.931237e-04		1.621378e-02
369.269009		1.691999e-02		6.936602e-04		1.622633e-02
368.983639		1.693308e-02		6.941966e-04		1.623888e-02
368.698710		1.694616e-02		6.947331e-04		1.625143e-02
368.414220		1.695925e-02		6.952696e-04		1.626398e-02
368.130169		1.697233e-02		6.958060e-04		1.627653e-02
367.846556		1.698542e-02		6.963425e-04		1.628908e-02
367.563379		1.699851e-02		6.968790e-04		1.630163e-02
367.280638		1.701159e-02		6.974155e-04		1.631418e-02
366.998331		1.702468e-02		6.979519e-04		1.632673e-02
366.716459		1.703776e-02		6.984884e-04		1.633927e-02
366.435019		1.705085e-02		6.990249e-04		1.635182e-02
366.154010		1.706393e-02		6.995614e-04		1.636437e-02
365.873432		1.707702e-02		7.000978e-04		1.637692e-02
365.593284		1.709011e-02		7.006343e-04		1.638947e-02
365.313565		1.710319e-02		7.011708e-04		1.640202e-02
365.034273		1.711628e-02		7.017073e-04		1.641457e-02
364.755408		1.712936e-02		7.022437e-04		1.642712e-02
364.476969		1.714245e-02		7.027802e-04		1.643967e-02
364.198954		1.715554e-02		7.033167e-04		1.645222e-02
363.921364		1.716862e-02		7.038531e-04		1.646477e-02
363.644196		1.718171e-02		7.043896e-04		1.647732e-02
363.367450		1.719479e-02		7.049261e-04		1.648987e-02
363.091125		1.720788e-02		7.054626e-04		1.650242e-02
362.815220		1.722096e-02		7.059990e-04		1.651497e-02
362.539734		1.723405e-02		7.065355e-04		1.652752e-02
362.264666		1.724714e-02		7.070720e-04		1.654006e-02
361.990015		1.726022e-02		7.076085e-04		1.655261e-02
361.715780		1.727331e-02		7.081449e-04		1.656516e-02
361.441960		1.728639e-02		7.086814e-04		1.657771e-02
361.168555		1.729948e-02		7.092179e-04		1.659026e-02
360.895563		1.731257e-02		7.097544e-04		1.660281e-02
360.622983		1.732565e-02		7.102908e-04		1.661536e-02
360.350815		1.733874e-02		7.108273e-04		1.662791e-02
360.079057		1.735182e-02		7.113638e-04		1.664046e-02
359.807709		1.736491e-02		7.119002e-04		1.665301e-02
359.536769		1.737799e-02		7.124367e-04		1.666556e-02
359.266237		1.739108e-02		7.129732e-04		1.667811e-02
358.996112		1.740417e-02		7.135097e-04		1.669066e-02
358.726393		1.741725e-02		7.140461e-04		1.670321e-02
358.457079		1.743034e-02		7.145826e-04		1.671576e-02
358.188169		1.744342e-02		7.151191e-04		1.672831e-02
357.919662		1.745651e-02		7.156556e-04		1.674085e-02
357.651558		1.746960e-02		7.161920e-04		1.675340e-02
357.383854		1.748268e-02		7.167285e-04		1.676595e-02
357.116551		1.749577e-02		7.172650e-04		1.677850e-02
356.849648		1.750885e-02		7.178015e-04		1.679105e-02
356.583144		1.752194e-02		7.183379e-04		1.680360e-02
356.317037		1.753502e-02		7.188744e-04		1.681615e-02
356.051327		1.754811e-02		7.194109e-04		1.682870e-02
355.786013		1.756120e-02		7.199473e-04		1.684125e-02
355.521094		1.757428e-02		7.204838e-04		1.685380e-02
355.256569		1.758737e-02		7.210203e-04		1.686635e-02
354.992438		1.760045e-02		7.215568e-04		1.687890e-02
354.728699		1.761354e-02		7.220932e-04		1.689145e-02
354.465352		1.762663e-02		7.226297e-04		1.690400e-02
354.202396		1.763971e-02		7.231662e-04		1.691655e-02
353.939829		1.765280e-02		7.237027e-04		1.692909e-02
353.677651		1.766588e-02		7.242391e-04		1.694164e-02
353.415862		1.767897e-02		7.247756e-04		1.695419e-02
353.154460		1.769206e-02		7.253121e-04		1.696674e-02
352.893444		1.770514e-02		7.258486e-04		1.697929e-02
352.632813		1.771823e-02		7.263850e-04		1.699184e-02
352.372568		1.773131e-02		7.269215e-04		1.700439e-02
352.112706		1.774440e-02		7.274580e-04		1.701694e-02
351.853227		1.775748e-02		7.279945e-04		1.702949e-02
351.594131		1.777057e-02		7.285309e-04		1.704204e-02
351.335415		1.778366e-02		7.290674e-04		1.705459e-02
351.077080		1.779674e-02		7.296039e-04		1.706714e-02
350.819125		1.780983e-02		7.301403e-04		1.707969e-02
350.561549		1.782291e-02		7.306768e-04		1.709224e-02
350.304350		1.783600e-02		7.312133e-04		1.710479e-02
350.047529		1.784909e-02		7.317498e-04		1.711734e-02
349.791084		1.786217e-02		7.322862e-04		1.712988e-02
349.535014		1.787526e-02		7.328227e-04		1.714243e-02
349.279319		1.788834e-02		7.333592e-04		1.715498e-02
349.023998		1.790143e-02		7.338957e-04		1.716753e-02
348.769050		1.791451e-02		7.344321e-04		1.718008e-02
348.514474		1.792760e-02		7.349686e-04		1.719263e-02
348.260269		1.794069e-02		7.355051e-04		1.720518e-02
348.006435		1.795377e-02		7.360416e-04		1.721773e-02
347.752971		1.796686e-02		7.365780e-04		1.723028e-02
347.499876		1.797994e-02		7.371145e-04		1.724283e-02
347.247149		1.799303e-02		7.376510e-04		1.725538e-02
346.994789		1.800612e-02		7.381874e-04		1.726793e-02
346.742795		1.801920e-02		7.387239e-04		1.728048e-02
346.491168		1.803229e-02		7.392604e-04		1.729303e-02
346.239905		1.804537e-02		7.397969e-04		1.730558e-02
345.989007		1.805846e-02		7.403333e-04		1.731813e-02
345.738472		1.807154e-02		7.408698e-04		1.733067e-02
345.488299		1.808463e-02		7.414063e-04		1.734322e-02
345.238488		1.809772e-02		7.419428e-04		1.735577e-02
344.989038		1.811080e-02		7.424792e-04		1.736832e-02
344.739949		1.812389e-02		7.430157e-04		1.738087e-02
344.491219		1.813697e-02		7.435522e-04		1.739342e-02
344.242847		1.815006e-02		7.440887e-04		1.740597e-02
343.994834		1.816315e-02		7.446251e-04		1.741852e-02
343.747177		1.817623e-02		7.451616e-04		1.743107e-02
343.499877		1.818932e-02		7.456981e-04		1.744362e-02
343.252933		1.820240e-02		7.462345e-04		1.745617e-02
343.006343		1.821549e-02		7.467710e-04		1.746872e-02
342.760107		1.822857e-02		7.473075e-04		1.748127e-02
342.514225		1.824166e-02		7.478440e-04		1.749382e-02
342.268695		1.825475e-02		7.483804e-04		1.750637e-02
342.023517		1.826783e-02		7.489169e-04		1.751892e-02
341.778690		1.828092e-02		7.494534e-04		1.753146e-02
341.534213		1.829400e-02		7.499899e-04		1.754401e-02
341.290085		1.830709e-02		7.505263e-04		1.755656e-02
341.046307		1.832018e-02		7.510628e-04		1.756911e-02
340.802876		1.833326e-02		7.515993e-04		1.758166e-02
340.559793		1.834635e-02		7.521358e-04		1.759421e-02
340.317056		1.835943e-02		7.526722e-04		1.760676e-02
340.074665		1.837252e-02		7.532087e-04		1.761931e-02
339.832619		1.838560e-02		7.537452e-04		1.763186e-02
339.590917		1.839869e-02		7.542816e-04		1.764441e-02
339.349559		1.841178e-02		7.548181e-04		1.765696e-02
339.108544		1.842486e-02		7.553546e-04		1.766951e-02
338.867870		1.843795e-02		7.558911e-04		1.768206e-02
338.627538		1.845103e-02		7.564275e-04		1.769461e-02
338.387547		1.846412e-02		7.569640e-04		1.770716e-02
338.147896		1.847721e-02		7.575005e-04		1.771970e-02
337.908584		1.849029e-02		7.580370e-04		1.773225e-02
337.669611		1.850338e-02		7.585734e-04		1.774480e-02
337.430975		1.851646e-02		7.591099e-04		1.775735e-02
337.192676		1.852955e-02		7.596464e-04		1.776990e-02
336.954714		1.854263e-02		7.601829e-04		1.778245e-02
336.717087		1.855572e-02		7.607193e-04		1.779500e-02
336.479795		1.856881e-02		7.612558e-04		1.780755e-02
336.242838		1.858189e-02		7.617923e-04		1.782010e-02
336.006213		1.859498e-02		7.623288e-04		1.783265e-02
335.769922		1.860806e-02		7.628652e-04		1.784520e-02
335.533963		1.862115e-02		7.634017e-04		1.785775e-02
335.298335		1.863424e-02		7.639382e-04		1.787030e-02
335.063038		1.864732e-02		7.644746e-04		1.788285e-02
334.828071		1.866041e-02		7.650111e-04		1.789540e-02
334.593433		1.867349e-02		7.655476e-04		1.790795e-02
334.359124		1.868658e-02		7.660841e-04		1.792049e-02
334.125143		1.869966e-02		7.666205e-04		1.793304e-02
333.891489		1.871275e-02		7.671570e-04		1.794559e-02
333.658162		1.872584e-02		7.676935e-04		1.795814e-02
333.425160		1.873892e-02		7.682300e-04		1.797069e-02
333.192484		1.875201e-02		7.687664e-04		1.798324e-02
332.960132		1.876509e-02		7.693029e-04		1.799579e-02
332.728104		1.877818e-02		7.698394e-04		1.800834e-02
332.496399		1.879127e-02		7.703759e-04		1.802089e-02
332.265017		1.880435e-02		7.709123e-04		1.803344e-02
332.033956		1.881744e-02		7.714488e-04		1.804599e-02
331.803217		1.883052e-02		7.719853e-04		1.805854e-02
331.572798		1.884361e-02		7.725217e-04		1.807109e-02
331.342699		1.885669e-02		7.730582e-04		1.808364e-02
331.112919		1.886978e-02		7.735947e-04		1.809619e-02
330.883458		1.888287e-02		7.741312e-04		1.810874e-02
330.654314		1.889595e-02		7.746676e-04		1.812128e-02
330.425487		1.890904e-02		7.752041e-04		1.813383e-02
330.196977		1.892212e-02		7.757406e-04		1.814638e-02
329.968783		1.893521e-02		7.762771e-04		1.815893e-02
329.740904		1.894830e-02		7.768135e-04		1.817148e-02
329.513340		1.896138e-02		7.773500e-04		1.818403e-02
329.286089		1.897447e-02		7.778865e-04		1.819658e-02
329.059152		1.898755e-02		7.784230e-04		1.820913e-02
328.832527		1.900064e-02		7.789594e-04		1.822168e-02
328.606214		1.901372e-02		7.794959e-04		1.823423e-02
328.380213		1.902681e-02		7.800324e-04		1.824678e-02
328.154522		1.903990e-02		7.805688e-04		1.825933e-02
327.929141		1.905298e-02		7.811053e-04		1.827188e-02
327.704070		1.906607e-02		7.816418e-04		1.828443e-02
327.479307		1.907915e-02		7.821783e-04		1.829698e-02
327.254852		1.909224e-02		7.827147e-04		1.830953e-02
327.030705		1.910533e-02		7.832512e-04		1.832207e-02
326.806865		1.911841e-02		7.837877e-04		1.833462e-02
326.583331		1.913150e-02		7.843242e-04		1.834717e-02
326.360102		1.914458e-02		7.848606e-04		1.835972e-02
326.137178		1.915767e-02		7.853971e-04		1.837227e-02
325.914559		1.917075e-02		7.859336e-04		1.838482e-02
325.692244		1.918384e-02		7.864701e-04		1.839737e-02
325.470231		1.919693e-02		7.870065e-04		1.840992e-02
325.248521		1.921001e-02		7.875430e-04		1.842247e-02
325.027113		1.922310e-02		7.880795e-04		1.843502e-02
324.806006		1.923618e-02		7.886159e-04		1.844757e-02
324.585200		1.924927e-02		7.891524e-04		1.846012e-02
324.364694		1.926236e-02		7.896889e-04		1.847267e-02
324.144487		1.927544e-02		7.902254e-04		1.848522e-02
323.924579		1.928853e-02		7.907618e-04		1.849777e-02
323.704969		1.930161e-02		7.912983e-04		1.851031e-02
323.485657		1.931470e-02		7.918348e-04		1.852286e-02
323.266641		1.932778e-02		7.923713e-04		1.853541e-02
323.047922		1.934087e-02		7.929077e-04		1.854796e-02
322.829499		1.935396e-02		7.934442e-04		1.856051e-02
322.611371		1.936704e-02		7.939807e-04		1.857306e-02
322.393538		1.938013e-02		7.945172e-04		1.858561e-02
322.175998		1.939321e-02		7.950536e-04		1.859816e-02
321.958752		1.940630e-02		7.955901e-04		1.861071e-02
321.741799		1.941939e-02		7.961266e-04		1.862326e-02
321.525138		1.943247e-02		7.966631e-04		1.863581e-02
321.308768		1.944556e-02		7.971995e-04		1.864836e-02
321.092689		1.945864e-02		7.977360e-04		1.866091e-02
320.876901		1.947173e-02		7.982725e-04		1.867346e-02
320.661403		1.948482e-02		7.988089e-04		1.868601e-02
320.446194		1.949790e-02		7.993454e-04		1.869856e-02
320.231274		1.951099e-02		7.998819e-04		1.871110e-02
320.016642		1.952407e-02		8.004184e-04		1.872365e-02
319.802297		1.953716e-02		8.009548e-04		1.873620e-02
319.588239		1.955024e-02		8.014913e-04		1.874875e-02
319.374468		1.956333e-02		8.020278e-04		1.876130e-02
319.160982		1.957642e-02		8.025643e-04		1.877385e-02
318.947782		1.958950e-02		8.031007e-04		1.878640e-02
318.734866		1.960259e-02		8.036372e-04		1.879895e-02
318.522234		1.961567e-02		8.041737e-04		1.881150e-02
318.309886		1.962876e-02		8.047102e-04		1.882405e-02
318.097821		1.964185e-02		8.052466e-04		1.883660e-02
317.886038		1.965493e-02		8.057831e-04		1.884915e-02
317.674537		1.966802e-02		8.063196e-04		1.886170e-02
317.463317		1.968110e-02		8.068560e-04		1.887425e-02
317.252378		1.969419e-02		8.073925e-04		1.888680e-02
317.041719		1.970727e-02		8.079290e-04		1.889935e-02
316.831340		1.972036e-02		8.084655e-04		1.891189e-02
316.621240		1.973345e-02		8.090020e-04		1.892444e-02
316.411418		1.974653e-02		8.095387e-04		1.893699e-02
316.201874		1.975962e-02		8.100755e-04		1.894954e-02
315.992607		1.977271e-02		8.106131e-04		1.896209e-02
315.783617		1.978580e-02		8.111524e-04		1.897465e-02
315.574904		1.979890e-02		8.116960e-04		1.898720e-02
315.366466		1.981202e-02		8.122501e-04		1.899977e-02
315.158303		1.982520e-02		8.128290e-04		1.901237e-02
314.950415		1.983850e-02		8.134649e-04		1.902503e-02
314.742801		1.985207e-02		8.142293e-04		1.903784e-02
314.535461		1.986623e-02		8.152756e-04		1.905096e-02
314.328393		1.988169e-02		8.169254e-04		1.906476e-02
314.121598		1.989982e-02		8.198351e-04		1.907998e-02
313.915075		1.992341e-02		8.253090e-04		1.909810e-02
313.708823		1.995784e-02		8.358716e-04		1.912197e-02
313.502843		2.001326e-02		8.562774e-04		1.915698e-02
313.297132		2.010829e-02		8.952403e-04		1.921305e-02
313.091691		2.027622e-02		9.682934e-04		1.930793e-02
312.886520		2.057485e-02		1.102358e-03		1.947249e-02
312.681617		2.110182e-02		1.342773e-03		1.975904e-02
312.476983		2.201744e-02		1.763701e-03		2.025374e-02
312.272616		2.357740e-02		2.482868e-03		2.109454e-02
312.068516		2.617766e-02		3.681498e-03		2.249616e-02
311.864683		3.041316e-02		5.629845e-03		2.478332e-02
311.661116		3.715067e-02		8.717826e-03		2.843285e-02
311.457814		4.761348e-02		1.348889e-02		3.412459e-02
311.254778		6.347225e-02		2.067319e-02		4.279906e-02
311.052006		8.693206e-02		3.121386e-02		5.571820e-02
310.849498		1.208012e-01		4.627770e-02		7.452348e-02
310.647254		1.685232e-01		6.723974e-02		1.012835e-01
310.445273		2.341530e-01		9.563087e-02		1.385221e-01
310.243554		3.222577e-01		1.330391e-01		1.892186e-01
310.042097		4.377313e-01		1.809602e-01		2.567712e-01
309.840902		5.855199e-01		2.406007e-01		3.449192e-01
309.639967		7.702694e-01		3.126476e-01		4.576217e-01
309.439293		9.959209e-01		3.970283e-01		5.988926e-01
309.238879		1.265292e+00		4.926976e-01		7.725945e-01
309.038724		1.579687e+00		5.974927e-01		9.821939e-01
308.838829		1.938574e+00		7.080958e-01		1.230478e+00
308.639192		2.339373e+00		8.201376e-01		1.519235e+00
308.439812		2.777349e+00		9.284539e-01		1.848895e+00
308.240690		3.245633e+00		1.027486e+00		2.218147e+00
308.041825		3.735337e+00		1.111786e+00		2.623551e+00
307.843217		4.235764e+00		1.176568e+00		3.059196e+00
307.644864		4.734694e+00		1.218228e+00		3.516466e+00
307.446767		5.218769e+00		1.234751e+00		3.984018e+00
307.248925		5.673994e+00		1.225948e+00		4.448047e+00
307.051337		6.086416e+00		1.193470e+00		4.892946e+00
306.854003		6.442984e+00		1.140606e+00		5.302378e+00
306.656923		6.732619e+00		1.071884e+00		5.660734e+00
306.460096		6.947420e+00		9.925426e-01		5.954878e+00
306.263521		7.083904e+00		9.079472e-01		6.175956e+00
306.067198		7.144084e+00		8.230454e-01		6.321038e+00
305.871127		7.136193e+00		7.419233e-01		6.394269e+00
305.675307		7.074823e+00		6.675242e-01		6.407299e+00
305.479737		6.980326e+00		6.015472e-01		6.378779e+00
305.284418		6.877393e+00		5.445188e-01		6.332874e+00
305.089348		6.792865e+00		4.960037e-01		6.296861e+00
304.894527		6.752954e+00		4.549039e-01		6.298050e+00
304.699955		6.780170e+00		4.197885e-01		6.360382e+00
304.505631		6.890351e+00		3.892002e-01		6.501151e+00
304.311555		7.090209e+00		3.618987e-01		6.728310e+00
304.117726		7.375791e+00		3.370130e-01		7.038778e+00
303.924143		7.732169e+00		3.140980e-01		7.418071e+00
303.730807		8.134489e+00		2.931035e-01		7.841385e+00
303.537717		8.550369e+00		2.742768e-01		8.276092e+00
303.344872		8.943401e+00		2.580265e-01		8.685374e+00
303.152273		9.277333e+00		2.447780e-01		9.032555e+00
302.959917		9.520400e+00		2.348448e-01		9.285555e+00
302.767806		9.649193e+00		2.283373e-01		9.420855e+00
302.575937		9.651512e+00		2.251181e-01		9.426394e+00
302.384312		9.527795e+00		2.248081e-01		9.302987e+00
302.192930		9.290898e+00		2.268360e-01		9.064062e+00
302.001790		8.964284e+00		2.305209e-01		8.733763e+00
301.810891		8.578887e+00		2.351711e-01		8.343716e+00
301.620233		8.169153e+00		2.401821e-01		7.928971e+00
301.429816		7.768813e+00		2.451168e-01		7.523696e+00
301.239640		7.407030e+00		2.497550e-01		7.157275e+00
301.049703		7.105407e+00		2.541031e-01		6.851304e+00
300.860006		6.876223e+00		2.583633e-01		6.617859e+00
300.670547		6.722050e+00		2.628669e-01		6.459183e+00
300.481327		6.636682e+00		2.679824e-01		6.368699e+00
300.292345		6.607114e+00		2.740163e-01		6.333098e+00
300.103601		6.616214e+00		2.811218e-01		6.335092e+00
299.915094		6.645613e+00		2.892349e-01		6.356378e+00
299.726823		6.678408e+00		2.980476e-01		6.380360e+00
299.538789		6.701288e+00		3.070264e-01		6.394262e+00
299.350990		6.705868e+00		3.154711e-01		6.390397e+00
299.163427		6.689101e+00		3.226062e-01		6.366494e+00
298.976098		6.652825e+00		3.276883e-01		6.325137e+00
298.789005		6.602612e+00		3.301100e-01		6.272502e+00
298.602145		6.546143e+00		3.294854e-01		6.216657e+00
298.415518		6.491429e+00		3.256999e-01		6.165729e+00
298.229125		6.445159e+00		3.189208e-01		6.126238e+00
298.042965		6.411427e+00		3.095674e-01		6.101859e+00
297.857036		6.391004e+00		2.982485e-01		6.092756e+00
297.671340		6.381258e+00		2.856802e-01		6.095578e+00
297.485875		6.376677e+00		2.725982e-01		6.104079e+00
297.300641		6.369892e+00		2.596785e-01		6.110213e+00
297.115637		6.353013e+00		2.474780e-01		6.105535e+00
296.930864		6.319044e+00		2.363991e-01		6.082645e+00
296.746320		6.263126e+00		2.266809e-01		6.036445e+00
296.562006		6.183421e+00		2.184126e-01		5.965008e+00
296.377920		6.081473e+00		2.115625e-01		5.869911e+00
296.194063		5.962009e+00		2.060157e-01		5.755993e+00
296.010434		5.832196e+00		2.016140e-01		5.630582e+00
295.827032		5.700515e+00		1.981917e-01		5.502324e+00
295.643857		5.575428e+00		1.956063e-01		5.379822e+00
295.460909		5.464074e+00		1.937636e-01		5.270310e+00
295.278188		5.371232e+00		1.926376e-01		5.178594e+00
295.095692		5.298715e+00		1.922911e-01		5.106424e+00
294.913421		5.245315e+00		1.928965e-01		5.052419e+00
294.731376		5.207298e+00		1.947615e-01		5.012537e+00
294.549555		5.179379e+00		1.983572e-01		4.981022e+00
294.367959		5.156007e+00		2.043468e-01		4.951660e+00
294.186586		5.132753e+00		2.136082e-01		4.919145e+00
294.005437		5.107561e+00		2.272399e-01		4.880321e+00
293.824510		5.081653e+00		2.465407e-01		4.835113e+00
293.643806		5.059935e+00		2.729494e-01		4.786986e+00
293.463325		5.050802e+00		3.079373e-01		4.742864e+00
293.283065		5.065371e+00		3.528504e-01		4.712520e+00
293.103026		5.116227e+00		4.087067e-01		4.707521e+00
292.923208		5.215857e+00		4.759667e-01		4.739890e+00
292.743611		5.374977e+00		5.543065e-01		4.820670e+00
292.564234		5.601007e+00		6.424293e-01		4.958578e+00
292.385076		5.896887e+00		7.379576e-01		5.158930e+00
292.206138		6.260397e+00		8.374433e-01		5.422954e+00
292.027419		6.684063e+00		9.365194e-01		5.747544e+00
291.848918		7.155634e+00		1.030197e+00		6.125437e+00
291.670635		7.659047e+00		1.113289e+00		6.545758e+00
291.492570		8.175714e+00		1.180911e+00		6.994802e+00
291.314722		8.685949e+00		1.228998e+00		7.456951e+00
291.137091		9.170365e+00		1.254755e+00		7.915610e+00
290.959677		9.611093e+00		1.256986e+00		8.354107e+00
290.782478		9.992753e+00		1.236226e+00		8.756527e+00
290.605496		1.030318e+01		1.194672e+00		9.108504e+00
290.428728		1.053391e+01		1.135910e+00		9.398002e+00
290.252176		1.068060e+01		1.064485e+00		9.616116e+00
290.075838		1.074325e+01		9.853804e-01		9.757874e+00
289.899714		1.072648e+01		9.034801e-01		9.822996e+00
289.723804		1.063956e+01		8.230938e-01		9.816468e+00
289.548108		1.049642e+01		7.476067e-01		9.748809e+00
289.372624		1.031513e+01		6.792871e-01		9.635841e+00
289.197353		1.011713e+01		6.192616e-01		9.497868e+00
289.022294		9.925839e+00		5.676384e-01		9.358200e+00
288.847447		9.764821e+00		5.237397e-01		9.241081e+00
288.672811		9.655581e+00		4.863939e-01		9.169187e+00
288.498386		9.615198e+00		4.542332e-01		9.160965e+00
288.324172		9.654118e+00		4.259548e-01		9.228163e+00
288.150169		9.774420e+00		4.005112e-01		9.373908e+00
287.976375		9.968887e+00		3.772161e-01		9.591671e+00
287.802790		1.022113e+01		3.557647e-01		9.865362e+00
287.629415		1.050684e+01		3.361817e-01		1.017066e+01
287.456249		1.079618e+01		3.187200e-01		1.047746e+01
287.283291		1.105703e+01		3.037347e-01		1.075329e+01
287.110541		1.125866e+01		2.915589e-01		1.096711e+01
286.937998		1.137550e+01		2.824008e-01		1.109310e+01
286.765663		1.139023e+01		2.762791e-01		1.111395e+01
286.593535		1.129601e+01		2.730007e-01		1.102301e+01
286.421613		1.109729e+01		2.721821e-01		1.082511e+01
286.249898		1.080928e+01		2.733063e-01		1.053597e+01
286.078388		1.045598e+01		2.758029e-01		1.018017e+01
285.907083		1.006730e+01		2.791365e-01		9.788165e+00
285.735984		9.675547e+00		2.828873e-01		9.392660e+00
285.565089		9.311838e+00		2.868096e-01		9.025029e+00
285.394399		9.003006e+00		2.908574e-01		8.712149e+00
285.223912		8.769290e+00		2.951717e-01		8.474119e+00
285.053629		8.623107e+00		3.000310e-01		8.323076e+00
284.883550		8.568927e+00		3.057732e-01		8.263154e+00
284.713673		8.604147e+00		3.127008e-01		8.291446e+00
284.543998		8.720708e+00		3.209879e-01		8.399720e+00
284.374526		8.907122e+00		3.306052e-01		8.576516e+00
284.205256		9.150553e+00		3.412779e-01		8.809275e+00
284.036186		9.438657e+00		3.524862e-01		9.086171e+00
283.867318		9.760918e+00		3.635091e-01		9.397409e+00
283.698651		1.010937e+01		3.735058e-01		9.735865e+00
283.530184		1.047867e+01		3.816214e-01		1.009705e+01
283.361916		1.086559e+01		3.870991e-01		1.047849e+01
283.193849		1.126805e+01		3.893786e-01		1.087867e+01
283.025981		1.168392e+01		3.881678e-01		1.129576e+01
282.858311		1.210982e+01		3.834729e-01		1.172635e+01
282.690840		1.253994e+01		3.755879e-01		1.216435e+01
282.523568		1.296535e+01		3.650444e-01		1.260031e+01
282.356493		1.337375e+01		3.525349e-01		1.302121e+01
282.189615		1.374970e+01		3.388226e-01		1.341088e+01
282.022935		1.407559e+01		3.246530e-01		1.375093e+01
281.856452		1.433303e+01		3.106814e-01		1.402235e+01
281.690165		1.450469e+01		2.974222e-01		1.420727e+01
281.524074		1.457630e+01		2.852267e-01		1.429108e+01
281.358179		1.453851e+01		2.742853e-01		1.426422e+01
281.192479		1.438833e+01		2.646493e-01		1.412369e+01
281.026974		1.412999e+01		2.562659e-01		1.387372e+01
280.861664		1.377477e+01		2.490163e-01		1.352576e+01
280.696549		1.334016e+01		2.427528e-01		1.309740e+01
280.531627		1.284799e+01		2.373293e-01		1.261066e+01
280.366899		1.232221e+01		2.326230e-01		1.208958e+01
280.202365		1.178631e+01		2.285488e-01		1.155776e+01
280.038023		1.126105e+01		2.250685e-01		1.103598e+01
279.873874		1.076257e+01		2.221964e-01		1.054038e+01
279.709918		1.030147e+01		2.200063e-01		1.008146e+01
279.546153		9.882631e+00		2.186401e-01		9.663990e+00
279.382580		9.506020e+00		2.183190e-01		9.287701e+00
279.219198		9.168121e+00		2.193558e-01		8.948765e+00
279.056008		8.863756e+00		2.221646e-01		8.641592e+00
278.893008		8.587957e+00		2.272622e-01		8.360695e+00
278.730198		8.337541e+00		2.352551e-01		8.102286e+00
278.567578		8.112147e+00		2.468067e-01		7.865340e+00
278.405148		7.914582e+00		2.625796e-01		7.652003e+00
278.242908		7.750454e+00		2.831537e-01		7.467300e+00
278.080856		7.627190e+00		3.089247e-01		7.318266e+00
277.918993		7.552661e+00		3.399928e-01		7.212668e+00
277.757318		7.533632e+00		3.760587e-01		7.157574e+00
277.595831		7.574344e+00		4.163447e-01		7.157999e+00
277.434532		7.675423e+00		4.595619e-01		7.215861e+00
277.273420		7.833310e+00		5.039377e-01		7.329373e+00
277.112495		8.040262e+00		5.473135e-01		7.492949e+00
276.951757		8.284905e+00		5.873087e-01		7.697596e+00
276.791205		8.553232e+00		6.215358e-01		7.931696e+00
276.630840		8.829881e+00		6.478425e-01		8.182038e+00
276.470660		9.099489e+00		6.645447e-01		8.434944e+00
276.310665		9.347943e+00		6.706180e-01		8.677325e+00
276.150856		9.563390e+00		6.658149e-01		8.897575e+00
275.991231		9.736906e+00		6.506904e-01		9.086216e+00
275.831790		9.862827e+00		6.265298e-01		9.236297e+00
275.672534		9.938749e+00		5.951893e-01		9.343560e+00
275.513462		9.965308e+00		5.588765e-01		9.406431e+00
275.354573		9.945790e+00		5.199017e-01		9.425889e+00
275.195867		9.885687e+00		4.804385e-01		9.405249e+00
275.037344		9.792221e+00		4.423265e-01		9.349894e+00
274.879004		9.673883e+00		4.069372e-01		9.266945e+00
274.720845		9.539972e+00		3.751179e-01		9.164854e+00
274.562869		9.400104e+00		3.472079e-01		9.052896e+00
274.405074		9.263682e+00		3.231173e-01		8.940564e+00
274.247461		9.139290e+00		3.024456e-01		8.836845e+00
274.090028		9.034061e+00		2.846174e-01		8.749443e+00
273.932776		8.953019e+00		2.690126e-01		8.684007e+00
273.775705		8.898513e+00		2.550735e-01		8.643440e+00
273.618813		8.869803e+00		2.423764e-01		8.627426e+00
273.462102		8.862911e+00		2.306648e-01		8.632246e+00
273.305569		8.870819e+00		2.198463e-01		8.650972e+00
273.149216		8.884037e+00		2.099611e-01		8.674076e+00
272.993041		8.891546e+00		2.011324e-01		8.690414e+00
272.837045		8.882018e+00		1.935108e-01		8.688507e+00
272.681227		8.845186e+00		1.872228e-01		8.657963e+00
272.525587		8.773178e+00		1.823318e-01		8.590847e+00
272.370125		8.661631e+00		1.788170e-01		8.482814e+00
272.214840		8.510400e+00		1.765710e-01		8.333829e+00
272.059732		8.323773e+00		1.754162e-01		8.148357e+00
271.904800		8.110130e+00		1.751341e-01		7.934996e+00
271.750045		7.881121e+00		1.755025e-01		7.705619e+00
271.595466		7.650473e+00		1.763328e-01		7.474140e+00
271.441063		7.432610e+00		1.775011e-01		7.255109e+00
271.286835		7.241297e+00		1.789661e-01		7.062331e+00
271.132782		7.088463e+00		1.807703e-01		6.907693e+00
270.978904		6.983365e+00		1.830239e-01		6.800341e+00
270.825201		6.932150e+00		1.858727e-01		6.746277e+00
270.671672		6.937809e+00		1.894554e-01		6.748353e+00
270.518317		7.000485e+00		1.938587e-01		6.806626e+00
270.365135		7.118007e+00		1.990763e-01		6.918930e+00
270.212127		7.286550e+00		2.049831e-01		7.081567e+00
270.059293		7.501286e+00		2.113267e-01		7.289960e+00
269.906630		7.756943e+00		2.177424e-01		7.539201e+00
269.754141		8.048191e+00		2.237879e-01		7.824403e+00
269.601823		8.369842e+00		2.289932e-01		8.140849e+00
269.449678		8.716851e+00		2.329179e-01		8.483933e+00
269.297704		9.084150e+00		2.352057e-01		8.848944e+00
269.145902		9.466356e+00		2.356283e-01		9.230727e+00
268.994270		9.857404e+00		2.341101e-01		9.623294e+00
268.842809		1.025017e+01		2.307319e-01		1.001944e+01
268.691519		1.063616e+01		2.257135e-01		1.041044e+01
268.540399		1.100530e+01		2.193794e-01		1.078592e+01
268.389449		1.134600e+01		2.121140e-01		1.113389e+01
268.238668		1.164544e+01		2.043149e-01		1.144113e+01
268.088057		1.189018e+01		1.963512e-01		1.169383e+01
267.937615		1.206712e+01		1.885310e-01		1.187859e+01
267.787341		1.216463e+01		1.810844e-01		1.198354e+01
267.637236		1.217384e+01		1.741582e-01		1.199968e+01
267.487299		1.208983e+01		1.678228e-01		1.192201e+01
267.337530		1.191257e+01		1.620881e-01		1.175048e+01
267.187929		1.164731e+01		1.569216e-01		1.149038e+01
267.038495		1.130446e+01		1.522679e-01		1.115220e+01
266.889228		1.089885e+01		1.480652e-01		1.075079e+01
266.740128		1.044834e+01		1.442567e-01		1.030408e+01
266.591194		9.972145e+00		1.407986e-01		9.831347e+00
266.442427		9.489033e+00		1.376636e-01		9.351369e+00
266.293826		9.015605e+00		1.348415e-01		8.880763e+00
266.145390		8.565029e+00		1.323400e-01		8.432689e+00
265.997119		8.146308e+00		1.301848e-01		8.016124e+00
265.849014		7.764190e+00		1.284218e-01		7.635768e+00
265.701074		7.419661e+00		1.271204e-01		7.292540e+00
265.553298		7.110896e+00		1.263775e-01		6.984518e+00
265.405686		6.834461e+00		1.263209e-01		6.708140e+00
265.258238		6.586534e+00		1.271090e-01		6.459425e+00
265.110955		6.363946e+00		1.289268e-01		6.235019e+00
264.963834		6.164882e+00		1.319732e-01		6.032908e+00
264.816877		5.989164e+00		1.364410e-01		5.852723e+00
264.670083		5.838123e+00		1.424892e-01		5.695634e+00
264.523451		5.714115e+00		1.502092e-01		5.563906e+00
264.376982		5.619830e+00		1.595895e-01		5.460240e+00
264.230675		5.557514e+00		1.704853e-01		5.387029e+00
264.084529		5.528277e+00		1.825968e-01		5.345680e+00
263.938546		5.531583e+00		1.954662e-01		5.336117e+00
263.792723		5.565009e+00		2.084928e-01		5.356516e+00
263.647062		5.624292e+00		2.209722e-01		5.403320e+00
263.501561		5.703642e+00		2.321540e-01		5.471488e+00
263.356221		5.796252e+00		2.413126e-01		5.554939e+00
263.211041		5.894919e+00		2.478231e-01		5.647096e+00
263.066022		5.992678e+00		2.512300e-01		5.741448e+00
262.921161		6.083362e+00		2.512983e-01		5.832064e+00
262.776461		6.162018e+00		2.480398e-01		5.913978e+00
262.631919		6.225154e+00		2.417089e-01		5.983445e+00
262.487537		6.270794e+00		2.327694e-01		6.038025e+00
262.343313		6.298373e+00		2.218375e-01		6.076536e+00
262.199247		6.308510e+00		2.096094e-01		6.098901e+00
262.055340		6.302706e+00		1.967852e-01		6.105921e+00
261.911590		6.283015e+00		1.839995e-01		6.099015e+00
261.767999		6.251742e+00		1.717683e-01		6.079974e+00
261.624564		6.211190e+00		1.604567e-01		6.050734e+00
261.481287		6.163473e+00		1.502706e-01		6.013202e+00
261.338166		6.110405e+00		1.412696e-01		5.969136e+00
261.195202		6.053450e+00		1.333952e-01		5.920055e+00
261.052394		5.993710e+00		1.265098e-01		5.867201e+00
260.909743		5.931944e+00		1.204372e-01		5.811507e+00
260.767247		5.868580e+00		1.149990e-01		5.753581e+00
260.624907		5.803726e+00		1.100434e-01		5.693682e+00
260.482722		5.737165e+00		1.054623e-01		5.631703e+00
260.340692		5.668363e+00		1.011967e-01		5.567167e+00
260.198817		5.596484e+00		9.723331e-02		5.499250e+00
260.057097		5.520448e+00		9.359270e-02		5.426855e+00
259.915530		5.439052e+00		9.031422e-02		5.348738e+00
259.774118		5.351136e+00		8.744004e-02		5.263696e+00
259.632860		5.255803e+00		8.500151e-02		5.170802e+00
259.491755		5.152649e+00		8.300976e-02		5.069639e+00
259.350804		5.041975e+00		8.145187e-02		4.960523e+00
259.210005		4.924938e+00		8.029245e-02		4.844646e+00
259.069359		4.803601e+00		7.948015e-02		4.724121e+00
258.928866		4.680878e+00		7.895730e-02		4.601921e+00
258.788525		4.560367e+00		7.867092e-02		4.481696e+00
258.648337		4.446095e+00		7.858264e-02		4.367513e+00
258.508300		4.342218e+00		7.867572e-02		4.263543e+00
258.368414		4.252710e+00		7.895737e-02		4.173753e+00
258.228680		4.181089e+00		7.945576e-02		4.101633e+00
258.089097		4.130209e+00		8.021164e-02		4.049997e+00
257.949665		4.102132e+00		8.126611e-02		4.020866e+00
257.810383		4.098086e+00		8.264624e-02		4.015440e+00
257.671252		4.118489e+00		8.435146e-02		4.034138e+00
257.532270		4.163026e+00		8.634323e-02		4.076682e+00
257.393439		4.230753e+00		8.854041e-02		4.142212e+00
257.254757		4.320209e+00		9.082161e-02		4.229387e+00
257.116225		4.429512e+00		9.303457e-02		4.336478e+00
256.977841		4.556442e+00		9.501154e-02		4.461430e+00
256.839607		4.698486e+00		9.658811e-02		4.601898e+00
256.701521		4.852873e+00		9.762255e-02		4.755251e+00
256.563584		5.016562e+00		9.801245e-02		4.918550e+00
256.425794		5.186213e+00		9.770606e-02		5.088507e+00
256.288153		5.358137e+00		9.670648e-02		5.261430e+00
256.150659		5.528232e+00		9.506857e-02		5.433163e+00
256.013313		5.691933e+00		9.288934e-02		5.599044e+00
255.876114		5.844195e+00		9.029382e-02		5.753901e+00
255.739062		5.979546e+00		8.741898e-02		5.892127e+00
255.602157		6.092247e+00		8.439839e-02		6.007848e+00
255.465398		6.176563e+00		8.134969e-02		6.095213e+00
255.328786		6.227162e+00		7.836636e-02		6.148796e+00
255.192319		6.239592e+00		7.551423e-02		6.164077e+00
255.055999		6.210793e+00		7.283228e-02		6.137961e+00
254.919823		6.139560e+00		7.033674e-02		6.069223e+00
254.783794		6.026858e+00		6.802712e-02		5.958831e+00
254.647909		5.875940e+00		6.589262e-02		5.810048e+00
254.512169		5.692192e+00		6.391801e-02		5.628274e+00
254.376574		5.482730e+00		6.208811e-02		5.420642e+00
254.241123		5.255776e+00		6.039056e-02		5.195385e+00
254.105817		5.019906e+00		5.881717e-02		4.961088e+00
253.970654		4.783280e+00		5.736405e-02		4.725916e+00
253.835635		4.552967e+00		5.603127e-02		4.496936e+00
253.700759		4.334450e+00		5.482234e-02		4.279628e+00
253.566027		4.131387e+00		5.374419e-02		4.077643e+00
253.431438		3.945629e+00		5.280756e-02		3.892821e+00
253.296992		3.777470e+00		5.202798e-02		3.725442e+00
253.162688		3.626062e+00		5.142699e-02		3.574635e+00
253.028526		3.489910e+00		5.103306e-02		3.438877e+00
252.894507		3.367351e+00		5.088169e-02		3.316469e+00
252.760630		3.256955e+00		5.101408e-02		3.205941e+00
252.626894		3.157780e+00		5.147390e-02		3.106306e+00
252.493299		3.069466e+00		5.230202e-02		3.017164e+00
252.359846		2.992185e+00		5.352937e-02		2.938656e+00
252.226534		2.926467e+00		5.516866e-02		2.871298e+00
252.093363		2.872958e+00		5.720618e-02		2.815752e+00
251.960332		2.832167e+00		5.959501e-02		2.772572e+00
251.827442		2.804242e+00		6.225119e-02		2.741991e+00
251.694691		2.788815e+00		6.505425e-02		2.723761e+00
251.562081		2.784943e+00		6.785282e-02		2.717090e+00
251.429610		2.791135e+00		7.047529e-02		2.720660e+00
251.297279		2.805460e+00		7.274470e-02		2.732715e+00
251.165086		2.825714e+00		7.449605e-02		2.751218e+00
251.033033		2.849606e+00		7.559361e-02		2.774013e+00
250.901119		2.874953e+00		7.594583e-02		2.799008e+00
250.769343		2.899832e+00		7.551532e-02		2.824317e+00
250.637706		2.922696e+00		7.432245e-02		2.848373e+00
250.506206		2.942423e+00		7.244197e-02		2.869981e+00
250.374845		2.958318e+00		6.999309e-02		2.888325e+00
250.243621		2.970055e+00		6.712487e-02		2.902930e+00
250.112535		2.977585e+00		6.399893e-02		2.913586e+00
249.981586		2.981024e+00		6.077234e-02		2.920251e+00
249.850774		2.980542e+00		5.758282e-02		2.922959e+00
249.720099		2.976267e+00		5.453823e-02		2.921729e+00
249.589561		2.968220e+00		5.171121e-02		2.916509e+00
249.459158		2.956290e+00		4.913901e-02		2.907151e+00
249.328893		2.940244e+00		4.682781e-02		2.893416e+00
249.198763		2.919784e+00		4.476010e-02		2.875023e+00
249.068769		2.894608e+00		4.290364e-02		2.851704e+00
248.938910		2.864494e+00		4.122035e-02		2.823274e+00
248.809187		2.829364e+00		3.967397e-02		2.789690e+00
248.679599		2.789323e+00		3.823541e-02		2.751088e+00
248.550145		2.744675e+00		3.688571e-02		2.707789e+00
248.420827		2.695893e+00		3.561648e-02		2.660277e+00
248.291643		2.643579e+00		3.442836e-02		2.609151e+00
248.162593		2.588402e+00		3.332816e-02		2.555074e+00
248.033678		2.531040e+00		3.232543e-02		2.498715e+00
247.904896		2.472146e+00		3.142912e-02		2.440717e+00
247.776248		2.412325e+00		3.064499e-02		2.381680e+00
247.647733		2.352143e+00		2.997407e-02		2.322169e+00
247.519352		2.292155e+00		2.941232e-02		2.262743e+00
247.391103		2.232939e+00		2.895156e-02		2.203987e+00
247.262988		2.175130e+00		2.858122e-02		2.146548e+00
247.135005		2.119439e+00		2.829062e-02		2.091149e+00
247.007154		2.066661e+00		2.807133e-02		2.038589e+00
246.879436		2.017647e+00		2.791895e-02		1.989728e+00
246.751850		1.973280e+00		2.783409e-02		1.945445e+00
246.624395		1.934419e+00		2.782205e-02		1.906597e+00
246.497072		1.901860e+00		2.789134e-02		1.873969e+00
246.369881		1.876281e+00		2.805099e-02		1.848230e+00
246.242821		1.858212e+00		2.830734e-02		1.829904e+00
246.115891		1.848002e+00		2.866057e-02		1.819341e+00
245.989093		1.845810e+00		2.910194e-02		1.816708e+00
245.862425		1.851596e+00		2.961214e-02		1.821984e+00
245.735887		1.865124e+00		3.016131e-02		1.834962e+00
245.609480		1.885970e+00		3.071077e-02		1.855260e+00
245.483203		1.913540e+00		3.121650e-02		1.882323e+00
245.357055		1.947078e+00		3.163361e-02		1.915445e+00
245.231037		1.985693e+00		3.192134e-02		1.953772e+00
245.105148		2.028366e+00		3.204763e-02		1.996319e+00
244.979389		2.073968e+00		3.199264e-02		2.041976e+00
244.853759		2.121262e+00		3.175056e-02		2.089511e+00
244.728257		2.168903e+00		3.132956e-02		2.137574e+00
244.602884		2.215435e+00		3.074996e-02		2.184685e+00
244.477639		2.259282e+00		3.004100e-02		2.229241e+00
244.352523		2.298759e+00		2.923690e-02		2.269522e+00
244.227534		2.332096e+00		2.837273e-02		2.303723e+00
244.102673		2.357498e+00		2.748088e-02		2.330017e+00
243.977940		2.373236e+00		2.658847e-02		2.346647e+00
243.853335		2.377770e+00		2.571599e-02		2.352054e+00
243.728856		2.369901e+00		2.487703e-02		2.345024e+00
243.604505		2.348914e+00		2.407906e-02		2.324835e+00
243.480280		2.314702e+00		2.332477e-02		2.291377e+00
243.356182		2.267840e+00		2.261368e-02		2.245227e+00
243.232211		2.209592e+00		2.194368e-02		2.187649e+00
243.108365		2.141832e+00		2.131228e-02		2.120520e+00
242.984646		2.066896e+00		2.071738e-02		2.046179e+00
242.861053		1.987383e+00		2.015773e-02		1.967225e+00
242.737585		1.905917e+00		1.963291e-02		1.886284e+00
242.614243		1.824926e+00		1.914322e-02		1.805782e+00
242.491026		1.746456e+00		1.868944e-02		1.727767e+00
242.367934		1.672048e+00		1.827270e-02		1.653775e+00
242.244967		1.602688e+00		1.789440e-02		1.584794e+00
242.122124		1.538839e+00		1.755641e-02		1.521283e+00
241.999407		1.480525e+00		1.726129e-02		1.463264e+00
241.876813		1.427464e+00		1.701263e-02		1.410451e+00
241.754344		1.379207e+00		1.681530e-02		1.362391e+00
241.631999		1.335275e+00		1.667543e-02		1.318599e+00
241.509777		1.295261e+00		1.660019e-02		1.278661e+00
241.387679		1.258894e+00		1.659704e-02		1.242297e+00
241.265705		1.226056e+00		1.667267e-02		1.209383e+00
241.143853		1.196764e+00		1.683148e-02		1.179933e+00
241.022125		1.171125e+00		1.707405e-02		1.154051e+00
240.900519		1.149271e+00		1.739553e-02		1.131876e+00
240.779036		1.131298e+00		1.778449e-02		1.113513e+00
240.657676		1.117213e+00		1.822246e-02		1.098991e+00
240.536438		1.106903e+00		1.868422e-02		1.088219e+00
240.415322		1.100119e+00		1.913928e-02		1.080979e+00
240.294328		1.096488e+00		1.955407e-02		1.076933e+00
240.173455		1.095537e+00		1.989503e-02		1.075642e+00
240.052705		1.096731e+00		2.013187e-02		1.076599e+00
239.932075		1.099516e+00		2.024076e-02		1.079275e+00
239.811567		1.103355e+00		2.020688e-02		1.083148e+00
239.691179		1.107765e+00		2.002591e-02		1.087739e+00
239.570913		1.112336e+00		1.970427e-02		1.092632e+00
239.450767		1.116740e+00		1.925810e-02		1.097481e+00
239.330741		1.120723e+00		1.871110e-02		1.102012e+00
239.210836		1.124096e+00		1.809156e-02		1.106004e+00
239.091051		1.126706e+00		1.742921e-02		1.109276e+00
238.971386		1.128411e+00		1.675207e-02		1.111659e+00
238.851841		1.129058e+00		1.608403e-02		1.112974e+00
238.732415		1.128464e+00		1.544319e-02		1.113021e+00
238.613108		1.126411e+00		1.484124e-02		1.111570e+00
238.493921		1.122655e+00		1.428365e-02		1.108371e+00
238.374852		1.116940e+00		1.377073e-02		1.103170e+00
238.255903		1.109035e+00		1.329905e-02		1.095736e+00
238.137072		1.098761e+00		1.286307e-02		1.085898e+00
238.018360		1.086023e+00		1.245671e-02		1.073566e+00
237.899765		1.070835e+00		1.207452e-02		1.058761e+00
237.781289		1.053331e+00		1.171252e-02		1.041618e+00
237.662931		1.033752e+00		1.136855e-02		1.022383e+00
237.544691		1.012434e+00		1.104219e-02		1.001392e+00
237.426569		9.897726e-01		1.073436e-02		9.790383e-01
237.308563		9.661879e-01		1.044679e-02		9.557411e-01
237.190675		9.420897e-01		1.018141e-02		9.319083e-01
237.072904		9.178501e-01		9.939781e-03		9.079103e-01
236.955250		8.937865e-01		9.722742e-03		8.840638e-01
236.837713		8.701565e-01		9.530243e-03		8.606263e-01
236.720292		8.471640e-01		9.361402e-03		8.378026e-01
236.602988		8.249720e-01		9.214744e-03		8.157572e-01
236.485800		8.037193e-01		9.088588e-03		7.946307e-01
236.368727		7.835362e-01		8.981461e-03		7.745547e-01
236.251771		7.645556e-01		8.892472e-03		7.556632e-01
236.134930		7.469197e-01		8.821545e-03		7.380982e-01
236.018205		7.307793e-01		8.769446e-03		7.220099e-01
235.901595		7.162891e-01		8.737575e-03		7.075515e-01
235.785101		7.035989e-01		8.727528e-03		6.948714e-01
235.668721		6.928434e-01		8.740501e-03		6.841029e-01
235.552456		6.841317e-01		8.776634e-03		6.753551e-01
235.436306		6.775387e-01		8.834403e-03		6.687043e-01
235.320271		6.730970e-01		8.910224e-03		6.641868e-01
235.204349		6.707929e-01		8.998328e-03		6.617945e-01
235.088542		6.705630e-01		9.091002e-03		6.614720e-01
234.972849		6.722949e-01		9.179161e-03		6.631158e-01
234.857270		6.758291e-01		9.253196e-03		6.665759e-01
234.741804		6.809622e-01		9.303964e-03		6.716582e-01
234.626452		6.874522e-01		9.323780e-03		6.781284e-01
234.511213		6.950229e-01		9.307220e-03		6.857157e-01
234.396087		7.033681e-01		9.251652e-03		6.941164e-01
234.281074		7.121538e-01		9.157374e-03		7.029965e-01
234.166174		7.210196e-01		9.027392e-03		7.119922e-01
234.051387		7.295780e-01		8.866864e-03		7.207112e-01
233.936712		7.374161e-01		8.682344e-03		7.287337e-01
233.822149		7.440985e-01		8.480940e-03		7.356175e-01
233.707699		7.491777e-01		8.269535e-03		7.409081e-01
233.593361		7.522105e-01		8.054177e-03		7.441563e-01
233.479134		7.527835e-01		7.839691e-03		7.449438e-01
233.365019		7.505448e-01		7.629544e-03		7.429152e-01
233.251016		7.452387e-01		7.425920e-03		7.378128e-01
233.137124		7.367393e-01		7.229955e-03		7.295094e-01
233.023343		7.250747e-01		7.042046e-03		7.180327e-01
232.909673		7.104382e-01		6.862173e-03		7.035761e-01
232.796114		6.931824e-01		6.690163e-03		6.864922e-01
232.682665		6.737941e-01		6.525882e-03		6.672682e-01
232.569327		6.528547e-01		6.369327e-03		6.464853e-01
232.456100		6.309885e-01		6.220645e-03		6.247678e-01
232.342983		6.088092e-01		6.080094e-03		6.027291e-01
232.229975		5.868699e-01		5.947982e-03		5.809219e-01
232.117078		5.656246e-01		5.824612e-03		5.598000e-01
232.004290		5.454056e-01		5.710250e-03		5.396954e-01
231.891612		5.264185e-01		5.605129e-03		5.208134e-01
231.779043		5.087529e-01		5.509489e-03		5.032434e-01
231.666584		4.924055e-01		5.423644e-03		4.869819e-01
231.554233		4.773112e-01		5.348047e-03		4.719631e-01
231.441992		4.633737e-01		5.283342e-03		4.580904e-01
231.329859		4.504943e-01		5.230374e-03		4.452639e-01
231.217835		4.385918e-01		5.190140e-03		4.334017e-01
231.105919		4.276144e-01		5.163657e-03		4.224508e-01
230.994112		4.175420e-01		5.151775e-03		4.123903e-01
230.882413		4.083809e-01		5.154928e-03		4.032260e-01
230.770821		4.001536e-01		5.172872e-03		3.949807e-01
230.659338		3.928864e-01		5.204444e-03		3.876820e-01
230.547962		3.865977e-01		5.247397e-03		3.813503e-01
230.436694		3.812878e-01		5.298350e-03		3.759894e-01
230.325533		3.769330e-01		5.352899e-03		3.715801e-01
230.214479		3.734843e-01		5.405873e-03		3.680784e-01
230.103532		3.708680e-01		5.451740e-03		3.654162e-01
229.992692		3.689912e-01		5.485110e-03		3.635061e-01
229.881959		3.677477e-01		5.501260e-03		3.622465e-01
229.771333		3.670254e-01		5.496621e-03		3.615288e-01
229.660813		3.667122e-01		5.469132e-03		3.612431e-01
229.550399		3.667018e-01		5.418430e-03		3.612834e-01
229.440091		3.668964e-01		5.345825e-03		3.615506e-01
229.329889		3.672079e-01		5.254082e-03		3.619538e-01
229.219793		3.675565e-01		5.147044e-03		3.624095e-01
229.109803		3.678675e-01		5.029148e-03		3.628383e-01
228.999918		3.680670e-01		4.904931e-03		3.631621e-01
228.890139		3.680782e-01		4.778569e-03		3.632996e-01
228.780464		3.678181e-01		4.653536e-03		3.631645e-01
228.670895		3.671964e-01		4.532395e-03		3.626640e-01
228.561431		3.661182e-01		4.416743e-03		3.617014e-01
228.452071		3.644883e-01		4.307289e-03		3.601810e-01
228.342816		3.622194e-01		4.204034e-03		3.580153e-01
228.233666		3.592410e-01		4.106501e-03		3.551345e-01
228.124620		3.555085e-01		4.013984e-03		3.514945e-01
228.015678		3.510107e-01		3.925762e-03		3.470849e-01
227.906840		3.457738e-01		3.841260e-03		3.419325e-01
227.798106		3.398609e-01		3.760139e-03		3.361008e-01
227.689475		3.333679e-01		3.682323e-03		3.296856e-01
227.580948		3.264146e-01		3.607960e-03		3.228066e-01
227.472525		3.191339e-01		3.537352e-03		3.155965e-01
227.364204		3.116605e-01		3.470861e-03		3.081896e-01
227.255987		3.041201e-01		3.408825e-03		3.007113e-01
227.147873		2.966220e-01		3.351482e-03		2.932705e-01
227.039862		2.892545e-01		3.298932e-03		2.859556e-01
226.931953		2.820845e-01		3.251135e-03		2.788333e-01
226.824147		2.751595e-01		3.207932e-03		2.719515e-01
226.716443		2.685125e-01		3.169101e-03		2.653434e-01
226.608842		2.621670e-01		3.134422e-03		2.590326e-01
226.501342		2.561424e-01		3.103734e-03		2.530387e-01
226.393945		2.504574e-01		3.076987e-03		2.473804e-01
226.286649		2.451327e-01		3.054256e-03		2.420785e-01
226.179455		2.401919e-01		3.035722e-03		2.371562e-01
226.072362		2.356603e-01		3.021613e-03		2.326387e-01
225.965371		2.315635e-01		3.012117e-03		2.285513e-01
225.858481		2.279250e-01		3.007278e-03		2.249177e-01
225.751692		2.247640e-01		3.006886e-03		2.217571e-01
225.645004		2.220930e-01		3.010404e-03		2.190826e-01
225.538417		2.199162e-01		3.016928e-03		2.168993e-01
225.431931		2.182284e-01		3.025198e-03		2.152032e-01
225.325545		2.170142e-01		3.033682e-03		2.139806e-01
225.219259		2.162480e-01		3.040696e-03		2.132073e-01
225.113074		2.158943e-01		3.044569e-03		2.128497e-01
225.006988		2.159085e-01		3.043810e-03		2.128647e-01
224.901003		2.162380e-01		3.037261e-03		2.132007e-01
224.795117		2.168226e-01		3.024210e-03		2.137984e-01
224.689331		2.175958e-01		3.004444e-03		2.145913e-01
224.583645		2.184845e-01		2.978233e-03		2.155063e-01
224.478058		2.194099e-01		2.946266e-03		2.164637e-01
224.372570		2.202872e-01		2.909529e-03		2.173777e-01
224.267181		2.210264e-01		2.869172e-03		2.181572e-01
224.161892		2.215334e-01		2.826369e-03		2.187071e-01
224.056701		2.217132e-01		2.782199e-03		2.189310e-01
223.951608		2.214734e-01		2.737569e-03		2.187358e-01
223.846615		2.207303e-01		2.693172e-03		2.180372e-01
223.741719		2.194157e-01		2.649484e-03		2.167663e-01
223.636922		2.174834e-01		2.606797e-03		2.148766e-01
223.532223		2.149151e-01		2.565265e-03		2.123498e-01
223.427622		2.117247e-01		2.524959e-03		2.091997e-01
223.323119		2.079588e-01		2.485915e-03		2.054729e-01
223.218714		2.036943e-01		2.448170e-03		2.012461e-01
223.114406		1.990323e-01		2.411782e-03		1.966205e-01
223.010196		1.940895e-01		2.376830e-03		1.917127e-01
222.906083		1.889880e-01		2.343414e-03		1.866446e-01
222.802067		1.838448e-01		2.311638e-03		1.815332e-01
222.698148		1.787635e-01		2.281595e-03		1.764819e-01
222.594326		1.738272e-01		2.253362e-03		1.715739e-01
222.490601		1.690959e-01		2.226992e-03		1.668689e-01
222.386972		1.646058e-01		2.202518e-03		1.624033e-01
222.283440		1.603727e-01		2.179960e-03		1.581927e-01
222.180004		1.563964e-01		2.159344e-03		1.542371e-01
222.076665		1.526666e-01		2.140709e-03		1.505259e-01
221.973421		1.491683e-01		2.124118e-03		1.470441e-01
221.870274		1.458865e-01		2.109661e-03		1.437768e-01
221.767222		1.428097e-01		2.097445e-03		1.407123e-01
221.664266		1.399317e-01		2.087580e-03		1.378441e-01
221.561406		1.372510e-01		2.080144e-03		1.351709e-01
221.458641		1.347705e-01		2.075151e-03		1.326954e-01
221.355971		1.324953e-01		2.072513e-03		1.304228e-01
221.253396		1.304306e-01		2.072008e-03		1.283586e-01
221.150917		1.285799e-01		2.073259e-03		1.265067e-01
221.048532		1.269437e-01		2.075733e-03		1.248679e-01
220.946242		1.255181e-01		2.078763e-03		1.234393e-01
220.844047		1.242950e-01		2.081584e-03		1.222134e-01
220.741946		1.232621e-01		2.083400e-03		1.211787e-01
220.639940		1.224035e-01		2.083450e-03		1.203201e-01
220.538027		1.217009e-01		2.081088e-03		1.196198e-01
220.436209		1.211340e-01		2.075836e-03		1.190581e-01
220.334485		1.206818e-01		2.067438e-03		1.186144e-01
220.232855		1.203232e-01		2.055874e-03		1.182673e-01
220.131318		1.200371e-01		2.041348e-03		1.179958e-01
220.029875		1.198029e-01		2.024255e-03		1.177786e-01
219.928526		1.195997e-01		2.005124e-03		1.175946e-01
219.827269		1.194063e-01		1.984550e-03		1.174218e-01
219.726106		1.192007e-01		1.963126e-03		1.172376e-01
219.625036		1.189592e-01		1.941388e-03		1.170178e-01
219.524059		1.186571e-01		1.919775e-03		1.167373e-01
219.423175		1.182686e-01		1.898599e-03		1.163700e-01
219.322384		1.177682e-01		1.878055e-03		1.158902e-01
219.221685		1.171320e-01		1.858227e-03		1.152738e-01
219.121078		1.163400e-01		1.839119e-03		1.145009e-01
219.020564		1.153778e-01		1.820688e-03		1.135571e-01
218.920142		1.142385e-01		1.802870e-03		1.124356e-01
218.819812		1.129239e-01		1.785611e-03		1.111383e-01
218.719574		1.114447e-01		1.768883e-03		1.096758e-01
218.619427		1.098200e-01		1.752687e-03		1.080673e-01
218.519373		1.080753e-01		1.737057e-03		1.063382e-01
218.419410		1.062405e-01		1.722050e-03		1.045185e-01
218.319538		1.043473e-01		1.707733e-03		1.026395e-01
218.219757		1.024261e-01		1.694172e-03		1.007320e-01
218.120068		1.005047e-01		1.681418e-03		9.882324e-02
218.020470		9.860581e-02		1.669506e-03		9.693631e-02
217.920963		9.674743e-02		1.658444e-03		9.508899e-02
217.821546		9.494232e-02		1.648224e-03		9.329410e-02
217.722220		9.319904e-02		1.638820e-03		9.156022e-02
217.622985		9.152306e-02		1.630202e-03		8.989285e-02
217.523840		8.991791e-02		1.622344e-03		8.829557e-02
217.424786		8.838638e-02		1.615232e-03		8.677115e-02
217.325821		8.693123e-02		1.608866e-03		8.532237e-02
217.226947		8.555571e-02		1.603262e-03		8.395245e-02
217.128162		8.426361e-02		1.598445e-03		8.266516e-02
217.029468		8.305913e-02		1.594439e-03		8.146469e-02
216.930863		8.194651e-02		1.591251e-03		8.035525e-02
216.832348		8.092958e-02		1.588859e-03		7.934072e-02
216.733922		8.001135e-02		1.587195e-03		7.842415e-02
216.635585		7.919359e-02		1.586140e-03		7.760745e-02
216.537338		7.847658e-02		1.585521e-03		7.689106e-02
216.439179		7.785890e-02		1.585122e-03		7.627377e-02
216.341110		7.733735e-02		1.584694e-03		7.575265e-02
216.243129		7.690695e-02		1.583980e-03		7.532297e-02
216.145237		7.656102e-02		1.582737e-03		7.497828e-02
216.047434		7.629124e-02		1.580764e-03		7.471048e-02
215.949719		7.608784e-02		1.577915e-03		7.450992e-02
215.852093		7.593962e-02		1.574117e-03		7.436551e-02
215.754555		7.583410e-02		1.569366e-03		7.426473e-02
215.657104		7.575750e-02		1.563727e-03		7.419377e-02
215.559742		7.569483e-02		1.557316e-03		7.413751e-02
215.462468		7.562993e-02		1.550284e-03		7.407965e-02
215.365282		7.554570e-02		1.542794e-03		7.400290e-02
215.268183		7.542441e-02		1.535004e-03		7.388941e-02
215.171171		7.524838e-02		1.527054e-03		7.372133e-02
215.074247		7.500080e-02		1.519057e-03		7.348174e-02
214.977411		7.466681e-02		1.511096e-03		7.315571e-02
214.880661		7.423470e-02		1.503226e-03		7.273148e-02
214.783999		7.369704e-02		1.495483e-03		7.220156e-02
214.687423		7.305153e-02		1.487887e-03		7.156365e-02
214.590935		7.230153e-02		1.480455e-03		7.082107e-02
214.494532		7.145593e-02		1.473201e-03		6.998273e-02
214.398217		7.052858e-02		1.466144e-03		6.906244e-02
214.301988		6.953704e-02		1.459305e-03		6.807774e-02
214.205845		6.850110e-02		1.452711e-03		6.704839e-02
214.109789		6.744100e-02		1.446386e-03		6.599462e-02
214.013819		6.637588e-02		1.440357e-03		6.493553e-02
213.917934		6.532238e-02		1.434642e-03		6.388774e-02
213.822136		6.429374e-02		1.429257e-03		6.286449e-02
213.726423		6.329947e-02		1.424211e-03		6.187526e-02
213.630796		6.234541e-02		1.419508e-03		6.092590e-02
213.535255		6.143432e-02		1.415149e-03		6.001917e-02
213.439799		6.056663e-02		1.411132e-03		5.915550e-02
213.344428		5.974135e-02		1.407460e-03		5.833389e-02
213.249142		5.895690e-02		1.404135e-03		5.755276e-02
213.153942		5.821177e-02		1.401163e-03		5.681061e-02
213.058826		5.750497e-02		1.398552e-03		5.610641e-02
212.963795		5.683619e-02		1.396309e-03		5.543988e-02
212.868849		5.620582e-02		1.394439e-03		5.481138e-02
212.773988		5.561471e-02		1.392936e-03		5.422178e-02
212.679211		5.506393e-02		1.391780e-03		5.367215e-02
212.584519		5.455447e-02		1.390935e-03		5.316353e-02
212.489911		5.408697e-02		1.390347e-03		5.269662e-02
212.395387		5.366153e-02		1.389941e-03		5.227159e-02
212.300947		5.327763e-02		1.389625e-03		5.188801e-02
212.206591		5.293404e-02		1.389300e-03		5.154474e-02
212.112319		5.262888e-02		1.388862e-03		5.124002e-02
212.018130		5.235968e-02		1.388215e-03		5.097147e-02
211.924025		5.212350e-02		1.387279e-03		5.073622e-02
211.830004		5.191701e-02		1.385996e-03		5.053102e-02
211.736066		5.173660e-02		1.384335e-03		5.035226e-02
211.642212		5.157841e-02		1.382297e-03		5.019612e-02
211.548440		5.143843e-02		1.379907e-03		5.005852e-02
211.454752		5.131241e-02		1.377215e-03		4.993520e-02
211.361146		5.119590e-02		1.374283e-03		4.982162e-02
211.267624		5.108417e-02		1.371181e-03		4.971298e-02
211.174184		5.097216e-02		1.367977e-03		4.960419e-02
211.080826		5.085459e-02		1.364731e-03		4.948986e-02
210.987552		5.072595e-02		1.361491e-03		4.936446e-02
210.894359		5.058075e-02		1.358292e-03		4.922246e-02
210.801249		5.041378e-02		1.355154e-03		4.905862e-02
210.708221		5.022045e-02		1.352087e-03		4.886836e-02
210.615275		4.999717e-02		1.349094e-03		4.864807e-02
210.522411		4.974169e-02		1.346172e-03		4.839552e-02
210.429629		4.945339e-02		1.343320e-03		4.811007e-02
210.336929		4.913334e-02		1.340539e-03		4.779280e-02
210.244311		4.878427e-02		1.337832e-03		4.744644e-02
210.151773		4.841035e-02		1.335207e-03		4.707514e-02
210.059318		4.801678e-02		1.332674e-03		4.668410e-02
209.966943		4.760933e-02		1.330246e-03		4.627908e-02
209.874650		4.719385e-02		1.327935e-03		4.586591e-02
209.782438		4.677580e-02		1.325751e-03		4.545005e-02
209.690307		4.635995e-02		1.323702e-03		4.503625e-02
209.598257		4.595015e-02		1.321792e-03		4.462836e-02
209.506288		4.554930e-02		1.320021e-03		4.422928e-02
209.414399		4.515944e-02		1.318388e-03		4.384105e-02
209.322591		4.478188e-02		1.316889e-03		4.346499e-02
209.230863		4.441749e-02		1.315521e-03		4.310197e-02
209.139216		4.406684e-02		1.314281e-03		4.275256e-02
209.047649		4.373044e-02		1.313166e-03		4.241727e-02
208.956162		4.340880e-02		1.312177e-03		4.209662e-02
208.864755		4.310253e-02		1.311317e-03		4.179121e-02
208.773428		4.281232e-02		1.310586e-03		4.150173e-02
208.682181		4.253889e-02		1.309985e-03		4.122891e-02
208.591013		4.228295e-02		1.309512e-03		4.097344e-02
208.499925		4.204510e-02		1.309161e-03		4.073594e-02
208.408917		4.182577e-02		1.308916e-03		4.051686e-02
208.317988		4.162520e-02		1.308758e-03		4.031644e-02
208.227139		4.144334e-02		1.308661e-03		4.013468e-02
208.136368		4.127989e-02		1.308592e-03		3.997130e-02
208.045677		4.113428e-02		1.308518e-03		3.982576e-02
207.955065		4.100564e-02		1.308405e-03		3.969724e-02
207.864532		4.089286e-02		1.308223e-03		3.958463e-02
207.774077		4.079453e-02		1.307948e-03		3.948659e-02
207.683701		4.070904e-02		1.307565e-03		3.940148e-02
207.593404		4.063451e-02		1.307067e-03		3.932744e-02
207.503185		4.056883e-02		1.306456e-03		3.926237e-02
207.413045		4.050966e-02		1.305742e-03		3.920391e-02
207.322983		4.045444e-02		1.304942e-03		3.914950e-02
207.232999		4.040042e-02		1.304074e-03		3.909635e-02
207.143093		4.034470e-02		1.303156e-03		3.904155e-02
207.053265		4.028430e-02		1.302208e-03		3.898209e-02
206.963515		4.021629e-02		1.301243e-03		3.891504e-02
206.873843		4.013794e-02		1.300275e-03		3.883766e-02
206.784248		4.004689e-02		1.299311e-03		3.874758e-02
206.694731		3.994134e-02		1.298358e-03		3.864299e-02
206.605292		3.982019e-02		1.297419e-03		3.852278e-02
206.515930		3.968317e-02		1.296498e-03		3.838668e-02
206.426645		3.953087e-02		1.295597e-03		3.823528e-02
206.337437		3.936471e-02		1.294721e-03		3.806999e-02
206.248306		3.918682e-02		1.293875e-03		3.789295e-02
206.159253		3.899983e-02		1.293061e-03		3.770677e-02
206.070276		3.880665e-02		1.292287e-03		3.751437e-02
205.981376		3.861024e-02		1.291557e-03		3.731868e-02
205.892553		3.841332e-02		1.290876e-03		3.712245e-02
205.803806		3.821828e-02		1.290246e-03		3.692804e-02
205.715135		3.802701e-02		1.289671e-03		3.673734e-02
205.626541		3.784088e-02		1.289152e-03		3.655173e-02
205.538024		3.766077e-02		1.288688e-03		3.637208e-02
205.449582		3.748715e-02		1.288281e-03		3.619887e-02
205.361217		3.732023e-02		1.287929e-03		3.603230e-02
205.272927		3.716000e-02		1.287631e-03		3.587237e-02
205.184714		3.700642e-02		1.287388e-03		3.571903e-02
205.096576		3.685943e-02		1.287199e-03		3.557224e-02
205.008514		3.671907e-02		1.287064e-03		3.543201e-02
204.920528		3.658542e-02		1.286983e-03		3.529843e-02
204.832617		3.645863e-02		1.286956e-03		3.517168e-02
204.744781		3.633892e-02		1.286981e-03		3.505194e-02
204.657021		3.622647e-02		1.287054e-03		3.493942e-02
204.569336		3.612146e-02		1.287172e-03		3.483429e-02
204.481726		3.602399e-02		1.287325e-03		3.473667e-02
204.394191		3.593408e-02		1.287506e-03		3.464658e-02
204.306731		3.585165e-02		1.287702e-03		3.456395e-02
204.219345		3.577651e-02		1.287902e-03		3.448861e-02
204.132035		3.570840e-02		1.288093e-03		3.442031e-02
204.044799		3.564696e-02		1.288264e-03		3.435870e-02
203.957637		3.559173e-02		1.288406e-03		3.430333e-02
203.870551		3.554222e-02		1.288513e-03		3.425370e-02
203.783538		3.549783e-02		1.288581e-03		3.420925e-02
203.696600		3.545794e-02		1.288610e-03		3.416933e-02
203.609735		3.542184e-02		1.288603e-03		3.413324e-02
203.522945		3.538879e-02		1.288565e-03		3.410022e-02
203.436229		3.535796e-02		1.288503e-03		3.406946e-02
203.349587		3.532848e-02		1.288424e-03		3.404006e-02
203.263018		3.529941e-02		1.288334e-03		3.401107e-02
203.176523		3.526976e-02		1.288240e-03		3.398152e-02
203.090102		3.523856e-02		1.288147e-03		3.395041e-02
203.003754		3.520484e-02		1.288057e-03		3.391678e-02
202.917480		3.516772e-02		1.287973e-03		3.387975e-02
202.831278		3.512648e-02		1.287895e-03		3.383858e-02
202.745150		3.508057e-02		1.287825e-03		3.379275e-02
202.659096		3.502971e-02		1.287763e-03		3.374195e-02
202.573114		3.497389e-02		1.287709e-03		3.368618e-02
202.487205		3.491336e-02		1.287664e-03		3.362570e-02
202.401369		3.484865e-02		1.287630e-03		3.356102e-02
202.315606		3.478047e-02		1.287608e-03		3.349286e-02
202.229915		3.470967e-02		1.287601e-03		3.342207e-02
202.144297		3.463716e-02		1.287611e-03		3.334955e-02
202.058751		3.456382e-02		1.287639e-03		3.327618e-02
201.973278		3.449047e-02		1.287687e-03		3.320279e-02
201.887877		3.441780e-02		1.287756e-03		3.313004e-02
201.802548		3.434635e-02		1.287847e-03		3.305850e-02
201.717292		3.427652e-02		1.287959e-03		3.298856e-02
201.632107		3.420861e-02		1.288092e-03		3.292052e-02
201.546994		3.414281e-02		1.288246e-03		3.285457e-02
201.461953		3.407927e-02		1.288420e-03		3.279085e-02
201.376984		3.401809e-02		1.288614e-03		3.272948e-02
201.292087		3.395938e-02		1.288827e-03		3.267056e-02
201.207261		3.390326e-02		1.289060e-03		3.261420e-02
201.122506		3.384984e-02		1.289313e-03		3.256053e-02
201.037823		3.379926e-02		1.289585e-03		3.250967e-02
200.953211		3.375163e-02		1.289876e-03		3.246175e-02
200.868670		3.370707e-02		1.290185e-03		3.241689e-02
200.784201		3.366568e-02		1.290512e-03		3.237517e-02
200.699802		3.362751e-02		1.290854e-03		3.233666e-02
200.615474		3.359258e-02		1.291207e-03		3.230137e-02
200.531218		3.356088e-02		1.291569e-03		3.226931e-02
200.447032		3.353235e-02		1.291936e-03		3.224041e-02
200.362916		3.350689e-02		1.292303e-03		3.221459e-02
200.278871		3.348437e-02		1.292667e-03		3.219170e-02
200.194897		3.346461e-02		1.293024e-03		3.217158e-02
200.110993		3.344739e-02		1.293372e-03		3.215402e-02
200.027159		3.343246e-02		1.293709e-03		3.213875e-02
199.943396		3.341953e-02		1.294034e-03		3.212550e-02
199.859703		3.340827e-02		1.294349e-03		3.211393e-02
199.776079		3.339833e-02		1.294654e-03		3.210368e-02
199.692526		3.338930e-02		1.294951e-03		3.209435e-02
199.609042		3.338076e-02		1.295242e-03		3.208551e-02
199.525629		3.337226e-02		1.295529e-03		3.207673e-02
199.442285		3.336335e-02		1.295813e-03		3.206754e-02
[truncated: 3,936 more rows]
