# Supplementary material for: Benchmarking Electronic-Structure Methods for the Description of Dark Transitions in Carbonyls at and Beyond the Franck–Condon Point
Source: J Phys Chem A. 2025 Sep 26;129(40):9355–67. doi: 10.1021/acs.jpca.5c05510 (PMC12516729; doi:10.1021/acs.jpca.5c05510)
Supplement: Supplementary file 2 [file jp5c05510_si_002.zip › dark-state-carbonyls-submission/fcht_spectra_acetaldehyde/fcht_vh_cam-b3lyp.spectrum.converted]

#E(nm), epsilon(L mol-1 cm-1), sigma(cm2)
75.428883	8.28E-02	3.167234E-22
75.440801	8.28E-02	3.166734E-22
75.452723	8.28E-02	3.166234E-22
75.464648	8.28E-02	3.165734E-22
75.476578	8.28E-02	3.165233E-22
75.488511	8.28E-02	3.164733E-22
75.500447	8.28E-02	3.164233E-22
75.512388	8.27E-02	3.163732E-22
75.524332	8.27E-02	3.163232E-22
75.536281	8.27E-02	3.162731E-22
75.548232	8.27E-02	3.162231E-22
75.560188	8.27E-02	3.161731E-22
75.572148	8.27E-02	3.161230E-22
75.584111	8.27E-02	3.160730E-22
75.596078	8.27E-02	3.160230E-22
75.608049	8.26E-02	3.159729E-22
75.620024	8.26E-02	3.159229E-22
75.632002	8.26E-02	3.158728E-22
75.643984	8.26E-02	3.158228E-22
75.65597	8.26E-02	3.157728E-22
75.66796	8.26E-02	3.157228E-22
75.679954	8.26E-02	3.156727E-22
75.691951	8.25E-02	3.156227E-22
75.703953	8.25E-02	3.155727E-22
75.715958	8.25E-02	3.155226E-22
75.727967	8.25E-02	3.154726E-22
75.739979	8.25E-02	3.154225E-22
75.751996	8.25E-02	3.153725E-22
75.764016	8.25E-02	3.153225E-22
75.77604	8.25E-02	3.152724E-22
75.788068	8.24E-02	3.152224E-22
75.80010	8.24E-02	3.151724E-22
75.812135	8.24E-02	3.151223E-22
75.824175	8.24E-02	3.150723E-22
75.836218	8.24E-02	3.150223E-22
75.848265	8.24E-02	3.149722E-22
75.860316	8.24E-02	3.149222E-22
75.872371	8.23E-02	3.148722E-22
75.884429	8.23E-02	3.148221E-22
75.896492	8.23E-02	3.147721E-22
75.908558	8.23E-02	3.147220E-22
75.920628	8.23E-02	3.146720E-22
75.932702	8.23E-02	3.146220E-22
75.94478	8.23E-02	3.145719E-22
75.956861	8.23E-02	3.145219E-22
75.968947	8.22E-02	3.144719E-22
75.981036	8.22E-02	3.144219E-22
75.993129	8.22E-02	3.143718E-22
76.005226	8.22E-02	3.143218E-22
76.017327	8.22E-02	3.142717E-22
76.029431	8.22E-02	3.142217E-22
76.04154	8.22E-02	3.141717E-22
76.053652	8.22E-02	3.141216E-22
76.065769	8.21E-02	3.140716E-22
76.077889	8.21E-02	3.140216E-22
76.090013	8.21E-02	3.139715E-22
76.10214	8.21E-02	3.139215E-22
76.114272	8.21E-02	3.138714E-22
76.126408	8.21E-02	3.138214E-22
76.138547	8.21E-02	3.137714E-22
76.15069	8.20E-02	3.137213E-22
76.162838	8.20E-02	3.136713E-22
76.174989	8.20E-02	3.136213E-22
76.187144	8.20E-02	3.135713E-22
76.199302	8.20E-02	3.135212E-22
76.211465	8.20E-02	3.134712E-22
76.223632	8.20E-02	3.134211E-22
76.235802	8.20E-02	3.133711E-22
76.247977	8.19E-02	3.133211E-22
76.260155	8.19E-02	3.132710E-22
76.272337	8.19E-02	3.132210E-22
76.284523	8.19E-02	3.131710E-22
76.296713	8.19E-02	3.131209E-22
76.308907	8.19E-02	3.130709E-22
76.321104	8.19E-02	3.130208E-22
76.333306	8.19E-02	3.129708E-22
76.345512	8.18E-02	3.129208E-22
76.357721	8.18E-02	3.128707E-22
76.369934	8.18E-02	3.128207E-22
76.382152	8.18E-02	3.127707E-22
76.394373	8.18E-02	3.127207E-22
76.406598	8.18E-02	3.126706E-22
76.418827	8.18E-02	3.126206E-22
76.43106	8.17E-02	3.125705E-22
76.443296	8.17E-02	3.125205E-22
76.455537	8.17E-02	3.124705E-22
76.467782	8.17E-02	3.124204E-22
76.48003	8.17E-02	3.123704E-22
76.492283	8.17E-02	3.123204E-22
76.504539	8.17E-02	3.122703E-22
76.51680	8.17E-02	3.122203E-22
76.529064	8.16E-02	3.121702E-22
76.541332	8.16E-02	3.121202E-22
76.553604	8.16E-02	3.120702E-22
76.56588	8.16E-02	3.120202E-22
76.57816	8.16E-02	3.119701E-22
76.590444	8.16E-02	3.119201E-22
76.602732	8.16E-02	3.118700E-22
76.615024	8.16E-02	3.118200E-22
76.62732	8.15E-02	3.117700E-22
76.639619	8.15E-02	3.117199E-22
76.651923	8.15E-02	3.116699E-22
76.664231	8.15E-02	3.116199E-22
76.676542	8.15E-02	3.115698E-22
76.688858	8.15E-02	3.115198E-22
76.701177	8.15E-02	3.114698E-22
76.713501	8.14E-02	3.114197E-22
76.725828	8.14E-02	3.113697E-22
76.73816	8.14E-02	3.113196E-22
76.750495	8.14E-02	3.112696E-22
76.762834	8.14E-02	3.112196E-22
76.775178	8.14E-02	3.111696E-22
76.787525	8.14E-02	3.111195E-22
76.799876	8.14E-02	3.110695E-22
76.812231	8.13E-02	3.110194E-22
76.82459	8.13E-02	3.109694E-22
76.836954	8.13E-02	3.109194E-22
76.849321	8.13E-02	3.108693E-22
76.861692	8.13E-02	3.108193E-22
76.874067	8.13E-02	3.107693E-22
76.886446	8.13E-02	3.107192E-22
76.898829	8.12E-02	3.106692E-22
76.911216	8.12E-02	3.106191E-22
76.923607	8.12E-02	3.105691E-22
76.936002	8.12E-02	3.105191E-22
76.948401	8.12E-02	3.104690E-22
76.960804	8.12E-02	3.104190E-22
76.973211	8.12E-02	3.103690E-22
76.985622	8.12E-02	3.103190E-22
76.998037	8.11E-02	3.102689E-22
77.010456	8.11E-02	3.102189E-22
77.022879	8.11E-02	3.101688E-22
77.035306	8.11E-02	3.101188E-22
77.047737	8.11E-02	3.100688E-22
77.060173	8.11E-02	3.100187E-22
77.072612	8.11E-02	3.099687E-22
77.085055	8.11E-02	3.099187E-22
77.097502	8.10E-02	3.098686E-22
77.109953	8.10E-02	3.098186E-22
77.122408	8.10E-02	3.097685E-22
77.134867	8.10E-02	3.097185E-22
77.147331	8.10E-02	3.096685E-22
77.159798	8.10E-02	3.096184E-22
77.172269	8.10E-02	3.095684E-22
77.184744	8.09E-02	3.095184E-22
77.197224	8.09E-02	3.094684E-22
77.209707	8.09E-02	3.094183E-22
77.222195	8.09E-02	3.093683E-22
77.234686	8.09E-02	3.093182E-22
77.247182	8.09E-02	3.092682E-22
77.259681	8.09E-02	3.092182E-22
77.272185	8.09E-02	3.091681E-22
77.284692	8.08E-02	3.091181E-22
77.297204	8.08E-02	3.090681E-22
77.30972	8.08E-02	3.090180E-22
77.32224	8.08E-02	3.089680E-22
77.334763	8.08E-02	3.089179E-22
77.347291	8.08E-02	3.088679E-22
77.359823	8.08E-02	3.088179E-22
77.372359	8.08E-02	3.087679E-22
77.384899	8.07E-02	3.087178E-22
77.397444	8.07E-02	3.086678E-22
77.409992	8.07E-02	3.086178E-22
77.422544	8.07E-02	3.085677E-22
77.43510	8.07E-02	3.085177E-22
77.447661	8.07E-02	3.084676E-22
77.460225	8.07E-02	3.084176E-22
77.472794	8.06E-02	3.083676E-22
77.485367	8.06E-02	3.083175E-22
77.497943	8.06E-02	3.082675E-22
77.510524	8.06E-02	3.082175E-22
77.523109	8.06E-02	3.081674E-22
77.535698	8.06E-02	3.081174E-22
77.548291	8.06E-02	3.080673E-22
77.560888	8.06E-02	3.080173E-22
77.57349	8.05E-02	3.079673E-22
77.586095	8.05E-02	3.079173E-22
77.598705	8.05E-02	3.078672E-22
77.611318	8.05E-02	3.078172E-22
77.623936	8.05E-02	3.077671E-22
77.636558	8.05E-02	3.077171E-22
77.649183	8.05E-02	3.076671E-22
77.661813	8.05E-02	3.076170E-22
77.674448	8.04E-02	3.075670E-22
77.687086	8.04E-02	3.075170E-22
77.699728	8.04E-02	3.074669E-22
77.712375	8.04E-02	3.074169E-22
77.725025	8.04E-02	3.073669E-22
77.73768	8.04E-02	3.073168E-22
77.750339	8.04E-02	3.072668E-22
77.763002	8.03E-02	3.072167E-22
77.775669	8.03E-02	3.071667E-22
77.78834	8.03E-02	3.071167E-22
77.801015	8.03E-02	3.070667E-22
77.813694	8.03E-02	3.070166E-22
77.826378	8.03E-02	3.069666E-22
77.839066	8.03E-02	3.069165E-22
77.851758	8.03E-02	3.068665E-22
77.864454	8.02E-02	3.068165E-22
77.877154	8.02E-02	3.067664E-22
77.889858	8.02E-02	3.067164E-22
77.902566	8.02E-02	3.066664E-22
77.915279	8.02E-02	3.066163E-22
77.927996	8.02E-02	3.065663E-22
77.940716	8.02E-02	3.065163E-22
77.953442	8.02E-02	3.064662E-22
77.966171	8.01E-02	3.064162E-22
77.978904	8.01E-02	3.063662E-22
77.991642	8.01E-02	3.063161E-22
78.004383	8.01E-02	3.062661E-22
78.017129	8.01E-02	3.062161E-22
78.029879	8.01E-02	3.061660E-22
78.042633	8.01E-02	3.061160E-22
78.055391	8.00E-02	3.060659E-22
78.068154	8.00E-02	3.060159E-22
78.080921	8.00E-02	3.059659E-22
78.093691	8.00E-02	3.059158E-22
78.106466	8.00E-02	3.058658E-22
78.119246	8.00E-02	3.058158E-22
78.132029	8.00E-02	3.057657E-22
78.144817	8.00E-02	3.057157E-22
78.157608	7.99E-02	3.056656E-22
78.170404	7.99E-02	3.056156E-22
78.183204	7.99E-02	3.055656E-22
78.196009	7.99E-02	3.055156E-22
78.208817	7.99E-02	3.054655E-22
78.22163	7.99E-02	3.054155E-22
78.234447	7.99E-02	3.053655E-22
78.247268	7.98E-02	3.053154E-22
78.260093	7.98E-02	3.052654E-22
78.272923	7.98E-02	3.052153E-22
78.285757	7.98E-02	3.051653E-22
78.298595	7.98E-02	3.051153E-22
78.311437	7.98E-02	3.050652E-22
78.324283	7.98E-02	3.050152E-22
78.337134	7.98E-02	3.049652E-22
78.349988	7.97E-02	3.049151E-22
78.362847	7.97E-02	3.048651E-22
78.375711	7.97E-02	3.048150E-22
78.388578	7.97E-02	3.047650E-22
78.40145	7.97E-02	3.047150E-22
78.414326	7.97E-02	3.046650E-22
78.427206	7.97E-02	3.046149E-22
78.44009	7.97E-02	3.045649E-22
78.452979	7.96E-02	3.045149E-22
78.465872	7.96E-02	3.044648E-22
78.478769	7.96E-02	3.044148E-22
78.49167	7.96E-02	3.043647E-22
78.504576	7.96E-02	3.043147E-22
78.517485	7.96E-02	3.042647E-22
78.53040	7.96E-02	3.042146E-22
78.543318	7.95E-02	3.041646E-22
78.55624	7.95E-02	3.041146E-22
78.569167	7.95E-02	3.040645E-22
78.582098	7.95E-02	3.040145E-22
78.595034	7.95E-02	3.039645E-22
78.607973	7.95E-02	3.039144E-22
78.620917	7.95E-02	3.038644E-22
78.633865	7.95E-02	3.038144E-22
78.646818	7.94E-02	3.037643E-22
78.659774	7.94E-02	3.037143E-22
78.672735	7.94E-02	3.036642E-22
78.68570	7.94E-02	3.036142E-22
78.69867	7.94E-02	3.035642E-22
78.711643	7.94E-02	3.035141E-22
78.724621	7.94E-02	3.034641E-22
78.737604	7.94E-02	3.034141E-22
78.75059	7.93E-02	3.033641E-22
78.763581	7.93E-02	3.033140E-22
78.776576	7.93E-02	3.032640E-22
78.789576	7.93E-02	3.032139E-22
78.80258	7.93E-02	3.031639E-22
78.815588	7.93E-02	3.031139E-22
78.82860	7.93E-02	3.030638E-22
78.841616	7.92E-02	3.030138E-22
78.854637	7.92E-02	3.029638E-22
78.867663	7.92E-02	3.029137E-22
78.880692	7.92E-02	3.028637E-22
78.893726	7.92E-02	3.028136E-22
78.906764	7.92E-02	3.027636E-22
78.919806	7.92E-02	3.027136E-22
78.932853	7.92E-02	3.026635E-22
78.945904	7.91E-02	3.026135E-22
78.95896	7.91E-02	3.025635E-22
78.972019	7.91E-02	3.025135E-22
78.985083	7.91E-02	3.024634E-22
78.998152	7.91E-02	3.024134E-22
79.011224	7.91E-02	3.023633E-22
79.024301	7.91E-02	3.023133E-22
79.037383	7.91E-02	3.022633E-22
79.050468	7.90E-02	3.022132E-22
79.063558	7.90E-02	3.021632E-22
79.076653	7.90E-02	3.021132E-22
79.089751	7.90E-02	3.020631E-22
79.102854	7.90E-02	3.020131E-22
79.115962	7.90E-02	3.019630E-22
79.129073	7.90E-02	3.019130E-22
79.14219	7.89E-02	3.018630E-22
79.15531	7.89E-02	3.018129E-22
79.168435	7.89E-02	3.017629E-22
79.181564	7.89E-02	3.017129E-22
79.194697	7.89E-02	3.016629E-22
79.207835	7.89E-02	3.016128E-22
79.220977	7.89E-02	3.015627E-22
79.234124	7.89E-02	3.015127E-22
79.247275	7.88E-02	3.014627E-22
79.26043	7.88E-02	3.014127E-22
79.273589	7.88E-02	3.013626E-22
79.286753	7.88E-02	3.013126E-22
79.299922	7.88E-02	3.012626E-22
79.313095	7.88E-02	3.012125E-22
79.326272	7.88E-02	3.011625E-22
79.339453	7.88E-02	3.011124E-22
79.352639	7.87E-02	3.010624E-22
79.365829	7.87E-02	3.010124E-22
79.379024	7.87E-02	3.009623E-22
79.392223	7.87E-02	3.009123E-22
79.405426	7.87E-02	3.008623E-22
79.418634	7.87E-02	3.008122E-22
79.431846	7.87E-02	3.007622E-22
79.445063	7.86E-02	3.007122E-22
79.458284	7.86E-02	3.006621E-22
79.47151	7.86E-02	3.006121E-22
79.484739	7.86E-02	3.005621E-22
79.497974	7.86E-02	3.005120E-22
79.511212	7.86E-02	3.004620E-22
79.524455	7.86E-02	3.004120E-22
79.537703	7.86E-02	3.003619E-22
79.550955	7.85E-02	3.003119E-22
79.564211	7.85E-02	3.002618E-22
79.577472	7.85E-02	3.002118E-22
79.590737	7.85E-02	3.001618E-22
79.604006	7.85E-02	3.001118E-22
79.61728	7.85E-02	3.000617E-22
79.630559	7.85E-02	3.000117E-22
79.643841	7.84E-02	2.999616E-22
79.657129	7.84E-02	2.999116E-22
79.67042	7.84E-02	2.998616E-22
79.683717	7.84E-02	2.998115E-22
79.697017	7.84E-02	2.997615E-22
79.710322	7.84E-02	2.997115E-22
79.723632	7.84E-02	2.996614E-22
79.736945	7.84E-02	2.996114E-22
79.750264	7.83E-02	2.995613E-22
79.763587	7.83E-02	2.995113E-22
79.776914	7.83E-02	2.994613E-22
79.790246	7.83E-02	2.994112E-22
79.803582	7.83E-02	2.993612E-22
79.816922	7.83E-02	2.993112E-22
79.830267	7.83E-02	2.992612E-22
79.843617	7.83E-02	2.992111E-22
79.856971	7.82E-02	2.991611E-22
79.870329	7.82E-02	2.991110E-22
79.883692	7.82E-02	2.990610E-22
79.89706	7.82E-02	2.990110E-22
79.910432	7.82E-02	2.989609E-22
79.923808	7.82E-02	2.989109E-22
79.937189	7.82E-02	2.988609E-22
79.950574	7.81E-02	2.988108E-22
79.963964	7.81E-02	2.987608E-22
79.977358	7.81E-02	2.987107E-22
79.990757	7.81E-02	2.986607E-22
80.00416	7.81E-02	2.986107E-22
80.017568	7.81E-02	2.985606E-22
80.03098	7.81E-02	2.985106E-22
80.044397	7.81E-02	2.984606E-22
80.057818	7.80E-02	2.984106E-22
80.071244	7.80E-02	2.983605E-22
80.084674	7.80E-02	2.983105E-22
80.098109	7.80E-02	2.982604E-22
80.111549	7.80E-02	2.982104E-22
80.124992	7.80E-02	2.981604E-22
80.138441	7.80E-02	2.981103E-22
80.151893	7.80E-02	2.980603E-22
80.165351	7.79E-02	2.980103E-22
80.178813	7.79E-02	2.979602E-22
80.192279	7.79E-02	2.979102E-22
80.20575	7.79E-02	2.978601E-22
80.219225	7.79E-02	2.978101E-22
80.232705	7.79E-02	2.977601E-22
80.24619	7.79E-02	2.977101E-22
80.259679	7.78E-02	2.976600E-22
80.273172	7.78E-02	2.976100E-22
80.28667	7.78E-02	2.975600E-22
80.300173	7.78E-02	2.975099E-22
80.31368	7.78E-02	2.974599E-22
80.327192	7.78E-02	2.974098E-22
80.340708	7.78E-02	2.973598E-22
80.354229	7.78E-02	2.973098E-22
80.367754	7.77E-02	2.972597E-22
80.381284	7.77E-02	2.972097E-22
80.394819	7.77E-02	2.971597E-22
80.408358	7.77E-02	2.971096E-22
80.421902	7.77E-02	2.970596E-22
80.43545	7.77E-02	2.970095E-22
80.449002	7.77E-02	2.969595E-22
80.46256	7.77E-02	2.969095E-22
80.476122	7.76E-02	2.968595E-22
80.489688	7.76E-02	2.968094E-22
80.503259	7.76E-02	2.967594E-22
80.516835	7.76E-02	2.967093E-22
80.530415	7.76E-02	2.966593E-22
80.54400	7.76E-02	2.966093E-22
80.557589	7.76E-02	2.965592E-22
80.571183	7.75E-02	2.965092E-22
80.584781	7.75E-02	2.964592E-22
80.598384	7.75E-02	2.964091E-22
80.611992	7.75E-02	2.963591E-22
80.625604	7.75E-02	2.963091E-22
80.639221	7.75E-02	2.962590E-22
80.652843	7.75E-02	2.962090E-22
80.666469	7.75E-02	2.961589E-22
80.68010	7.74E-02	2.961089E-22
80.693735	7.74E-02	2.960589E-22
80.707375	7.74E-02	2.960089E-22
80.721019	7.74E-02	2.959588E-22
80.734668	7.74E-02	2.959088E-22
80.748322	7.74E-02	2.958587E-22
80.761981	7.74E-02	2.958087E-22
80.775644	7.74E-02	2.957587E-22
80.789311	7.73E-02	2.957086E-22
80.802983	7.73E-02	2.956586E-22
80.81666	7.73E-02	2.956086E-22
80.830342	7.73E-02	2.955585E-22
80.844028	7.73E-02	2.955085E-22
80.857719	7.73E-02	2.954585E-22
80.871414	7.73E-02	2.954084E-22
80.885114	7.72E-02	2.953584E-22
80.898819	7.72E-02	2.953083E-22
80.912528	7.72E-02	2.952583E-22
80.926242	7.72E-02	2.952083E-22
80.939961	7.72E-02	2.951583E-22
80.953684	7.72E-02	2.951082E-22
80.967412	7.72E-02	2.950582E-22
80.981145	7.72E-02	2.950081E-22
80.994882	7.71E-02	2.949581E-22
81.008624	7.71E-02	2.949081E-22
81.02237	7.71E-02	2.948580E-22
81.036122	7.71E-02	2.948080E-22
81.049878	7.71E-02	2.947580E-22
81.063638	7.71E-02	2.947079E-22
81.077404	7.71E-02	2.946579E-22
81.091173	7.70E-02	2.946078E-22
81.104948	7.70E-02	2.945578E-22
81.118727	7.70E-02	2.945078E-22
81.132511	7.70E-02	2.944578E-22
81.14630	7.70E-02	2.944077E-22
81.160093	7.70E-02	2.943577E-22
81.173891	7.70E-02	2.943077E-22
81.187694	7.70E-02	2.942576E-22
81.201502	7.69E-02	2.942076E-22
81.215314	7.69E-02	2.941575E-22
81.229131	7.69E-02	2.941075E-22
81.242952	7.69E-02	2.940575E-22
81.256778	7.69E-02	2.940074E-22
81.270609	7.69E-02	2.939574E-22
81.284445	7.69E-02	2.939074E-22
81.298285	7.69E-02	2.938573E-22
81.31213	7.68E-02	2.938073E-22
81.32598	7.68E-02	2.937572E-22
81.339835	7.68E-02	2.937072E-22
81.353694	7.68E-02	2.936572E-22
81.367558	7.68E-02	2.936072E-22
81.381427	7.68E-02	2.935571E-22
81.39530	7.68E-02	2.935071E-22
81.409178	7.67E-02	2.934571E-22
81.423061	7.67E-02	2.934070E-22
81.436949	7.67E-02	2.933570E-22
81.450841	7.67E-02	2.933069E-22
81.464738	7.67E-02	2.932569E-22
81.47864	7.67E-02	2.932069E-22
81.492546	7.67E-02	2.931568E-22
81.506458	7.67E-02	2.931068E-22
81.520374	7.66E-02	2.930568E-22
81.534295	7.66E-02	2.930067E-22
81.54822	7.66E-02	2.929567E-22
81.562151	7.66E-02	2.929066E-22
81.576086	7.66E-02	2.928566E-22
81.590026	7.66E-02	2.928066E-22
81.60397	7.66E-02	2.927566E-22
81.61792	7.66E-02	2.927065E-22
81.631874	7.65E-02	2.926565E-22
81.645833	7.65E-02	2.926064E-22
81.659796	7.65E-02	2.925564E-22
81.673765	7.65E-02	2.925064E-22
81.687738	7.65E-02	2.924563E-22
81.701716	7.65E-02	2.924063E-22
81.715699	7.65E-02	2.923563E-22
81.729687	7.64E-02	2.923062E-22
81.743679	7.64E-02	2.922562E-22
81.757676	7.64E-02	2.922062E-22
81.771678	7.64E-02	2.921561E-22
81.785685	7.64E-02	2.921061E-22
81.799697	7.64E-02	2.920561E-22
81.813713	7.64E-02	2.920060E-22
81.827734	7.64E-02	2.919560E-22
81.84176	7.63E-02	2.919060E-22
81.855791	7.63E-02	2.918559E-22
81.869827	7.63E-02	2.918059E-22
81.883867	7.63E-02	2.917558E-22
81.897912	7.63E-02	2.917058E-22
81.911962	7.63E-02	2.916558E-22
81.926017	7.63E-02	2.916057E-22
81.940077	7.63E-02	2.915557E-22
81.954142	7.62E-02	2.915057E-22
81.968211	7.62E-02	2.914557E-22
81.982285	7.62E-02	2.914056E-22
81.996364	7.62E-02	2.913556E-22
82.010448	7.62E-02	2.913055E-22
82.024537	7.62E-02	2.912555E-22
82.03863	7.62E-02	2.912055E-22
82.052729	7.61E-02	2.911554E-22
82.066832	7.61E-02	2.911054E-22
82.08094	7.61E-02	2.910554E-22
82.095053	7.61E-02	2.910053E-22
82.109171	7.61E-02	2.909553E-22
82.123294	7.61E-02	2.909052E-22
82.137421	7.61E-02	2.908552E-22
82.151554	7.61E-02	2.908052E-22
82.165691	7.60E-02	2.907551E-22
82.179833	7.60E-02	2.907051E-22
82.19398	7.60E-02	2.906551E-22
82.208132	7.60E-02	2.906051E-22
82.222288	7.60E-02	2.905550E-22
82.23645	7.60E-02	2.905049E-22
82.250617	7.60E-02	2.904549E-22
82.264788	7.60E-02	2.904049E-22
82.278964	7.59E-02	2.903549E-22
82.293145	7.59E-02	2.903048E-22
82.307331	7.59E-02	2.902548E-22
82.321522	7.59E-02	2.902048E-22
82.335718	7.59E-02	2.901547E-22
82.349919	7.59E-02	2.901047E-22
82.364124	7.59E-02	2.900546E-22
82.378335	7.58E-02	2.900046E-22
82.39255	7.58E-02	2.899546E-22
82.406771	7.58E-02	2.899045E-22
82.420996	7.58E-02	2.898545E-22
82.435226	7.58E-02	2.898045E-22
82.449461	7.58E-02	2.897544E-22
82.463701	7.58E-02	2.897044E-22
82.477946	7.58E-02	2.896544E-22
82.492196	7.57E-02	2.896043E-22
82.506451	7.57E-02	2.895543E-22
82.52071	7.57E-02	2.895043E-22
82.534975	7.57E-02	2.894542E-22
82.549244	7.57E-02	2.894042E-22
82.563519	7.57E-02	2.893542E-22
82.577798	7.57E-02	2.893041E-22
82.592083	7.56E-02	2.892541E-22
82.606372	7.56E-02	2.892040E-22
82.620666	7.56E-02	2.891540E-22
82.634965	7.56E-02	2.891040E-22
82.649269	7.56E-02	2.890539E-22
82.663578	7.56E-02	2.890039E-22
82.677893	7.56E-02	2.889539E-22
82.692212	7.56E-02	2.889038E-22
82.706535	7.55E-02	2.888538E-22
82.720864	7.55E-02	2.888038E-22
82.735198	7.55E-02	2.887537E-22
82.749537	7.55E-02	2.887037E-22
82.763881	7.55E-02	2.886537E-22
82.77823	7.55E-02	2.886036E-22
82.792584	7.55E-02	2.885536E-22
82.806942	7.55E-02	2.885036E-22
82.821306	7.54E-02	2.884535E-22
82.835675	7.54E-02	2.884035E-22
82.850048	7.54E-02	2.883534E-22
82.864427	7.54E-02	2.883034E-22
82.878811	7.54E-02	2.882534E-22
82.89320	7.54E-02	2.882034E-22
82.907593	7.54E-02	2.881533E-22
82.921992	7.53E-02	2.881033E-22
82.936396	7.53E-02	2.880532E-22
82.950804	7.53E-02	2.880032E-22
82.965218	7.53E-02	2.879532E-22
82.979637	7.53E-02	2.879031E-22
82.99406	7.53E-02	2.878531E-22
83.008489	7.53E-02	2.878031E-22
83.022923	7.53E-02	2.877530E-22
83.037362	7.52E-02	2.877030E-22
83.051805	7.52E-02	2.876529E-22
83.066254	7.52E-02	2.876029E-22
83.080708	7.52E-02	2.875529E-22
83.095167	7.52E-02	2.875028E-22
83.109631	7.52E-02	2.874528E-22
83.12410	7.52E-02	2.874028E-22
83.138574	7.52E-02	2.873528E-22
83.153053	7.51E-02	2.873027E-22
83.167537	7.51E-02	2.872527E-22
83.182026	7.51E-02	2.872026E-22
83.19652	7.51E-02	2.871526E-22
83.211019	7.51E-02	2.871026E-22
83.225524	7.51E-02	2.870525E-22
83.240033	7.51E-02	2.870025E-22
83.254547	7.50E-02	2.869525E-22
83.269067	7.50E-02	2.869024E-22
83.283591	7.50E-02	2.868524E-22
83.298121	7.50E-02	2.868023E-22
83.312656	7.50E-02	2.867523E-22
83.327195	7.50E-02	2.867023E-22
83.34174	7.50E-02	2.866522E-22
83.35629	7.50E-02	2.866022E-22
83.370845	7.49E-02	2.865522E-22
83.385405	7.49E-02	2.865022E-22
83.39997	7.49E-02	2.864521E-22
83.41454	7.49E-02	2.864021E-22
83.429116	7.49E-02	2.863520E-22
83.443696	7.49E-02	2.863020E-22
83.458282	7.49E-02	2.862520E-22
83.472872	7.49E-02	2.862019E-22
83.487468	7.48E-02	2.861519E-22
83.502069	7.48E-02	2.861019E-22
83.516675	7.48E-02	2.860518E-22
83.531286	7.48E-02	2.860018E-22
83.545902	7.48E-02	2.859517E-22
83.560523	7.48E-02	2.859017E-22
83.57515	7.48E-02	2.858517E-22
83.589781	7.47E-02	2.858017E-22
83.604418	7.47E-02	2.857516E-22
83.619059	7.47E-02	2.857016E-22
83.633706	7.47E-02	2.856515E-22
83.648358	7.47E-02	2.856015E-22
83.663015	7.47E-02	2.855515E-22
83.677678	7.47E-02	2.855014E-22
83.692345	7.47E-02	2.854514E-22
83.707018	7.46E-02	2.854014E-22
83.721695	7.46E-02	2.853513E-22
83.736378	7.46E-02	2.853013E-22
83.751066	7.46E-02	2.852513E-22
83.76576	7.46E-02	2.852012E-22
83.780458	7.46E-02	2.851512E-22
83.795161	7.46E-02	2.851011E-22
83.80987	7.46E-02	2.850511E-22
83.824584	7.45E-02	2.850011E-22
83.839303	7.45E-02	2.849511E-22
83.854027	7.45E-02	2.849010E-22
83.868756	7.45E-02	2.848510E-22
83.883491	7.45E-02	2.848009E-22
83.89823	7.45E-02	2.847509E-22
83.912975	7.45E-02	2.847009E-22
83.927725	7.44E-02	2.846508E-22
83.942481	7.44E-02	2.846008E-22
83.957241	7.44E-02	2.845508E-22
83.972007	7.44E-02	2.845007E-22
83.986777	7.44E-02	2.844507E-22
84.001553	7.44E-02	2.844007E-22
84.016335	7.44E-02	2.843506E-22
84.031121	7.44E-02	2.843006E-22
84.045913	7.43E-02	2.842505E-22
84.060709	7.43E-02	2.842005E-22
84.075511	7.43E-02	2.841505E-22
84.090319	7.43E-02	2.841005E-22
84.105131	7.43E-02	2.840504E-22
84.119949	7.43E-02	2.840004E-22
84.134772	7.43E-02	2.839503E-22
84.14960	7.42E-02	2.839003E-22
84.164433	7.42E-02	2.838503E-22
84.179272	7.42E-02	2.838002E-22
84.194116	7.42E-02	2.837502E-22
84.208965	7.42E-02	2.837002E-22
84.223819	7.42E-02	2.836501E-22
84.238678	7.42E-02	2.836001E-22
84.253543	7.42E-02	2.835500E-22
84.268413	7.41E-02	2.835000E-22
84.283288	7.41E-02	2.834500E-22
84.298169	7.41E-02	2.834000E-22
84.313055	7.41E-02	2.833499E-22
84.327946	7.41E-02	2.832999E-22
84.342842	7.41E-02	2.832499E-22
84.357744	7.41E-02	2.831998E-22
84.372651	7.41E-02	2.831498E-22
84.387563	7.40E-02	2.830997E-22
84.40248	7.40E-02	2.830497E-22
84.417403	7.40E-02	2.829997E-22
84.432331	7.40E-02	2.829496E-22
84.447264	7.40E-02	2.828996E-22
84.462202	7.40E-02	2.828496E-22
84.477146	7.40E-02	2.827995E-22
84.492095	7.39E-02	2.827495E-22
84.507049	7.39E-02	2.826994E-22
84.522009	7.39E-02	2.826494E-22
84.536974	7.39E-02	2.825994E-22
84.551944	7.39E-02	2.825494E-22
84.56692	7.39E-02	2.824993E-22
84.581901	7.39E-02	2.824493E-22
84.596887	7.39E-02	2.823993E-22
84.611878	7.38E-02	2.823492E-22
84.626875	7.38E-02	2.822992E-22
84.641877	7.38E-02	2.822491E-22
84.656885	7.38E-02	2.821991E-22
84.671897	7.38E-02	2.821491E-22
84.686915	7.38E-02	2.820990E-22
84.701939	7.38E-02	2.820490E-22
84.716968	7.38E-02	2.819990E-22
84.732002	7.37E-02	2.819489E-22
84.747041	7.37E-02	2.818989E-22
84.762086	7.37E-02	2.818488E-22
84.777136	7.37E-02	2.817988E-22
84.792191	7.37E-02	2.817488E-22
84.807252	7.37E-02	2.816988E-22
84.822318	7.37E-02	2.816487E-22
84.83739	7.36E-02	2.815987E-22
84.852467	7.36E-02	2.815486E-22
84.867549	7.36E-02	2.814986E-22
84.882636	7.36E-02	2.814486E-22
84.897729	7.36E-02	2.813985E-22
84.912828	7.36E-02	2.813485E-22
84.927931	7.36E-02	2.812985E-22
84.94304	7.36E-02	2.812484E-22
84.958155	7.35E-02	2.811984E-22
84.973274	7.35E-02	2.811484E-22
84.98840	7.35E-02	2.810983E-22
85.00353	7.35E-02	2.810483E-22
85.018666	7.35E-02	2.809982E-22
85.033808	7.35E-02	2.809482E-22
85.048954	7.35E-02	2.808982E-22
85.064106	7.35E-02	2.808482E-22
85.079264	7.34E-02	2.807981E-22
85.094427	7.34E-02	2.807481E-22
85.109595	7.34E-02	2.806980E-22
85.124769	7.34E-02	2.806480E-22
85.139948	7.34E-02	2.805980E-22
85.155133	7.34E-02	2.805479E-22
85.170323	7.34E-02	2.804979E-22
85.185518	7.33E-02	2.804479E-22
85.200719	7.33E-02	2.803978E-22
85.215925	7.33E-02	2.803478E-22
85.231137	7.33E-02	2.802978E-22
85.246354	7.33E-02	2.802477E-22
85.261577	7.33E-02	2.801977E-22
85.276805	7.33E-02	2.801477E-22
85.292038	7.33E-02	2.800976E-22
85.307277	7.32E-02	2.800476E-22
85.322521	7.32E-02	2.799976E-22
85.337771	7.32E-02	2.799475E-22
85.353026	7.32E-02	2.798975E-22
85.368287	7.32E-02	2.798474E-22
85.383553	7.32E-02	2.797974E-22
85.398825	7.32E-02	2.797474E-22
85.414102	7.31E-02	2.796973E-22
85.429384	7.31E-02	2.796473E-22
85.444672	7.31E-02	2.795973E-22
85.459966	7.31E-02	2.795473E-22
85.475265	7.31E-02	2.794972E-22
85.490569	7.31E-02	2.794471E-22
85.505879	7.31E-02	2.793971E-22
85.521195	7.31E-02	2.793471E-22
85.536515	7.30E-02	2.792971E-22
85.551842	7.30E-02	2.792470E-22
85.567174	7.30E-02	2.791970E-22
85.582511	7.30E-02	2.791470E-22
85.597854	7.30E-02	2.790969E-22
85.613202	7.30E-02	2.790469E-22
85.628556	7.30E-02	2.789968E-22
85.643916	7.30E-02	2.789468E-22
85.65928	7.29E-02	2.788968E-22
85.674651	7.29E-02	2.788467E-22
85.690027	7.29E-02	2.787967E-22
85.705408	7.29E-02	2.787467E-22
85.720795	7.29E-02	2.786966E-22
85.736188	7.29E-02	2.786466E-22
85.751586	7.29E-02	2.785965E-22
85.766989	7.28E-02	2.785465E-22
85.782398	7.28E-02	2.784965E-22
85.797813	7.28E-02	2.784465E-22
85.813233	7.28E-02	2.783964E-22
85.828659	7.28E-02	2.783464E-22
85.84409	7.28E-02	2.782964E-22
85.859527	7.28E-02	2.782463E-22
85.874969	7.28E-02	2.781963E-22
85.890417	7.27E-02	2.781462E-22
85.905871	7.27E-02	2.780962E-22
85.92133	7.27E-02	2.780462E-22
85.936794	7.27E-02	2.779961E-22
85.952264	7.27E-02	2.779461E-22
85.96774	7.27E-02	2.778961E-22
85.983222	7.27E-02	2.778460E-22
85.998708	7.27E-02	2.777960E-22
86.014201	7.26E-02	2.777460E-22
86.029699	7.26E-02	2.776959E-22
86.045203	7.26E-02	2.776459E-22
86.060712	7.26E-02	2.775959E-22
86.076227	7.26E-02	2.775458E-22
86.091747	7.26E-02	2.774958E-22
86.107273	7.26E-02	2.774458E-22
86.122805	7.25E-02	2.773957E-22
86.138342	7.25E-02	2.773457E-22
86.153885	7.25E-02	2.772956E-22
86.169433	7.25E-02	2.772456E-22
86.184987	7.25E-02	2.771956E-22
86.200547	7.25E-02	2.771456E-22
86.216112	7.25E-02	2.770955E-22
86.231683	7.25E-02	2.770455E-22
86.24726	7.24E-02	2.769954E-22
86.262842	7.24E-02	2.769454E-22
86.27843	7.24E-02	2.768954E-22
86.294023	7.24E-02	2.768453E-22
86.309622	7.24E-02	2.767953E-22
86.325227	7.24E-02	2.767453E-22
86.340837	7.24E-02	2.766952E-22
86.356453	7.24E-02	2.766452E-22
86.372075	7.23E-02	2.765951E-22
86.387702	7.23E-02	2.765451E-22
86.403335	7.23E-02	2.764951E-22
86.418974	7.23E-02	2.764450E-22
86.434618	7.23E-02	2.763950E-22
86.450268	7.23E-02	2.763450E-22
86.465923	7.23E-02	2.762950E-22
86.481585	7.22E-02	2.762449E-22
86.497252	7.22E-02	2.761949E-22
86.512924	7.22E-02	2.761448E-22
86.528603	7.22E-02	2.760948E-22
86.544287	7.22E-02	2.760448E-22
86.559976	7.22E-02	2.759947E-22
86.575672	7.22E-02	2.759447E-22
86.591373	7.22E-02	2.758947E-22
86.607079	7.21E-02	2.758446E-22
86.622792	7.21E-02	2.757946E-22
86.63851	7.21E-02	2.757445E-22
86.654234	7.21E-02	2.756945E-22
86.669964	7.21E-02	2.756445E-22
86.685699	7.21E-02	2.755944E-22
86.70144	7.21E-02	2.755444E-22
86.717187	7.21E-02	2.754944E-22
86.732939	7.20E-02	2.754444E-22
86.748697	7.20E-02	2.753943E-22
86.764461	7.20E-02	2.753442E-22
86.780231	7.20E-02	2.752942E-22
86.796006	7.20E-02	2.752442E-22
86.811787	7.20E-02	2.751942E-22
86.827574	7.20E-02	2.751441E-22
86.843367	7.19E-02	2.750941E-22
86.859165	7.19E-02	2.750441E-22
86.874969	7.19E-02	2.749940E-22
86.890779	7.19E-02	2.749440E-22
86.906594	7.19E-02	2.748939E-22
86.922416	7.19E-02	2.748439E-22
86.938243	7.19E-02	2.747939E-22
86.954076	7.19E-02	2.747438E-22
86.969914	7.18E-02	2.746938E-22
86.985759	7.18E-02	2.746438E-22
87.001609	7.18E-02	2.745937E-22
87.017465	7.18E-02	2.745437E-22
87.033327	7.18E-02	2.744937E-22
87.049194	7.18E-02	2.744436E-22
87.065067	7.18E-02	2.743936E-22
87.080946	7.17E-02	2.743436E-22
87.096831	7.17E-02	2.742935E-22
87.112722	7.17E-02	2.742435E-22
87.128618	7.17E-02	2.741935E-22
87.144521	7.17E-02	2.741434E-22
87.160429	7.17E-02	2.740934E-22
87.176343	7.17E-02	2.740433E-22
87.192262	7.17E-02	2.739933E-22
87.208188	7.16E-02	2.739433E-22
87.224119	7.16E-02	2.738933E-22
87.240057	7.16E-02	2.738432E-22
87.25600	7.16E-02	2.737932E-22
87.271948	7.16E-02	2.737431E-22
87.287903	7.16E-02	2.736931E-22
87.303863	7.16E-02	2.736431E-22
87.31983	7.16E-02	2.735930E-22
87.335802	7.15E-02	2.735430E-22
87.35178	7.15E-02	2.734930E-22
87.367764	7.15E-02	2.734429E-22
87.383754	7.15E-02	2.733929E-22
87.399749	7.15E-02	2.733429E-22
87.415751	7.15E-02	2.732928E-22
87.431758	7.15E-02	2.732428E-22
87.447771	7.14E-02	2.731927E-22
87.46379	7.14E-02	2.731427E-22
87.479815	7.14E-02	2.730927E-22
87.495846	7.14E-02	2.730427E-22
87.511882	7.14E-02	2.729926E-22
87.527925	7.14E-02	2.729426E-22
87.543973	7.14E-02	2.728925E-22
87.560027	7.14E-02	2.728425E-22
87.576088	7.13E-02	2.727925E-22
87.592154	7.13E-02	2.727424E-22
87.608226	7.13E-02	2.726924E-22
87.624303	7.13E-02	2.726424E-22
87.640387	7.13E-02	2.725923E-22
87.656477	7.13E-02	2.725423E-22
87.672572	7.13E-02	2.724922E-22
87.688674	7.13E-02	2.724422E-22
87.704781	7.12E-02	2.723922E-22
87.720895	7.12E-02	2.723421E-22
87.737014	7.12E-02	2.722921E-22
87.753139	7.12E-02	2.722421E-22
87.76927	7.12E-02	2.721921E-22
87.785407	7.12E-02	2.721420E-22
87.80155	7.12E-02	2.720920E-22
87.817699	7.11E-02	2.720419E-22
87.833854	7.11E-02	2.719919E-22
87.850015	7.11E-02	2.719419E-22
87.866181	7.11E-02	2.718918E-22
87.882354	7.11E-02	2.718418E-22
87.898533	7.11E-02	2.717918E-22
87.914717	7.11E-02	2.717417E-22
87.930908	7.11E-02	2.716917E-22
87.947104	7.10E-02	2.716416E-22
87.963307	7.10E-02	2.715916E-22
87.979515	7.10E-02	2.715416E-22
87.99573	7.10E-02	2.714916E-22
88.01195	7.10E-02	2.714415E-22
88.028176	7.10E-02	2.713915E-22
88.044409	7.10E-02	2.713415E-22
88.060647	7.10E-02	2.712914E-22
88.076892	7.09E-02	2.712414E-22
88.093142	7.09E-02	2.711913E-22
88.109398	7.09E-02	2.711413E-22
88.125661	7.09E-02	2.710913E-22
88.141929	7.09E-02	2.710412E-22
88.158203	7.09E-02	2.709912E-22
88.174484	7.09E-02	2.709412E-22
88.19077	7.08E-02	2.708911E-22
88.207062	7.08E-02	2.708411E-22
88.223361	7.08E-02	2.707910E-22
88.239665	7.08E-02	2.707410E-22
88.255976	7.08E-02	2.706910E-22
88.272292	7.08E-02	2.706410E-22
88.288615	7.08E-02	2.705909E-22
88.304943	7.08E-02	2.705409E-22
88.321278	7.07E-02	2.704908E-22
88.337619	7.07E-02	2.704408E-22
88.353965	7.07E-02	2.703908E-22
88.370318	7.07E-02	2.703407E-22
88.386677	7.07E-02	2.702907E-22
88.403042	7.07E-02	2.702407E-22
88.419413	7.07E-02	2.701906E-22
88.43579	7.07E-02	2.701406E-22
88.452173	7.06E-02	2.700906E-22
88.468562	7.06E-02	2.700405E-22
88.484957	7.06E-02	2.699905E-22
88.501359	7.06E-02	2.699404E-22
88.517766	7.06E-02	2.698904E-22
88.534179	7.06E-02	2.698404E-22
88.550599	7.06E-02	2.697904E-22
88.567025	7.05E-02	2.697403E-22
88.583456	7.05E-02	2.696903E-22
88.599894	7.05E-02	2.696402E-22
88.616338	7.05E-02	2.695902E-22
88.632788	7.05E-02	2.695402E-22
88.649244	7.05E-02	2.694901E-22
88.665706	7.05E-02	2.694401E-22
88.682175	7.05E-02	2.693901E-22
88.698649	7.04E-02	2.693400E-22
88.71513	7.04E-02	2.692900E-22
88.731617	7.04E-02	2.692400E-22
88.74811	7.04E-02	2.691899E-22
88.764609	7.04E-02	2.691399E-22
88.781114	7.04E-02	2.690898E-22
88.797625	7.04E-02	2.690398E-22
88.814142	7.03E-02	2.689898E-22
88.830666	7.03E-02	2.689398E-22
88.847196	7.03E-02	2.688897E-22
88.863731	7.03E-02	2.688397E-22
88.880274	7.03E-02	2.687896E-22
88.896822	7.03E-02	2.687396E-22
88.913376	7.03E-02	2.686896E-22
88.929937	7.03E-02	2.686395E-22
88.946503	7.02E-02	2.685895E-22
88.963076	7.02E-02	2.685395E-22
88.979655	7.02E-02	2.684894E-22
88.99624	7.02E-02	2.684394E-22
89.012832	7.02E-02	2.683893E-22
89.029429	7.02E-02	2.683393E-22
89.046033	7.02E-02	2.682893E-22
89.062643	7.02E-02	2.682393E-22
89.079259	7.01E-02	2.681892E-22
89.095882	7.01E-02	2.681392E-22
89.11251	7.01E-02	2.680892E-22
89.129145	7.01E-02	2.680391E-22
89.145786	7.01E-02	2.679891E-22
89.162433	7.01E-02	2.679390E-22
89.179087	7.01E-02	2.678890E-22
89.195746	7.00E-02	2.678390E-22
89.212412	7.00E-02	2.677889E-22
89.229084	7.00E-02	2.677389E-22
89.245762	7.00E-02	2.676889E-22
89.262447	7.00E-02	2.676388E-22
89.279138	7.00E-02	2.675888E-22
89.295835	7.00E-02	2.675387E-22
89.312538	7.00E-02	2.674887E-22
89.329248	6.99E-02	2.674387E-22
89.345964	6.99E-02	2.673887E-22
89.362686	6.99E-02	2.673386E-22
89.379414	6.99E-02	2.672886E-22
89.396149	6.99E-02	2.672386E-22
89.412889	6.99E-02	2.671885E-22
89.429637	6.99E-02	2.671385E-22
89.44639	6.99E-02	2.670884E-22
89.46315	6.98E-02	2.670384E-22
89.479916	6.98E-02	2.669884E-22
89.496688	6.98E-02	2.669383E-22
89.513466	6.98E-02	2.668883E-22
89.530251	6.98E-02	2.668383E-22
89.547042	6.98E-02	2.667882E-22
89.56384	6.98E-02	2.667382E-22
89.580643	6.97E-02	2.666881E-22
89.597453	6.97E-02	2.666381E-22
89.61427	6.97E-02	2.665881E-22
89.631092	6.97E-02	2.665381E-22
89.647921	6.97E-02	2.664880E-22
89.664757	6.97E-02	2.664380E-22
89.681598	6.97E-02	2.663880E-22
89.698446	6.97E-02	2.663379E-22
89.715301	6.96E-02	2.662879E-22
89.732161	6.96E-02	2.662378E-22
89.749028	6.96E-02	2.661878E-22
89.765901	6.96E-02	2.661378E-22
89.782781	6.96E-02	2.660877E-22
89.799667	6.96E-02	2.660377E-22
89.816559	6.96E-02	2.659877E-22
89.833458	6.96E-02	2.659376E-22
89.850363	6.95E-02	2.658876E-22
89.867274	6.95E-02	2.658376E-22
89.884192	6.95E-02	2.657875E-22
89.901116	6.95E-02	2.657375E-22
89.918047	6.95E-02	2.656875E-22
89.934984	6.95E-02	2.656374E-22
89.951927	6.95E-02	2.655874E-22
89.968877	6.94E-02	2.655373E-22
89.985833	6.94E-02	2.654873E-22
90.002795	6.94E-02	2.654373E-22
90.019764	6.94E-02	2.653872E-22
90.036739	6.94E-02	2.653372E-22
90.053721	6.94E-02	2.652872E-22
90.070709	6.94E-02	2.652372E-22
90.087704	6.94E-02	2.651871E-22
90.104705	6.93E-02	2.651371E-22
90.121712	6.93E-02	2.650870E-22
90.138726	6.93E-02	2.650370E-22
90.155746	6.93E-02	2.649870E-22
90.172772	6.93E-02	2.649369E-22
90.189805	6.93E-02	2.648869E-22
90.206845	6.93E-02	2.648369E-22
90.223891	6.93E-02	2.647868E-22
90.240943	6.92E-02	2.647368E-22
90.258002	6.92E-02	2.646867E-22
90.275067	6.92E-02	2.646367E-22
90.292139	6.92E-02	2.645867E-22
90.309217	6.92E-02	2.645366E-22
90.326301	6.92E-02	2.644866E-22
90.343392	6.92E-02	2.644366E-22
90.36049	6.91E-02	2.643866E-22
90.377594	6.91E-02	2.643365E-22
90.394705	6.91E-02	2.642864E-22
90.411821	6.91E-02	2.642364E-22
90.428945	6.91E-02	2.641864E-22
90.446075	6.91E-02	2.641364E-22
90.463211	6.91E-02	2.640863E-22
90.480354	6.91E-02	2.640363E-22
90.497504	6.90E-02	2.639863E-22
90.51466	6.90E-02	2.639362E-22
90.531822	6.90E-02	2.638862E-22
90.548991	6.90E-02	2.638361E-22
90.566166	6.90E-02	2.637861E-22
90.583348	6.90E-02	2.637361E-22
90.600537	6.90E-02	2.636860E-22
90.617732	6.89E-02	2.636360E-22
90.634933	6.89E-02	2.635860E-22
90.652141	6.89E-02	2.635359E-22
90.669356	6.89E-02	2.634859E-22
90.686577	6.89E-02	2.634359E-22
90.703805	6.89E-02	2.633858E-22
90.721039	6.89E-02	2.633358E-22
90.73828	6.89E-02	2.632858E-22
90.755527	6.88E-02	2.632357E-22
90.772781	6.88E-02	2.631857E-22
90.790042	6.88E-02	2.631357E-22
90.807309	6.88E-02	2.630856E-22
90.824582	6.88E-02	2.630356E-22
90.841862	6.88E-02	2.629855E-22
90.859149	6.88E-02	2.629355E-22
90.876443	6.88E-02	2.628855E-22
90.893742	6.87E-02	2.628355E-22
90.911049	6.87E-02	2.627854E-22
90.928362	6.87E-02	2.627354E-22
90.945682	6.87E-02	2.626853E-22
90.963008	6.87E-02	2.626353E-22
90.980341	6.87E-02	2.625853E-22
90.99768	6.87E-02	2.625352E-22
91.015027	6.86E-02	2.624852E-22
91.032379	6.86E-02	2.624352E-22
91.049739	6.86E-02	2.623851E-22
91.067105	6.86E-02	2.623351E-22
91.084477	6.86E-02	2.622851E-22
91.101856	6.86E-02	2.622350E-22
91.119242	6.86E-02	2.621850E-22
91.136635	6.86E-02	2.621349E-22
91.154034	6.85E-02	2.620849E-22
91.17144	6.85E-02	2.620349E-22
91.188852	6.85E-02	2.619849E-22
91.206271	6.85E-02	2.619348E-22
91.223697	6.85E-02	2.618848E-22
91.241129	6.85E-02	2.618347E-22
91.258568	6.85E-02	2.617847E-22
91.276014	6.85E-02	2.617347E-22
91.293466	6.84E-02	2.616846E-22
91.310925	6.84E-02	2.616346E-22
91.328391	6.84E-02	2.615846E-22
91.345864	6.84E-02	2.615345E-22
91.363343	6.84E-02	2.614845E-22
91.380829	6.84E-02	2.614344E-22
91.398321	6.84E-02	2.613844E-22
91.41582	6.83E-02	2.613344E-22
91.433326	6.83E-02	2.612843E-22
91.450839	6.83E-02	2.612343E-22
91.468358	6.83E-02	2.611843E-22
91.485884	6.83E-02	2.611343E-22
91.503417	6.83E-02	2.610842E-22
91.520956	6.83E-02	2.610342E-22
91.538503	6.83E-02	2.609841E-22
91.556055	6.82E-02	2.609341E-22
91.573615	6.82E-02	2.608841E-22
91.591182	6.82E-02	2.608340E-22
91.608755	6.82E-02	2.607840E-22
91.626335	6.82E-02	2.607340E-22
91.643921	6.82E-02	2.606839E-22
91.661515	6.82E-02	2.606339E-22
91.679115	6.82E-02	2.605838E-22
91.696722	6.81E-02	2.605338E-22
91.714335	6.81E-02	2.604838E-22
91.731956	6.81E-02	2.604337E-22
91.749583	6.81E-02	2.603837E-22
91.767217	6.81E-02	2.603337E-22
91.784858	6.81E-02	2.602837E-22
91.802505	6.81E-02	2.602336E-22
91.820159	6.80E-02	2.601836E-22
91.837821	6.80E-02	2.601335E-22
91.855489	6.80E-02	2.600835E-22
91.873163	6.80E-02	2.600335E-22
91.890845	6.80E-02	2.599834E-22
91.908533	6.80E-02	2.599334E-22
91.926228	6.80E-02	2.598834E-22
91.94393	6.80E-02	2.598333E-22
91.961639	6.79E-02	2.597833E-22
91.979355	6.79E-02	2.597332E-22
91.997077	6.79E-02	2.596832E-22
92.014806	6.79E-02	2.596332E-22
92.032542	6.79E-02	2.595832E-22
92.050285	6.79E-02	2.595331E-22
92.068035	6.79E-02	2.594831E-22
92.085792	6.79E-02	2.594331E-22
92.103555	6.78E-02	2.593830E-22
92.121325	6.78E-02	2.593330E-22
92.139103	6.78E-02	2.592829E-22
92.156887	6.78E-02	2.592329E-22
92.174677	6.78E-02	2.591829E-22
92.192475	6.78E-02	2.591328E-22
92.21028	6.78E-02	2.590828E-22
92.228091	6.77E-02	2.590328E-22
92.24591	6.77E-02	2.589827E-22
92.263735	6.77E-02	2.589327E-22
92.281567	6.77E-02	2.588826E-22
92.299406	6.77E-02	2.588326E-22
92.317252	6.77E-02	2.587826E-22
92.335105	6.77E-02	2.587326E-22
92.352965	6.77E-02	2.586825E-22
92.370832	6.76E-02	2.586325E-22
92.388705	6.76E-02	2.585824E-22
92.406586	6.76E-02	2.585324E-22
92.424473	6.76E-02	2.584824E-22
92.442368	6.76E-02	2.584323E-22
92.460269	6.76E-02	2.583823E-22
92.478177	6.76E-02	2.583323E-22
92.496092	6.75E-02	2.582822E-22
92.514015	6.75E-02	2.582322E-22
92.531944	6.75E-02	2.581822E-22
92.54988	6.75E-02	2.581321E-22
92.567823	6.75E-02	2.580821E-22
92.585773	6.75E-02	2.580320E-22
92.603729	6.75E-02	2.579820E-22
92.621693	6.75E-02	2.579320E-22
92.639664	6.74E-02	2.578820E-22
92.657642	6.74E-02	2.578319E-22
92.675627	6.74E-02	2.577819E-22
92.693619	6.74E-02	2.577318E-22
92.711617	6.74E-02	2.576818E-22
92.729623	6.74E-02	2.576318E-22
92.747636	6.74E-02	2.575817E-22
92.765656	6.74E-02	2.575317E-22
92.783682	6.73E-02	2.574817E-22
92.801716	6.73E-02	2.574316E-22
92.819757	6.73E-02	2.573816E-22
92.837805	6.73E-02	2.573315E-22
92.855859	6.73E-02	2.572815E-22
92.873921	6.73E-02	2.572315E-22
92.89199	6.73E-02	2.571815E-22
92.910066	6.72E-02	2.571314E-22
92.928149	6.72E-02	2.570814E-22
92.946239	6.72E-02	2.570314E-22
92.964336	6.72E-02	2.569813E-22
92.98244	6.72E-02	2.569313E-22
93.000551	6.72E-02	2.568812E-22
93.018669	6.72E-02	2.568312E-22
93.036794	6.72E-02	2.567812E-22
93.054927	6.71E-02	2.567311E-22
93.073066	6.71E-02	2.566811E-22
93.091213	6.71E-02	2.566311E-22
93.109366	6.71E-02	2.565810E-22
93.127527	6.71E-02	2.565310E-22
93.145694	6.71E-02	2.564809E-22
93.163869	6.71E-02	2.564309E-22
93.182051	6.71E-02	2.563809E-22
93.20024	6.70E-02	2.563309E-22
93.218436	6.70E-02	2.562808E-22
93.236639	6.70E-02	2.562308E-22
93.254849	6.70E-02	2.561808E-22
93.273067	6.70E-02	2.561307E-22
93.291291	6.70E-02	2.560807E-22
93.309523	6.70E-02	2.560306E-22
93.327762	6.69E-02	2.559806E-22
93.346008	6.69E-02	2.559306E-22
93.364261	6.69E-02	2.558805E-22
93.382521	6.69E-02	2.558305E-22
93.400788	6.69E-02	2.557805E-22
93.419063	6.69E-02	2.557304E-22
93.437344	6.69E-02	2.556804E-22
93.455633	6.69E-02	2.556303E-22
93.473929	6.68E-02	2.555803E-22
93.492232	6.68E-02	2.555303E-22
93.510542	6.68E-02	2.554803E-22
93.52886	6.68E-02	2.554302E-22
93.547184	6.68E-02	2.553802E-22
93.565516	6.68E-02	2.553302E-22
93.583855	6.68E-02	2.552801E-22
93.602201	6.68E-02	2.552301E-22
93.620555	6.67E-02	2.551800E-22
93.638915	6.67E-02	2.551300E-22
93.657283	6.67E-02	2.550800E-22
93.675658	6.67E-02	2.550299E-22
93.69404	6.67E-02	2.549799E-22
93.71243	6.67E-02	2.549299E-22
93.730826	6.67E-02	2.548798E-22
93.74923	6.66E-02	2.548298E-22
93.767641	6.66E-02	2.547797E-22
93.78606	6.66E-02	2.547297E-22
93.804485	6.66E-02	2.546797E-22
93.822918	6.66E-02	2.546297E-22
93.841358	6.66E-02	2.545796E-22
93.859805	6.66E-02	2.545296E-22
93.87826	6.66E-02	2.544795E-22
93.896722	6.65E-02	2.544295E-22
93.915191	6.65E-02	2.543795E-22
93.933667	6.65E-02	2.543294E-22
93.952151	6.65E-02	2.542794E-22
93.970641	6.65E-02	2.542294E-22
93.98914	6.65E-02	2.541793E-22
94.007645	6.65E-02	2.541293E-22
94.026158	6.64E-02	2.540793E-22
94.044678	6.64E-02	2.540292E-22
94.063205	6.64E-02	2.539792E-22
94.08174	6.64E-02	2.539292E-22
94.100282	6.64E-02	2.538791E-22
94.118831	6.64E-02	2.538291E-22
94.137387	6.64E-02	2.537791E-22
94.155951	6.64E-02	2.537290E-22
94.174523	6.63E-02	2.536790E-22
94.193101	6.63E-02	2.536289E-22
94.211687	6.63E-02	2.535789E-22
94.23028	6.63E-02	2.535289E-22
94.248881	6.63E-02	2.534788E-22
94.267489	6.63E-02	2.534288E-22
94.286104	6.63E-02	2.533788E-22
94.304726	6.63E-02	2.533288E-22
94.323356	6.62E-02	2.532787E-22
94.341994	6.62E-02	2.532287E-22
94.360638	6.62E-02	2.531786E-22
94.37929	6.62E-02	2.531286E-22
94.39795	6.62E-02	2.530786E-22
94.416616	6.62E-02	2.530285E-22
94.435291	6.62E-02	2.529785E-22
94.453972	6.61E-02	2.529285E-22
94.472661	6.61E-02	2.528784E-22
94.491357	6.61E-02	2.528284E-22
94.510061	6.61E-02	2.527783E-22
94.528772	6.61E-02	2.527283E-22
94.547491	6.61E-02	2.526783E-22
94.566217	6.61E-02	2.526282E-22
94.58495	6.61E-02	2.525782E-22
94.603691	6.60E-02	2.525282E-22
94.622439	6.60E-02	2.524781E-22
94.641195	6.60E-02	2.524281E-22
94.659958	6.60E-02	2.523780E-22
94.678729	6.60E-02	2.523280E-22
94.697507	6.60E-02	2.522780E-22
94.716292	6.60E-02	2.522280E-22
94.735085	6.60E-02	2.521779E-22
94.753886	6.59E-02	2.521279E-22
94.772693	6.59E-02	2.520779E-22
94.791509	6.59E-02	2.520278E-22
94.810331	6.59E-02	2.519778E-22
94.829162	6.59E-02	2.519277E-22
94.847999	6.59E-02	2.518777E-22
94.866845	6.59E-02	2.518277E-22
94.885697	6.58E-02	2.517776E-22
94.904558	6.58E-02	2.517276E-22
94.923425	6.58E-02	2.516776E-22
94.942301	6.58E-02	2.516275E-22
94.961183	6.58E-02	2.515775E-22
94.980073	6.58E-02	2.515275E-22
94.998971	6.58E-02	2.514774E-22
95.017876	6.58E-02	2.514274E-22
95.036789	6.57E-02	2.513774E-22
95.05571	6.57E-02	2.513273E-22
95.074637	6.57E-02	2.512773E-22
95.093573	6.57E-02	2.512273E-22
95.112516	6.57E-02	2.511772E-22
95.131466	6.57E-02	2.511272E-22
95.150424	6.57E-02	2.510771E-22
95.16939	6.57E-02	2.510271E-22
95.188363	6.56E-02	2.509771E-22
95.207344	6.56E-02	2.509271E-22
95.226332	6.56E-02	2.508770E-22
95.245328	6.56E-02	2.508270E-22
95.264331	6.56E-02	2.507769E-22
95.283343	6.56E-02	2.507269E-22
95.302361	6.56E-02	2.506769E-22
95.321387	6.55E-02	2.506268E-22
95.340421	6.55E-02	2.505768E-22
95.359463	6.55E-02	2.505268E-22
95.378512	6.55E-02	2.504767E-22
95.397568	6.55E-02	2.504267E-22
95.416633	6.55E-02	2.503766E-22
95.435704	6.55E-02	2.503266E-22
95.454784	6.55E-02	2.502766E-22
95.473871	6.54E-02	2.502265E-22
95.492966	6.54E-02	2.501765E-22
95.512068	6.54E-02	2.501265E-22
95.531178	6.54E-02	2.500765E-22
95.550296	6.54E-02	2.500264E-22
95.569421	6.54E-02	2.499764E-22
95.588554	6.54E-02	2.499263E-22
95.607695	6.54E-02	2.498763E-22
95.626843	6.53E-02	2.498263E-22
95.645999	6.53E-02	2.497762E-22
95.665163	6.53E-02	2.497262E-22
95.684335	6.53E-02	2.496762E-22
95.703514	6.53E-02	2.496261E-22
95.72270	6.53E-02	2.495761E-22
95.741895	6.53E-02	2.495260E-22
95.761097	6.52E-02	2.494760E-22
95.780307	6.52E-02	2.494260E-22
95.799524	6.52E-02	2.493759E-22
95.81875	6.52E-02	2.493259E-22
95.837983	6.52E-02	2.492759E-22
95.857223	6.52E-02	2.492259E-22
95.876472	6.52E-02	2.491758E-22
95.895728	6.52E-02	2.491258E-22
95.914992	6.51E-02	2.490757E-22
95.934263	6.51E-02	2.490257E-22
95.953543	6.51E-02	2.489757E-22
95.97283	6.51E-02	2.489256E-22
95.992125	6.51E-02	2.488756E-22
96.011428	6.51E-02	2.488256E-22
96.030738	6.51E-02	2.487755E-22
96.050056	6.50E-02	2.487255E-22
96.069382	6.50E-02	2.486754E-22
96.088716	6.50E-02	2.486254E-22
96.108057	6.50E-02	2.485754E-22
96.127407	6.50E-02	2.485253E-22
96.146764	6.50E-02	2.484753E-22
96.166129	6.50E-02	2.484253E-22
96.185501	6.50E-02	2.483753E-22
96.204882	6.49E-02	2.483252E-22
96.22427	6.49E-02	2.482752E-22
96.243666	6.49E-02	2.482251E-22
96.26307	6.49E-02	2.481751E-22
96.282482	6.49E-02	2.481251E-22
96.301902	6.49E-02	2.480750E-22
96.321329	6.49E-02	2.480250E-22
96.340765	6.49E-02	2.479750E-22
96.360208	6.48E-02	2.479249E-22
96.379659	6.48E-02	2.478749E-22
96.399118	6.48E-02	2.478248E-22
96.418584	6.48E-02	2.477748E-22
96.438059	6.48E-02	2.477248E-22
96.457541	6.48E-02	2.476748E-22
96.477032	6.48E-02	2.476247E-22
96.49653	6.47E-02	2.475747E-22
96.516036	6.47E-02	2.475246E-22
96.53555	6.47E-02	2.474746E-22
96.555072	6.47E-02	2.474246E-22
96.574601	6.47E-02	2.473745E-22
96.594139	6.47E-02	2.473245E-22
96.613685	6.47E-02	2.472745E-22
96.633238	6.47E-02	2.472244E-22
96.652799	6.46E-02	2.471744E-22
96.672369	6.46E-02	2.471244E-22
96.691946	6.46E-02	2.470743E-22
96.711531	6.46E-02	2.470243E-22
96.731124	6.46E-02	2.469742E-22
96.750725	6.46E-02	2.469242E-22
96.770334	6.46E-02	2.468742E-22
96.789951	6.46E-02	2.468242E-22
96.809576	6.45E-02	2.467741E-22
96.829209	6.45E-02	2.467241E-22
96.84885	6.45E-02	2.466740E-22
96.868499	6.45E-02	2.466240E-22
96.888155	6.45E-02	2.465740E-22
96.90782	6.45E-02	2.465239E-22
96.927493	6.45E-02	2.464739E-22
96.947173	6.44E-02	2.464239E-22
96.966862	6.44E-02	2.463738E-22
96.986559	6.44E-02	2.463238E-22
97.006264	6.44E-02	2.462737E-22
97.025976	6.44E-02	2.462237E-22
97.045697	6.44E-02	2.461737E-22
97.065426	6.44E-02	2.461236E-22
97.085163	6.44E-02	2.460736E-22
97.104907	6.43E-02	2.460236E-22
97.12466	6.43E-02	2.459736E-22
97.144421	6.43E-02	2.459235E-22
97.16419	6.43E-02	2.458735E-22
97.183967	6.43E-02	2.458234E-22
97.203752	6.43E-02	2.457734E-22
97.223545	6.43E-02	2.457234E-22
97.243346	6.43E-02	2.456733E-22
97.263155	6.42E-02	2.456233E-22
97.282973	6.42E-02	2.455733E-22
97.302798	6.42E-02	2.455232E-22
97.322631	6.42E-02	2.454732E-22
97.342473	6.42E-02	2.454231E-22
97.362322	6.42E-02	2.453731E-22
97.38218	6.42E-02	2.453231E-22
97.402046	6.41E-02	2.452731E-22
97.42192	6.41E-02	2.452230E-22
97.441802	6.41E-02	2.451730E-22
97.461692	6.41E-02	2.451230E-22
97.48159	6.41E-02	2.450729E-22
97.501497	6.41E-02	2.450229E-22
97.521411	6.41E-02	2.449728E-22
97.541334	6.41E-02	2.449228E-22
97.561265	6.40E-02	2.448728E-22
97.581204	6.40E-02	2.448227E-22
97.601151	6.40E-02	2.447727E-22
97.621106	6.40E-02	2.447227E-22
97.641069	6.40E-02	2.446726E-22
97.661041	6.40E-02	2.446226E-22
97.681021	6.40E-02	2.445725E-22
97.701009	6.40E-02	2.445225E-22
97.721005	6.39E-02	2.444725E-22
97.741009	6.39E-02	2.444225E-22
97.761022	6.39E-02	2.443724E-22
97.781042	6.39E-02	2.443224E-22
97.801071	6.39E-02	2.442724E-22
97.821108	6.39E-02	2.442223E-22
97.841154	6.39E-02	2.441723E-22
97.861207	6.38E-02	2.441222E-22
97.881269	6.38E-02	2.440722E-22
97.901339	6.38E-02	2.440222E-22
97.921417	6.38E-02	2.439721E-22
97.941503	6.38E-02	2.439221E-22
97.961598	6.38E-02	2.438721E-22
97.981701	6.38E-02	2.438220E-22
98.001812	6.38E-02	2.437720E-22
98.021932	6.37E-02	2.437219E-22
98.042059	6.37E-02	2.436719E-22
98.062195	6.37E-02	2.436219E-22
98.08234	6.37E-02	2.435719E-22
98.102492	6.37E-02	2.435218E-22
98.122653	6.37E-02	2.434718E-22
98.142822	6.37E-02	2.434217E-22
98.162999	6.36E-02	2.433717E-22
98.183185	6.36E-02	2.433217E-22
98.203379	6.36E-02	2.432716E-22
98.223581	6.36E-02	2.432216E-22
98.243792	6.36E-02	2.431716E-22
98.264011	6.36E-02	2.431215E-22
98.284238	6.36E-02	2.430715E-22
98.304474	6.36E-02	2.430215E-22
98.324718	6.35E-02	2.429714E-22
98.34497	6.35E-02	2.429214E-22
98.365231	6.35E-02	2.428714E-22
98.38550	6.35E-02	2.428213E-22
98.405777	6.35E-02	2.427713E-22
98.426063	6.35E-02	2.427213E-22
98.446357	6.35E-02	2.426712E-22
98.466659	6.35E-02	2.426212E-22
98.48697	6.34E-02	2.425711E-22
98.507289	6.34E-02	2.425211E-22
98.527616	6.34E-02	2.424711E-22
98.547952	6.34E-02	2.424210E-22
98.568297	6.34E-02	2.423710E-22
98.588649	6.34E-02	2.423210E-22
98.609011	6.34E-02	2.422709E-22
98.62938	6.33E-02	2.422209E-22
98.649758	6.33E-02	2.421709E-22
98.670145	6.33E-02	2.421208E-22
98.690539	6.33E-02	2.420708E-22
98.710943	6.33E-02	2.420208E-22
98.731354	6.33E-02	2.419707E-22
98.751774	6.33E-02	2.419207E-22
98.772203	6.33E-02	2.418707E-22
98.79264	6.32E-02	2.418206E-22
98.813086	6.32E-02	2.417706E-22
98.833539	6.32E-02	2.417205E-22
98.854002	6.32E-02	2.416705E-22
98.874473	6.32E-02	2.416205E-22
98.894952	6.32E-02	2.415704E-22
98.91544	6.32E-02	2.415204E-22
98.935936	6.32E-02	2.414704E-22
98.956441	6.31E-02	2.414203E-22
98.976955	6.31E-02	2.413703E-22
98.997477	6.31E-02	2.413202E-22
99.018007	6.31E-02	2.412702E-22
99.038546	6.31E-02	2.412202E-22
99.059093	6.31E-02	2.411702E-22
99.079649	6.31E-02	2.411201E-22
99.100214	6.30E-02	2.410701E-22
99.120787	6.30E-02	2.410201E-22
99.141368	6.30E-02	2.409700E-22
99.161958	6.30E-02	2.409200E-22
99.182557	6.30E-02	2.408699E-22
99.203164	6.30E-02	2.408199E-22
99.22378	6.30E-02	2.407699E-22
99.244404	6.30E-02	2.407198E-22
99.265037	6.29E-02	2.406698E-22
99.285679	6.29E-02	2.406198E-22
99.306329	6.29E-02	2.405697E-22
99.326988	6.29E-02	2.405197E-22
99.347655	6.29E-02	2.404696E-22
99.368331	6.29E-02	2.404196E-22
99.389015	6.29E-02	2.403696E-22
99.409708	6.29E-02	2.403196E-22
99.43041	6.28E-02	2.402695E-22
99.45112	6.28E-02	2.402195E-22
99.471839	6.28E-02	2.401695E-22
99.492567	6.28E-02	2.401194E-22
99.513303	6.28E-02	2.400694E-22
99.534048	6.28E-02	2.400193E-22
99.554802	6.28E-02	2.399693E-22
99.575564	6.27E-02	2.399193E-22
99.596335	6.27E-02	2.398692E-22
99.617114	6.27E-02	2.398192E-22
99.637903	6.27E-02	2.397692E-22
99.658699	6.27E-02	2.397191E-22
99.679505	6.27E-02	2.396691E-22
99.700319	6.27E-02	2.396191E-22
99.721142	6.27E-02	2.395690E-22
99.741974	6.26E-02	2.395190E-22
99.762814	6.26E-02	2.394690E-22
99.783663	6.26E-02	2.394189E-22
99.804521	6.26E-02	2.393689E-22
99.825388	6.26E-02	2.393188E-22
99.846263	6.26E-02	2.392688E-22
99.867147	6.26E-02	2.392188E-22
99.88804	6.26E-02	2.391687E-22
99.908941	6.25E-02	2.391187E-22
99.929851	6.25E-02	2.390687E-22
99.95077	6.25E-02	2.390187E-22
99.971698	6.25E-02	2.389686E-22
99.992634	6.25E-02	2.389186E-22
100.01358	6.25E-02	2.388685E-22
100.034534	6.25E-02	2.388185E-22
100.055496	6.24E-02	2.387685E-22
100.076468	6.24E-02	2.387184E-22
100.097448	6.24E-02	2.386684E-22
100.118438	6.24E-02	2.386184E-22
100.139436	6.24E-02	2.385683E-22
100.160442	6.24E-02	2.385183E-22
100.181458	6.24E-02	2.384682E-22
100.202483	6.24E-02	2.384182E-22
100.223516	6.23E-02	2.383682E-22
100.244558	6.23E-02	2.383181E-22
100.265609	6.23E-02	2.382681E-22
100.286669	6.23E-02	2.382181E-22
100.307737	6.23E-02	2.381681E-22
100.328815	6.23E-02	2.381180E-22
100.349901	6.23E-02	2.380680E-22
100.370996	6.22E-02	2.380179E-22
100.3921	6.22E-02	2.379679E-22
100.413213	6.22E-02	2.379179E-22
100.434335	6.22E-02	2.378678E-22
100.455466	6.22E-02	2.378178E-22
100.476605	6.22E-02	2.377678E-22
100.497754	6.22E-02	2.377177E-22
100.518911	6.22E-02	2.376677E-22
100.540078	6.21E-02	2.376176E-22
100.561253	6.21E-02	2.375676E-22
100.582437	6.21E-02	2.375176E-22
100.60363	6.21E-02	2.374675E-22
100.624832	6.21E-02	2.374175E-22
100.646043	6.21E-02	2.373675E-22
100.667263	6.21E-02	2.373175E-22
100.688492	6.21E-02	2.372674E-22
100.70973	6.20E-02	2.372174E-22
100.730977	6.20E-02	2.371673E-22
100.752232	6.20E-02	2.371173E-22
100.773497	6.20E-02	2.370673E-22
100.794771	6.20E-02	2.370172E-22
100.816053	6.20E-02	2.369672E-22
100.837345	6.20E-02	2.369172E-22
100.858646	6.19E-02	2.368671E-22
100.879955	6.19E-02	2.368171E-22
100.901274	6.19E-02	2.367670E-22
100.922602	6.19E-02	2.367170E-22
100.943939	6.19E-02	2.366670E-22
100.965284	6.19E-02	2.366170E-22
100.986639	6.19E-02	2.365669E-22
101.008003	6.19E-02	2.365169E-22
101.029376	6.18E-02	2.364668E-22
101.050758	6.18E-02	2.364168E-22
101.072148	6.18E-02	2.363668E-22
101.093548	6.18E-02	2.363167E-22
101.114957	6.18E-02	2.362667E-22
101.136376	6.18E-02	2.362167E-22
101.157803	6.18E-02	2.361666E-22
101.179239	6.18E-02	2.361166E-22
101.200684	6.17E-02	2.360666E-22
101.222139	6.17E-02	2.360165E-22
101.243602	6.17E-02	2.359665E-22
101.265075	6.17E-02	2.359164E-22
101.286557	6.17E-02	2.358664E-22
101.308048	6.17E-02	2.358164E-22
101.329548	6.17E-02	2.357664E-22
101.351057	6.16E-02	2.357163E-22
101.372575	6.16E-02	2.356663E-22
101.394103	6.16E-02	2.356162E-22
101.415639	6.16E-02	2.355662E-22
101.437185	6.16E-02	2.355162E-22
101.45874	6.16E-02	2.354661E-22
101.480304	6.16E-02	2.354161E-22
101.501877	6.16E-02	2.353661E-22
101.523459	6.15E-02	2.353160E-22
101.545051	6.15E-02	2.352660E-22
101.566652	6.15E-02	2.352159E-22
101.588262	6.15E-02	2.351659E-22
101.609881	6.15E-02	2.351159E-22
101.631509	6.15E-02	2.350658E-22
101.653147	6.15E-02	2.350158E-22
101.674793	6.15E-02	2.349658E-22
101.696449	6.14E-02	2.349158E-22
101.718114	6.14E-02	2.348657E-22
101.739789	6.14E-02	2.348157E-22
101.761473	6.14E-02	2.347656E-22
101.783165	6.14E-02	2.347156E-22
101.804868	6.14E-02	2.346656E-22
101.826579	6.14E-02	2.346155E-22
101.8483	6.13E-02	2.345655E-22
101.87003	6.13E-02	2.345155E-22
101.891769	6.13E-02	2.344654E-22
101.913517	6.13E-02	2.344154E-22
101.935275	6.13E-02	2.343653E-22
101.957042	6.13E-02	2.343153E-22
101.978819	6.13E-02	2.342653E-22
102.000604	6.13E-02	2.342152E-22
102.022399	6.12E-02	2.341652E-22
102.044204	6.12E-02	2.341152E-22
102.066017	6.12E-02	2.340652E-22
102.08784	6.12E-02	2.340151E-22
102.109673	6.12E-02	2.339651E-22
102.131514	6.12E-02	2.339150E-22
102.153365	6.12E-02	2.338650E-22
102.175226	6.12E-02	2.338150E-22
102.197095	6.11E-02	2.337649E-22
102.218974	6.11E-02	2.337149E-22
102.240863	6.11E-02	2.336649E-22
102.262761	6.11E-02	2.336148E-22
102.284668	6.11E-02	2.335648E-22
102.306584	6.11E-02	2.335147E-22
102.32851	6.11E-02	2.334647E-22
102.350446	6.10E-02	2.334147E-22
102.37239	6.10E-02	2.333647E-22
102.394345	6.10E-02	2.333146E-22
102.416308	6.10E-02	2.332646E-22
102.438281	6.10E-02	2.332146E-22
102.460264	6.10E-02	2.331645E-22
102.482256	6.10E-02	2.331145E-22
102.504257	6.10E-02	2.330644E-22
102.526268	6.09E-02	2.330144E-22
102.548288	6.09E-02	2.329644E-22
102.570318	6.09E-02	2.329143E-22
102.592357	6.09E-02	2.328643E-22
102.614406	6.09E-02	2.328143E-22
102.636464	6.09E-02	2.327642E-22
102.658531	6.09E-02	2.327142E-22
102.680608	6.08E-02	2.326641E-22
102.702695	6.08E-02	2.326141E-22
102.724791	6.08E-02	2.325641E-22
102.746897	6.08E-02	2.325141E-22
102.769012	6.08E-02	2.324640E-22
102.791137	6.08E-02	2.324140E-22
102.813271	6.08E-02	2.323639E-22
102.835414	6.08E-02	2.323139E-22
102.857568	6.07E-02	2.322639E-22
102.879731	6.07E-02	2.322138E-22
102.901903	6.07E-02	2.321638E-22
102.924085	6.07E-02	2.321138E-22
102.946276	6.07E-02	2.320637E-22
102.968477	6.07E-02	2.320137E-22
102.990688	6.07E-02	2.319637E-22
103.012908	6.07E-02	2.319136E-22
103.035138	6.06E-02	2.318636E-22
103.057377	6.06E-02	2.318135E-22
103.079626	6.06E-02	2.317635E-22
103.101885	6.06E-02	2.317135E-22
103.124153	6.06E-02	2.316635E-22
103.146431	6.06E-02	2.316134E-22
103.168719	6.06E-02	2.315634E-22
103.191016	6.05E-02	2.315133E-22
103.213322	6.05E-02	2.314633E-22
103.235639	6.05E-02	2.314133E-22
103.257965	6.05E-02	2.313632E-22
103.280301	6.05E-02	2.313132E-22
103.302646	6.05E-02	2.312632E-22
103.325001	6.05E-02	2.312131E-22
103.347366	6.05E-02	2.311631E-22
103.36974	6.04E-02	2.311131E-22
103.392124	6.04E-02	2.310630E-22
103.414518	6.04E-02	2.310130E-22
103.436921	6.04E-02	2.309630E-22
103.459335	6.04E-02	2.309129E-22
103.481758	6.04E-02	2.308629E-22
103.50419	6.04E-02	2.308129E-22
103.526633	6.04E-02	2.307628E-22
103.549085	6.03E-02	2.307128E-22
103.571546	6.03E-02	2.306627E-22
103.594018	6.03E-02	2.306127E-22
103.616499	6.03E-02	2.305627E-22
103.638991	6.03E-02	2.305126E-22
103.661491	6.03E-02	2.304626E-22
103.684002	6.03E-02	2.304126E-22
103.706522	6.02E-02	2.303626E-22
103.729053	6.02E-02	2.303125E-22
103.751593	6.02E-02	2.302624E-22
103.774142	6.02E-02	2.302124E-22
103.796702	6.02E-02	2.301624E-22
103.819271	6.02E-02	2.301124E-22
103.841851	6.02E-02	2.300623E-22
103.86444	6.02E-02	2.300123E-22
103.887039	6.01E-02	2.299623E-22
103.909647	6.01E-02	2.299122E-22
103.932266	6.01E-02	2.298622E-22
103.954894	6.01E-02	2.298121E-22
103.977533	6.01E-02	2.297621E-22
104.000181	6.01E-02	2.297121E-22
104.022839	6.01E-02	2.296620E-22
104.045506	6.01E-02	2.296120E-22
104.068184	6.00E-02	2.295620E-22
104.090872	6.00E-02	2.295119E-22
104.113569	6.00E-02	2.294619E-22
104.136277	6.00E-02	2.294118E-22
104.158994	6.00E-02	2.293618E-22
104.181721	6.00E-02	2.293118E-22
104.204459	6.00E-02	2.292618E-22
104.227206	5.99E-02	2.292117E-22
104.249963	5.99E-02	2.291617E-22
104.27273	5.99E-02	2.291117E-22
104.295507	5.99E-02	2.290616E-22
104.318293	5.99E-02	2.290116E-22
104.34109	5.99E-02	2.289615E-22
104.363897	5.99E-02	2.289115E-22
104.386714	5.99E-02	2.288615E-22
104.409541	5.98E-02	2.288114E-22
104.432377	5.98E-02	2.287614E-22
104.455224	5.98E-02	2.287114E-22
104.478081	5.98E-02	2.286613E-22
104.500948	5.98E-02	2.286113E-22
104.523824	5.98E-02	2.285612E-22
104.546711	5.98E-02	2.285112E-22
104.569608	5.97E-02	2.284612E-22
104.592515	5.97E-02	2.284112E-22
104.615431	5.97E-02	2.283611E-22
104.638358	5.97E-02	2.283111E-22
104.661295	5.97E-02	2.282610E-22
104.684242	5.97E-02	2.282110E-22
104.707199	5.97E-02	2.281610E-22
104.730167	5.97E-02	2.281109E-22
104.753144	5.96E-02	2.280609E-22
104.776131	5.96E-02	2.280109E-22
104.799128	5.96E-02	2.279608E-22
104.822136	5.96E-02	2.279108E-22
104.845154	5.96E-02	2.278608E-22
104.868181	5.96E-02	2.278107E-22
104.891219	5.96E-02	2.277607E-22
104.914267	5.96E-02	2.277107E-22
104.937325	5.95E-02	2.276606E-22
104.960393	5.95E-02	2.276106E-22
104.983472	5.95E-02	2.275606E-22
105.00656	5.95E-02	2.275105E-22
105.029659	5.95E-02	2.274605E-22
105.052768	5.95E-02	2.274104E-22
105.075887	5.95E-02	2.273604E-22
105.099016	5.94E-02	2.273104E-22
105.122155	5.94E-02	2.272603E-22
105.145305	5.94E-02	2.272103E-22
105.168465	5.94E-02	2.271603E-22
105.191635	5.94E-02	2.271103E-22
105.214815	5.94E-02	2.270602E-22
105.238005	5.94E-02	2.270102E-22
105.261206	5.94E-02	2.269601E-22
105.284417	5.93E-02	2.269101E-22
105.307638	5.93E-02	2.268601E-22
105.330869	5.93E-02	2.268100E-22
105.354111	5.93E-02	2.267600E-22
105.377362	5.93E-02	2.267100E-22
105.400625	5.93E-02	2.266599E-22
105.423897	5.93E-02	2.266099E-22
105.44718	5.93E-02	2.265598E-22
105.470473	5.92E-02	2.265098E-22
105.493776	5.92E-02	2.264598E-22
105.517089	5.92E-02	2.264097E-22
105.540413	5.92E-02	2.263597E-22
105.563747	5.92E-02	2.263097E-22
105.587092	5.92E-02	2.262597E-22
105.610447	5.92E-02	2.262096E-22
105.633812	5.91E-02	2.261595E-22
105.657187	5.91E-02	2.261095E-22
105.680573	5.91E-02	2.260595E-22
105.703969	5.91E-02	2.260095E-22
105.727376	5.91E-02	2.259594E-22
105.750793	5.91E-02	2.259094E-22
105.77422	5.91E-02	2.258594E-22
105.797658	5.91E-02	2.258093E-22
105.821106	5.90E-02	2.257593E-22
105.844564	5.90E-02	2.257092E-22
105.868033	5.90E-02	2.256592E-22
105.891512	5.90E-02	2.256092E-22
105.915002	5.90E-02	2.255591E-22
105.938502	5.90E-02	2.255091E-22
105.962013	5.90E-02	2.254591E-22
105.985534	5.90E-02	2.254090E-22
106.009065	5.89E-02	2.253590E-22
106.032607	5.89E-02	2.253090E-22
106.056159	5.89E-02	2.252589E-22
106.079722	5.89E-02	2.252089E-22
106.103295	5.89E-02	2.251589E-22
106.126879	5.89E-02	2.251088E-22
106.150473	5.89E-02	2.250588E-22
106.174078	5.88E-02	2.250088E-22
106.197693	5.88E-02	2.249587E-22
106.221319	5.88E-02	2.249087E-22
106.244955	5.88E-02	2.248586E-22
106.268602	5.88E-02	2.248086E-22
106.292259	5.88E-02	2.247586E-22
106.315927	5.88E-02	2.247086E-22
106.339606	5.88E-02	2.246585E-22
106.363295	5.87E-02	2.246085E-22
106.386994	5.87E-02	2.245584E-22
106.410704	5.87E-02	2.245084E-22
106.434425	5.87E-02	2.244584E-22
106.458156	5.87E-02	2.244083E-22
106.481898	5.87E-02	2.243583E-22
106.50565	5.87E-02	2.243083E-22
106.529413	5.87E-02	2.242582E-22
106.553187	5.86E-02	2.242082E-22
106.576971	5.86E-02	2.241582E-22
106.600766	5.86E-02	2.241081E-22
106.624571	5.86E-02	2.240581E-22
106.648387	5.86E-02	2.240080E-22
106.672214	5.86E-02	2.239580E-22
106.696051	5.86E-02	2.239080E-22
106.719899	5.85E-02	2.238580E-22
106.743758	5.85E-02	2.238079E-22
106.767627	5.85E-02	2.237579E-22
106.791507	5.85E-02	2.237078E-22
106.815398	5.85E-02	2.236578E-22
106.839299	5.85E-02	2.236078E-22
106.863212	5.85E-02	2.235577E-22
106.887134	5.85E-02	2.235077E-22
106.911068	5.84E-02	2.234577E-22
106.935012	5.84E-02	2.234076E-22
106.958967	5.84E-02	2.233576E-22
106.982933	5.84E-02	2.233075E-22
107.006909	5.84E-02	2.232575E-22
107.030896	5.84E-02	2.232075E-22
107.054894	5.84E-02	2.231574E-22
107.078903	5.83E-02	2.231074E-22
107.102923	5.83E-02	2.230574E-22
107.126953	5.83E-02	2.230074E-22
107.150994	5.83E-02	2.229573E-22
107.175046	5.83E-02	2.229073E-22
107.199109	5.83E-02	2.228572E-22
107.223182	5.83E-02	2.228072E-22
107.247266	5.83E-02	2.227572E-22
107.271361	5.82E-02	2.227071E-22
107.295467	5.82E-02	2.226571E-22
107.319584	5.82E-02	2.226071E-22
107.343712	5.82E-02	2.225570E-22
107.36785	5.82E-02	2.225070E-22
107.391999	5.82E-02	2.224569E-22
107.41616	5.82E-02	2.224069E-22
107.440331	5.82E-02	2.223569E-22
107.464513	5.81E-02	2.223069E-22
107.488705	5.81E-02	2.222568E-22
107.512909	5.81E-02	2.222068E-22
107.537124	5.81E-02	2.221568E-22
107.561349	5.81E-02	2.221067E-22
107.585586	5.81E-02	2.220567E-22
107.609833	5.81E-02	2.220066E-22
107.634091	5.80E-02	2.219566E-22
107.658361	5.80E-02	2.219066E-22
107.682641	5.80E-02	2.218565E-22
107.706932	5.80E-02	2.218065E-22
107.731234	5.80E-02	2.217565E-22
107.755547	5.80E-02	2.217064E-22
107.779871	5.80E-02	2.216564E-22
107.804206	5.80E-02	2.216063E-22
107.828552	5.79E-02	2.215563E-22
107.852909	5.79E-02	2.215063E-22
107.877277	5.79E-02	2.214563E-22
107.901656	5.79E-02	2.214062E-22
107.926046	5.79E-02	2.213562E-22
107.950447	5.79E-02	2.213061E-22
107.97486	5.79E-02	2.212561E-22
107.999283	5.79E-02	2.212061E-22
108.023717	5.78E-02	2.211560E-22
108.048162	5.78E-02	2.211060E-22
108.072619	5.78E-02	2.210560E-22
108.097086	5.78E-02	2.210059E-22
108.121565	5.78E-02	2.209559E-22
108.146054	5.78E-02	2.209059E-22
108.170555	5.78E-02	2.208558E-22
108.195067	5.77E-02	2.208058E-22
108.21959	5.77E-02	2.207557E-22
108.244124	5.77E-02	2.207057E-22
108.268669	5.77E-02	2.206557E-22
108.293225	5.77E-02	2.206057E-22
108.317792	5.77E-02	2.205556E-22
108.342371	5.77E-02	2.205056E-22
108.366961	5.77E-02	2.204555E-22
108.391562	5.76E-02	2.204055E-22
108.416174	5.76E-02	2.203555E-22
108.440797	5.76E-02	2.203054E-22
108.465431	5.76E-02	2.202554E-22
108.490077	5.76E-02	2.202054E-22
108.514734	5.76E-02	2.201553E-22
108.539402	5.76E-02	2.201053E-22
108.564081	5.76E-02	2.200553E-22
108.588772	5.75E-02	2.200052E-22
108.613473	5.75E-02	2.199552E-22
108.638186	5.75E-02	2.199051E-22
108.662911	5.75E-02	2.198551E-22
108.687646	5.75E-02	2.198051E-22
108.712393	5.75E-02	2.197551E-22
108.737151	5.75E-02	2.197050E-22
108.76192	5.74E-02	2.196550E-22
108.786701	5.74E-02	2.196049E-22
108.811493	5.74E-02	2.195549E-22
108.836296	5.74E-02	2.195049E-22
108.86111	5.74E-02	2.194548E-22
108.885936	5.74E-02	2.194048E-22
108.910773	5.74E-02	2.193548E-22
108.935622	5.74E-02	2.193047E-22
108.960481	5.73E-02	2.192547E-22
108.985352	5.73E-02	2.192046E-22
109.010235	5.73E-02	2.191546E-22
109.035129	5.73E-02	2.191046E-22
109.060034	5.73E-02	2.190546E-22
109.084951	5.73E-02	2.190045E-22
109.109879	5.73E-02	2.189545E-22
109.134818	5.73E-02	2.189045E-22
109.159769	5.72E-02	2.188544E-22
109.184731	5.72E-02	2.188044E-22
109.209705	5.72E-02	2.187543E-22
109.23469	5.72E-02	2.187043E-22
109.259686	5.72E-02	2.186543E-22
109.284694	5.72E-02	2.186042E-22
109.309714	5.72E-02	2.185542E-22
109.334745	5.71E-02	2.185042E-22
109.359787	5.71E-02	2.184541E-22
109.384841	5.71E-02	2.184041E-22
109.409906	5.71E-02	2.183540E-22
109.434983	5.71E-02	2.183040E-22
109.460071	5.71E-02	2.182540E-22
109.485171	5.71E-02	2.182040E-22
109.510282	5.71E-02	2.181539E-22
109.535405	5.70E-02	2.181039E-22
109.560539	5.70E-02	2.180539E-22
109.585685	5.70E-02	2.180038E-22
109.610842	5.70E-02	2.179538E-22
109.636011	5.70E-02	2.179037E-22
109.661192	5.70E-02	2.178537E-22
109.686384	5.70E-02	2.178037E-22
109.711588	5.69E-02	2.177536E-22
109.736803	5.69E-02	2.177036E-22
109.76203	5.69E-02	2.176536E-22
109.787268	5.69E-02	2.176035E-22
109.812518	5.69E-02	2.175535E-22
109.83778	5.69E-02	2.175034E-22
109.863053	5.69E-02	2.174534E-22
109.888338	5.69E-02	2.174034E-22
109.913635	5.68E-02	2.173534E-22
109.938943	5.68E-02	2.173033E-22
109.964263	5.68E-02	2.172533E-22
109.989594	5.68E-02	2.172032E-22
110.014938	5.68E-02	2.171532E-22
110.040293	5.68E-02	2.171032E-22
110.065659	5.68E-02	2.170531E-22
110.091037	5.68E-02	2.170031E-22
110.116427	5.67E-02	2.169531E-22
110.141829	5.67E-02	2.169030E-22
110.167243	5.67E-02	2.168530E-22
110.192668	5.67E-02	2.168030E-22
110.218105	5.67E-02	2.167529E-22
[truncated: 3,936 more rows]
