# Supplementary material for: Benchmarking Electronic-Structure Methods for the Description of Dark Transitions in Carbonyls at and Beyond the Franck–Condon Point
Source: J Phys Chem A. 2025 Sep 26;129(40):9355–67. doi: 10.1021/acs.jpca.5c05510 (PMC12516729; doi:10.1021/acs.jpca.5c05510)
Supplement: Supplementary file 2 [file jp5c05510_si_002.zip › dark-state-carbonyls-submission/fcht_spectra_acetaldehyde/opt_gs_camb3lyp_acetaldehyde_orca6.hess]

$orca_hessian_file

$act_atom
  0

$act_coord
  0

$act_energy
        0.000000

$multiplicity
  1

$hessian
21
                    0                  1                  2                  3                  4        
    0      4.8320648680E-01  -9.4588604256E-03   1.4813259717E-05  -2.0274397257E-01   3.4543335798E-02
    1     -9.4588604256E-03   6.0815653524E-01   1.3296846751E-05   3.6256631321E-02  -9.8877393682E-02
    2      1.4813259717E-05   1.3296846751E-05   5.2120889909E-01   9.0197383365E-07   1.7148288913E-06
    3     -2.0274397257E-01   3.6256631321E-02   9.0197383365E-07   6.9598477019E-01   2.0459438739E-01
    4      3.4543335798E-02  -9.8877393682E-02   1.7148288913E-06   2.0459438739E-01   8.6773833464E-01
    5      3.6684998157E-06  -4.4488758413E-06  -8.8024947606E-02   6.3204218284E-05   1.5292157743E-04
    6     -3.8782701334E-02  -4.9321419983E-02  -1.3192974617E-05  -3.5562185272E-01  -3.2425476917E-01
    7     -2.6293915829E-02   3.6668109044E-03  -4.4978116278E-06  -3.3051322259E-01  -5.4953762670E-01
    8     -5.5837309157E-06  -1.3962419225E-06   2.6015137125E-02  -8.8354929426E-05  -1.2624367860E-04
    9     -7.3885424236E-02   7.6427997999E-02  -1.2334343586E-05  -1.0649089334E-02   3.9680833227E-02
   10      8.1031926190E-02  -3.0001505995E-01   2.7450850584E-05   2.0696758596E-04  -2.6963439800E-03
   11     -1.2509101885E-05   2.7395094502E-05  -4.9025611435E-02   3.2973348550E-06  -2.1013579044E-06
   12     -7.9328358083E-02  -4.1429331331E-02   8.1846127991E-02  -8.3825837571E-03  -2.0951800102E-02
   13     -3.9938688463E-02  -1.0653564137E-01   1.0420162068E-01  -2.5728275084E-03  -1.5473791264E-03
   14      7.7898615853E-02   1.0364950207E-01  -2.1396547392E-01  -1.6797149870E-03  -8.9677598337E-04
   15     -7.9341350084E-02  -4.1452493113E-02  -8.1838375878E-02  -8.3798896024E-03  -2.0960329535E-02
   16     -3.9967398406E-02  -1.0660412226E-01  -1.0423415905E-01  -2.5707932827E-03  -1.5466897761E-03
   17     -7.7898926608E-02  -1.0367889539E-01  -2.1390267337E-01   1.6844113821E-03   8.9709094549E-04
   18     -9.1246804969E-03   2.8971868053E-02   2.0998740220E-06  -1.1020738221E-01   8.7206361250E-02
   19      8.9208615912E-05   2.0887111643E-04  -5.4482289309E-06   9.4740838225E-02  -2.1353290137E-01
   20     -1.1807494020E-07  -5.4316277684E-06   1.7694670119E-02   1.5754843785E-05  -2.8037362502E-05
                    5                  6                  7                  8                  9        
    0      3.6684998157E-06  -3.8782701334E-02  -2.6293915829E-02  -5.5837309157E-06  -7.3885424236E-02
    1     -4.4488758413E-06  -4.9321419983E-02   3.6668109044E-03  -1.3962419225E-06   7.6427997999E-02
    2     -8.8024947606E-02  -1.3192974617E-05  -4.4978116278E-06   2.6015137125E-02  -1.2334343586E-05
    3      6.3204218284E-05  -3.5562185272E-01  -3.3051322259E-01  -8.8354929426E-05  -1.0649089334E-02
    4      1.5292157743E-04  -3.2425476917E-01  -5.4953762670E-01  -1.2624367860E-04   3.9680833227E-02
    5      2.1559695919E-01  -8.4224752673E-05  -1.2260621446E-04  -6.5660522879E-02  -3.2376258782E-06
    6     -8.4224752673E-05   3.8223994322E-01   3.8756797950E-01   1.0041894254E-04   5.8652848450E-03
    7     -1.2260621446E-04   3.8756797950E-01   5.9166361615E-01   1.4450237279E-04  -3.6221007648E-03
    8     -6.5660522879E-02   1.0041894254E-04   1.4450237279E-04   2.2201480905E-02   1.0976721520E-06
    9     -3.2376258782E-06   5.8652848450E-03  -3.6221007648E-03   1.0976721520E-06   7.7599551494E-02
   10     -8.3800758539E-07  -4.6464503130E-04   2.5580595988E-03   4.6815720911E-07  -8.8347559049E-02
   11     -6.6001367478E-04  -6.0346511179E-07  -5.2291136617E-08  -1.5142094285E-03   9.6966820551E-06
   12      3.0591532226E-02  -6.0418235048E-03   1.3476263290E-03  -4.3847839908E-03   3.6193029184E-03
   13     -3.1275852107E-03  -7.5156254396E-04   1.6344613864E-03   3.3563417731E-04  -1.1842166038E-02
   14      1.1606114395E-03  -5.5566238323E-04  -7.5272557469E-04  -9.5163410866E-04  -1.7728313515E-03
   15     -3.0587833277E-02  -6.0487627814E-03   1.3462146970E-03   4.3834249241E-03   3.6197023504E-03
   16      3.1300061381E-03  -7.5188759315E-04   1.6353891991E-03  -3.3821825526E-04  -1.1843385365E-02
   17      1.1601243737E-03   5.5519612682E-04   7.5220650810E-04  -9.5044229521E-04   1.7767390123E-03
   18      1.7390874367E-05   1.8389912270E-02  -2.9692802285E-02  -6.8048073074E-06  -6.1693280386E-03
   19     -2.6018376339E-05  -1.2163474234E-02  -5.1620710537E-02  -1.5829316168E-05  -4.5964142784E-04
   20     -6.3572210846E-02  -1.3455740738E-06  -1.5744204335E-05   2.0860190682E-02   1.0954977328E-06
                   10                 11                 12                 13                 14        
    0      8.1031926190E-02  -1.2509101885E-05  -7.9328358083E-02  -3.9938688463E-02   7.7898615853E-02
    1     -3.0001505995E-01   2.7395094502E-05  -4.1429331331E-02  -1.0653564137E-01   1.0364950207E-01
    2      2.7450850584E-05  -4.9025611435E-02   8.1846127991E-02   1.0420162068E-01  -2.1396547392E-01
    3      2.0696758596E-04   3.2973348550E-06  -8.3825837571E-03  -2.5728275084E-03  -1.6797149870E-03
    4     -2.6963439800E-03  -2.1013579044E-06  -2.0951800102E-02  -1.5473791264E-03  -8.9677598337E-04
    5     -8.3800758539E-07  -6.6001367478E-04   3.0591532226E-02  -3.1275852107E-03   1.1606114395E-03
    6     -4.6464503130E-04  -6.0346511179E-07  -6.0418235048E-03  -7.5156254396E-04  -5.5566238323E-04
    7      2.5580595988E-03  -5.2291136617E-08   1.3476263290E-03   1.6344613864E-03  -7.5272557469E-04
    8      4.6815720911E-07  -1.5142094285E-03  -4.3847839908E-03   3.3563417731E-04  -9.5163410866E-04
    9     -8.8347559049E-02   9.6966820551E-06   3.6193029184E-03  -1.1842166038E-02  -1.7728313515E-03
   10      3.2115376102E-01  -3.0862269554E-05   3.7834091856E-03  -1.0936866123E-02  -1.2008470542E-03
   11     -3.0862269554E-05   4.5856312579E-02  -9.5607845408E-03   2.4014180458E-02   1.5717980413E-03
   12      3.7834091856E-03  -9.5607845408E-03   8.4216507574E-02   4.9259647003E-02  -8.4798119340E-02
   13     -1.0936866123E-02   2.4014180458E-02   4.9259647003E-02   1.1047661444E-01  -1.1306254211E-01
   14     -1.2008470542E-03   1.5717980413E-03  -8.4798119340E-02  -1.1306254211E-01   2.3346819595E-01
   15      3.7856498047E-03   9.5600751373E-03   5.0836406617E-03   6.5330820570E-03   1.0154875794E-02
   16     -1.0940837466E-02  -2.4008681645E-02   6.5313752279E-03   7.0492025525E-03   1.2586840538E-02
   17      1.2045920970E-03   1.5778532015E-03  -1.0158297835E-02  -1.2595606007E-02  -2.1432258271E-02
   18      1.0272731575E-05   6.0241036625E-07   8.3331419108E-04  -6.8681253156E-04   7.4909561029E-04
   19      8.7728690365E-04   2.7632422450E-07   1.4584017138E-03  -1.4039175453E-04  -3.2360880144E-04
   20     -1.1808646761E-07   2.1938707162E-03  -3.5319337059E-03   2.3445493254E-04   1.4876086886E-04
                   15                 16                 17                 18                 19        
    0     -7.9341350084E-02  -3.9967398406E-02  -7.7898926608E-02  -9.1246804969E-03   8.9208615912E-05
    1     -4.1452493113E-02  -1.0660412226E-01  -1.0367889539E-01   2.8971868053E-02   2.0887111643E-04
    2     -8.1838375878E-02  -1.0423415905E-01  -2.1390267337E-01   2.0998740220E-06  -5.4482289309E-06
    3     -8.3798896024E-03  -2.5707932827E-03   1.6844113821E-03  -1.1020738221E-01   9.4740838225E-02
    4     -2.0960329535E-02  -1.5466897761E-03   8.9709094549E-04   8.7206361250E-02  -2.1353290137E-01
    5     -3.0587833277E-02   3.1300061381E-03   1.1601243737E-03   1.7390874367E-05  -2.6018376339E-05
    6     -6.0487627814E-03  -7.5188759315E-04   5.5519612682E-04   1.8389912270E-02  -1.2163474234E-02
    7      1.3462146970E-03   1.6353891991E-03   7.5220650810E-04  -2.9692802285E-02  -5.1620710537E-02
    8      4.3834249241E-03  -3.3821825526E-04  -9.5044229521E-04  -6.8048073074E-06  -1.5829316168E-05
    9      3.6197023504E-03  -1.1843385365E-02   1.7767390123E-03  -6.1693280386E-03  -4.5964142784E-04
   10      3.7856498047E-03  -1.0940837466E-02   1.2045920970E-03   1.0272731575E-05   8.7728690365E-04
   11      9.5600751373E-03  -2.4008681645E-02   1.5778532015E-03   6.0241036625E-07   2.7632422450E-07
   12      5.0836406617E-03   6.5313752279E-03  -1.0158297835E-02   8.3331419108E-04   1.4584017138E-03
   13      6.5330820570E-03   7.0492025525E-03  -1.2595606007E-02  -6.8681253156E-04  -1.4039175453E-04
   14      1.0154875794E-02   1.2586840538E-02  -2.1432258271E-02   7.4909561029E-04  -3.2360880144E-04
   15      8.4232403514E-02   4.9289781585E-02   8.4793503541E-02   8.3425594157E-04   1.4570763068E-03
   16      4.9289781585E-02   1.1054678188E-01   1.1309670652E-01  -6.8667396791E-04  -1.3972412756E-04
   17      8.4793503541E-02   1.1309670652E-01   2.3339798276E-01  -7.4876530537E-04   3.2405431585E-04
   18      8.3425594157E-04  -6.8667396791E-04  -7.4876530537E-04   1.0544390834E-01  -8.5122311225E-02
   19      1.4570763068E-03  -1.3972412756E-04   3.2405431585E-04  -8.5122311225E-02   2.6434756977E-01
   20      3.5304694432E-03  -2.3264323537E-04   1.4941360113E-04  -1.3770543072E-05   4.7046833354E-05
                   20        
     0     -1.1807494020E-07
     1     -5.4316277684E-06
     2      1.7694670119E-02
     3      1.5754843785E-05
     4     -2.8037362502E-05
     5     -6.3572210846E-02
     6     -1.3455740738E-06
     7     -1.5744204335E-05
     8      2.0860190682E-02
     9      1.0954977328E-06
    10     -1.1808646761E-07
    11      2.1938707162E-03
    12     -3.5319337059E-03
    13      2.3445493254E-04
    14      1.4876086886E-04
    15      3.5304694432E-03
    16     -2.3264323537E-04
    17      1.4941360113E-04
    18     -1.3770543072E-05
    19      4.7046833354E-05
    20      2.2525304859E-02

$vibrational_frequencies
21
    0        0.0000000000000000
    1        0.0000000000000000
    2        0.0000000000000000
    3        0.0000000000000000
    4        0.0000000000000000
    5        0.0000000000000000
    6      156.1030700395730548
    7      515.1714934357067932
    8      782.9278388596977720
    9      903.1048996980363199
   10     1143.0637238542146861
   11     1148.2442411574720609
   12     1392.0188522856074087
   13     1431.1460921631844485
   14     1467.4503476615184354
   15     1476.9518677253345231
   16     1843.5882710321589002
   17     2911.1447754314749545
   18     3050.3097536699665397
   19     3107.5529503575189665
   20     3161.4903957276528672

$normal_modes
21 21
                    0                  1                  2                  3                  4        
    0      0.0000000000E+00   0.0000000000E+00   0.0000000000E+00   0.0000000000E+00   0.0000000000E+00
    1      0.0000000000E+00   0.0000000000E+00   0.0000000000E+00   0.0000000000E+00   0.0000000000E+00
    2      0.0000000000E+00   0.0000000000E+00   0.0000000000E+00   0.0000000000E+00   0.0000000000E+00
    3      0.0000000000E+00   0.0000000000E+00   0.0000000000E+00   0.0000000000E+00   0.0000000000E+00
    4      0.0000000000E+00   0.0000000000E+00   0.0000000000E+00   0.0000000000E+00   0.0000000000E+00
    5      0.0000000000E+00   0.0000000000E+00   0.0000000000E+00   0.0000000000E+00   0.0000000000E+00
    6      0.0000000000E+00   0.0000000000E+00   0.0000000000E+00   0.0000000000E+00   0.0000000000E+00
    7      0.0000000000E+00   0.0000000000E+00   0.0000000000E+00   0.0000000000E+00   0.0000000000E+00
    8      0.0000000000E+00   0.0000000000E+00   0.0000000000E+00   0.0000000000E+00   0.0000000000E+00
    9      0.0000000000E+00   0.0000000000E+00   0.0000000000E+00   0.0000000000E+00   0.0000000000E+00
   10      0.0000000000E+00   0.0000000000E+00   0.0000000000E+00   0.0000000000E+00   0.0000000000E+00
   11      0.0000000000E+00   0.0000000000E+00   0.0000000000E+00   0.0000000000E+00   0.0000000000E+00
   12      0.0000000000E+00   0.0000000000E+00   0.0000000000E+00   0.0000000000E+00   0.0000000000E+00
   13      0.0000000000E+00   0.0000000000E+00   0.0000000000E+00   0.0000000000E+00   0.0000000000E+00
   14      0.0000000000E+00   0.0000000000E+00   0.0000000000E+00   0.0000000000E+00   0.0000000000E+00
   15      0.0000000000E+00   0.0000000000E+00   0.0000000000E+00   0.0000000000E+00   0.0000000000E+00
   16      0.0000000000E+00   0.0000000000E+00   0.0000000000E+00   0.0000000000E+00   0.0000000000E+00
   17      0.0000000000E+00   0.0000000000E+00   0.0000000000E+00   0.0000000000E+00   0.0000000000E+00
   18      0.0000000000E+00   0.0000000000E+00   0.0000000000E+00   0.0000000000E+00   0.0000000000E+00
   19      0.0000000000E+00   0.0000000000E+00   0.0000000000E+00   0.0000000000E+00   0.0000000000E+00
   20      0.0000000000E+00   0.0000000000E+00   0.0000000000E+00   0.0000000000E+00   0.0000000000E+00
                    5                  6                  7                  8                  9        
    0      0.0000000000E+00  -2.5648904067E-06  -1.4752854301E-01  -5.0655046074E-05  -2.2594204448E-01
    1      0.0000000000E+00   5.4768114657E-06  -7.4977907702E-02  -3.8142852558E-05  -9.7728248838E-02
    2      0.0000000000E+00  -2.9349943898E-03  -2.4641046005E-05   7.2411693560E-02  -4.5482160621E-05
    3      0.0000000000E+00  -8.3996641646E-06  -8.2551375604E-02   2.6863046734E-05   1.4397823285E-01
    4      0.0000000000E+00  -1.5566174440E-05   1.9023637439E-01  -1.7537558609E-05  -3.2616201584E-02
    5      0.0000000000E+00   1.0747994529E-01   2.9164721461E-05   6.4153620873E-02  -4.1704363309E-05
    6      0.0000000000E+00   1.1253644721E-05   2.1972996157E-01   2.7107707719E-05   9.1003047835E-02
    7      0.0000000000E+00   1.6904457732E-05  -3.7217271648E-02   1.8104199181E-05   6.0720221266E-02
    8      0.0000000000E+00  -8.2505817968E-02   4.4979045001E-06  -2.9022823661E-02   2.6400484990E-05
    9      0.0000000000E+00   1.4239674071E-05  -7.0849705933E-01   1.9794950803E-04   2.2743619565E-01
   10      0.0000000000E+00   5.6533933875E-05  -2.5802863909E-01   9.3340961138E-06   6.1695287806E-02
   11      0.0000000000E+00   4.2889561545E-01  -1.2352667809E-04  -2.7504333419E-01   1.8516945779E-04
   12      0.0000000000E+00  -1.4514302433E-01   1.2095317520E-01  -4.9603631737E-01  -5.4175047919E-01
   13      0.0000000000E+00  -4.5558927704E-01  -3.1116756685E-01   4.2432751714E-02   2.2412134930E-01
   14      0.0000000000E+00  -3.4379444627E-01  -1.7069794967E-02  -1.3697825384E-01   4.6157768727E-02
   15      0.0000000000E+00   1.4511690094E-01   1.2119577025E-01   4.9556968233E-01  -5.4243867713E-01
   16      0.0000000000E+00   4.5545433024E-01  -3.1128384225E-01  -4.2222319684E-02   2.2419321851E-01
   17      0.0000000000E+00  -3.4391229849E-01   1.7037229274E-02  -1.3703225202E-01  -4.6056724091E-02
   18      0.0000000000E+00  -3.6084330084E-05  -2.7965362496E-01   1.2192906508E-04   3.8900452721E-01
   19      0.0000000000E+00  -6.9673519628E-05   9.7811085598E-02   1.5635325495E-04   7.9379404296E-02
   20      0.0000000000E+00   3.2262182014E-01   3.0798879194E-05  -6.1756306065E-01   3.3364302909E-04
                   10                 11                 12                 13                 14        
    0     -8.5197343084E-02  -1.4939535814E-04   1.4985020094E-01   4.5915795330E-02  -2.7314717285E-02
    1      1.7366345677E-01   3.0584386639E-04  -1.7620266776E-02   3.5473359288E-02   4.8130338969E-02
    2      3.0322206284E-04  -1.3926593283E-01  -1.8602720095E-05  -2.9569355757E-06   2.8494590505E-05
    3      1.9016625982E-01   3.0964662515E-04  -8.1384918561E-03  -7.8641248387E-02  -4.2667802336E-03
    4     -1.4207434783E-01  -2.8349065538E-04   7.0803311648E-03   4.0176601388E-02  -9.5285469368E-03
    5     -4.4689288353E-04   2.1834456574E-01  -8.3690431957E-06   7.7438082887E-06   4.4798666885E-06
    6     -5.1064249737E-02  -7.5270824977E-05   3.3629648302E-03  -7.6057860041E-03   1.8057928763E-02
    7      1.6321356005E-02   4.4701769066E-05   1.6592979531E-02  -7.3993362141E-02   2.5078308348E-02
    8      9.4568401763E-05  -4.7126674316E-02   5.2281730996E-06  -1.6231479986E-05   7.2473914209E-06
    9     -8.3877602718E-01  -1.4988826573E-03  -3.8675346837E-01  -1.1838082785E-01   4.3117320402E-01
   10     -7.7314912744E-02  -9.7803717386E-05  -1.8760846079E-01  -1.9995280319E-02   1.8374775850E-01
   11     -6.8034361960E-04   3.0303056664E-01   1.8658164557E-04   2.8555612769E-05  -5.2804826351E-04
   12      1.0416564150E-01   3.9919408186E-01  -5.3797124076E-01  -1.0350928648E-01  -1.1669522465E-01
   13     -2.0258234186E-01   7.0880196234E-02   7.5329419388E-02  -7.7516736475E-02  -4.9570231508E-01
   14     -1.2436935106E-01   1.0103718209E-01  -2.3850109596E-01  -1.3373498260E-01  -3.4911056554E-01
   15      1.0601026230E-01  -3.9873613784E-01  -5.3789715759E-01  -1.0348066969E-01  -1.1705960139E-01
   16     -2.0222530338E-01  -7.1637665053E-02   7.5253169015E-02  -7.7495846919E-02  -4.9512183970E-01
   17      1.2396925212E-01   1.0154999196E-01   2.3854826845E-01   1.3377401525E-01   3.4919405386E-01
   18      1.8831765571E-01   3.2613701434E-04  -2.7934580404E-01   8.3603585044E-01  -1.0771940534E-01
   19     -1.5333593630E-01  -1.2058859543E-04  -1.0074785072E-01   4.4801195421E-01  -5.0933503881E-02
   20      1.2913853833E-03  -6.9989730176E-01   4.6509274550E-06   1.3299935593E-04  -6.3383725097E-05
                   15                 16                 17                 18                 19        
    0     -4.7515298525E-05   4.1887504674E-02  -2.5673524954E-04   4.8668844813E-02  -1.5491686634E-05
    1      3.0054979312E-05   3.1516652617E-02  -4.0111929986E-03   1.6018442042E-02   2.7720582825E-06
    2     -5.2063485183E-02   8.3680771127E-06  -5.5761757073E-07  -2.2784559617E-05  -9.0879996588E-02
    3      1.0194066215E-05  -4.6099161881E-01  -3.7014869911E-02  -2.6342070489E-03   1.7929843977E-06
    4     -6.0410202443E-06  -5.2315203650E-01   7.3813487574E-02   3.8466383707E-03  -1.0945708422E-06
    5     -2.7936798162E-02  -1.3890212856E-04   1.4222112261E-05   5.4238087044E-07  -1.0585194626E-03
    6      7.0995184048E-06   2.8594601194E-01   1.7802003217E-03  -1.2650073162E-04  -1.9941204361E-07
    7      1.1817560435E-05   3.7099693722E-01   1.6597442766E-03  -4.1518493026E-04  -1.1253691272E-07
    8      2.9281580086E-03   9.8085326015E-05   2.2392086733E-07  -1.4843411989E-07  -2.2176012253E-04
    9      3.4722284722E-04  -2.3348682354E-01  -1.5301620513E-03  -1.2452841496E-01   8.7879347413E-05
   10      2.3904961326E-04  -8.3356044394E-02   1.1955330810E-02   4.0609235849E-01  -2.7044869494E-04
   11      7.1893650076E-01   3.4673863843E-05  -5.7618025198E-06  -5.2497451926E-05  -1.6517182896E-02
   12     -2.9954555896E-01   1.4814198763E-01   7.2715106279E-03  -2.2189067490E-01  -2.5897438903E-01
   13      3.7913346703E-01   7.2602576627E-02   1.9779072725E-02  -2.9948548815E-01  -3.4331172449E-01
   14      5.4081619503E-02   8.1283699176E-02  -3.4907542429E-02   5.1845612001E-01   5.5739778906E-01
   15      2.9957065653E-01   1.4826835177E-01   7.2781773894E-03  -2.2181422894E-01   2.5905928077E-01
   16     -3.7979331581E-01   7.2558757755E-02   1.9799281229E-02  -2.9949314458E-01   3.4354995714E-01
   17      5.4551690896E-02  -8.1329190251E-02   3.4917845622E-02  -5.1812716499E-01   5.5740914730E-01
   18     -4.0296479380E-05   3.9244282332E-01   4.0284141117E-01   2.1707377364E-02  -6.3767355635E-06
   19     -5.2911953762E-05  -9.2110252991E-02  -9.0961861416E-01  -3.7229734834E-02   1.4013841510E-05
   20      7.9211739700E-02   9.4058627739E-06  -1.7091714017E-04  -9.0710539173E-06   7.3946924242E-04
                   20        
     0     -6.7815095255E-03
     1      9.2840876644E-02
     2      7.4538773892E-06
     3     -1.9193045228E-05
     4      4.6257707449E-03
     5      6.8773892537E-07
     6     -4.0212801024E-04
     7     -9.7865643803E-04
     8     -1.0521872144E-07
     9      2.8076507152E-01
    10     -8.6223301034E-01
    11      9.9274262380E-05
    12     -1.0459633460E-01
    13     -1.2637446047E-01
    14      2.3859139210E-01
    15     -1.0471492064E-01
    16     -1.2659115600E-01
    17     -2.3877977405E-01
    18      1.5963727985E-02
    19     -3.0648969860E-02
    20     -6.2351333810E-06

#
# The atoms: label  mass x y z (in bohrs)
#
$atoms
7
 C     12.01100     -2.329076746293    -0.517871231430    -0.000152637258
 C     12.01100      0.492454822058    -0.657215030192    -0.000174801570
 O     15.99900      1.869870225522     1.144412525473     0.000299713541
 H      1.00800     -2.961942179397     1.434779496004    -0.000365572161
 H      1.00800     -3.064840474712    -1.503552473055     1.655354064243
 H      1.00800     -3.064937876009    -1.504030956145    -1.655322805046
 H      1.00800      1.297685008149    -2.589393394890    -0.000521092963

$actual_temperature
  0.000000

$frequency_scale_factor
  1.000000

$dipole_derivatives
21
   -4.4736126294E-01   -5.6534607156E-02    2.9693022420E-05
   -8.1985702181E-03    4.0287660949E-03    1.0787119383E-06
    1.7105752215E-04    8.5731618035E-05    7.7361450239E-02
    1.2023535847E+00    2.5853972101E-01    3.6016001222E-05
    1.7942853873E-01    9.9938383264E-01    1.7668937007E-04
    4.1273819877E-05    1.7675071790E-04    1.2778098666E-01
   -8.3298157623E-01   -2.9564684552E-01   -6.0856847373E-05
   -3.4338984317E-01   -8.3850862269E-01   -1.0040192732E-04
   -1.0249624898E-04   -1.3323293896E-04   -3.3946752356E-01
    3.0799098193E-02    1.9486754940E-04   -5.1351073451E-06
    6.3408657774E-02   -4.8179714072E-02    1.3640649149E-05
   -4.0069116340E-05   -9.4631445023E-06    8.4793387363E-02
    4.8810765740E-02   -7.8546995826E-03    5.5080389484E-03
    1.3289604318E-02    5.6432490940E-02    7.2406164378E-02
    5.1644283190E-02    7.4995038571E-02   -1.2442430671E-02
    4.8802495505E-02   -7.8484360980E-03   -5.5246547171E-03
    1.3269455479E-02    5.6372675468E-02   -7.2433388945E-02
   -5.1695798982E-02   -7.5024427492E-02   -1.2424362648E-02
   -5.0662621460E-02    1.0867744148E-01    1.6804737793E-05
    8.2053006242E-02   -2.2935687384E-01   -6.3722745428E-05
   -3.9669717155E-05   -1.2645555398E-04    7.4498802243E-02

#
# The IR spectrum
#  wavenumber eps Int TX TY TZ
#
$ir_spectrum
21
      0.00   0.00000000   0.00000000     0.000000     0.000000     0.000000
      0.00   0.00000000   0.00000000     0.000000     0.000000     0.000000
      0.00   0.00000000   0.00000000     0.000000     0.000000     0.000000
      0.00   0.00000000   0.00000000     0.000000     0.000000     0.000000
      0.00   0.00000000   0.00000000     0.000000     0.000000     0.000000
      0.00   0.00000000   0.00000000     0.000000     0.000000     0.000000
    156.10   0.00028681   1.44940517    -0.000019    -0.000031     0.023945
    515.17   0.00285788  14.44254988    -0.039343     0.013539     0.000003
    782.93   0.00029726   1.50224498     0.000020     0.000020    -0.010885
    903.10   0.00150969   7.62934726     0.022839     0.000187     0.000001
   1143.06   0.00477137  24.11255256     0.034342    -0.011101    -0.000009
   1148.24   0.00003867   0.19541573     0.000059    -0.000019     0.003241
   1392.02   0.00497395  25.13629179    -0.032737    -0.006586     0.000006
   1431.15   0.00232772  11.76333714    -0.021022     0.008102     0.000004
   1467.45   0.00464637  23.48087190    -0.010461    -0.029642    -0.000014
   1476.95   0.00217303  10.98162385    -0.000005    -0.000018     0.021427
   1843.59   0.04003372 202.31400708    -0.060868    -0.055421    -0.000012
   2911.14   0.02022620 102.21492520    -0.017944     0.042967     0.000009
   3050.31   0.00034950   1.76622923     0.002425     0.005466     0.000000
   3107.55   0.00098475   4.97651810    -0.000007    -0.000003    -0.009944
   3161.49   0.00132293   6.68556810    -0.004533     0.010490     0.000002


$end
