# Supplementary material for: Benchmarking Electronic-Structure Methods for the Description of Dark Transitions in Carbonyls at and Beyond the Franck–Condon Point
Source: J Phys Chem A. 2025 Sep 26;129(40):9355–67. doi: 10.1021/acs.jpca.5c05510 (PMC12516729; doi:10.1021/acs.jpca.5c05510)
Supplement: Supplementary file 2 [file jp5c05510_si_002.zip › dark-state-carbonyls-submission/fcht_spectra_acetaldehyde/opt_gs_camb3lyp_acetaldehyde_orca6.xyz]

7
Coordinates from ORCA-job opt_gs_camb3lyp_acetaldehyde_orca6 E -153.821009142737
  C           5.38710405314479      6.10509565814081      5.89309686397181
  C           6.88019425161504      6.03135809571760      5.89308513512351
  O           7.60909108948915      6.98473833602118      5.89333623770476
  H           5.05220609002498      7.13839391886927      5.89298418367444
  H           4.99775465737164      5.58349561042360      6.76915327859418
  H           4.99770311482490      5.58324240807816      5.01721853532068
  H           7.30630371352949      5.00889334274937      5.89290188561051
