# Supplementary material for: Benchmarking Electronic-Structure Methods for the Description of Dark Transitions in Carbonyls at and Beyond the Franck–Condon Point
Source: J Phys Chem A. 2025 Sep 26;129(40):9355–67. doi: 10.1021/acs.jpca.5c05510 (PMC12516729; doi:10.1021/acs.jpca.5c05510)
Supplement: Supplementary file 2 [file jp5c05510_si_002.zip › dark-state-carbonyls-submission/liic_acetaldehyde/LIIC-S0min-S1min.xyz]

*xyz 0 1
C 5.386993899960 6.101610475711 5.893112808862
C 6.877237638757 6.028951867937 5.893122286955
O 7.610601014606 6.991015895448 5.893105200405
H 5.059664325855 7.132956408987 5.893109953846
H 4.999358051837 5.584288138638 6.766782041852
H 4.999368049688 5.584286530892 5.019439983818
H 7.297133982780 5.012108045756 5.893103837827
*xyz 0 1
C 5.385553692744 6.099670467975 5.890418427897
C 6.875057956767 6.020879704358 5.877790763398
O 7.611511343186 6.998134896357 5.940074808666
H 5.062163290831 7.132792359818 5.868631994424
H 5.002856316169 5.609241111231 6.782623297528
H 4.986756735494 5.564378434631 5.032758305065
H 7.306457628291 5.010120389053 5.859478516535
*xyz 0 1
C 5.384298749200 6.097902152104 5.887657642018
C 6.872970059242 6.013898016839 5.861649363647
O 7.611834525679 7.002651110631 5.988467544999
H 5.063770203526 7.131989391769 5.844060640570
H 5.007810991070 5.634677451222 6.797885583593
H 4.974357763604 5.544627470451 5.046843532311
H 7.315314671161 5.009471770407 5.825211806428
*xyz 0 1
C 5.383237752756 6.096330442605 5.884838853502
C 6.870976171847 6.008071141687 5.844771834368
O 7.611536073172 7.004406128174 6.038094224056
H 5.064419963289 7.130554976292 5.819337844982
H 5.014171560542 5.660669053368 6.812552746171
H 4.962304851650 5.524983714822 5.061743079251
H 7.323710590173 5.010201906473 5.790437531236
*xyz 0 1
C 5.382379824308 6.094978854263 5.881972275097
C 6.869078951582 6.003456809702 5.827239716477
O 7.610581042135 7.003258918813 6.088754646879
H 5.064055144975 7.128487285610 5.794415328548
H 5.021873729184 5.687289377414 6.826598406889
H 4.950736055086 5.505405031639 5.077503505913
H 7.331652216213 5.012341086033 5.755292233815
*xyz 0 1
C 5.381745171020 6.093871322239 5.879059422051
C 6.867290464374 6.000113531479 5.809082791117
O 7.608905054986 6.999091686431 6.140274455132
H 5.062629900880 7.125775574409 5.769252472949
H 5.030882712325 5.714615177128 6.839989034805
H 4.939780435206 5.485856006775 5.094174986339
H 7.339123224638 5.015894064908 5.719942951226
*xyz 0 1
C 5.381317335319 6.093023924736 5.876140326935
C 6.865592759845 5.998063730903 5.790541178160
O 7.606543049222 6.991789622487 6.192338217658
H 5.060098699593 7.122398492875 5.743821902101
H 5.040998550038 5.742719903418 6.852679400666
H 4.929612192227 5.466312459477 5.111791175830
H 7.346194377185 5.020909229474 5.684463912269
*xyz 0 1
C 5.381094106093 6.092452917707 5.873227407900
C 6.863981331893 5.997317425985 5.771741943692
O 7.603489944423 6.981287461333 6.244663974657
H 5.056439546814 7.118320871044 5.718049856215
H 5.052079054099 5.771722465526 6.864627309309
H 4.920365780712 5.446728856110 5.130408680842
H 7.352907199447 5.027387365665 5.649056941003
*xyz 0 1
C 5.381073387059 6.092171846607 5.870337383664
C 6.862452643020 5.997873225890 5.752802144940
O 7.599739661878 6.967547237784 6.296985398965
H 5.051643896121 7.113498960726 5.691905194958
H 5.063977698091 5.801714355333 6.875779186253
H 4.912164366657 5.427093125084 5.150073659122
H 7.359305310709 5.035318611893 5.613893145664
*xyz 0 1
C 5.381247245321 6.092189773226 5.867494454824
C 6.860999803127 5.999709367728 5.733860775272
O 7.595302584838 6.950563298218 6.349023781570
H 5.045719557799 7.107881075118 5.665381816865
H 5.076518424225 5.832769758245 6.886075436775
H 4.905123186390 5.407415702619 5.170823115875
H 7.365446161728 5.044688388269 5.579116732384
*xyz 0 1
C 5.381612474225 6.092514769632 5.864718245282
C 6.859620542892 6.002794439752 5.715025677248
O 7.590175246187 6.930360665890 6.400516831818
H 5.038690566917 7.101406874682 5.638475510161
H 5.089538263173 5.864964729624 6.895454791047
H 4.899341853394 5.387716124404 5.192698964633
H 7.371378016801 5.055459759439 5.544886093430
*xyz 0 1
C 5.382164843632 6.093152694136 5.862028764762
C 6.858312595900 6.007081541302 5.696401054379
O 7.584356081094 6.906995613028 6.451202410138
H 5.030596718978 7.094007056573 5.611183649704
H 5.102867111713 5.898375886654 6.903853582804
H 4.894907232741 5.368024179941 5.215747055057
H 7.377152379423 5.067580391788 5.511359596723
