# Supplementary material for: Benchmarking Electronic-Structure Methods for the Description of Dark Transitions in Carbonyls at and Beyond the Franck–Condon Point
Source: J Phys Chem A. 2025 Sep 26;129(40):9355–67. doi: 10.1021/acs.jpca.5c05510 (PMC12516729; doi:10.1021/acs.jpca.5c05510)
Supplement: Supplementary file 2 [file jp5c05510_si_002.zip › dark-state-carbonyls-submission/liic_acetaldehyde/README.md]

The linear interpolation in internal coordinates shown here was conducted
using the 'entos envision' software (www.envision.entos.ai) between
an optimised ground state geometry of acetaldehyde (MP2/cc-pVTZ)
and the optimised first excited state geometry (CC2/cc-pVTZ).

10 sets of coordinates were sampled between these two geometries. 
The final coordinates can be found in file `LIIC-S0min-S1min.xyz`
