# Supplementary material for: Benchmarking Electronic-Structure Methods for the Description of Dark Transitions in Carbonyls at and Beyond the Franck–Condon Point
Source: J Phys Chem A. 2025 Sep 26;129(40):9355–67. doi: 10.1021/acs.jpca.5c05510 (PMC12516729; doi:10.1021/acs.jpca.5c05510)
Supplement: Supplementary file 2 [file jp5c05510_si_002.zip › dark-state-carbonyls-submission/liic_acetaldehyde/collated_method_data/adc2-collated-data.out]

FRAME EXCITATION-ENERGY(eV) OSCILLATOR
1 4.243436020338 0.000061783
2 4.107128909034 0.000060715
3 3.957704376978 0.000087828
4 3.797009773594 0.000125788
5 3.627004033172 0.000170439
6 3.449522106821 0.000212960
7 3.266944471651 0.000247158
8 3.081316850182 0.000271711
9 2.894548583430 0.000284909
10 2.708375435955 0.000288407
11 2.524322400909 0.000279572
12 2.343629310120 0.000262266
