# Supplementary material for: Benchmarking Electronic-Structure Methods for the Description of Dark Transitions in Carbonyls at and Beyond the Franck–Condon Point
Source: J Phys Chem A. 2025 Sep 26;129(40):9355–67. doi: 10.1021/acs.jpca.5c05510 (PMC12516729; doi:10.1021/acs.jpca.5c05510)
Supplement: Supplementary file 2 [file jp5c05510_si_002.zip › dark-state-carbonyls-submission/liic_acetaldehyde/collated_method_data/b3lyp-full-collated-data.out]

FRAME EXCITATION-ENERGY(eV) OSCILLATOR
1 4.269746 0.000057344
2 4.162472 0.000056194
3 4.044511 0.000078333
4 3.917461 0.000114866
5 3.783062 0.000157920
6 3.643009 0.000201443
7 3.499385 0.000240088
8 3.355431 0.000270985
9 3.207974 0.000292228
10 3.063404 0.000303892
11 2.921207 0.000305993
12 2.782252 0.000299184
