# Supplementary material for: Benchmarking Electronic-Structure Methods for the Description of Dark Transitions in Carbonyls at and Beyond the Franck–Condon Point
Source: J Phys Chem A. 2025 Sep 26;129(40):9355–67. doi: 10.1021/acs.jpca.5c05510 (PMC12516729; doi:10.1021/acs.jpca.5c05510)
Supplement: Supplementary file 2 [file jp5c05510_si_002.zip › dark-state-carbonyls-submission/liic_acetaldehyde/collated_method_data/b3lyp-tda-collated-data.out]

FRAME EXCITATION-ENERGY(eV) OSCILLATOR
1 4.295226 0.000044001
2 4.188225 0.000047032
3 4.070609 0.000078323
4 3.943964 0.000127362
5 3.810026 0.000184650
6 3.670490 0.000242746
7 3.527444 0.000295259
8 3.384134 0.000338239
9 3.237402 0.000367600
10 3.093644 0.000384957
11 2.952366 0.000389988
12 2.814446 0.000383023
