# Supplementary material for: Benchmarking Electronic-Structure Methods for the Description of Dark Transitions in Carbonyls at and Beyond the Franck–Condon Point
Source: J Phys Chem A. 2025 Sep 26;129(40):9355–67. doi: 10.1021/acs.jpca.5c05510 (PMC12516729; doi:10.1021/acs.jpca.5c05510)
Supplement: Supplementary file 2 [file jp5c05510_si_002.zip › dark-state-carbonyls-submission/liic_acetaldehyde/collated_method_data/camb3lyp-full-collated-data.out]

FRAME EXCITATION-ENERGY(eV) OSCILLATOR
1 4.291890 0.000075427
2 4.188531 0.000069580
3 4.074094 0.000085151
4 3.950974 0.000114789
5 3.820741 0.000152030
6 3.684814 0.000191071
7 3.543150 0.000226994
8 3.402908 0.000257251
9 3.259703 0.000279415
10 3.116663 0.000292720
11 2.976615 0.000297349
12 2.839762 0.000293577
