# Supplementary material for: Benchmarking Electronic-Structure Methods for the Description of Dark Transitions in Carbonyls at and Beyond the Franck–Condon Point
Source: J Phys Chem A. 2025 Sep 26;129(40):9355–67. doi: 10.1021/acs.jpca.5c05510 (PMC12516729; doi:10.1021/acs.jpca.5c05510)
Supplement: Supplementary file 2 [file jp5c05510_si_002.zip › dark-state-carbonyls-submission/liic_acetaldehyde/collated_method_data/camb3lyp-tda-collated-data.out]

FRAME EXCITATION-ENERGY(eV) OSCILLATOR
1 4.324737 0.000065523
2 4.221635 0.000062547
3 4.107524 0.000085331
4 3.984789 0.000124917
5 3.854998 0.000173787
6 3.719576 0.000225564
7 3.578478 0.000273104
8 3.438884 0.000313438
9 3.296411 0.000343526
10 3.154204 0.000362278
11 3.015093 0.000369700
12 2.879296 0.000366210
