# Supplementary material for: Benchmarking Electronic-Structure Methods for the Description of Dark Transitions in Carbonyls at and Beyond the Franck–Condon Point
Source: J Phys Chem A. 2025 Sep 26;129(40):9355–67. doi: 10.1021/acs.jpca.5c05510 (PMC12516729; doi:10.1021/acs.jpca.5c05510)
Supplement: Supplementary file 2 [file jp5c05510_si_002.zip › dark-state-carbonyls-submission/liic_acetaldehyde/collated_method_data/cc2-3-svpd-collated-data.out]

FRAME EXCITATION-ENERGY(eV) OSCILLATOR
1 4.313605534583 6.067321073779444e-05
2 4.194183628353 6.020579554062195e-05
3 4.064710355729001 8.487476223458677e-05
4 3.9249898315939995 0.00012513682262487585
5 3.7777735060679998 0.00017205348022562812
6 3.6247770442519998 0.00021877084667881573
7 3.467719636309 0.00025944942352432003
8 3.308331701466 0.0002908219274351061
9 3.1484204817890005 0.0003112476905450922
10 2.988813435798 0.000320430290182324
11 2.83241105481 0.00031907486878507863
12 2.6801475135199997 0.0003086189580390615
