# Supplementary material for: Benchmarking Electronic-Structure Methods for the Description of Dark Transitions in Carbonyls at and Beyond the Franck–Condon Point
Source: J Phys Chem A. 2025 Sep 26;129(40):9355–67. doi: 10.1021/acs.jpca.5c05510 (PMC12516729; doi:10.1021/acs.jpca.5c05510)
Supplement: Supplementary file 2 [file jp5c05510_si_002.zip › dark-state-carbonyls-submission/liic_acetaldehyde/collated_method_data/cc2-collated-data.out]

FRAME EXCITATION-ENERGY(eV) OSCILLATOR
1 4.411 0.000072957134
2 4.290 0.000077005952
3 4.158 0.000117741269
4 4.015 0.000180939884
5 3.864 0.000253612211
6 3.707 0.000325598340
7 3.546 0.000388193280
8 3.383 0.000436538961
9 3.220 0.000468356574
10 3.058 0.000483298162
11 2.900 0.000482557613
12 2.747 0.000468147078
