# Supplementary material for: Benchmarking Electronic-Structure Methods for the Description of Dark Transitions in Carbonyls at and Beyond the Franck–Condon Point
Source: J Phys Chem A. 2025 Sep 26;129(40):9355–67. doi: 10.1021/acs.jpca.5c05510 (PMC12516729; doi:10.1021/acs.jpca.5c05510)
Supplement: Supplementary file 2 [file jp5c05510_si_002.zip › dark-state-carbonyls-submission/liic_acetaldehyde/collated_method_data/cc2-svpd-collated-data.out]

FRAME EXCITATION-ENERGY(eV) OSCILLATOR
1 4.459301686488 0.000054102335
2 4.336160594961 0.000060946499
3 4.200933695980 0.000101130209
4 4.055440183581 0.000162148773
5 3.901717175161 0.000232200055
6 3.741739833051 0.000301851157
7 3.577959306911 0.000362828849
8 3.412493081169 0.000410314309
9 3.247268762318 0.000442020100
10 3.084038349005 0.000457405847
11 2.924190185452 0.000457433891
12 2.768840263255 0.000443925107
