# Supplementary material for: Benchmarking Electronic-Structure Methods for the Description of Dark Transitions in Carbonyls at and Beyond the Franck–Condon Point
Source: J Phys Chem A. 2025 Sep 26;129(40):9355–67. doi: 10.1021/acs.jpca.5c05510 (PMC12516729; doi:10.1021/acs.jpca.5c05510)
Supplement: Supplementary file 2 [file jp5c05510_si_002.zip › dark-state-carbonyls-submission/liic_acetaldehyde/collated_method_data/cc3-PES.out]

FRAME RAW-S0-ENERGY(Eh) S1-ENERGY(eV)
1 -153.653122673607 4.315
2 -153.652720549376 4.196
3 -153.651463889276 4.067
4 -153.649429176164 3.928
5 -153.646684909466 3.781
6 -153.643289438785 3.628
7 -153.639309825868 3.471
8 -153.634804984218 3.312
9 -153.629831629163 3.152
10 -153.624447384641 2.994
11 -153.618703548217 2.838
12 -153.612647805357 2.686
