# Supplementary material for: Benchmarking Electronic-Structure Methods for the Description of Dark Transitions in Carbonyls at and Beyond the Franck–Condon Point
Source: J Phys Chem A. 2025 Sep 26;129(40):9355–67. doi: 10.1021/acs.jpca.5c05510 (PMC12516729; doi:10.1021/acs.jpca.5c05510)
Supplement: Supplementary file 2 [file jp5c05510_si_002.zip › dark-state-carbonyls-submission/liic_acetaldehyde/collated_method_data/cc3-collated-data.out]

FRAME EXCITATION-ENERGY(eV) OSCILLATOR
1 4.315 0.000056198406
2 4.196 0.000056784011
3 4.067 0.000081656731
4 3.928 0.000121449195
5 3.781 0.000167639915
6 3.628 0.000213812266
7 3.471 0.000254217054
8 3.312 0.000285634379
9 3.152 0.000306405525
10 2.994 0.000316313362
11 2.838 0.000315717707
12 2.686 0.000306072824
