# Supplementary material for: Benchmarking Electronic-Structure Methods for the Description of Dark Transitions in Carbonyls at and Beyond the Franck–Condon Point
Source: J Phys Chem A. 2025 Sep 26;129(40):9355–67. doi: 10.1021/acs.jpca.5c05510 (PMC12516729; doi:10.1021/acs.jpca.5c05510)
Supplement: Supplementary file 2 [file jp5c05510_si_002.zip › dark-state-carbonyls-submission/liic_acetaldehyde/collated_method_data/cc3-svpd-collated-data.out]

FRAME EXCITATION-ENERGY(eV) OSCILLATOR
1 4.361907221071 0.000044993028
2 4.240344223314 0.000047649985
3 4.107644051709 0.000072900543
4 3.965430015175 0.000112141015
5 3.815490681229 0.000157527224
6 3.659516877303 0.000202815018
7 3.499678943220 0.000242497077
8 3.337824782635 0.000273351084
9 3.175689244107 0.000293745712
10 3.014851784803 0.000303263492
11 2.856601240262 0.000302462659
12 2.701987776775 0.000292650986
