# Supplementary material for: Benchmarking Electronic-Structure Methods for the Description of Dark Transitions in Carbonyls at and Beyond the Franck–Condon Point
Source: J Phys Chem A. 2025 Sep 26;129(40):9355–67. doi: 10.1021/acs.jpca.5c05510 (PMC12516729; doi:10.1021/acs.jpca.5c05510)
Supplement: Supplementary file 2 [file jp5c05510_si_002.zip › dark-state-carbonyls-submission/liic_acetaldehyde/collated_method_data/eom-ccsd-collated-data.out]

FRAME EXCITATION-ENERGY(eV) OSCILLATOR
1 4.369 0.000055446
2 4.253 0.000054954
3 4.127 0.000079091
4 3.992 0.000117242
5 3.850 0.000162429
6 3.701 0.000208229
7 3.550 0.000247985
8 3.396 0.000281825
9 3.242 0.000304938
10 3.089 0.000314486
11 2.939 0.000316493
12 2.792 0.000308748
