# Supplementary material for: Benchmarking Electronic-Structure Methods for the Description of Dark Transitions in Carbonyls at and Beyond the Franck–Condon Point
Source: J Phys Chem A. 2025 Sep 26;129(40):9355–67. doi: 10.1021/acs.jpca.5c05510 (PMC12516729; doi:10.1021/acs.jpca.5c05510)
Supplement: Supplementary file 2 [file jp5c05510_si_002.zip › dark-state-carbonyls-submission/liic_acetaldehyde/collated_method_data/pbe0-full-collated-data.out]

FRAME EXCITATION-ENERGY(eV) OSCILLATOR
1 4.283608 0.000057709
2 4.177299 0.000055291
3 4.060615 0.000073991
4 3.935009 0.000106309
5 3.802102 0.000145389
6 3.663422 0.000185767
7 3.520825 0.000222322
8 3.379557 0.000252616
9 3.233776 0.000274070
10 3.087075 0.000286209
11 2.944661 0.000289184
12 2.805455 0.000284022
