# Supplementary material for: Benchmarking Electronic-Structure Methods for the Description of Dark Transitions in Carbonyls at and Beyond the Franck–Condon Point
Source: J Phys Chem A. 2025 Sep 26;129(40):9355–67. doi: 10.1021/acs.jpca.5c05510 (PMC12516729; doi:10.1021/acs.jpca.5c05510)
Supplement: Supplementary file 2 [file jp5c05510_si_002.zip › dark-state-carbonyls-submission/liic_acetaldehyde/collated_method_data/pbe0-tda-collated-data.out]

FRAME EXCITATION-ENERGY(eV) OSCILLATOR
1 4.315116 0.000044738
2 4.209209 0.000046226
3 4.092999 0.000073538
4 3.967930 0.000117667
5 3.835617 0.000170231
6 3.697595 0.000224518
7 3.555714 0.000272458
8 3.415240 0.000313491
9 3.270347 0.000343584
10 3.124647 0.000361542
11 2.983356 0.000367781
12 2.845413 0.000362828
