# Supplementary material for: Benchmarking Electronic-Structure Methods for the Description of Dark Transitions in Carbonyls at and Beyond the Franck–Condon Point
Source: J Phys Chem A. 2025 Sep 26;129(40):9355–67. doi: 10.1021/acs.jpca.5c05510 (PMC12516729; doi:10.1021/acs.jpca.5c05510)
Supplement: Supplementary file 2 [file jp5c05510_si_002.zip › dark-state-carbonyls-submission/liic_acetaldehyde/collated_method_data/wb97xd4-full-collated-data.out]

FRAME EXCITATION-ENERGY(eV) OSCILLATOR
1 4.341184361753 0.000075147
2 4.237224462873 0.000069152
3 4.123333511042 0.000084358
4 4.000825727998 0.000113813
5 3.871151716981 0.000151154
6 3.735774479549 0.000191107
7 3.596504170174 0.000228699
8 3.454890578641 0.000260680
9 3.312446299783 0.000284983
10 3.170683928431 0.000300510
11 3.030694516595 0.000307061
12 2.893420336465 0.000305007
