# Supplementary material for: Benchmarking Electronic-Structure Methods for the Description of Dark Transitions in Carbonyls at and Beyond the Franck–Condon Point
Source: J Phys Chem A. 2025 Sep 26;129(40):9355–67. doi: 10.1021/acs.jpca.5c05510 (PMC12516729; doi:10.1021/acs.jpca.5c05510)
Supplement: Supplementary file 2 [file jp5c05510_si_002.zip › dark-state-carbonyls-submission/liic_acetaldehyde/collated_method_data/wb97xd4-tda-avdz-data.out]

FRAME EXCITATION-ENERGY(eV) OSCILLATOR
1 4.357 6.13E-05
2 4.254 5.91E-05
3 4.141 8.24E-05
4 4.019 1.23E-04
5 3.890 1.73E-04
6 3.755 2.27E-04
7 3.617 2.77E-04
8 3.476 3.20E-04
9 3.335 3.53E-04
10 3.194 3.74E-04
11 3.055 3.84E-04
12 2.919 3.82E-04
