# Supplementary material for: Benchmarking Electronic-Structure Methods for the Description of Dark Transitions in Carbonyls at and Beyond the Franck–Condon Point
Source: J Phys Chem A. 2025 Sep 26;129(40):9355–67. doi: 10.1021/acs.jpca.5c05510 (PMC12516729; doi:10.1021/acs.jpca.5c05510)
Supplement: Supplementary file 2 [file jp5c05510_si_002.zip › dark-state-carbonyls-submission/liic_acetaldehyde/collated_method_data/wb97xd4-tda-avtz-data.out]

FRAME EXCITATION-ENERGY(eV) OSCILLATOR
1 4.377 6.36E-05
2 4.273 6.06E-05
3 4.160 8.28E-05
4 4.038 1.22E-04
5 3.908 1.70E-04
6 3.774 2.22E-04
7 3.635 2.71E-04
8 3.494 3.12E-04
9 3.352 3.44E-04
10 3.211 3.65E-04
11 3.072 3.74E-04
12 2.936 3.73E-04
