# Supplementary material for: Benchmarking Electronic-Structure Methods for the Description of Dark Transitions in Carbonyls at and Beyond the Franck–Condon Point
Source: J Phys Chem A. 2025 Sep 26;129(40):9355–67. doi: 10.1021/acs.jpca.5c05510 (PMC12516729; doi:10.1021/acs.jpca.5c05510)
Supplement: Supplementary file 2 [file jp5c05510_si_002.zip › dark-state-carbonyls-submission/liic_acetaldehyde/collated_method_data/wb97xd4-tda-collated-data.out]

FRAME EXCITATION-ENERGY(eV) OSCILLATOR
1 4.377238671346 0.000063597
2 4.273489543878 0.000060625
3 4.159896151685 0.000082829
4 4.037710724917 0.000121979
5 3.908408663448 0.000170517
6 3.773465367157 0.000222087
7 3.634703388832 0.000270658
8 3.493672518259 0.000312170
9 3.351885350271 0.000344038
10 3.210879276334 0.000364814
11 3.071745348460 0.000374177
12 2.935463033794 0.000372573
