# Supplementary material for: Benchmarking Electronic-Structure Methods for the Description of Dark Transitions in Carbonyls at and Beyond the Franck–Condon Point
Source: J Phys Chem A. 2025 Sep 26;129(40):9355–67. doi: 10.1021/acs.jpca.5c05510 (PMC12516729; doi:10.1021/acs.jpca.5c05510)
Supplement: Supplementary file 2 [file jp5c05510_si_002.zip › dark-state-carbonyls-submission/liic_acetaldehyde/collated_method_data/xms-caspt2-4e-3o-collated-data.out]

FRAME EXCITATION-ENERGY(eV) OSCILLATOR
1 4.2620176924 0.000042
2 4.1411459375 0.000047
3 4.0098398079 0.000070
4 3.8683104232 0.000105
5 3.7183774631 0.000143
6 3.5617506953 0.000178
7 3.4006012210 0.000207
8 3.2368268601 0.000226
9 3.0721788206 0.000236
10 2.9083316966 0.000237
11 2.7466724060 0.000230
12 2.5883721706 0.000217
