# Supplementary material for: Benchmarking Electronic-Structure Methods for the Description of Dark Transitions in Carbonyls at and Beyond the Franck–Condon Point
Source: J Phys Chem A. 2025 Sep 26;129(40):9355–67. doi: 10.1021/acs.jpca.5c05510 (PMC12516729; doi:10.1021/acs.jpca.5c05510)
Supplement: Supplementary file 2 [file jp5c05510_si_002.zip › dark-state-carbonyls-submission/nea_spectra_acetaldehyde/experimental/README.md]

Acetaldehyde spectrum taken from
https://uv-vis-spectral-atlas-mainz.org/uvvis/cross_sections/Organics%20(carbonyls)/Aldehydes(aliphatic)/CH3CHO_Limao-Vieira(2003)_298K_239-350nm.txt
