# Supplementary material for: Benchmarking Electronic-Structure Methods for the Description of Dark Transitions in Carbonyls at and Beyond the Franck–Condon Point
Source: J Phys Chem A. 2025 Sep 26;129(40):9355–67. doi: 10.1021/acs.jpca.5c05510 (PMC12516729; doi:10.1021/acs.jpca.5c05510)
Supplement: Supplementary file 2 [file jp5c05510_si_002.zip › dark-state-carbonyls-submission/nea_spectra_acetaldehyde/experimental/acetaldehyde_spectrum_nm.txt]

239	2.83429e-21
240	5.74625e-21
241	2.78973e-21
242	5.05890e-21
243	1.13034e-20
244	7.90721e-21
245	7.48320e-21
246	8.25252e-21
247	8.13585e-21
248	8.93563e-21
249	1.07884e-20
250	1.60745e-20
251	1.29506e-20
252	1.68378e-20
253	1.90139e-20
254	2.42698e-20
255	2.52209e-20
256	1.90699e-20
257	2.17931e-20
258	2.30382e-20
259	2.21621e-20
260	2.20904e-20
261	2.83352e-20
262	2.47020e-20
263	2.56367e-20
264	2.71961e-20
265	2.89668e-20
266	3.12266e-20
267	3.62329e-20
268	3.19883e-20
269	3.41849e-20
270	3.57812e-20
271	3.79031e-20
272	3.75258e-20
273	3.79650e-20
274	4.12760e-20
275	4.34341e-20
276	4.29458e-20
277	4.21184e-20
278	4.27479e-20
279	4.38324e-20
280	4.43204e-20
281	4.69639e-20
282	4.77546e-20
283	4.96722e-20
284	4.96765e-20
285	4.73470e-20
286	4.22760e-20
287	4.57058e-20
288	4.82321e-20
289	4.85707e-20
290	4.91516e-20
291	4.84769e-20
292	4.79161e-20
293	4.35546e-20
294	4.08396e-20
295	4.26722e-20
296	4.31942e-20
297	4.34023e-20
298	4.42641e-20
299	4.30105e-20
300	4.22441e-20
301	4.29940e-20
302	3.93824e-20
303	3.71818e-20
304	3.33638e-20
305	3.26965e-20
306	2.89642e-20
307	3.23888e-20
308	2.96572e-20
309	2.87728e-20
310	2.98575e-20
311	2.69915e-20
312	2.31425e-20
313	2.41961e-20
314	2.24345e-20
315	2.46650e-20
316	2.15942e-20
317	2.21814e-20
318	1.73121e-20
319	1.80365e-20
320	1.97510e-20
321	1.94972e-20
322	1.17078e-20
323	1.22841e-20
324	1.43129e-20
325	1.26726e-20
326	1.01703e-20
327	6.92939e-21
328	1.08027e-20
329	9.35423e-21
330	8.39440e-21
331	6.56820e-21
332	9.98134e-21
333	9.68998e-21
334	5.02429e-21
335	7.97633e-21
336	1.40668e-21
337	5.91395e-21
338	5.89708e-21
339	4.11236e-21
340	4.49600e-21
341	3.20107e-21
342	3.35196e-21
343	2.89255e-21
344	1.15089e-23
345	1.21134e-23
346	2.90368e-23
347	4.63290e-23
348	4.58854e-23
349	3.86198e-23
350	5.96073e-23
