# Supplementary material for: Benchmarking Electronic-Structure Methods for the Description of Dark Transitions in Carbonyls at and Beyond the Franck–Condon Point
Source: J Phys Chem A. 2025 Sep 26;129(40):9355–67. doi: 10.1021/acs.jpca.5c05510 (PMC12516729; doi:10.1021/acs.jpca.5c05510)
Supplement: Supplementary file 2 [file jp5c05510_si_002.zip › dark-state-carbonyls-submission/nea_spectra_acetaldehyde/photolysis_rate/StandardActinicFluxes2.csv]

WL	WU	wc	L90_500	M60_350	H0_200
280	281	280.5	0.000E+00	4.729E-16	1.731E+04
281	282	281.5	0.000E+00	3.278E-13	2.648E+05
282	283	282.5	9.862E-22	6.296E-11	1.887E+06
283	284	283.5	9.777E-20	1.751E-09	6.122E+06
284	285	284.5	2.615E-16	4.770E-07	3.154E+07
285	286	285.5	5.613E-14	1.964E-05	6.639E+07
286	287	286.5	1.568E-11	1.588E-03	5.308E+08
287	288	287.5	3.025E-09	7.976E-02	1.973E+09
288	289	288.5	6.969E-07	4.422E+00	6.125E+09
289	290	289.5	5.929E-05	1.390E+02	2.422E+10
290	291	290.5	2.383E-03	2.454E+03	7.306E+10
291	292	291.5	1.029E-01	4.226E+04	1.668E+11
292	293	292.5	2.110E+00	4.105E+05	3.064E+11
293	294	293.5	4.589E+01	4.440E+06	6.851E+11
294	295	294.5	4.258E+02	2.382E+07	1.065E+12
295	296	295.5	5.801E+03	1.811E+08	2.162E+12
296	297	296.5	4.151E+04	7.944E+08	3.161E+12
297	298	297.5	2.759E+05	3.425E+09	5.186E+12
298	299	298.5	9.447E+05	8.094E+09	5.425E+12
299	300	299.5	5.735E+06	3.449E+10	1.070E+13
300	301	300.5	1.167E+07	5.310E+10	9.127E+12
301	302	301.5	5.420E+07	1.807E+11	1.637E+13
302	303	302.5	1.188E+08	3.212E+11	1.909E+13
303	304	303.5	3.991E+08	8.331E+11	3.013E+13
304	305	304.5	6.499E+08	1.163E+12	3.153E+13
305	306	305.5	1.571E+09	2.204E+12	3.902E+13
306	307	306.5	2.139E+09	2.694E+12	3.963E+13
307	308	307.5	5.194E+09	5.239E+12	5.422E+13
308	309	308.5	7.161E+09	6.593E+12	5.949E+13
309	310	309.5	9.104E+09	7.086E+12	5.065E+13
310	311	310.5	1.633E+10	1.113E+13	6.730E+13
311	312	311.5	2.532E+10	1.575E+13	8.521E+13
312	313	312.5	3.531E+10	1.815E+13	8.077E+13
313	314	313.5	4.398E+10	2.148E+13	9.097E+13
314	315	314.5	6.215E+10	2.474E+13	8.869E+13
315	316	315.5	6.887E+10	2.626E+13	9.121E+13
316	317	316.5	9.444E+10	2.919E+13	8.911E+13
317	318	317.5	1.346E+11	4.150E+13	1.260E+14
318	319	318.5	1.510E+11	3.611E+13	9.732E+13
319	320	319.5	2.006E+11	4.508E+13	1.183E+14
320	321	320.5	2.693E+11	5.632E+13	1.433E+14
321	322	321.5	3.758E+11	5.240E+13	1.197E+14
322	323	322.5	2.547E+11	4.957E+13	1.220E+14
323	324	323.5	5.185E+11	5.695E+13	1.231E+14
324	325	324.5	5.923E+11	6.688E+13	1.446E+14
325	326	325.5	5.952E+11	7.428E+13	1.625E+14
326	327	326.5	1.375E+12	9.678E+13	1.938E+14
327	328	327.5	1.017E+12	8.853E+13	1.813E+14
328	329	328.5	9.415E+11	8.215E+13	1.674E+14
329	330	329.5	2.198E+12	1.125E+14	2.145E+14
330	331	330.5	1.543E+12	1.006E+14	1.959E+14
331	332	331.5	1.449E+12	9.941E+13	1.938E+14
332	333	332.5	2.279E+12	1.019E+14	1.892E+14
333	334	333.5	1.740E+12	9.470E+13	1.784E+14
334	335	334.5	2.167E+12	1.071E+14	1.990E+14
335	336	335.5	2.814E+12	1.109E+14	2.008E+14
336	337	336.5	2.050E+12	8.661E+13	1.572E+14
337	338	337.5	1.902E+12	9.433E+13	1.731E+14
338	339	338.5	2.610E+12	1.018E+14	1.818E+14
339	340	339.5	2.952E+12	1.113E+14	1.976E+14
340	341	340.5	2.869E+12	1.187E+14	2.116E+14
341	342	341.5	2.939E+12	1.068E+14	1.875E+14
342	343	342.5	3.353E+12	1.190E+14	2.076E+14
343	344	343.5	3.328E+12	1.237E+14	2.158E+14
344	345	344.5	2.218E+12	8.679E+13	1.514E+14
345	346	345.5	3.505E+12	1.204E+14	2.070E+14
346	347	346.5	3.021E+12	1.125E+14	1.939E+14
347	348	347.5	2.992E+12	1.104E+14	1.895E+14
348	349	348.5	3.402E+12	1.220E+14	2.082E+14
349	350	349.5	2.849E+12	1.026E+14	1.745E+14
350	351	350.5	4.031E+12	1.443E+14	2.443E+14
351	352	351.5	3.446E+12	1.248E+14	2.106E+14
352	353	352.5	3.150E+12	1.130E+14	1.899E+14
353	354	353.5	3.865E+12	1.367E+14	2.286E+14
354	355	354.5	4.253E+12	1.486E+14	2.474E+14
355	356	355.5	3.993E+12	1.394E+14	2.313E+14
356	357	356.5	3.714E+12	1.299E+14	2.147E+14
357	358	357.5	3.160E+12	1.108E+14	1.826E+14
358	359	358.5	2.463E+12	8.588E+13	1.409E+14
359	360	359.5	4.158E+12	1.451E+14	2.372E+14
360	361	360.5	3.870E+12	1.350E+14	2.199E+14
361	362	361.5	3.517E+12	1.221E+14	1.983E+14
362	363	362.5	4.154E+12	1.440E+14	2.329E+14
363	364	363.5	3.711E+12	1.286E+14	2.073E+14
364	365	364.5	4.056E+12	1.407E+14	2.262E+14
365	366	365.5	4.947E+12	1.721E+14	2.757E+14
366	367	366.5	5.264E+12	1.828E+14	2.919E+14
367	368	367.5	5.026E+12	1.742E+14	2.772E+14
368	369	368.5	4.428E+12	1.536E+14	2.436E+14
369	370	369.5	5.329E+12	1.849E+14	2.924E+14
370	371	370.5	4.849E+12	1.683E+14	2.654E+14
371	372	371.5	5.569E+12	1.933E+14	3.037E+14
372	373	372.5	4.128E+12	1.433E+14	2.245E+14
373	374	373.5	3.740E+12	1.300E+14	2.030E+14
374	375	374.5	4.116E+12	1.431E+14	2.229E+14
375	376	375.5	4.661E+12	1.621E+14	2.516E+14
376	377	376.5	4.670E+12	1.624E+14	2.514E+14
377	378	377.5	5.579E+12	1.941E+14	2.995E+14
378	379	378.5	6.097E+12	2.123E+14	3.266E+14
379	380	379.5	4.523E+12	1.576E+14	2.417E+14
380	381	380.5	5.456E+12	1.902E+14	2.909E+14
381	382	381.5	5.143E+12	1.793E+14	2.735E+14
382	383	382.5	3.437E+12	1.199E+14	1.823E+14
383	384	383.5	3.026E+12	1.056E+14	1.602E+14
384	385	384.5	4.555E+12	1.591E+14	2.406E+14
385	386	385.5	4.520E+12	1.579E+14	2.382E+14
386	387	386.5	4.621E+12	1.615E+14	2.429E+14
387	388	387.5	4.306E+12	1.506E+14	2.259E+14
388	389	388.5	4.328E+12	1.515E+14	2.266E+14
389	390	389.5	5.473E+12	1.916E+14	2.860E+14
390	391	390.5	5.392E+12	1.889E+14	2.811E+14
391	392	391.5	6.415E+12	2.248E+14	3.337E+14
392	393	392.5	4.824E+12	1.691E+14	2.504E+14
393	394	393.5	2.103E+12	7.377E+13	1.089E+14
394	395	394.5	4.961E+12	1.742E+14	2.566E+14
395	396	395.5	6.400E+12	2.248E+14	3.304E+14
396	397	396.5	3.769E+12	1.324E+14	1.941E+14
397	398	397.5	4.362E+12	1.533E+14	2.242E+14
398	399	398.5	7.518E+12	2.643E+14	3.856E+14
399	400	399.5	7.841E+12	2.758E+14	4.014E+14
400	401	400.5	8.265E+12	2.909E+14	4.223E+14
401	402	401.5	8.525E+12	3.003E+14	4.349E+14
402	403	402.5	8.873E+12	3.128E+14	4.519E+14
403	404	403.5	8.144E+12	2.872E+14	4.140E+14
404	405	404.5	8.011E+12	2.826E+14	4.064E+14
405	406	405.5	8.345E+12	2.945E+14	4.225E+14
406	407	406.5	7.880E+12	2.783E+14	3.983E+14
407	408	407.5	7.962E+12	2.814E+14	4.020E+14
408	409	408.5	8.885E+12	3.144E+14	4.481E+14
409	410	409.5	8.731E+12	3.092E+14	4.397E+14
410	411	410.5	7.592E+12	2.690E+14	3.816E+14
411	412	411.5	9.152E+12	3.243E+14	4.592E+14
412	413	412.5	9.100E+12	3.224E+14	4.555E+14
413	414	413.5	8.852E+12	3.137E+14	4.422E+14
414	415	414.5	9.122E+12	3.234E+14	4.550E+14
415	416	415.5	8.743E+12	3.103E+14	4.356E+14
416	417	416.5	9.535E+12	3.387E+14	4.746E+14
417	418	417.5	8.737E+12	3.106E+14	4.343E+14
418	419	418.5	8.830E+12	3.140E+14	4.382E+14
419	420	419.5	9.149E+12	3.253E+14	4.531E+14
420	421	420.5	9.220E+12	3.280E+14	4.558E+14
421	422	421.5	9.640E+12	3.432E+14	4.761E+14
422	423	422.5	8.563E+12	3.053E+14	4.227E+14
423	424	423.5	9.347E+12	3.339E+14	4.614E+14
424	425	424.5	9.391E+12	3.360E+14	4.636E+14
425	426	425.5	9.116E+12	3.266E+14	4.497E+14
426	427	426.5	9.240E+12	3.311E+14	4.550E+14
427	428	427.5	8.488E+12	3.040E+14	4.170E+14
428	429	428.5	9.028E+12	3.231E+14	4.423E+14
429	430	429.5	8.285E+12	2.963E+14	4.050E+14
430	431	430.5	6.127E+12	2.193E+14	2.991E+14
431	432	431.5	8.596E+12	3.081E+14	4.195E+14
432	433	432.5	9.194E+12	3.300E+14	4.487E+14
433	434	433.5	1.013E+13	3.638E+14	4.937E+14
434	435	434.5	8.778E+12	3.153E+14	4.272E+14
435	436	435.5	1.002E+13	3.598E+14	4.866E+14
436	437	436.5	1.081E+13	3.880E+14	5.238E+14
437	438	437.5	1.021E+13	3.669E+14	4.945E+14
438	439	438.5	9.111E+12	3.281E+14	4.416E+14
439	440	439.5	1.034E+13	3.735E+14	5.020E+14
440	441	440.5	9.748E+12	3.535E+14	4.744E+14
441	442	441.5	1.090E+13	3.964E+14	5.313E+14
442	443	442.5	1.135E+13	4.137E+14	5.536E+14
443	444	443.5	1.094E+13	3.987E+14	5.327E+14
444	445	444.5	1.134E+13	4.125E+14	5.502E+14
445	446	445.5	1.079E+13	3.914E+14	5.212E+14
446	447	446.5	1.080E+13	3.906E+14	5.193E+14
447	448	447.5	1.182E+13	4.273E+14	5.671E+14
448	449	448.5	1.147E+13	4.151E+14	5.502E+14
449	450	449.5	1.142E+13	4.144E+14	5.485E+14
450	451	450.5	1.226E+13	4.459E+14	5.894E+14
451	452	451.5	1.211E+13	4.405E+14	5.815E+14
452	453	452.5	1.166E+13	4.233E+14	5.579E+14
453	454	453.5	1.130E+13	4.094E+14	5.387E+14
454	455	454.5	1.205E+13	4.365E+14	5.736E+14
455	456	455.5	1.161E+13	4.213E+14	5.529E+14
456	457	456.5	1.239E+13	4.512E+14	5.916E+14
457	458	457.5	1.246E+13	4.565E+14	5.980E+14
458	459	458.5	1.163E+13	4.286E+14	5.609E+14
459	460	459.5	1.185E+13	4.395E+14	5.746E+14
460	461	460.5	1.197E+13	4.463E+14	5.830E+14
461	462	461.5	1.230E+13	4.598E+14	6.000E+14
462	463	462.5	1.232E+13	4.599E+14	5.993E+14
463	464	463.5	1.220E+13	4.529E+14	5.893E+14
464	465	464.5	1.194E+13	4.399E+14	5.714E+14
465	466	465.5	1.228E+13	4.494E+14	5.829E+14
466	467	466.5	1.201E+13	4.383E+14	5.677E+14
467	468	467.5	1.247E+13	4.551E+14	5.887E+14
468	469	468.5	1.223E+13	4.476E+14	5.785E+14
469	470	469.5	1.242E+13	4.555E+14	5.882E+14
470	471	470.5	1.171E+13	4.294E+14	5.538E+14
471	472	471.5	1.230E+13	4.500E+14	5.797E+14
472	473	472.5	1.296E+13	4.724E+14	6.078E+14
473	474	473.5	1.234E+13	4.487E+14	5.766E+14
474	475	474.5	1.298E+13	4.720E+14	6.060E+14
475	476	475.5	1.275E+13	4.652E+14	5.968E+14
476	477	476.5	1.235E+13	4.535E+14	5.815E+14
477	478	477.5	1.310E+13	4.849E+14	6.214E+14
478	479	478.5	1.266E+13	4.732E+14	6.063E+14
479	480	479.5	1.270E+13	4.792E+14	6.138E+14
480	481	480.5	1.238E+13	4.714E+14	6.037E+14
481	482	481.5	1.261E+13	4.832E+14	6.184E+14
482	483	482.5	1.257E+13	4.816E+14	6.159E+14
483	484	483.5	1.239E+13	4.722E+14	6.032E+14
484	485	484.5	1.232E+13	4.648E+14	5.929E+14
485	486	485.5	1.195E+13	4.452E+14	5.670E+14
486	487	486.5	1.006E+13	3.706E+14	4.714E+14
487	488	487.5	1.182E+13	4.323E+14	5.491E+14
488	489	488.5	1.283E+13	4.674E+14	5.931E+14
489	490	489.5	1.280E+13	4.662E+14	5.912E+14
490	491	490.5	1.336E+13	4.866E+14	6.167E+14
491	492	491.5	1.293E+13	4.706E+14	5.959E+14
492	493	492.5	1.213E+13	4.398E+14	5.565E+14
493	494	493.5	1.316E+13	4.749E+14	6.004E+14
494	495	494.5	1.345E+13	4.828E+14	6.098E+14
495	496	495.5	1.306E+13	4.675E+14	5.900E+14
496	497	496.5	1.380E+13	4.936E+14	6.226E+14
497	498	497.5	1.363E+13	4.892E+14	6.168E+14
498	499	498.5	1.254E+13	4.532E+14	5.714E+14
499	500	499.5	1.316E+13	4.799E+14	6.053E+14
500	501	500.5	1.211E+13	4.466E+14	5.634E+14
501	502	501.5	1.186E+13	4.428E+14	5.588E+14
502	503	502.5	1.211E+13	4.576E+14	5.776E+14
503	504	503.5	1.251E+13	4.771E+14	6.025E+14
504	505	504.5	1.186E+13	4.547E+14	5.742E+14
505	506	505.5	1.233E+13	4.724E+14	5.964E+14
506	507	506.5	1.267E+13	4.823E+14	6.084E+14
507	508	507.5	1.262E+13	4.742E+14	5.974E+14
508	509	508.5	1.222E+13	4.523E+14	5.691E+14
509	510	509.5	1.319E+13	4.809E+14	6.043E+14
510	511	510.5	1.283E+13	4.617E+14	5.795E+14
511	512	511.5	1.355E+13	4.823E+14	6.049E+14
512	513	512.5	1.318E+13	4.661E+14	5.841E+14
513	514	513.5	1.320E+13	4.647E+14	5.822E+14
514	515	514.5	1.266E+13	4.442E+14	5.562E+14
515	516	515.5	1.349E+13	4.719E+14	5.907E+14
516	517	516.5	1.225E+13	4.270E+14	5.342E+14
517	518	517.5	1.191E+13	4.129E+14	5.165E+14
518	519	518.5	1.211E+13	4.180E+14	5.225E+14
519	520	519.5	1.314E+13	4.516E+14	5.644E+14
520	521	520.5	1.350E+13	4.626E+14	5.779E+14
521	522	521.5	1.377E+13	4.712E+14	5.887E+14
522	523	522.5	1.354E+13	4.639E+14	5.796E+14
523	524	523.5	1.376E+13	4.731E+14	5.912E+14
524	525	524.5	1.426E+13	4.928E+14	6.161E+14
525	526	525.5	1.389E+13	4.836E+14	6.049E+14
526	527	526.5	1.269E+13	4.450E+14	5.570E+14
527	528	527.5	1.246E+13	4.401E+14	5.511E+14
528	529	528.5	1.348E+13	4.797E+14	6.012E+14
529	530	529.5	1.364E+13	4.884E+14	6.123E+14
530	531	530.5	1.368E+13	4.913E+14	6.162E+14
531	532	531.5	1.391E+13	5.003E+14	6.276E+14
532	533	532.5	1.286E+13	4.611E+14	5.784E+14
533	534	533.5	1.361E+13	4.846E+14	6.077E+14
534	535	534.5	1.351E+13	4.760E+14	5.966E+14
535	536	535.5	1.436E+13	4.998E+14	6.259E+14
536	537	536.5	1.421E+13	4.872E+14	6.098E+14
537	538	537.5	1.411E+13	4.775E+14	5.971E+14
538	539	538.5	1.474E+13	4.931E+14	6.162E+14
539	540	539.5	1.420E+13	4.713E+14	5.888E+14
540	541	540.5	1.416E+13	4.677E+14	5.843E+14
541	542	541.5	1.464E+13	4.819E+14	6.021E+14
542	543	542.5	1.498E+13	4.915E+14	6.135E+14
543	544	543.5	1.454E+13	4.758E+14	5.945E+14
544	545	544.5	1.514E+13	4.936E+14	6.168E+14
545	546	545.5	1.544E+13	5.004E+14	6.253E+14
546	547	546.5	1.544E+13	4.976E+14	6.217E+14
547	548	547.5	1.522E+13	4.872E+14	6.086E+14
548	549	548.5	1.565E+13	4.970E+14	6.208E+14
549	550	549.5	1.600E+13	5.040E+14	6.293E+14
550	551	550.5	1.645E+13	5.014E+14	6.252E+14
551	552	551.5	1.651E+13	4.992E+14	6.223E+14
552	553	552.5	1.671E+13	5.012E+14	6.247E+14
553	554	553.5	1.675E+13	4.990E+14	6.220E+14
554	555	554.5	1.709E+13	5.064E+14	6.312E+14
555	556	555.5	1.723E+13	5.085E+14	6.339E+14
556	557	556.5	1.688E+13	4.967E+14	6.193E+14
557	558	557.5	1.659E+13	4.884E+14	6.093E+14
558	559	558.5	1.642E+13	4.844E+14	6.047E+14
559	560	559.5	1.612E+13	4.771E+14	5.959E+14
560	561	560.5	1.639E+13	4.869E+14	6.086E+14
561	562	561.5	1.641E+13	4.892E+14	6.120E+14
562	563	562.5	1.634E+13	4.885E+14	6.114E+14
563	564	563.5	1.657E+13	4.958E+14	6.209E+14
564	565	564.5	1.659E+13	4.963E+14	6.218E+14
565	566	565.5	1.636E+13	4.881E+14	6.117E+14
566	567	566.5	1.611E+13	4.794E+14	6.010E+14
567	568	567.5	1.700E+13	5.037E+14	6.315E+14
568	569	568.5	1.639E+13	4.830E+14	6.057E+14
569	570	569.5	1.697E+13	4.984E+14	6.252E+14
570	571	570.5	1.657E+13	4.846E+14	6.080E+14
571	572	571.5	1.639E+13	4.771E+14	5.986E+14
572	573	572.5	1.757E+13	5.083E+14	6.378E+14
573	574	573.5	1.765E+13	5.059E+14	6.347E+14
574	575	574.5	1.778E+13	5.038E+14	6.318E+14
575	576	575.5	1.773E+13	4.950E+14	6.203E+14
576	577	576.5	1.821E+13	4.996E+14	6.256E+14
577	578	577.5	1.878E+13	5.050E+14	6.318E+14
578	579	578.5	1.842E+13	4.849E+14	6.061E+14
579	580	579.5	1.937E+13	4.987E+14	6.225E+14
580	581	580.5	2.001E+13	5.044E+14	6.289E+14
581	582	581.5	2.036E+13	5.029E+14	6.265E+14
582	583	582.5	2.122E+13	5.128E+14	6.381E+14
583	584	583.5	2.154E+13	5.105E+14	6.346E+14
584	585	584.5	2.197E+13	5.114E+14	6.352E+14
585	586	585.5	2.166E+13	4.959E+14	6.155E+14
586	587	586.5	2.228E+13	5.016E+14	6.221E+14
587	588	587.5	2.309E+13	5.132E+14	6.362E+14
588	589	588.5	2.317E+13	5.081E+14	6.296E+14
589	590	589.5	2.006E+13	4.353E+14	5.392E+14
590	591	590.5	2.353E+13	5.064E+14	6.272E+14
591	592	591.5	2.358E+13	5.039E+14	6.241E+14
592	593	592.5	2.404E+13	5.116E+14	6.338E+14
593	594	593.5	2.358E+13	5.018E+14	6.220E+14
594	595	594.5	2.392E+13	5.098E+14	6.323E+14
595	596	595.5	2.327E+13	4.972E+14	6.172E+14
596	597	596.5	2.370E+13	5.083E+14	6.313E+14
597	598	597.5	2.345E+13	5.041E+14	6.266E+14
598	599	598.5	2.300E+13	4.953E+14	6.160E+14
599	600	599.5	2.330E+13	5.012E+14	6.237E+14
600	601	600.5	2.313E+13	4.962E+14	6.176E+14
601	602	601.5	2.308E+13	4.925E+14	6.131E+14
602	603	602.5	2.302E+13	4.866E+14	6.056E+14
603	604	603.5	2.431E+13	5.075E+14	6.314E+14
604	605	604.5	2.462E+13	5.057E+14	6.287E+14
605	606	605.5	2.504E+13	5.042E+14	6.262E+14
606	607	606.5	2.571E+13	5.057E+14	6.272E+14
607	608	607.5	2.683E+13	5.147E+14	6.375E+14
608	609	608.5	2.688E+13	5.026E+14	6.217E+14
609	610	609.5	2.793E+13	5.084E+14	6.279E+14
610	611	610.5	2.817E+13	4.996E+14	6.161E+14
611	612	611.5	2.983E+13	5.149E+14	6.339E+14
612	613	612.5	2.993E+13	5.035E+14	6.190E+14
613	614	613.5	3.032E+13	4.974E+14	6.106E+14
614	615	614.5	3.185E+13	5.091E+14	6.242E+14
615	616	615.5	3.256E+13	5.082E+14	6.221E+14
616	617	616.5	3.219E+13	4.906E+14	5.999E+14
617	618	617.5	3.349E+13	4.990E+14	6.094E+14
618	619	618.5	3.546E+13	5.169E+14	6.304E+14
619	620	619.5	3.595E+13	5.132E+14	6.252E+14
620	621	620.5	3.728E+13	5.218E+14	6.351E+14
621	622	621.5	3.753E+13	5.156E+14	6.269E+14
622	623	622.5	3.830E+13	5.164E+14	6.273E+14
623	624	623.5	3.829E+13	5.072E+14	6.155E+14
624	625	624.5	3.878E+13	5.038E+14	6.108E+14
625	626	625.5	3.963E+13	5.047E+14	6.113E+14
626	627	626.5	4.137E+13	5.169E+14	6.254E+14
627	628	627.5	4.283E+13	5.244E+14	6.338E+14
628	629	628.5	4.343E+13	5.216E+14	6.298E+14
629	630	629.5	4.431E+13	5.221E+14	6.298E+14
630	631	630.5	4.468E+13	5.156E+14	6.213E+14
631	632	631.5	4.517E+13	5.111E+14	6.152E+14
632	633	632.5	4.676E+13	5.185E+14	6.233E+14
633	634	633.5	4.761E+13	5.173E+14	6.213E+14
634	635	634.5	4.858E+13	5.171E+14	6.203E+14
635	636	635.5	5.056E+13	5.275E+14	6.322E+14
636	637	636.5	5.022E+13	5.136E+14	6.148E+14
637	638	637.5	5.287E+13	5.300E+14	6.337E+14
638	639	638.5	5.379E+13	5.285E+14	6.313E+14
639	640	639.5	5.454E+13	5.250E+14	6.264E+14
640	641	640.5	5.437E+13	5.127E+14	6.110E+14
641	642	641.5	5.611E+13	5.184E+14	6.171E+14
642	643	642.5	5.771E+13	5.234E+14	6.224E+14
643	644	643.5	5.901E+13	5.255E+14	6.243E+14
644	645	644.5	6.013E+13	5.265E+14	6.249E+14
645	646	645.5	6.004E+13	5.168E+14	6.129E+14
646	647	646.5	6.192E+13	5.244E+14	6.214E+14
647	648	647.5	6.318E+13	5.264E+14	6.232E+14
648	649	648.5	6.477E+13	5.310E+14	6.282E+14
649	650	649.5	6.247E+13	5.043E+14	5.961E+14
650	651	650.5	6.631E+13	5.272E+14	6.228E+14
651	652	651.5	6.798E+13	5.319E+14	6.278E+14
652	653	652.5	6.834E+13	5.264E+14	6.208E+14
653	654	653.5	6.991E+13	5.301E+14	6.247E+14
654	655	654.5	7.023E+13	5.240E+14	6.169E+14
655	656	655.5	6.935E+13	5.094E+14	5.992E+14
656	657	656.5	5.697E+13	4.117E+14	4.840E+14
657	658	657.5	7.094E+13	5.047E+14	5.928E+14
658	659	658.5	7.458E+13	5.221E+14	6.127E+14
659	660	659.5	7.476E+13	5.159E+14	6.049E+14
660	661	660.5	7.750E+13	5.265E+14	6.170E+14
661	662	661.5	7.859E+13	5.258E+14	6.156E+14
662	663	662.5	8.023E+13	5.286E+14	6.184E+14
663	664	663.5	7.997E+13	5.187E+14	6.064E+14
664	665	664.5	8.157E+13	5.213E+14	6.089E+14
665	666	665.5	8.407E+13	5.296E+14	6.182E+14
666	667	666.5	8.435E+13	5.233E+14	6.102E+14
667	668	667.5	8.641E+13	5.277E+14	6.149E+14
668	669	668.5	8.899E+13	5.352E+14	6.231E+14
669	670	669.5	9.053E+13	5.363E+14	6.238E+14
670	671	670.5	9.161E+13	5.347E+14	6.215E+14
671	672	671.5	9.191E+13	5.287E+14	6.142E+14
672	673	672.5	9.457E+13	5.363E+14	6.225E+14
673	674	673.5	9.683E+13	5.415E+14	6.281E+14
674	675	674.5	9.796E+13	5.404E+14	6.264E+14
675	676	675.5	9.849E+13	5.361E+14	6.210E+14
676	677	676.5	1.001E+14	5.382E+14	6.230E+14
677	678	677.5	1.012E+14	5.372E+14	6.214E+14
678	679	678.5	1.018E+14	5.336E+14	6.169E+14
679	680	679.5	1.028E+14	5.327E+14	6.155E+14
680	681	680.5	1.037E+14	5.310E+14	6.133E+14
681	682	681.5	1.055E+14	5.342E+14	6.167E+14
682	683	682.5	1.074E+14	5.378E+14	6.204E+14
683	684	683.5	1.084E+14	5.371E+14	6.193E+14
684	685	684.5	1.075E+14	5.270E+14	6.074E+14
685	686	685.5	1.103E+14	5.350E+14	6.163E+14
686	687	686.5	1.120E+14	5.372E+14	6.185E+14
687	688	687.5	1.141E+14	5.409E+14	6.224E+14
688	689	688.5	1.140E+14	5.335E+14	6.135E+14
689	690	689.5	1.167E+14	5.398E+14	6.202E+14
690	691	690.5	1.175E+14	5.366E+14	6.164E+14
691	692	691.5	1.179E+14	5.326E+14	6.114E+14
692	693	692.5	1.200E+14	5.358E+14	6.147E+14
693	694	693.5	1.222E+14	5.395E+14	6.186E+14
694	695	694.5	1.235E+14	5.388E+14	6.174E+14
695	696	695.5	1.251E+14	5.397E+14	6.181E+14
696	697	696.5	1.272E+14	5.428E+14	6.214E+14
697	698	697.5	1.278E+14	5.392E+14	6.169E+14
698	699	698.5	1.285E+14	5.367E+14	6.137E+14
699	700	699.5	1.321E+14	5.457E+14	6.236E+14
700	701	700.5	1.299E+14	5.313E+14	6.070E+14
701	702	701.5	1.309E+14	5.301E+14	6.052E+14
702	703	702.5	1.333E+14	5.349E+14	6.105E+14
703	704	703.5	1.349E+14	5.364E+14	6.120E+14
704	705	704.5	1.371E+14	5.403E+14	6.162E+14
705	706	705.5	1.383E+14	5.405E+14	6.163E+14
706	707	706.5	1.388E+14	5.378E+14	6.129E+14
707	708	707.5	1.398E+14	5.374E+14	6.122E+14
708	709	708.5	1.397E+14	5.329E+14	6.070E+14
709	710	709.5	1.405E+14	5.319E+14	6.056E+14
710	711	710.5	1.433E+14	5.383E+14	6.127E+14
711	712	711.5	1.425E+14	5.313E+14	6.045E+14
712	713	712.5	1.430E+14	5.293E+14	6.021E+14
713	714	713.5	1.441E+14	5.295E+14	6.022E+14
714	715	714.5	1.456E+14	5.315E+14	6.043E+14
715	716	715.5	1.454E+14	5.273E+14	5.994E+14
716	717	716.5	1.452E+14	5.226E+14	5.939E+14
717	718	717.5	1.497E+14	5.347E+14	6.074E+14
718	719	718.5	1.465E+14	5.186E+14	5.888E+14
719	720	719.5	1.489E+14	5.221E+14	5.926E+14
720	721	720.5	1.497E+14	5.202E+14	5.902E+14
721	722	721.5	1.534E+14	5.283E+14	5.991E+14
722	723	722.5	1.524E+14	5.201E+14	5.896E+14
723	724	723.5	1.560E+14	5.283E+14	5.986E+14
724	725	724.5	1.569E+14	5.273E+14	5.973E+14
725	726	725.5	1.575E+14	5.253E+14	5.949E+14
726	727	726.5	1.582E+14	5.238E+14	5.930E+14
727	728	727.5	1.605E+14	5.272E+14	5.966E+14
728	729	728.5	1.591E+14	5.184E+14	5.864E+14
729	730	729.5	1.572E+14	5.084E+14	5.749E+14
730	731	730.5	1.630E+14	5.232E+14	5.914E+14
731	732	731.5	1.631E+14	5.200E+14	5.877E+14
732	733	732.5	1.634E+14	5.175E+14	5.847E+14
733	734	733.5	1.664E+14	5.234E+14	5.912E+14
734	735	734.5	1.681E+14	5.256E+14	5.936E+14
735	736	735.5	1.659E+14	5.158E+14	5.824E+14
736	737	736.5	1.679E+14	5.191E+14	5.860E+14
737	738	737.5	1.695E+14	5.211E+14	5.881E+14
738	739	738.5	1.675E+14	5.121E+14	5.779E+14
739	740	739.5	1.680E+14	5.112E+14	5.768E+14
740	741	740.5	1.700E+14	5.144E+14	5.804E+14
741	742	741.5	1.664E+14	5.013E+14	5.654E+14
742	743	742.5	1.701E+14	5.101E+14	5.753E+14
743	744	743.5	1.746E+14	5.214E+14	5.880E+14
744	745	744.5	1.715E+14	5.102E+14	5.753E+14
745	746	745.5	1.766E+14	5.234E+14	5.901E+14
746	747	746.5	1.754E+14	5.176E+14	5.836E+14
747	748	747.5	1.774E+14	5.213E+14	5.876E+14
748	749	748.5	1.787E+14	5.222E+14	5.885E+14
749	750	749.5	1.762E+14	5.116E+14	5.764E+14
