# Supplementary material for: Benchmarking Electronic-Structure Methods for the Description of Dark Transitions in Carbonyls at and Beyond the Franck–Condon Point
Source: J Phys Chem A. 2025 Sep 26;129(40):9355–67. doi: 10.1021/acs.jpca.5c05510 (PMC12516729; doi:10.1021/acs.jpca.5c05510)
Supplement: Supplementary file 2 [file jp5c05510_si_002.zip › dark-state-carbonyls-submission/nea_spectra_acetaldehyde/photolysis_rate/photolysis_rates.txt]

# Photolysis rate constants (s^-1) and lifetimes (hours) for a medium flux and quantum yield = 1.0
# method	rate	      lifetime (hours)
CC3		3.343345e-05   8.308
wB97X-D4	2.055319e-05  13.515
TDA-wB97X-D4	1.743437e-05  15.933
ADC2		6.399392e-05   4.341
CC2		2.722813e-05  10.202
EOM-CCSD	2.198924e-05  12.632
CC2/3		3.489958e-05   7.959
Experimental	2.278368e-05  12.192
