# Supplementary material for: Benchmarking Electronic-Structure Methods for the Description of Dark Transitions in Carbonyls at and Beyond the Franck–Condon Point
Source: J Phys Chem A. 2025 Sep 26;129(40):9355–67. doi: 10.1021/acs.jpca.5c05510 (PMC12516729; doi:10.1021/acs.jpca.5c05510)
Supplement: Supplementary file 2 [file jp5c05510_si_002.zip › dark-state-carbonyls-submission/nea_spectra_acetaldehyde/photolysis_rate/photorate.py]

#!/usr/bin/env python3
# /// script
# requires-python = ">=3.9"
# dependencies = [
#     "numpy",
# ]
# ///
"""Calculate photolysis rate constant from a given spectrum, quantum yield and actinic flux

Currently assumes wavelength-independent quantum yield.

Authors:
    * Daniel Hollas <daniel.hollas@bristol.ac.uk>
    * Fay Abu-Al-Timen
    * Will Hobson
    * Konstantin Nomerotski
    * Kirstin Gerrand
    * Marco Barnfield
    * Emily Wright
"""

import sys
from enum import Enum, unique
from pathlib import Path

import numpy as np

__all__ = ["PhotolysisRate"]

STD_FLUXES_FILE = Path(__file__).parent / "StandardActinicFluxes2.csv"


@unique
class ActinicFlux(Enum):
    LOW = "low"
    MEDIUM = "medium"
    HIGH = "high"


class PhotolysisRate:
    """Class for calculating photolysis rate constant."""

    def __init__(self):
        self.flux_data = self.read_actinic_fluxes()

    def _check_flux_spectrum_overlap(self, spectrum_wl):
        flux_min = min(self.flux_data["wavelengths"])
        flux_max = max(self.flux_data["wavelengths"])
        spectrum_max = max(spectrum_wl)
        spectrum_min = min(spectrum_wl)

        # Check whether spectrum data overlap with flux data
        if spectrum_max <= flux_min or spectrum_min >= flux_max:
            raise ValueError("Absorption spectrum outside of actinic range.")

    def calculate_j(
        self, flux_type: ActinicFlux, quant_yield: float, wavelengths, cross_section
    ) -> float:
        """
        Calculate total photolysis rate (J) from a given quantum yield.

        :param flux_type: Which of the predefined actinic fluxes should be used.
        :param quant_yield: The quantum yield value to use in the calculation.

        :return: A tuple containing the J values and wavelengths used in the plot.
        """

        flux_wavelengths, j_diff = self.calculate_j_diff(
            wavelengths, cross_section, flux_type, quant_yield
        )
        j_total = self.integrate_j_diff(flux_wavelengths, j_diff)
        return j_total

    @staticmethod
    def integrate_j_diff(wavelengths: np.ndarray, j_diff: np.ndarray) -> float:
        """Integrate the differential j to get the total rate using trapezoid rule."""
        try:
            # Available for numpy>=2.0
            j_total = np.trapezoid(j_diff, x=wavelengths)
        except AttributeError:
            j_total = np.trapz(j_diff, x=wavelengths)
        return j_total

    def read_actinic_fluxes(self) -> dict:
        """Read in actinic flux data from a CSV file.

        :return: A tuple containing the wavelength and low, medium, and high actinic flux data.
        """
        if not STD_FLUXES_FILE.is_file():
            raise ValueError(f"Could not find file {STD_FLUXES_FILE}")
        wavelengths, low_flux, medium_flux, high_flux = np.loadtxt(
            fname=STD_FLUXES_FILE,
            delimiter=",",
            skiprows=1,
            unpack=True,
            usecols=(2, 3, 4, 5),
        )
        return {
            "wavelengths": wavelengths,
            ActinicFlux.LOW: low_flux,
            ActinicFlux.MEDIUM: medium_flux,
            ActinicFlux.HIGH: high_flux,
        }

    def calculate_j_diff(
        self, wavelengths, cross_section, flux_type: ActinicFlux, quant_yield: float
    ):
        """
        Calculate the J values for the given level and quantum yield.

        :param flux_type: The type of actinic flux to use in the calculation.
        :param quantum_yield: The quantum yield value to use in the calculation.
        :return: np.ndarray of smoothed J values.
        """
        assert len(wavelengths) == len(cross_section)
        if quant_yield < 0.0 or quant_yield > 1.0:
            raise ValueError(f"Invalid quantum yield {quant_yield}")
        self._check_flux_spectrum_overlap(wavelengths)

        flux_wavelengths = self.flux_data["wavelengths"]
        # Interpolate cross section data by interpolating onto actinic flux wavelength values
        cross_section_interp = np.interp(
            flux_wavelengths,
            wavelengths,
            cross_section,
            left=0.0,
            right=0.0,
        )
        j_diff = cross_section_interp * self.flux_data[flux_type] * quant_yield
        return flux_wavelengths, j_diff


def _parse_cmd():
    import argparse

    desc = "Calculate photolysis rate constant from molecular absorption spectrum"
    prog = "photorate"
    parser = argparse.ArgumentParser(description=desc, prog=prog)
    parser.add_argument(
        "input_file", metavar="INPUT_FILE", help="Absorption spectrum text file."
    )
    parser.add_argument(
        "--delim",
        default=" ",
        help="Column delimiter",
    )
    parser.add_argument(
        "-f",
        "--flux",
        type=ActinicFlux,
        default=ActinicFlux.MEDIUM,
        help="Standard actinic flux ('low', 'medium', 'high')",
    )
    parser.add_argument(
        "-y",
        "--quantum-yield",
        type=float,
        default=1.0,
        help="Quantum Yield (wavelength indepedent)",
    )
    return parser.parse_args()


def _main():
    opts = _parse_cmd()
    absspec_fname = Path(opts.input_file)
    if not absspec_fname.is_file():
        sys.exit("ERROR: File {fname} does not exist!")

    delim = opts.delim
    if opts.delim == r"\t":
        delim = "\t"

    wavelengths, cross_section = np.loadtxt(
        fname=absspec_fname,
        delimiter=delim,
        unpack=True,
    )
    if wavelengths[0] > wavelengths[-1]:
        wavelengths = np.flip(wavelengths)
        cross_section = np.flip(cross_section)
    photorate = PhotolysisRate()
    try:
        j = photorate.calculate_j(
            flux_type=opts.flux,
            quant_yield=opts.quantum_yield,
            wavelengths=wavelengths,
            cross_section=cross_section,
        )
    except ValueError as e:
        sys.exit(e)
    print(f"j = {j:.6e} s^{-1} lifetime = {1 / j / 3600:.3f} hours")


if __name__ == "__main__":
    _main()
