# Supplementary material for: Benchmarking Electronic-Structure Methods for the Description of Dark Transitions in Carbonyls at and Beyond the Franck–Condon Point
Source: J Phys Chem A. 2025 Sep 26;129(40):9355–67. doi: 10.1021/acs.jpca.5c05510 (PMC12516729; doi:10.1021/acs.jpca.5c05510)
Supplement: Supplementary file 2 [file jp5c05510_si_002.zip › dark-state-carbonyls-submission/nea_spectra_acetaldehyde/sample50_jsdiv/absspec.reduced.n50.nm.cross.dat]

5.116367191419305414e+02 9.651572443061680446e-35
5.105831899108650305e+02 1.293409687245793407e-34
5.095339904826160478e+02 1.730760047005848957e-34
5.084890942199333495e+02 2.312598985670844820e-34
5.074484747036189560e+02 3.085506870644195281e-34
5.064121057302995155e+02 4.110696586843337900e-34
5.053799613102277135e+02 5.468485245380452847e-34
5.043520156651092066e+02 7.264092816058383066e-34
5.033282432259570101e+02 9.635149166078955629e-34
5.023086186309707841e+02 1.276139696483621797e-33
5.012931167234431200e+02 1.687721225002257128e-33
5.002817125496901554e+02 2.228773442357979284e-33
4.992743813570079965e+02 2.938961212126200416e-33
4.982710985916530149e+02 3.869764203936665678e-33
4.972718398968470410e+02 5.087891837258241637e-33
4.962765811108061484e+02 6.679653830147687378e-33
4.952852982647934823e+02 8.756544531195789459e-33
4.942979675811948255e+02 1.146236633393327737e-32
4.933145654716174136e+02 1.498230131616059543e-32
4.923350685350114873e+02 1.955444478321215945e-32
4.913594535558143548e+02 2.548444448777959114e-32
4.903876975021156568e+02 3.316405089405015479e-32
4.894197775238453119e+02 4.309458420022267846e-32
4.884556709509823236e+02 5.591657175361288167e-32
4.874953552917851312e+02 7.244711570011596641e-32
4.865388082310421964e+02 9.372692818625268632e-32
4.855860076283435092e+02 1.210794358720619547e-31
4.846369315163727265e+02 1.561849258498614301e-31
4.836915580992183550e+02 2.011734040854795249e-31
4.827498657507059079e+02 2.587406925712259368e-31
4.818118330127481954e+02 3.322933352926648481e-31
4.808774385937156239e+02 4.261291550588186464e-31
4.799466613668254240e+02 5.456618499716110421e-31
4.790194803685492957e+02 6.976998954280035121e-31
4.780958747970393006e+02 8.907922910660484572e-31
4.771758240105723985e+02 1.135656440138868947e-30
4.762593075260126056e+02 1.445706763741554381e-30
4.753463050172911153e+02 1.837706642882609641e-30
4.744367963139033009e+02 2.332571075401022895e-30
4.735307613994234543e+02 2.956353182001217949e-30
4.726281804100364070e+02 3.741454571374532779e-30
4.717290336330861464e+02 4.728107782736929164e-30
4.708333015056401223e+02 5.966188802647007582e-30
4.699409646130706619e+02 7.517429277103269978e-30
4.690520036876525296e+02 9.458111828173563092e-30
4.681663996071759470e+02 1.188234820405522076e-29
4.672841333935752459e+02 1.490605926477806921e-29
4.664051862115735503e+02 1.867179851677094836e-29
4.655295393673421245e+02 2.335458761136701849e-29
4.646571743071754099e+02 2.916896354510288181e-29
4.637880726161800453e+02 3.637747395884800268e-29
4.629222160169796894e+02 4.530089973795248303e-29
4.620595863684333153e+02 5.633053397985705128e-29
4.612001656643683987e+02 6.994290434486610721e-29
4.603439360323281448e+02 8.671739298874705454e-29
4.594908797323324734e+02 1.073572859734293458e-28
4.586409791556525875e+02 1.327148736871217947e-28
4.577942168235999816e+02 1.638213269513680317e-28
4.569505753863275004e+02 2.019221918827584648e-28
4.561100376216449490e+02 2.485194821102786635e-28
4.552725864338467545e+02 3.054215016970146938e-28
4.544382048525530422e+02 3.748017083236349410e-28
4.536068760315635586e+02 4.592681263844184883e-28
4.527785832477234749e+02 5.619450462227747011e-28
4.519533098998022638e+02 6.865690015582723488e-28
4.511310395073844575e+02 8.376013051568965496e-28
4.503117557097729673e+02 1.020359746035834399e-27
4.494954422649034314e+02 1.241172413161025041e-27
4.486820830482712950e+02 1.507557013963566984e-27
4.478716620518696914e+02 1.828429504399774946e-27
4.470641633831399417e+02 2.214346344036817087e-27
4.462595712639318890e+02 2.677785238042766914e-27
4.454578700294767373e+02 3.233469831145784032e-27
4.446590441273702368e+02 3.898744479555337053e-27
4.438630781165671237e+02 4.694005948153530211e-27
4.430699566663859628e+02 5.643199664209135531e-27
4.422796645555252439e+02 6.774389007138466496e-27
4.414921866710891436e+02 8.120407027475267067e-27
4.407075080076245968e+02 9.719600967408356414e-27
4.399256136661681467e+02 1.161668099920236792e-26
4.391464888533026851e+02 1.386368570455591928e-26
4.383701188802244815e+02 1.652107798407823079e-26
4.375964891618205570e+02 1.965898630663327876e-26
4.368255852157548134e+02 2.335860747648789303e-26
4.360573926615644496e+02 2.771378840316310934e-26
4.352918972197659855e+02 3.283280569348602059e-26
4.345290847109700962e+02 3.884036323387895948e-26
4.337689410550067350e+02 4.587982927698230458e-26
4.330114522700581006e+02 5.411573587085675227e-26
4.322566044718017224e+02 6.373656474860591373e-26
4.315043838725620731e+02 7.495784500537771280e-26
4.307547767804713317e+02 8.802558899873582105e-26
4.300077695986382764e+02 1.032200938843299067e-25
4.292633488243263287e+02 1.208601370046741276e-25
4.285215010481400100e+02 1.413075939443412994e-25
4.277822129532198119e+02 1.649725084058154241e-25
4.270454713144452512e+02 1.923186430992861876e-25
4.263112629976462813e+02 2.238695405260316350e-25
4.255795749588226045e+02 2.602151218156790390e-25
4.248503942433718521e+02 3.020188505966976905e-25
4.241237079853240743e+02 3.500254871800898086e-25
4.233995034065857794e+02 4.050694560601616145e-25
4.226777678161906806e+02 4.680838468259549779e-25
4.219584886095581737e+02 5.401100649757509706e-25
4.212416532677601140e+02 6.223081447806187328e-25
4.205272493567938454e+02 7.159677312018409595e-25
4.198152645268636434e+02 8.225197318856456095e-25
4.191056865116692620e+02 9.435486334004792621e-25
4.183985031277009057e+02 1.080805468118235843e-24
4.176937022735424989e+02 1.236221409454281432e-24
4.169912719291811527e+02 1.411921963568372784e-24
4.162912001553236223e+02 1.610241715100406038e-24
4.155934750927205528e+02 1.833739573101095386e-24
4.148980849614958970e+02 2.085214451067364985e-24
4.142050180604846332e+02 2.367721301974952714e-24
4.135142627665763939e+02 2.684587415514328520e-24
4.128258075340652340e+02 3.039428870499877141e-24
4.121396408940069023e+02 3.436167020784533171e-24
4.114557514535816267e+02 3.879044878155098464e-24
4.107741278954637778e+02 4.372643240810006894e-24
4.100947589771972162e+02 4.921896401376242020e-24
4.094176335305778593e+02 5.532107254271322997e-24
4.087427404610410235e+02 6.208961608865443489e-24
4.080700687470556431e+02 6.958541502671058131e-24
4.073996074395247433e+02 7.787337298050106876e-24
4.067313456611906872e+02 8.702258337057386860e-24
4.060652726060473583e+02 9.710641922435671700e-24
4.054013775387577425e+02 1.082026038887639721e-23
4.047396497940767972e+02 1.203932602787482113e-23
4.040800787762809136e+02 1.337649363229018311e-23
4.034226539586017566e+02 1.484086043350687116e-23
4.027673648826665271e+02 1.644196321528890704e-23
4.021142011579436826e+02 1.818977240446552541e-23
4.014631524611930899e+02 2.009468295982156934e-23
4.008142085359226030e+02 2.216750190736173456e-23
4.001673591918494139e+02 2.441943240273590446e-23
3.995225943043665211e+02 2.686205424029625162e-23
3.988799038140146536e+02 2.950730077313985105e-23
3.982392777259589707e+02 3.236743225965316895e-23
3.976007061094708774e+02 3.545500570946690056e-23
3.969641790974153537e+02 3.878284136521713754e-23
3.963296868857419781e+02 4.236398602583303363e-23
3.956972197329821483e+02 4.621167349181822845e-23
3.950667679597502797e+02 5.033928249265156023e-23
3.944383219482502341e+02 5.476029254032226968e-23
3.938118721417857842e+02 5.948823824028492056e-23
3.931874090442769329e+02 6.453666268082455097e-23
3.925649232197792458e+02 6.991907061280215309e-23
3.919444052920090940e+02 7.564888222272339156e-23
3.913258459438728210e+02 8.173938839161519539e-23
3.907092359170003419e+02 8.820370841874745956e-23
3.900945660112831774e+02 9.505475127106359493e-23
3.894818270844168069e+02 1.023051814945579147e-22
3.888710100514477404e+02 1.099673909907869158e-22
3.882621058843242849e+02 1.180534779183270503e-22
3.876551056114516314e+02 1.265752340232944967e-22
3.870500003172513175e+02 1.355441417329436412e-22
3.864467811417250118e+02 1.449713823599955276e-22
3.858454392800215942e+02 1.548678567606920952e-22
3.852459659820090678e+02 1.652442197648097996e-22
3.846483525518501096e+02 1.761109296493912325e-22
3.840525903475813720e+02 1.874783138581449786e-22
3.834586707806973322e+02 1.993566520740801689e-22
3.828665853157372112e+02 2.117562776330554227e-22
3.822763254698761557e+02 2.246876981195862278e-22
3.816878828125203427e+02 2.381617358133952112e-22
3.811012489649053236e+02 2.521896884556679726e-22
3.805164155996984618e+02 2.667835105781447508e-22
3.799333744406049505e+02 2.819560153872673744e-22
3.793521172619772415e+02 2.977210969206439997e-22
3.787726358884283400e+02 3.140939718961646462e-22
3.781949221944486226e+02 3.310914403576000693e-22
3.776189681040257824e+02 3.487321638873410232e-22
3.770447655902685824e+02 3.670369598103788728e-22
3.764723066750342468e+02 3.860291094580393069e-22
3.759015834285584106e+02 4.057346781992235733e-22
3.753325879690895022e+02 4.261828445863945414e-22
3.747653124625255145e+02 4.474062356082575165e-22
3.741997491220547545e+02 4.694412646967068843e-22
3.736358902077993775e+02 4.923284688082811333e-22
3.730737280264624474e+02 5.161128405960202405e-22
3.725132549309777801e+02 5.408441514127078634e-22
3.719544633201635406e+02 5.665772606473955696e-22
3.713973456383783969e+02 5.933724067001355207e-22
3.708418943751809138e+02 6.212954747510325120e-22
3.702881020649923016e+02 6.504182363853855089e-22
3.697359612867616647e+02 6.808185561017376171e-22
3.691854646636349457e+02 7.125805597598846900e-22
3.686366048626258021e+02 7.457947601249220641e-22
3.680893745942903479e+02 7.805581348358255351e-22
3.675437666124046245e+02 8.169741523748366773e-22
3.669997737136442879e+02 8.551527419398675387e-22
3.664573887372679906e+02 8.952102035263649797e-22
3.659166045648029808e+02 9.372690550079190076e-22
3.653774141197337713e+02 9.814578135646373319e-22
3.648398103671934223e+02 1.027910709442307953e-21
3.643037863136576675e+02 1.076767330729664613e-21
3.637693350066415405e+02 1.128172198610321162e-21
3.632364495343988438e+02 1.182274273373537515e-21
3.627051230256241752e+02 1.239226392345786988e-21
3.621753486491576268e+02 1.299184641824357493e-21
3.616471196136920412e+02 1.362307666043813529e-21
3.611204291674826550e+02 1.428755917175358846e-21
3.605952705980595852e+02 1.498690851334691655e-21
3.600716372319427592e+02 1.572274076543117135e-21
3.595495224343588347e+02 1.649666459535055053e-21
3.590289196089614734e+02 1.731027199218098980e-21
3.585098221975532624e+02 1.816512875454632379e-21
3.579922236798102517e+02 1.906276482632158098e-21
3.574761175730092191e+02 2.000466458206909887e-21
3.569614974317568112e+02 2.099225717029225986e-21
3.564483568477212430e+02 2.202690702774250631e-21
3.559366894493664972e+02 2.310990468195847695e-21
3.554264889016883444e+02 2.424245796182741769e-21
3.549177489059529762e+02 2.542568373714140534e-21
3.544104631994379702e+02 2.666060030777363867e-21
3.539046255551750733e+02 2.794812056117006590e-21
3.534002297816954297e+02 2.928904601327371072e-21
3.528972697227772528e+02 3.068406184275082757e-21
3.523957392571948617e+02 3.213373302147009994e-21
3.518956322984709004e+02 3.363850163560335345e-21
3.513969427946296946e+02 3.519868548153453017e-21
3.508996647279533363e+02 3.681447800902365275e-21
3.504037921147396446e+02 3.848594967089900722e-21
3.499093190050620592e+02 4.021305072404189636e-21
3.494162394825316369e+02 4.199561551073381869e-21
3.489245476640612651e+02 4.383336823272119206e-21
3.484342376996314670e+02 4.572593021280675147e-21
3.479453037720584803e+02 4.767282862059088675e-21
3.474577400967643825e+02 4.967350662039208420e-21
3.469715409215486375e+02 5.172733488060766715e-21
3.464867005263620854e+02 5.383362436504311192e-21
3.460032132230826392e+02 5.599164030834745756e-21
3.455210733552925717e+02 5.820061725982006699e-21
3.450402752980584182e+02 6.045977506280867405e-21
3.445608134577116743e+02 6.276833562090486746e-21
3.440826822716323932e+02 6.512554028741379292e-21
3.436058762080335782e+02 6.753066770132328353e-21
3.431303897657483049e+02 6.998305188147493970e-21
3.426562174740176374e+02 7.248210038096205528e-21
3.421833538922815023e+02 7.502731229617639198e-21
3.417117936099697886e+02 7.761829591947463272e-21
3.412415312462966881e+02 8.025478582128791587e-21
3.407725614500556617e+02 8.293665914669674091e-21
3.403048788994163942e+02 8.566395091311094843e-21
3.398384783017239101e+02 8.843686809974267694e-21
3.393733543932984844e+02 9.125580232599715315e-21
3.389095019392377708e+02 9.412134092473961589e-21
3.384469157332206350e+02 9.703427622748196510e-21
3.379855905973118979e+02 9.999561289182648927e-21
3.375255213817695221e+02 1.030065731168341107e-20
3.370667029648529365e+02 1.060685996091983998e-20
3.366091302526327240e+02 1.091833561820550361e-20
3.361527981788024135e+02 1.123527258886836205e-20
3.356977017044914078e+02 1.155788066151165287e-20
3.352438358180793898e+02 1.188639040784811901e-20
3.347911955350124344e+02 1.222105222015392185e-20
3.343397758976206546e+02 1.256213508581473021e-20
3.338895719749369277e+02 1.290992510089396580e-20
3.334405788625176683e+02 1.326472372712403623e-20
3.329927916822645102e+02 1.362684579917774034e-20
3.325462055822476941e+02 1.399661729149814432e-20
3.321008157365307625e+02 1.437437285632737112e-20
3.316566173449971302e+02 1.476045314685760138e-20
3.312136056331768827e+02 1.515520194161363073e-20
3.307717758520764733e+02 1.555896308824137495e-20
3.303311232780085902e+02 1.597207728681403751e-20
3.298916432124238440e+02 1.639487873455184296e-20
3.294533309817440454e+02 1.682769165547677599e-20
3.290161819371961087e+02 1.727082673997617839e-20
3.285801914546480589e+02 1.772457752051770905e-20
3.281453549344460043e+02 1.818921671083590072e-20
3.277116678012519060e+02 1.866499253679002983e-20
3.272791255038837335e+02 1.915212508776700947e-20
3.268477235151557920e+02 1.965080271796981001e-20
3.264174573317210957e+02 2.016117852718253572e-20
3.259883224739143088e+02 2.068336695064181896e-20
3.255603144855966775e+02 2.121744048746271115e-20
3.251334289340015289e+02 2.176342659666544641e-20
3.247076614095813056e+02 2.232130478923119699e-20
3.242830075258557372e+02 2.289100394377360647e-20
3.238594629192612615e+02 2.347239987235093763e-20
3.234370232490014132e+02 2.406531316166900150e-20
3.230156841968987464e+02 2.466950731342457178e-20
3.225954414672474400e+02 2.528468720583446008e-20
3.221762907866674936e+02 2.591049789647150708e-20
3.217582279039598347e+02 2.654652378440728832e-20
3.213412485899626176e+02 2.719228814733374120e-20
3.209253486374084900e+02 2.784725306682251832e-20
3.205105238607832803e+02 2.851081975218227707e-20
3.200967700961854803e+02 2.918232927050563252e-20
3.196840832011868656e+02 2.986106368747548469e-20
3.192724590546943659e+02 3.054624762033374823e-20
3.188618935568127881e+02 3.123705020113234635e-20
3.184523826287087900e+02 3.193258744500145835e-20
3.180439222124757066e+02 3.263192501471057574e-20
3.176365082709997409e+02 3.333408136928999786e-20
3.172301367878265523e+02 3.403803128096030882e-20
3.168248037670296640e+02 3.474270970110238138e-20
3.164205052330793251e+02 3.544701595254880750e-20
3.160172372307123965e+02 3.614981822210343221e-20
3.156149958248036569e+02 3.684995832395499524e-20
3.152137771002375644e+02 3.754625670157669764e-20
3.148135771617813248e+02 3.823751763283736547e-20
3.144143921339589269e+02 3.892253460043799091e-20
3.140162181609258596e+02 3.960009578746614966e-20
3.136190514063451360e+02 4.026898965587271643e-20
3.132228880532639437e+02 4.092801056406056424e-20
3.128277243039913742e+02 4.157596437856602142e-20
3.124335563799772331e+02 4.221167403404480586e-20
3.120403805216914179e+02 4.283398499547661218e-20
3.116481929885044906e+02 4.344177057669134085e-20
3.112569900585689879e+02 4.403393707002421646e-20
3.108667680287019266e+02 4.460942864312864203e-20
3.104775232142673644e+02 4.516723196072485571e-20
3.100892519490612926e+02 4.570638049133512002e-20
3.097019505851956183e+02 4.622595846184039440e-20
3.093156154929846480e+02 4.672510442597664660e-20
3.089302430608312307e+02 4.720301441663586745e-20
3.085458296951145485e+02 4.765894465602313308e-20
3.081623718200780786e+02 4.809221380229655637e-20
3.077798658777189758e+02 4.850220471624230097e-20
3.073983083276781372e+02 4.888836573673763599e-20
3.070176956471305516e+02 4.925021145919804321e-20
3.066380243306771263e+02 4.958732301678444492e-20
3.062592908902371391e+02 4.989934786983005862e-20
3.058814918549413733e+02 5.018599911461977048e-20
3.055046237710259902e+02 5.044705432827394695e-20
3.051286832017272559e+02 5.068235397194303592e-20
3.047536667271775741e+02 5.089179937975290301e-20
3.043795709443007240e+02 5.107535036586232807e-20
3.040063924667102242e+02 5.123302248652787021e-20
3.036341279246061617e+02 5.136488399815573794e-20
3.032627739646740679e+02 5.147105255587702985e-20
3.028923272499844188e+02 5.155169170015770764e-20
3.025227844598924776e+02 5.160700718129840540e-20
3.021541422899391023e+02 5.163724317334300215e-20
3.017863974517521797e+02 5.164267842986694392e-20
3.014195466729493660e+02 5.162362243433455773e-20
3.010535866970399184e+02 5.158041159718698537e-20
3.006885142833296527e+02 5.151340555054280685e-20
3.003243262068243098e+02 5.142298358937917189e-20
2.999610192581349679e+02 5.130954130532971704e-20
2.995985902433837964e+02 5.117348745582142018e-20
2.992370359841103209e+02 5.101524110721980355e-20
2.988763533171786548e+02 5.083522908601694759e-20
2.985165390946851289e+02 5.063388376694085872e-20
2.981575901838668869e+02 5.041164122126529138e-20
2.977995034670106520e+02 5.016893974263196802e-20
2.974422758413627434e+02 4.990621876145532786e-20
2.970859042190393779e+02 4.962391815255053138e-20
2.967303855269377095e+02 4.932247793410863588e-20
2.963757167066473812e+02 4.900233834963416552e-20
2.960218947143629862e+02 4.866394031806012091e-20
2.956689165207970404e+02 4.830772623106415006e-20
2.953167791110930125e+02 4.793414107071281464e-20
2.949654794847404560e+02 4.754363381507054037e-20
2.946150146554887215e+02 4.713665909438206203e-20
2.942653816512630556e+02 4.671367905598648773e-20
2.939165775140804158e+02 4.627516539228584646e-20
2.935685992999658538e+02 4.582160148295633939e-20
2.932214440788699221e+02 4.535348460019898546e-20
2.928751089345863079e+02 4.487132812421604641e-20
2.925295909646703763e+02 4.437566371530874444e-20
2.921848872803576000e+02 4.386704338902505085e-20
2.918409950064838085e+02 4.334604144166562490e-20
2.914979112814044129e+02 4.281325617514487848e-20
2.911556332569157917e+02 4.226931137272146496e-20
2.908141580981758807e+02 4.171485748038380897e-20
2.904734829836262406e+02 4.115057245268778326e-20
2.901336051049142952e+02 4.057716222652525558e-20
2.897945216668159674e+02 3.999536079159123524e-20
2.894562298871594521e+02 3.940592983213805709e-20
2.891187269967487055e+02 3.880965792087610935e-20
2.887820102392880699e+02 3.820735925251001147e-20
2.884460768713071843e+02 3.759987191129020399e-20
2.881109241620866896e+02 3.698805567401491871e-20
2.877765493935838776e+02 3.637278935703227970e-20
2.874429498603593629e+02 3.575496772286288651e-20
2.871101228695045506e+02 3.513549796898630467e-20
2.867780657405681950e+02 3.451529582800646058e-20
2.864467758054854016e+02 3.389528131474192708e-20
2.861162504085057776e+02 3.327637416166271290e-20
2.857864869061223771e+02 3.265948898945789709e-20
2.854574826670012726e+02 3.204553026425857262e-20
2.851292350719117508e+02 3.143538709710901153e-20
2.848017415136566228e+02 3.082992794459805836e-20
2.844749993970032733e+02 3.022999527209541571e-20
2.841490061386151069e+02 2.963640024273105912e-20
2.838237591669832227e+02 2.904991749608805572e-20
2.834992559223593958e+02 2.847128008054520725e-20
2.831754938566882629e+02 2.790117460227145847e-20
2.828524704335409865e+02 2.734023665209417011e-20
2.825301831280489182e+02 2.678904656881672743e-20
2.822086294268379447e+02 2.624812559410977918e-20
2.818878068279628906e+02 2.571793246988267546e-20
2.815677128408428871e+02 2.519886052410966141e-20
2.812483449861967983e+02 2.469123528551432104e-20
2.809297007959793291e+02 2.419531266137662940e-20
2.806117778133170759e+02 2.371127770610959918e-20
2.802945735924459996e+02 2.323924400123912866e-20
2.799780856986481012e+02 2.277925366012103757e-20
2.796623117081894634e+02 2.233127796323232679e-20
2.793472492082583472e+02 2.189521862229068036e-20
2.790328957969038584e+02 2.147090966388821972e-20
2.787192490829743292e+02 2.105811991587458510e-20
2.784063066860574622e+02 2.065655607250275620e-20
2.780940662364196783e+02 2.026586630743578633e-20
2.777825253749462604e+02 1.988564439722516533e-20
2.774716817530822368e+02 1.951543431187183644e-20
2.771615330327730931e+02 1.915473522366691674e-20
2.768520768864061665e+02 1.880300688074123314e-20
2.765433109967525525e+02 1.845967528769545051e-20
2.762352330569094079e+02 1.812413863238646272e-20
2.759278407702419713e+02 1.779577339544198736e-20
2.756211318503270036e+02 1.747394057740775666e-20
2.753151040208959444e+02 1.715799197758865720e-20
2.750097550157784667e+02 1.684727645865965477e-20
2.747050825788467137e+02 1.654114613195808883e-20
2.744010844639595916e+02 1.623896240002106535e-20
2.740977584349078597e+02 1.594010179536152267e-20
2.737951022653587643e+02 1.564396155763833898e-20
2.734931137388021511e+02 1.534996489522359850e-20
2.731917906484958962e+02 1.505756588162818037e-20
2.728911307974124725e+02 1.476625394226490761e-20
2.725911319981854604e+02 1.447555789250172755e-20
2.722917920730563992e+02 1.418504949383524043e-20
2.719931088538221502e+02 1.389434650118021543e-20
2.716950801817824868e+02 1.360311518065865516e-20
2.713977039076885376e+02 1.331107228377372843e-20
2.711009778916902064e+02 1.301798647039226990e-20
2.708049000032858658e+02 1.272367917943939200e-20
2.705094681212705154e+02 1.242802495254034425e-20
2.702146801336857607e+02 1.213095122195907695e-20
2.699205339377690507e+02 1.183243757998879788e-20
2.696270274399038840e+02 1.153251455238599024e-20
2.693341585555702977e+02 1.123126190344326464e-20
2.690419252092950160e+02 1.092880650480449917e-20
2.687503253346029624e+02 1.062531980410732760e-20
2.684593568739681473e+02 1.032101493293610894e-20
2.681690177787656921e+02 1.001614349637723661e-20
2.678793060092232281e+02 9.710992088649580517e-21
2.675902195343735457e+02 9.405878580845354979e-21
2.673017563320070167e+02 9.101148227747496617e-21
2.670139143886243005e+02 8.797169641008134133e-21
2.667266916993899031e+02 8.494330675693962512e-21
2.664400862680848832e+02 8.193034276352242603e-21
2.661540961070614912e+02 7.893694327367847851e-21
2.658687192371965011e+02 7.596731550493978893e-21
2.655839536878460194e+02 7.302569490110490258e-21
2.652997974967999539e+02 7.011630624023596364e-21
2.650162487102368800e+02 6.724332634545551067e-21
2.647333053826793048e+02 6.441084871219132159e-21
2.644509655769491587e+02 6.162285032952322573e-21
2.641692273641239126e+02 5.888316093555413895e-21
2.638880888234919553e+02 5.619543490785037307e-21
2.636075480425096202e+02 5.356312595060788818e-21
2.633276031167573592e+02 5.098946470073484256e-21
2.630482521498970527e+02 4.847743933619547968e-21
2.627694932536288093e+02 4.602977923205274928e-21
2.624913245476485031e+02 4.364894167326001349e-21
2.622137441596059375e+02 4.133710159873574045e-21
2.619367502250619850e+02 3.909614431894508493e-21
2.616603408874477168e+02 3.692766111950176963e-21
2.613845142980222818e+02 3.483294763630488876e-21
2.611092686158322067e+02 3.281300486379667067e-21
2.608346020076699006e+02 3.086854263704598014e-21
2.605605126480334093e+02 2.899998541076184687e-21
2.602869987190857159e+02 2.720748014393578656e-21
2.600140584106147230e+02 2.549090608767649992e-21
2.597416899199931777e+02 2.384988626581669739e-21
2.594698914521388815e+02 2.228380043296502067e-21
2.591986612194758095e+02 2.079179929271646638e-21
2.589279974418939787e+02 1.937281975949326983e-21
2.586578983467115336e+02 1.802560105086245540e-21
2.583883621686352399e+02 1.674870140282286066e-21
2.581193871497225700e+02 1.554051520834689683e-21
2.578509715393431065e+02 1.439929038905643566e-21
2.575831135941406842e+02 1.332314582110112447e-21
2.573158115779959871e+02 1.231008864880342143e-21
2.570490637619881795e+02 1.135803133316869084e-21
2.567828684243587531e+02 1.046480829670174330e-21
2.565172238504734992e+02 9.628192040819441393e-22
2.562521283327864126e+02 8.845908627331371326e-22
2.559875801708024881e+02 8.115652430691917784e-22
2.557235776710418804e+02 7.435100082843459581e-22
2.554601191470036099e+02 6.801923547263481117e-22
2.551972029191293245e+02 6.213802273136988598e-22
2.549348273147681709e+02 5.668434394259053256e-22
2.546729906681407840e+02 5.163546950189008048e-22
2.544116913203045272e+02 4.696905119254841129e-22
2.541509276191180220e+02 4.266320464123247418e-22
2.538906979192066160e+02 3.869658200789061759e-22
2.536310005819276796e+02 3.504843510918562505e-22
2.533718339753360738e+02 3.169866925510267624e-22
2.531131964741503850e+02 2.862788814792811179e-22
2.528550864597183079e+02 2.581743025178758118e-22
2.525975023199836187e+02 2.324939708964391992e-22
2.523404424494518423e+02 2.090667396331820675e-22
2.520839052491575956e+02 1.877294362139976347e-22
2.518278891266310211e+02 1.683269342017102463e-22
2.515723924958649036e+02 1.507121653474793402e-22
2.513174137772819563e+02 1.347460778203600775e-22
2.510629513977023066e+02 1.202975461466190073e-22
2.508090037903111806e+02 1.072432383644978913e-22
2.505555693946264455e+02 9.546744576032722539e-23
2.503026466564670898e+02 8.486188036599201937e-23
2.500502340279211353e+02 7.532544517248004636e-23
2.497983299673141460e+02 6.676398175746474393e-23
2.495469329391778786e+02 5.908999974263348819e-23
2.492960414142189904e+02 5.222239219559680731e-23
2.490456538692882873e+02 4.608614077743660195e-23
2.487957687873494024e+02 4.061201411566892103e-23
2.485463846574487832e+02 3.573626255869486716e-23
2.482974999746846265e+02 3.140031214574642631e-23
2.480491132401771495e+02 2.755046031017592435e-23
2.478012229610381212e+02 2.413757552651755185e-23
2.475538276503410771e+02 2.111680281629363968e-23
2.473069258270916180e+02 1.844727674598962997e-23
2.470605160161977949e+02 1.609184328502127134e-23
2.468145967484409482e+02 1.401679164312220764e-23
2.465691665604460354e+02 1.219159697638552893e-23
2.463242239946531527e+02 1.058867463981959102e-23
2.460797675992882318e+02 9.183146471898204970e-24
2.458357959283347327e+02 7.952619423287102946e-24
2.455923075415048231e+02 6.876976687272549281e-24
2.453493010042112417e+02 5.938181353022428259e-24
2.451067748875389896e+02 5.120092483874510838e-24
2.448647277682173637e+02 4.408293420589810348e-24
2.446231582285922741e+02 3.789932022942745074e-24
2.443820648565981912e+02 3.253572491100026468e-24
2.441414462457310890e+02 2.789058349876859733e-24
2.439013009950207334e+02 2.387386132986568816e-24
2.436616277090036817e+02 2.040589269706136795e-24
2.434224249976961687e+02 1.741631651784768573e-24
2.431836914765672475e+02 1.484310342834066411e-24
2.429454257665122725e+02 1.263166884759184722e-24
2.427076264938258134e+02 1.073406654988492408e-24
2.424702922901760189e+02 9.108257333606523814e-25
2.422334217925776159e+02 7.717447476039374656e-25
2.419970136433663868e+02 6.529491805604284456e-25
2.417610664901728796e+02 5.516356398692586716e-25
2.415255789858968569e+02 4.653636110356828661e-25
2.412905497886814317e+02 3.920122370264888510e-25
2.410559775618877438e+02 3.297416911857631159e-25
2.408218609740696934e+02 2.769587348541116204e-25
2.405881986989483323e+02 2.322860761628080859e-25
2.403549894153875073e+02 1.945351716876522117e-25
2.401222318073681947e+02 1.626821376639628875e-25
2.398899245639644278e+02 1.358464620216741535e-25
2.396580663793181998e+02 1.132722323761119895e-25
2.394266559526152207e+02 9.431161813508383375e-26
2.391956919880605881e+02 7.841036691895304066e-26
2.389651731948544295e+02 6.509509643906454625e-26
2.387350982871681992e+02 5.396218277121001098e-26
2.385054659841203204e+02 4.466806455232444144e-26
2.382762750097528510e+02 3.692080000072414338e-26
2.380475240930074960e+02 3.047272981201985179e-26
2.378192119677023584e+02 2.511411393072782742e-26
2.375913373725084625e+02 2.066762396970822591e-26
2.373638990509264772e+02 1.698358568573248897e-26
2.371368957512638360e+02 1.393587746689890667e-26
2.369103262266114598e+02 1.141840129987959750e-26
2.366841892348212752e+02 9.342052219853222992e-27
2.364584835384831365e+02 7.632120863682724906e-27
2.362332079049026277e+02 6.226071509327120306e-27
2.360083611060783539e+02 5.071644953262441370e-27
2.357839419186797443e+02 4.125241814171660544e-27
2.355599491240248540e+02 3.350547414834654800e-27
2.353363815080582526e+02 2.717364342686473826e-27
2.351132378613292815e+02 2.200623177920190791e-27
2.348905169789697993e+02 1.779545758514630056e-27
2.346682176606731502e+02 1.436938773311665145e-27
2.344463387106718812e+02 1.158598483164096857e-27
2.342248789377169942e+02 9.328100089304530254e-28
2.340038371550560612e+02 7.499269330838944916e-28
2.337832121804123631e+02 6.020189751731357726e-28
2.335630028359636867e+02 4.825772533986041798e-28
2.333432079483213499e+02 3.862681652765668792e-28
2.331238263485095388e+02 3.087282370253981076e-28
2.329048568719441619e+02 2.463934285215877361e-28
2.326862983584128415e+02 1.963573605354365899e-28
2.324681496520539099e+02 1.562537732326673406e-28
2.322504096013362300e+02 1.241592472457566676e-28
2.320330770590390159e+02 9.851283662463560780e-29
2.318161508822314829e+02 7.804979052780184924e-29
2.315996299322531229e+02 6.174698983104182760e-29
2.313835130746932975e+02 4.877810665793051261e-29
2.311677991793720537e+02 3.847681859269650984e-29
2.309524871203197165e+02 3.030668325068977130e-29
2.307375757757580175e+02 2.383651012501703324e-29
2.305230640280800003e+02 1.872026142593332459e-29
2.303089507638310636e+02 1.468067737685416047e-29
2.300952348736894351e+02 1.149595878482915095e-29
2.298819152524471576e+02 8.988954676548363706e-30
2.296689907989911319e+02 7.018398829493660164e-30
2.294564604162837327e+02 5.471819084126645237e-30
2.292443230113446475e+02 4.259809919704276597e-30
2.290325774952313793e+02 3.311414063296370369e-30
2.288212227830213124e+02 2.570404706643922462e-30
2.286102577937927549e+02 1.992297778340773941e-30
2.283996814506065789e+02 1.541954970568651060e-30
2.281894926804880299e+02 1.191663956460382425e-30
2.279796904144083101e+02 9.196033874657923791e-31
2.277702735872667574e+02 7.086176119617488546e-31
2.275612411378723436e+02 5.452402621215050628e-31
2.273525920089262797e+02 4.189174635585195098e-31
2.271443251470038547e+02 3.213908883675022973e-31
2.269364395025367287e+02 2.462085771083576113e-31
2.267289340297954539e+02 1.883377146692365727e-31
2.265218076868717674e+02 1.438586203170196153e-31
2.263150594356614249e+02 1.097233197534196079e-31
2.261086882418463802e+02 8.356538493405759098e-32
2.259026930748781012e+02 6.355040251225221882e-32
2.256970729079599209e+02 4.825858454442607343e-32
2.254918267180303815e+02 3.659276429815493084e-32
2.252869534857459826e+02 2.770640639460070976e-32
2.250824521954644410e+02 2.094737000142042136e-32
2.248783218352278084e+02 1.581405003898131158e-32
2.246745613967459008e+02 1.192122798932856951e-32
2.244711698753797293e+02 8.973526276698929191e-33
2.242681462701246744e+02 6.744806949975030167e-33
2.240654895835945410e+02 5.062209665589087567e-33
2.238631988220047333e+02 3.793804383837658376e-33
2.236612729951564518e+02 2.839055747746954572e-33
2.234597111164202659e+02 2.121470850341799244e-33
2.232585122027200555e+02 1.582939660100706166e-33
