# Supplementary material for: Benchmarking Electronic-Structure Methods for the Description of Dark Transitions in Carbonyls at and Beyond the Franck–Condon Point
Source: J Phys Chem A. 2025 Sep 26;129(40):9355–67. doi: 10.1021/acs.jpca.5c05510 (PMC12516729; doi:10.1021/acs.jpca.5c05510)
Supplement: Supplementary file 2 [file jp5c05510_si_002.zip › dark-state-carbonyls-submission/nea_spectra_acetaldehyde/sample50_jsdiv/reduced_samples_50.xyz]

7
Properties=species:S:1:pos:R:3:masses:R:1 pbc="F F F"
C        5.39971623       6.09064471       5.85597317      12.01100000
C        6.83475897       6.02566368       5.88136151      12.01100000
O        7.62884758       7.00217437       5.90326453      15.99900000
H        4.99046664       7.18569759       6.07758142       1.00800000
H        5.21413705       5.56700024       6.78799082       1.00800000
H        4.76412422       5.42658031       5.06293884       1.00800000
H        7.33124550       5.11109010       6.06530205       1.00800000
7
Properties=species:S:1:pos:R:3:masses:R:1 pbc="F F F"
C        5.35883129       6.05941869       5.91643637      12.01100000
C        6.87795025       6.04954655       5.85143716      12.01100000
O        7.64788054       6.99988966       5.90054712      15.99900000
H        4.87182180       7.23005236       5.87401999       1.00800000
H        4.94141036       5.49978505       6.75292510       1.00800000
H        5.05491228       5.55105319       4.97084087       1.00800000
H        7.10226438       5.13323313       6.07526912       1.00800000
7
Properties=species:S:1:pos:R:3:masses:R:1 pbc="F F F"
C        5.39651572       6.12561439       5.94357605      12.01100000
C        6.89069131       6.01540739       5.87946220      12.01100000
O        7.57768944       6.99610415       5.89501436      15.99900000
H        5.00617768       7.14695490       5.65806647       1.00800000
H        4.94386876       5.51385822       6.69214369       1.00800000
H        5.24307404       5.53622970       4.97067766       1.00800000
H        7.29050859       4.89519160       5.78265469       1.00800000
7
Properties=species:S:1:pos:R:3:masses:R:1 pbc="F F F"
C        5.40074063       6.09810448       5.86377953      12.01100000
C        6.88703501       6.02105597       5.86214435      12.01100000
O        7.59002265       6.99685085       5.92040878      15.99900000
H        5.01248708       7.21385542       5.91925327       1.00800000
H        5.03649276       5.76607615       6.97845241       1.00800000
H        4.85847586       5.37438691       5.13170556       1.00800000
H        7.37363997       4.98656056       5.82825348       1.00800000
7
Properties=species:S:1:pos:R:3:masses:R:1 pbc="F F F"
C        5.38363240       6.08326167       5.87871510      12.01100000
C        6.86433297       6.04923614       5.94337090      12.01100000
O        7.63255783       6.99538289       5.86944945      15.99900000
H        4.89826717       6.94645413       6.08568051       1.00800000
H        4.83111656       5.62346161       6.65736963       1.00800000
H        4.99498181       5.61738440       4.98557007       1.00800000
H        7.35598159       5.01795746       5.79203659       1.00800000
7
Properties=species:S:1:pos:R:3:masses:R:1 pbc="F F F"
C        5.37932783       6.08065477       5.90772166      12.01100000
C        6.89703581       5.99782155       5.91700276      12.01100000
O        7.60475235       7.01888127       5.88307876      15.99900000
H        4.96211540       7.17237627       5.81176731       1.00800000
H        4.89523471       5.64526171       6.80578399       1.00800000
H        4.99510889       5.72127772       4.87914687       1.00800000
H        7.33083163       4.93707194       5.77619407       1.00800000
7
Properties=species:S:1:pos:R:3:masses:R:1 pbc="F F F"
C        5.34268051       6.10004019       5.85593869      12.01100000
C        6.87210695       6.01629711       5.91382793      12.01100000
O        7.62853152       7.01400689       5.89200821      15.99900000
H        5.10797923       7.21738233       5.94545520       1.00800000
H        5.02766947       5.45833749       6.85130385       1.00800000
H        5.11086573       5.43859192       5.23629664       1.00800000
H        7.29307219       4.98790497       5.75297326       1.00800000
7
Properties=species:S:1:pos:R:3:masses:R:1 pbc="F F F"
C        5.32878085       6.10241015       5.88483265      12.01100000
C        6.91778006       6.00553303       5.90440952      12.01100000
O        7.61873696       7.00397342       5.88125455      15.99900000
H        4.93404488       7.29470392       6.00959582       1.00800000
H        5.01168551       5.39868127       6.69967741       1.00800000
H        5.02101327       5.55966632       5.00839004       1.00800000
H        7.34969908       5.10843084       6.00698100       1.00800000
7
Properties=species:S:1:pos:R:3:masses:R:1 pbc="F F F"
C        5.37903932       6.05555534       5.89649583      12.01100000
C        6.85257692       6.03464395       5.89095119      12.01100000
O        7.65094385       7.02568538       5.89411589      15.99900000
H        4.96962076       7.11766659       5.78820157       1.00800000
H        4.89375746       5.53878522       6.68693234       1.00800000
H        4.87030632       5.69337768       5.16588245       1.00800000
H        7.24964743       4.87847999       5.90088415       1.00800000
7
Properties=species:S:1:pos:R:3:masses:R:1 pbc="F F F"
C        5.39765423       6.10669162       5.88139472      12.01100000
C        6.87658658       6.02025696       5.93619321      12.01100000
O        7.59080411       6.99555433       5.87019494      15.99900000
H        4.98784256       7.20270808       5.95723577       1.00800000
H        4.97101397       5.41722070       6.84150518       1.00800000
H        5.08559327       5.69231651       4.89846716       1.00800000
H        7.38552155       4.95640980       5.86521452       1.00800000
7
Properties=species:S:1:pos:R:3:masses:R:1 pbc="F F F"
C        5.32804084       6.07076196       5.91718930      12.01100000
C        6.88270649       6.05815548       5.91726607      12.01100000
O        7.65250927       6.98997138       5.88916624      15.99900000
H        4.88239063       7.13855065       5.71059283       1.00800000
H        4.98361361       5.54924949       6.82261603       1.00800000
H        5.11538575       5.48839159       4.89179244       1.00800000
H        7.22576717       5.15760930       5.63532137       1.00800000
7
Properties=species:S:1:pos:R:3:masses:R:1 pbc="F F F"
C        5.41936986       6.09986227       5.90910933      12.01100000
C        6.86900244       5.99569289       5.86313828      12.01100000
O        7.58024731       7.00912800       5.91482624      15.99900000
H        5.18968190       7.18032990       5.69871697       1.00800000
H        4.97097490       5.70514185       6.82001628       1.00800000
H        4.86159874       5.50781014       5.06772260       1.00800000
H        7.40688561       5.03400515       5.80783661       1.00800000
7
Properties=species:S:1:pos:R:3:masses:R:1 pbc="F F F"
C        5.41251460       6.12065257       5.88628464      12.01100000
C        6.89610552       5.99046255       5.93421489      12.01100000
O        7.57081444       7.00856856       5.87036704      15.99900000
H        5.01810376       7.08047500       6.02258839       1.00800000
H        5.05808787       5.53151356       6.57001289       1.00800000
H        5.04297662       5.69917674       5.01324986       1.00800000
H        7.21842543       4.93959888       5.91914382       1.00800000
7
Properties=species:S:1:pos:R:3:masses:R:1 pbc="F F F"
C        5.37219346       6.03519253       5.90075657      12.01100000
C        6.84308392       6.03433474       5.86951350      12.01100000
O        7.65510402       7.02464374       5.89915261      15.99900000
H        5.06790910       7.16347073       5.83176729       1.00800000
H        4.85508420       5.61431492       6.84552044       1.00800000
H        4.91595843       5.71277971       5.01231656       1.00800000
H        7.27304101       5.00059534       5.97702865       1.00800000
7
Properties=species:S:1:pos:R:3:masses:R:1 pbc="F F F"
C        5.39718496       6.07702897       5.91003133      12.01100000
C        6.87479529       6.02505771       5.83549076      12.01100000
O        7.60015581       7.01834524       5.93627127      15.99900000
H        5.24608505       7.28138473       5.50654657       1.00800000
H        5.09703156       5.66151890       6.99359041       1.00800000
H        4.76774055       5.39780301       5.09516068       1.00800000
H        7.19761748       4.86245766       5.77707377       1.00800000
7
Properties=species:S:1:pos:R:3:masses:R:1 pbc="F F F"
C        5.42976029       6.09607732       5.90404891      12.01100000
C        6.90080266       6.00963061       5.88087888      12.01100000
O        7.55295704       6.99646504       5.90427128      15.99900000
H        5.11507124       7.20241434       5.81283283       1.00800000
H        5.00522830       5.77757088       6.73873942       1.00800000
H        4.85840338       5.60138358       5.01227705       1.00800000
H        7.38085900       4.92593095       5.84687568       1.00800000
7
Properties=species:S:1:pos:R:3:masses:R:1 pbc="F F F"
C        5.38451202       6.07663684       5.84833751      12.01100000
C        6.88402762       6.03907068       5.87896482      12.01100000
O        7.62173273       7.00808635       5.90448190      15.99900000
H        5.00758424       7.13880756       5.99770977       1.00800000
H        5.08981467       5.54014211       6.90925671       1.00800000
H        4.67502978       5.58216557       5.11632819       1.00800000
H        7.23457188       4.94257941       6.07073964       1.00800000
7
Properties=species:S:1:pos:R:3:masses:R:1 pbc="F F F"
C        5.38425780       6.06352475       5.88921384      12.01100000
C        6.86691429       5.98438133       5.88412537      12.01100000
O        7.60745595       7.04217030       5.89686907      15.99900000
H        5.35062116       7.22842059       5.86119277       1.00800000
H        5.01086949       5.60146927       6.81011221       1.00800000
H        4.88666616       5.69351362       5.02627125       1.00800000
H        7.19239401       4.94720956       5.96872960       1.00800000
7
Properties=species:S:1:pos:R:3:masses:R:1 pbc="F F F"
C        5.39874317       6.05298820       5.91469934      12.01100000
C        6.87749593       6.01433597       5.89184968      12.01100000
O        7.58959373       7.01501777       5.88541379      15.99900000
H        5.21075278       7.16609406       5.83227058       1.00800000
H        4.95193280       5.66929872       6.81802069       1.00800000
H        5.03903113       5.87908908       4.83279553       1.00800000
H        7.22365728       4.95571537       5.96931617       1.00800000
7
Properties=species:S:1:pos:R:3:masses:R:1 pbc="F F F"
C        5.40386446       6.08447655       5.89994868      12.01100000
C        6.88466197       5.99719171       5.88512012      12.01100000
O        7.57041520       7.00718631       5.90070992      15.99900000
H        5.17823452       7.28270458       5.84446622       1.00800000
H        5.00963699       5.75821553       6.78076786       1.00800000
H        5.02920892       5.59861443       5.02638445       1.00800000
H        7.36628022       4.98404400       5.81395418       1.00800000
7
Properties=species:S:1:pos:R:3:masses:R:1 pbc="F F F"
C        5.34928448       6.05767011       5.87194777      12.01100000
C        6.85186077       5.99107023       5.92902008      12.01100000
O        7.63561700       7.03727325       5.87342432      15.99900000
H        5.25820920       7.26651067       6.04533769       1.00800000
H        4.89952224       5.54948307       6.82690880       1.00800000
H        5.05969279       5.70319904       4.96080043       1.00800000
H        7.37225904       5.01920273       5.87616198       1.00800000
7
Properties=species:S:1:pos:R:3:masses:R:1 pbc="F F F"
C        5.45338052       6.10519152       5.89689227      12.01100000
C        6.90274532       5.99519091       5.89996760      12.01100000
O        7.54160270       6.99488305       5.89674864      15.99900000
H        5.14676227       7.15613873       5.74561081       1.00800000
H        4.87301940       5.68110568       6.87669779       1.00800000
H        4.93493916       5.67677276       5.03218277       1.00800000
H        7.28046232       5.08184899       5.73345669       1.00800000
7
Properties=species:S:1:pos:R:3:masses:R:1 pbc="F F F"
C        5.37298865       6.09777648       5.88858608      12.01100000
C        6.89146203       5.99330647       5.82257467      12.01100000
O        7.58029750       6.99917367       5.92970988      15.99900000
H        5.19473470       7.20048491       5.85155446       1.00800000
H        5.04683266       5.82432789       6.94737764       1.00800000
H        4.89172341       5.48517606       5.09799232       1.00800000
H        7.58009427       5.12857727       5.98902380       1.00800000
7
Properties=species:S:1:pos:R:3:masses:R:1 pbc="F F F"
C        5.39127481       6.08307358       5.90515890      12.01100000
C        6.84706707       6.03705160       5.95486255      12.01100000
O        7.61116081       7.01379968       5.84545219      15.99900000
H        5.25543128       7.15240325       6.05481202       1.00800000
H        4.99829994       5.22722200       6.56357656       1.00800000
H        4.98982976       5.85168920       4.70497242       1.00800000
H        7.29106697       4.82905957       6.12615795       1.00800000
7
Properties=species:S:1:pos:R:3:masses:R:1 pbc="F F F"
C        5.33674128       6.07512311       5.88066044      12.01100000
C        6.89952039       6.06602248       5.92685665      12.01100000
O        7.63451468       6.99180094       5.87796599      15.99900000
H        4.96590639       7.05789573       5.92205287       1.00800000
H        5.04772633       5.44661910       6.83132197       1.00800000
H        4.90157772       5.68153894       4.88820343       1.00800000
H        7.27353206       4.97300670       5.91750284       1.00800000
7
Properties=species:S:1:pos:R:3:masses:R:1 pbc="F F F"
C        5.40739803       6.04623207       5.87481287      12.01100000
C        6.83110975       6.08346065       5.94379323      12.01100000
O        7.63662994       6.99314311       5.88307985      15.99900000
H        5.11511939       7.10142592       5.94074726       1.00800000
H        5.04677021       5.64183641       6.77082137       1.00800000
H        4.85713853       5.50125201       4.94608701       1.00800000
H        7.10937883       5.02972226       5.68812603       1.00800000
7
Properties=species:S:1:pos:R:3:masses:R:1 pbc="F F F"
C        5.38925388       6.10716484       5.89960403      12.01100000
C        6.87999188       5.97965985       5.91564112      12.01100000
O        7.59243045       7.01672710       5.87268198      15.99900000
H        5.09088862       7.06502021       5.94896239       1.00800000
H        5.03142600       5.47751088       6.70487721       1.00800000
H        5.02666992       5.80744922       4.86753993       1.00800000
H        7.31469248       5.06072181       6.02948313       1.00800000
7
Properties=species:S:1:pos:R:3:masses:R:1 pbc="F F F"
C        5.38146587       6.11071220       5.89935505      12.01100000
C        6.87142419       6.01027036       5.88867943      12.01100000
O        7.58511608       7.00854140       5.88446598      15.99900000
H        5.16841205       7.09370902       5.90414807       1.00800000
H        4.91088352       5.50390165       6.81926057       1.00800000
H        5.27942367       5.71829378       5.02542368       1.00800000
H        7.41594315       4.81770959       5.93922975       1.00800000
7
Properties=species:S:1:pos:R:3:masses:R:1 pbc="F F F"
C        5.37476534       6.04183919       5.90565958      12.01100000
C        6.80567548       6.10183040       5.86591091      12.01100000
O        7.67457223       6.99170020       5.90349661      15.99900000
H        4.99307723       7.17182752       5.81964515       1.00800000
H        5.03228579       5.48531287       6.85576288       1.00800000
H        5.10342370       5.44437542       4.98646842       1.00800000
H        7.08930959       5.02907118       5.92031443       1.00800000
7
Properties=species:S:1:pos:R:3:masses:R:1 pbc="F F F"
C        5.35528964       6.09458085       5.86998640      12.01100000
C        6.88911326       6.06342609       5.89287797      12.01100000
O        7.63657435       7.00112666       5.89178938      15.99900000
H        4.98025789       6.99304209       6.02183668       1.00800000
H        4.99447894       5.45385820       6.77364102       1.00800000
H        4.91442413       5.48930248       5.08350267       1.00800000
H        7.16988286       4.87393077       5.99276558       1.00800000
7
Properties=species:S:1:pos:R:3:masses:R:1 pbc="F F F"
C        5.41680415       6.09639290       5.86163710      12.01100000
C        6.89234287       5.97976366       5.90522903      12.01100000
O        7.56579795       7.01754333       5.90094000      15.99900000
H        5.26127815       7.24250937       5.84519480       1.00800000
H        4.98700276       5.66069522       6.93438507       1.00800000
H        4.74639136       5.62652861       5.10933636       1.00800000
H        7.41626199       4.99513601       5.78990396       1.00800000
7
Properties=species:S:1:pos:R:3:masses:R:1 pbc="F F F"
C        5.36841753       6.08446210       5.83956668      12.01100000
C        6.89208906       6.03842865       5.88890721      12.01100000
O        7.63086803       7.01451157       5.90629502      15.99900000
H        4.93986862       7.08851113       6.03326254       1.00800000
H        5.08553177       5.61845256       6.92332209       1.00800000
H        4.85612983       5.43265155       5.20728613       1.00800000
H        7.07619677       4.87650841       5.88742625       1.00800000
7
Properties=species:S:1:pos:R:3:masses:R:1 pbc="F F F"
C        5.40729547       6.09747993       5.90258528      12.01100000
C        6.85791002       5.99406051       5.87677372      12.01100000
O        7.61001712       7.02525229       5.88840274      15.99900000
H        5.09418191       7.03474478       5.95514083       1.00800000
H        4.84056336       5.53677305       6.71773994       1.00800000
H        5.08026818       5.66595639       5.03075592       1.00800000
H        7.21767372       4.98172907       6.02531694       1.00800000
7
Properties=species:S:1:pos:R:3:masses:R:1 pbc="F F F"
C        5.39819992       6.09370756       5.86960282      12.01100000
C        6.86913459       6.05656610       5.94093854      12.01100000
O        7.58325654       6.97394046       5.87635436      15.99900000
H        5.14256247       7.17891608       5.96544135       1.00800000
H        5.02415316       5.51782190       6.82414931       1.00800000
H        5.10149156       5.59702011       5.01348160       1.00800000
H        7.36385250       5.04002185       5.74555197       1.00800000
7
Properties=species:S:1:pos:R:3:masses:R:1 pbc="F F F"
C        5.38203486       6.03695678       5.86098777      12.01100000
C        6.87966619       6.02110347       5.90195980      12.01100000
O        7.62207697       7.02159843       5.89842076      15.99900000
H        5.08229000       7.24424852       5.91294599       1.00800000
H        5.03799511       5.72100277       6.86385690       1.00800000
H        4.83783425       5.69576383       5.13736877       1.00800000
H        7.12490696       5.01512252       5.85132719       1.00800000
7
Properties=species:S:1:pos:R:3:masses:R:1 pbc="F F F"
C        5.40495327       6.11548939       5.86658156      12.01100000
C        6.90512573       5.95179084       5.91266336      12.01100000
O        7.58905715       7.03204801       5.88551632      15.99900000
H        5.00697884       7.06908116       5.98950570       1.00800000
H        4.83785318       5.59992753       6.85444073       1.00800000
H        4.89766025       5.67513386       5.06442264       1.00800000
H        7.28817113       5.05627454       5.86775545       1.00800000
7
Properties=species:S:1:pos:R:3:masses:R:1 pbc="F F F"
C        5.36033750       6.06024780       5.88673381      12.01100000
C        6.87453847       6.02863984       5.90335322      12.01100000
O        7.60815204       7.00016575       5.89019322      15.99900000
H        5.08559448       7.27083230       5.85524070       1.00800000
H        5.01145815       5.64744009       6.88843441       1.00800000
H        5.15116972       5.71541677       5.02233544       1.00800000
H        7.37546144       5.01529277       5.80668971       1.00800000
7
Properties=species:S:1:pos:R:3:masses:R:1 pbc="F F F"
C        5.35443287       6.09094678       5.91890571      12.01100000
C        6.89964113       5.99744055       5.91747423      12.01100000
O        7.61160448       7.02246002       5.86457669      15.99900000
H        5.10979903       7.21877072       5.88452715       1.00800000
H        4.87683566       5.29819684       6.56770912       1.00800000
H        5.04637806       5.81854920       4.92099091       1.00800000
H        7.30711510       4.96557016       6.05445152       1.00800000
7
Properties=species:S:1:pos:R:3:masses:R:1 pbc="F F F"
C        5.34065132       6.11351862       5.92953191      12.01100000
C        6.89850642       5.98113767       5.92685363      12.01100000
O        7.63225994       7.02043820       5.86500069      15.99900000
H        4.78358220       7.02650360       5.90576853       1.00800000
H        4.92453143       5.46476538       6.54450693       1.00800000
H        5.15104062       5.71139615       4.82040656       1.00800000
H        7.33086954       5.05581018       5.91188223       1.00800000
7
Properties=species:S:1:pos:R:3:masses:R:1 pbc="F F F"
C        5.39424060       6.05374535       5.90817615      12.01100000
C        6.85513599       6.02524271       5.90026655      12.01100000
O        7.64137759       7.02772393       5.88949239      15.99900000
H        4.97024831       7.13200310       5.91732160       1.00800000
H        4.81154613       5.72509805       6.68120712       1.00800000
H        4.99618962       5.55585236       4.97900326       1.00800000
H        7.14556172       4.91659217       5.78757379       1.00800000
7
Properties=species:S:1:pos:R:3:masses:R:1 pbc="F F F"
C        5.33646924       6.04240424       5.90734139      12.01100000
C        6.85500564       6.08983623       5.83695359      12.01100000
O        7.65578787       6.98287293       5.92453143      15.99900000
H        5.05065521       7.16361592       5.70105194       1.00800000
H        5.09659805       5.66772493       6.89015643       1.00800000
H        4.91612313       5.46186133       5.06382250       1.00800000
H        7.32138300       5.11367045       5.91829658       1.00800000
7
Properties=species:S:1:pos:R:3:masses:R:1 pbc="F F F"
C        5.41503497       6.10594060       5.86449264      12.01100000
C        6.87423023       5.94719639       5.92636427      12.01100000
O        7.58019947       7.03713507       5.88480942      15.99900000
H        5.12789997       7.22320118       6.03879470       1.00800000
H        5.07791070       5.68801945       6.66553918       1.00800000
H        4.97096579       5.58996210       5.13125384       1.00800000
H        7.24248308       4.98702267       5.81339032       1.00800000
7
Properties=species:S:1:pos:R:3:masses:R:1 pbc="F F F"
C        5.37857023       6.08734932       5.91650743      12.01100000
C        6.86634408       6.02487894       5.89093010      12.01100000
O        7.61311781       7.00840611       5.89406141      15.99900000
H        5.10589568       7.15415819       5.79260547       1.00800000
H        4.96559571       5.58481583       6.82148289       1.00800000
H        5.08353254       5.53107400       4.88250367       1.00800000
H        7.27023129       4.97002521       5.80797043       1.00800000
7
Properties=species:S:1:pos:R:3:masses:R:1 pbc="F F F"
C        5.40567512       6.12593081       5.86943332      12.01100000
C        6.87429446       6.00535817       5.91301695      12.01100000
O        7.59534920       7.01260598       5.88068980      15.99900000
H        4.98100898       7.09317783       5.98615554       1.00800000
H        5.13932914       5.35122174       6.68618908       1.00800000
H        5.02690584       5.62741083       5.13098390       1.00800000
H        7.14232301       4.87448680       6.01120960       1.00800000
7
Properties=species:S:1:pos:R:3:masses:R:1 pbc="F F F"
C        5.33510792       6.06428633       5.85586660      12.01100000
C        6.87185879       6.06961068       5.96933372      12.01100000
O        7.66323238       6.99590005       5.84326680      15.99900000
H        4.88053453       7.14799927       6.34445245       1.00800000
H        4.93734315       5.29524045       6.52369657       1.00800000
H        4.96956896       5.70547563       4.93031202       1.00800000
H        7.29455644       5.03165905       6.10066251       1.00800000
7
Properties=species:S:1:pos:R:3:masses:R:1 pbc="F F F"
C        5.40389315       6.10390154       5.90174377      12.01100000
C        6.89333074       6.01962115       5.89540080      12.01100000
O        7.59033475       7.00309365       5.88415185      15.99900000
H        5.10437046       7.08239646       5.96403206       1.00800000
H        4.87392618       5.50857207       6.65387810       1.00800000
H        5.04274836       5.57363252       5.01757657       1.00800000
H        7.14251963       5.02521526       5.94900933       1.00800000
7
Properties=species:S:1:pos:R:3:masses:R:1 pbc="F F F"
C        5.39363821       6.08406470       5.91174156      12.01100000
C        6.92549134       5.99953507       5.89081084      12.01100000
O        7.56277745       6.99812306       5.89263137      15.99900000
H        5.01245689       7.23247998       5.81889864       1.00800000
H        5.00855754       5.73350672       6.80244385       1.00800000
H        5.05577723       5.74513207       4.89341518       1.00800000
H        7.26314057       5.03329340       5.87070680       1.00800000
7
Properties=species:S:1:pos:R:3:masses:R:1 pbc="F F F"
C        5.38710261       6.06889728       5.90416454      12.01100000
C        6.90426058       6.03665910       5.83388827      12.01100000
O        7.58874116       6.99432848       5.91735282      15.99900000
H        5.13849018       7.23554108       5.80407294       1.00800000
H        4.76278487       5.72542452       6.86619700       1.00800000
H        4.98251810       5.56850642       5.16222832       1.00800000
H        7.37489858       5.01354109       5.92914851       1.00800000
7
Properties=species:S:1:pos:R:3:masses:R:1 pbc="F F F"
C        5.42597464       6.07516900       5.88548776      12.01100000
C        6.87274067       6.03333683       5.90589795      12.01100000
O        7.61012047       7.01543648       5.89008250      15.99900000
H        4.89618094       6.97010500       5.92615362       1.00800000
H        4.99786426       5.70004692       6.86972884       1.00800000
H        4.99362724       5.65985950       4.92381538       1.00800000
H        6.94408354       4.84284099       5.83928471       1.00800000
7
Properties=species:S:1:pos:R:3:masses:R:1 pbc="F F F"
C        5.42664487       6.07213518       5.87945793      12.01100000
C        6.84639431       6.02974526       5.90184384      12.01100000
O        7.60718390       7.00037278       5.90761568      15.99900000
H        4.98364356       7.19493682       5.77912809       1.00800000
H        4.91125697       5.80761639       6.93874942       1.00800000
H        5.01546141       5.44929470       5.14571853       1.00800000
H        7.27394982       5.03903699       5.53725706       1.00800000
