# Supplementary material for: Benchmarking Electronic-Structure Methods for the Description of Dark Transitions in Carbonyls at and Beyond the Franck–Condon Point
Source: J Phys Chem A. 2025 Sep 26;129(40):9355–67. doi: 10.1021/acs.jpca.5c05510 (PMC12516729; doi:10.1021/acs.jpca.5c05510)
Supplement: Supplementary file 2 [file jp5c05510_si_002.zip › dark-state-carbonyls-submission/nea_spectra_acetaldehyde/spectra_sample50/adc2_avtz/absspec.specdata.n50.nm.cross.dat]

5.217602305140907220e+02 8.350675302987140734e-34
5.206646420978884180e+02 1.098298935445522308e-33
5.195736450582539874e+02 1.442536085685135534e-33
5.184872105933238799e+02 1.892082099825039752e-33
5.174053101416320715e+02 2.478337483537329349e-33
5.163279153796069068e+02 3.241814056257311786e-33
5.152549982190995479e+02 4.234702974840800967e-33
5.141865308049432315e+02 5.524144303893671608e-33
5.131224855125424256e+02 7.196383420012333333e-33
5.120628349454919999e+02 9.362046703082157017e-33
5.110075519332260114e+02 1.216282766171080028e-32
5.099566095286953100e+02 1.577994755424348341e-32
5.089099810060740197e+02 2.044484499107721296e-32
5.078676398584938738e+02 2.645266094945084026e-32
5.068295597958062899e+02 3.417922398037389748e-32
5.057957147423722972e+02 4.410241106876576114e-32
5.047660788348791812e+02 5.682896981074780421e-32
5.037406264201835029e+02 7.312814599368853604e-32
5.027193320531807785e+02 9.397377780641912390e-32
5.017021704947006242e+02 1.205969064236533180e-31
5.006891167094280490e+02 1.545514278177511268e-31
4.996801458638489066e+02 1.977958906158929431e-31
4.986752333242209829e+02 2.527952515136079437e-31
4.976743546545691856e+02 3.226472593171124422e-31
4.966774856147048922e+02 4.112391822923271091e-31
4.956846021582688309e+02 5.234418582495348663e-31
4.946956804307976654e+02 6.653495767479641102e-31
4.937106967678136584e+02 8.445761501730350120e-31
4.927296276929369014e+02 1.070619756948404232e-30
4.917524499160204527e+02 1.355311818618857665e-30
4.907791403313067917e+02 1.713368388698864090e-30
4.898096760156071241e+02 2.163066385693414323e-30
4.888440342265013783e+02 2.727071613521489126e-30
4.878821924005603137e+02 3.433451017593943552e-30
4.869241281515874107e+02 4.316908184825981846e-30
4.859698192688825884e+02 5.420288897979737980e-30
4.850192437155257039e+02 6.796412816066662952e-30
4.840723796266802879e+02 8.510298324447065077e-30
4.831292053079170046e+02 1.064186057102612248e-29
4.821896992335567802e+02 1.328917801288283567e-29
4.812538400450330869e+02 1.657244082487710034e-29
4.803216065492740086e+02 2.063871570830102468e-29
4.793929777171014166e+02 2.566768648629099419e-29
4.784679326816505522e+02 3.187855895638279463e-29
4.775464507368065483e+02 3.953835244021217126e-29
4.766285113356599368e+02 4.897184006328251930e-29
4.757140940889789817e+02 6.057344584678527781e-29
4.748031787637001457e+02 7.482146013631378211e-29
4.738957452814359499e+02 9.229499678143387255e-29
4.729917737169997167e+02 1.136941869926724066e-28
4.720912442969470248e+02 1.398641872511533471e-28
4.711941373981338756e+02 1.718236734886884959e-28
4.703004335462916288e+02 2.107986026066728294e-28
4.694101134146174559e+02 2.582621470396617698e-28
4.685231578223817337e+02 3.159818504481287208e-28
4.676395477335498185e+02 3.860752148812490798e-28
4.667592642554208737e+02 4.710751142105104574e-28
4.658822886372809648e+02 5.740066378191151240e-28
4.650086022690718437e+02 6.984772051574661389e-28
4.641381866800744547e+02 8.487820587547487299e-28
4.632710235376072774e+02 1.030027543717392307e-27
4.624070946457392211e+02 1.248274918936491606e-27
4.615463819440172415e+02 1.510707822629976110e-27
4.606888675062072593e+02 1.825826936075823863e-27
4.598345335390498576e+02 2.203675858188348895e-27
4.589833623810296785e+02 2.656102723787941933e-27
4.581353365011584629e+02 3.197062673897856019e-27
4.572904384977711061e+02 3.842966921060751578e-27
4.564486510973355280e+02 4.613084850323462380e-27
4.556099571532753885e+02 5.530006360890873879e-27
4.547743396448063891e+02 6.620172487963657477e-27
4.539417816757840569e+02 7.914483252117487022e-27
4.531122664735652847e+02 9.448992667467922424e-27
4.522857773878821490e+02 1.126570190198172901e-26
4.514622978897277221e+02 1.341346272510476752e-26
4.506418115702540490e+02 1.594900460001436411e-26
4.498243021396824020e+02 1.893810007985161850e-26
4.490097534262251315e+02 2.245688454766218639e-26
4.481981493750193977e+02 2.659334779543488842e-26
4.473894740470723264e+02 3.144901646394947811e-26
4.465837116182174213e+02 3.714084795567971094e-26
4.457808463780825150e+02 4.380335807916046826e-26
4.449808627290689174e+02 5.159100637424941472e-26
4.441837451853409107e+02 6.068086479017687868e-26
4.433894783718267831e+02 7.127559712607115107e-26
4.425980470232301514e+02 8.360677837767354579e-26
4.418094359830521398e+02 9.793858484188477012e-26
4.410236302026237354e+02 1.145718874869501570e-25
4.402406147401486578e+02 1.338487826712760806e-25
4.394603747597559504e+02 1.561575957551432162e-25
4.386828955305634850e+02 1.819383944604348595e-25
4.379081624257506178e+02 2.116890499533958339e-25
4.371361609216409647e+02 2.459718845105046231e-25
4.363668765967946683e+02 2.854209452297793093e-25
4.356002951311106131e+02 3.307499435184912788e-25
4.348364023049379057e+02 3.827608999687981717e-25
4.340751839981963940e+02 4.423535336686432501e-25
4.333166261895067919e+02 5.105354339267551318e-25
4.325607149553295585e+02 5.884330507577456324e-25
4.318074364691136111e+02 6.773035382138829234e-25
4.310567770004525414e+02 7.785474817032812125e-25
4.303087229142507795e+02 8.937225367391269410e-25
4.295632606698978861e+02 1.024558002063593020e-24
4.288203768204515995e+02 1.172970344728573315e-24
4.280800580118294647e+02 1.341079688443504136e-24
4.273422909820081941e+02 1.531227269276320210e-24
4.266070625602320661e+02 1.745993854581045503e-24
4.258743596662292816e+02 1.988219111801308185e-24
4.251441693094359380e+02 2.261021903549662524e-24
4.244164785882284150e+02 2.567821474088274713e-24
4.236912746891634924e+02 2.912359480055520304e-24
4.229685448862264252e+02 3.298722805027389852e-24
4.222482765400864082e+02 3.731367083326637272e-24
4.215304570973597151e+02 4.215140843471555821e-24
4.208150740898803974e+02 4.755310165883798582e-24
4.201021151339785433e+02 5.357583733076615904e-24
4.193915679297655856e+02 6.028138133664116258e-24
4.186834202604269421e+02 6.773643264339180832e-24
4.179776599915218753e+02 7.601287656667581549e-24
4.172742750702905141e+02 8.518803538354553344e-24
4.165732535249674129e+02 9.534491421816505825e-24
4.158745834641028409e+02 1.065724399670355851e-23
4.151782530758898702e+02 1.189656908777547392e-23
4.144842506274989660e+02 1.326261142554118720e-23
4.137925644644192289e+02 1.476617296468678415e-23
4.131031830098053774e+02 1.641873147487799195e-23
4.124160947638326320e+02 1.823245712039326761e-23
4.117312883030566013e+02 2.022022673961076036e-23
4.110487522797805582e+02 2.239563553297901962e-23
4.103684754214286841e+02 2.477300586912917503e-23
4.096904465299251683e+02 2.736739292358644060e-23
4.090146544810800151e+02 3.019458687341356255e-23
4.083410882239806483e+02 3.327111138441224957e-23
4.076697367803894281e+02 3.661421814543977927e-23
4.070005892441471929e+02 4.024187722721596281e-23
4.063336347805828836e+02 4.417276307084868879e-23
4.056688626259284547e+02 4.842623594430613157e-23
4.050062620867402643e+02 5.302231874322948386e-23
4.043458225393251837e+02 5.798166905578671917e-23
4.036875334291731861e+02 6.332554645955339498e-23
4.030313842703948808e+02 6.907577507147191354e-23
4.023773646451649597e+02 7.525470142946571289e-23
4.017254642031705885e+02 8.188514784581765181e-23
4.010756726610655960e+02 8.899036143747600860e-23
4.004279798019295527e+02 9.659395910638411313e-23
3.997823754747325324e+02 1.047198688129842524e-22
3.991388495938047072e+02 1.133922675574338617e-22
3.984973921383110564e+02 1.226355165548423976e-22
3.978579931517311365e+02 1.324740941619519575e-22
3.972206427413443066e+02 1.429325271821059397e-22
3.965853310777192178e+02 1.540353212418868039e-22
3.959520483942085320e+02 1.658068909952143232e-22
3.953207849864484729e+02 1.782714909678233254e-22
3.946915312118630936e+02 1.914531479055297745e-22
3.940642774891735485e+02 2.053755955323337872e-22
3.934390142979114557e+02 2.200622126580088608e-22
3.928157321779372069e+02 2.355359655980637614e-22
3.921944217289633343e+02 2.518193558809476402e-22
3.915750736100813469e+02 2.689343742168781988e-22
3.909576785392939087e+02 2.869024616889491587e-22
3.903422272930512236e+02 3.057444790994583986e-22
3.897287107057913431e+02 3.254806853621341452e-22
3.891171196694857599e+02 3.461307257736708380e-22
3.885074451331880709e+02 3.677136309258028544e-22
3.878996781025878136e+02 3.902478269317638572e-22
3.872938096395683374e+02 4.137511575391336638e-22
3.866898308617682005e+02 4.382409185851419695e-22
3.860877329421472837e+02 4.637339051212075149e-22
3.854875071085569402e+02 4.902464713924692528e-22
3.848891446433137844e+02 5.177946037061214782e-22
3.842926368827776287e+02 5.463940060616376213e-22
3.836979752169335711e+02 5.760601982481158785e-22
3.831051510889773795e+02 6.068086259413958948e-22
3.825141559949053089e+02 6.386547821582416711e-22
3.819249814831075014e+02 6.716143392499505848e-22
3.813376191539649653e+02 7.057032904452406683e-22
3.807520606594503647e+02 7.409380997854820983e-22
3.801682977027327297e+02 7.773358591370063422e-22
3.795863220377853509e+02 8.149144508180873346e-22
3.790061254689977659e+02 8.536927142453957178e-22
3.784276998507908161e+02 8.936906148888186416e-22
3.778510370872355679e+02 9.349294137271657923e-22
3.772761291316755319e+02 9.774318353231286614e-22
3.767029679863525189e+02 1.021222232585828859e-21
3.761315457020355097e+02 1.066326746265343825e-21
3.755618543776533897e+02 1.112773457227591306e-21
3.749938861599306961e+02 1.160592529590437005e-21
3.744276332430268894e+02 1.209816342864326070e-21
3.738630878681785248e+02 1.260479611332549309e-21
3.733002423233448326e+02 1.312619489028052804e-21
3.727390889428571086e+02 1.366275658813831106e-21
3.721796201070698658e+02 1.421490404251958009e-21
3.716218282420165906e+02 1.478308663149521287e-21
3.710657058190677731e+02 1.536778061896508210e-21
3.705112453545920062e+02 1.596948929957676062e-21
3.699584394096206097e+02 1.658874294144409353e-21
3.694072805895147553e+02 1.722609852569767900e-21
3.688577615436357178e+02 1.788213928476240454e-21
3.683098749650181389e+02 1.855747404416133597e-21
3.677636135900462477e+02 1.925273637555021674e-21
3.672189701981326948e+02 1.996858357153576712e-21
3.666759376114006272e+02 2.070569545557461042e-21
3.661345086943680371e+02 2.146477304283934671e-21
3.655946763536355775e+02 2.224653707031971211e-21
3.650564335375765950e+02 2.305172641655195807e-21
3.645197732360301188e+02 2.388109643319336149e-21
3.639846884799964073e+02 2.473541721213599884e-21
3.634511723413355071e+02 2.561547181294509568e-21
3.629192179324681433e+02 2.652205447608737240e-21
3.623888184060792241e+02 2.745596884763891784e-21
3.618599669548240740e+02 2.841802624093250468e-21
3.613326568110374524e+02 2.940904395988935637e-21
3.608068812464443909e+02 3.042984370758439199e-21
3.602826335718746122e+02 3.148125010191894664e-21
3.597599071369783132e+02 3.256408931813623472e-21
3.592386953299453012e+02 3.367918787532050200e-21
3.587189915772260065e+02 3.482737158102616040e-21
3.582007893432552805e+02 3.600946464479414581e-21
3.576840821301784104e+02 3.722628896760687387e-21
3.571688634775793503e+02 3.847866361034337541e-21
3.566551269622117388e+02 3.976740444009289996e-21
3.561428661977318484e+02 4.109332394883607440e-21
3.556320748344338085e+02 4.245723123457855346e-21
3.551227465589874441e+02 4.385993213059457350e-21
3.546148750941781600e+02 4.530222946410355359e-21
3.541084541986488716e+02 4.678492342151465971e-21
3.536034776666444941e+02 4.830881199344637386e-21
3.530999393277585341e+02 4.987469146911211647e-21
3.525978330466813304e+02 5.148335694645373155e-21
3.520971527229516482e+02 5.313560282166658093e-21
3.515978922907087281e+02 5.483222321956761650e-21
3.511000457184479728e+02 5.657401232466115020e-21
3.506036070087777148e+02 5.836176457182175479e-21
3.501085701981785974e+02 6.019627465526891685e-21
3.496149293567645486e+02 6.207833731500043954e-21
3.491226785880461989e+02 6.400874686108320987e-21
3.486318120286960607e+02 6.598829639820656104e-21
3.481423238483156410e+02 6.801777671564718092e-21
3.476542082492047712e+02 7.009797481129390967e-21
3.471674594661325273e+02 7.222967202257728851e-21
3.466820717661103686e+02 7.441364174201265708e-21
3.461980394481669805e+02 7.665064670055092448e-21
3.457153568431249937e+02 7.894143580793630065e-21
3.452340183133798632e+02 8.128674054576446615e-21
3.447540182526803392e+02 8.368727091578554415e-21
3.442753510859105859e+02 8.614371095312536953e-21
3.437980112688746885e+02 8.865671382140439954e-21
3.433219932880821261e+02 9.122689651409066275e-21
3.428472916605361434e+02 9.385483419371451840e-21
3.423739009335224637e+02 9.654105420770134635e-21
3.419018156844011287e+02 9.928602982638709714e-21
3.414310305203991902e+02 1.020901737551865676e-20
3.409615400784053918e+02 1.049538314787443006e-20
3.404933390247663851e+02 1.078772745001192176e-20
3.400264220550850496e+02 1.108606935425183713e-20
3.395607838940198917e+02 1.139041917847256985e-20
3.390964192950866618e+02 1.170077782040580462e-20
3.386333230404608230e+02 1.201713611023893544e-20
3.381714899407827488e+02 1.233947418914133752e-20
3.377109148349632051e+02 1.266776092128616760e-20
3.372515925899917875e+02 1.300195334678068110e-20
3.367935181007457004e+02 1.334199618264629870e-20
3.363366862898008094e+02 1.368782137860522546e-20
3.358810921072441715e+02 1.403934773393561961e-20
3.354267305304876459e+02 1.439648058105913266e-20
3.349735965640836639e+02 1.475911154082345902e-20
3.345216852395419664e+02 1.512711835365553875e-20
3.340709916151479320e+02 1.550036478988659402e-20
3.336215107757826672e+02 1.587870064161136166e-20
3.331732378327442348e+02 1.626196179744139986e-20
3.327261679235702445e+02 1.664997040047145708e-20
3.322802962118623782e+02 1.704253508870246725e-20
3.318356178871116526e+02 1.743945131608077954e-20
3.313921281645257864e+02 1.784050175122764774e-20
3.309498222848570776e+02 1.824545674987012246e-20
3.305086955142326701e+02 1.865407489595602485e-20
3.300687431439852730e+02 1.906610360546123816e-20
3.296299604904859848e+02 1.948127978599136431e-20
3.291923428949776280e+02 1.989933054445969865e-20
3.287558857234104153e+02 2.031997393440178780e-20
3.283205843662779557e+02 2.074291973388049885e-20
3.278864342384551378e+02 2.116787024445128591e-20
3.274534307790371486e+02 2.159452110131356782e-20
3.270215694511796869e+02 2.202256208457143235e-20
3.265908457419406545e+02 2.245167792147798815e-20
3.261612551621227567e+02 2.288154906964409890e-20
3.257327932461176943e+02 2.331185247145820832e-20
3.253054555517513222e+02 2.374226227038631810e-20
3.248792376601303999e+02 2.417245048040191775e-20
3.244541351754897391e+02 2.460208760052548768e-20
3.240301437250416825e+02 2.503084316732675036e-20
3.236072589588258097e+02 2.545838623925056329e-20
3.231854765495601782e+02 2.588438580775480787e-20
3.227647921924939283e+02 2.630851113148460586e-20
3.223452016052606268e+02 2.673043199103152777e-20
3.219267005277330327e+02 2.714981886322440585e-20
3.215092847218791121e+02 2.756634301534692234e-20
3.210929499716185092e+02 2.797967652115753384e-20
3.206776920826811192e+02 2.838949220207442663e-20
3.202635068824658333e+02 2.879546349836373378e-20
3.198503902199011577e+02 2.919726427660301258e-20
3.194383379653060615e+02 2.959456858106695636e-20
3.190273460102528134e+02 2.998705033797273899e-20
3.186174102674302731e+02 3.037438302270418299e-20
3.182085266705083200e+02 3.075623930118960486e-20
3.178006911740034184e+02 3.113229065751544821e-20
3.173938997531453765e+02 3.150220702059757151e-20
3.169881484037446739e+02 3.186565640329421778e-20
3.165834331420613239e+02 3.222230456770520973e-20
3.161797500046743608e+02 3.257181473056337307e-20
3.157770950483524075e+02 3.291384732256748384e-20
3.153754643499254939e+02 3.324805981522984558e-20
3.149748540061573294e+02 3.357410662832141057e-20
3.145752601336192811e+02 3.389163913027989039e-20
3.141766788685644656e+02 3.420030574302558017e-20
3.137791063668034326e+02 3.449975216149520603e-20
3.133825388035805304e+02 3.478962169688491531e-20
3.129869723734513514e+02 3.506955575109139425e-20
3.125924032901607461e+02 3.533919442818099942e-20
3.121988277865224291e+02 3.559817728691884314e-20
3.118062421142986409e+02 3.584614423647400866e-20
3.114146425440815733e+02 3.608273657541426016e-20
3.110240253651747935e+02 3.630759817203408651e-20
3.106343868854766015e+02 3.652037678195793986e-20
3.102457234313632739e+02 3.672072549685148611e-20
3.098580313475737853e+02 3.690830431598794464e-20
3.094713069970951551e+02 3.708278183038843380e-20
3.090855467610488176e+02 3.724383700730360946e-20
3.087007470385775036e+02 3.739116106097104897e-20
3.083169042467337704e+02 3.752445939388181499e-20
3.079340148203678496e+02 3.764345359125826700e-20
3.075520752120182237e+02 3.774788345009402176e-20
3.071710818918015207e+02 3.783750902297046684e-20
3.067910313473038286e+02 3.791211265594541213e-20
3.064119200834728645e+02 3.797150099913540728e-20
3.060337446225109943e+02 3.801550696818688743e-20
3.056565015037683679e+02 3.804399163466474771e-20
3.052801872836379289e+02 3.805684602348318844e-20
3.049047985354504817e+02 3.805399279586099375e-20
3.045303318493700999e+02 3.803538779690556577e-20
3.041567838322920352e+02 3.800102144779911822e-20
3.037841511077390919e+02 3.795091996368217367e-20
3.034124303157605027e+02 3.788514637967310285e-20
3.030416181128308608e+02 3.780380136902865956e-20
3.026717111717497914e+02 3.770702383920833270e-20
3.023027061815424190e+02 3.759499129354147449e-20
3.019345998473606301e+02 3.746791994828296323e-20
3.015673888903852458e+02 3.732606459706056027e-20
3.012010700477280238e+02 3.716971821703515218e-20
3.008356400723357069e+02 3.699921131348938506e-20
3.004710957328936729e+02 3.681491100200475088e-20
3.001074338137309496e+02 3.661721982985117232e-20
2.997446511147253432e+02 3.640657434067565055e-20
2.993827444512098168e+02 3.618344338900317620e-20
2.990217106538794383e+02 3.594832621343791375e-20
2.986615465686982702e+02 3.570175027974322006e-20
2.983022490568083640e+02 3.544426890716946624e-20
2.979438149944377869e+02 3.517645869346126074e-20
2.975862412728106392e+02 3.489891675589941084e-20
2.972295247980567865e+02 3.461225780749243507e-20
2.968736624911230706e+02 3.431711108901920080e-20
2.965186512876841789e+02 3.401411717902149324e-20
2.961644881380551624e+02 3.370392470504344330e-20
2.958111700071039536e+02 3.338718698040722727e-20
2.954586938741643962e+02 3.306455859158883810e-20
2.951070567329505820e+02 3.273669196182067084e-20
2.947562555914712448e+02 3.240423391688014098e-20
2.944062874719446654e+02 3.206782227914524873e-20
2.940571494107146577e+02 3.172808251589122784e-20
2.937088384581668947e+02 3.138562446748397680e-20
2.933613516786458035e+02 3.104103918059158514e-20
2.930146861503719720e+02 3.069489587079677555e-20
2.926688389653605782e+02 3.034773903805343937e-20
2.923238072293396499e+02 3.000008575730050622e-20
2.919795880616697445e+02 2.965242316523652693e-20
2.916361785952633454e+02 2.930520616277546767e-20
2.912935759765057355e+02 2.895885535106441598e-20
2.909517773651756443e+02 2.861375521715767756e-20
2.906107799343666329e+02 2.827025258352177123e-20
2.902705808704097876e+02 2.792865533350772613e-20
2.899311773727954460e+02 2.758923142278499358e-20
2.895925666540971406e+02 2.725220818450402651e-20
2.892547459398948035e+02 2.691777193364769416e-20
2.889177124686991647e+02 2.658606787368337162e-20
2.885814634918765478e+02 2.625720030622805134e-20
2.882459962735740078e+02 2.593123314203145977e-20
2.879113080906452637e+02 2.560819070916819250e-20
2.875773962325768593e+02 2.528805885193776197e-20
2.872442580014154032e+02 2.497078631161626224e-20
2.869118907116941841e+02 2.465628637790454711e-20
2.865802916903617756e+02 2.434443879770001050e-20
2.862494582767097882e+02 2.403509192569052899e-20
2.859193878223020420e+02 2.372806509926416429e-20
2.855900776909038541e+02 2.342315121835052595e-20
2.852615252584116092e+02 2.312011950908866858e-20
2.849337279127834108e+02 2.281871844866117621e-20
2.846066830539696184e+02 2.251867882726795229e-20
2.842803880938442376e+02 2.221971692204338466e-20
2.839548404561365942e+02 2.192153775676622358e-20
2.836300375763634065e+02 2.162383842048392758e-20
2.833059769017615963e+02 2.132631141767566493e-20
2.829826558912215546e+02 2.102864802232767328e-20
2.826600720152202939e+02 2.073054160828906770e-20
2.823382227557558508e+02 2.043169092852137039e-20
2.820171056062818025e+02 2.013180331635222897e-20
2.816967180716416692e+02 1.983059778258499967e-20
2.813770576680050794e+02 1.952780798330839064e-20
2.810581219228029113e+02 1.922318503446614284e-20
2.807399083746638553e+02 1.891650015069986152e-20
2.804224145733510341e+02 1.860754708763320391e-20
2.801056380796991903e+02 1.829614436862040802e-20
2.797895764655519883e+02 1.798213727901483073e-20
2.794742273137002826e+02 1.766539961320073720e-20
2.791595882178204420e+02 1.734583516195659621e-20
2.788456567824126182e+02 1.702337893014959233e-20
2.785324306227409465e+02 1.669799807728554217e-20
2.782199073647721548e+02 1.636969257600881966e-20
2.779080846451162188e+02 1.603849558626275114e-20
2.775969601109665632e+02 1.570447354542733765e-20
2.772865314200408875e+02 1.536772597734055695e-20
2.769767962405226172e+02 1.502838502564242641e-20
2.766677522510019003e+02 1.468661471933434790e-20
2.763593971404184799e+02 1.434260998079766577e-20
2.760517286080032022e+02 1.399659538872875312e-20
2.757447443632216277e+02 1.364882371051825283e-20
2.754384421257165627e+02 1.329957422048671574e-20
2.751328196252518410e+02 1.294915082209195871e-20
2.748278746016562195e+02 1.259787999370786501e-20
2.745236048047676150e+02 1.224610857884211429e-20
2.742200079943780793e+02 1.189420144269324729e-20
2.739170819401780363e+02 1.154253901773747995e-20
2.736148244217026217e+02 1.119151476158597188e-20
2.733132332282767152e+02 1.084153255064787363e-20
2.730123061589614508e+02 1.049300403319379576e-20
2.727120410225004434e+02 1.014634596522409686e-20
2.724124356372666966e+02 9.801977552128196212e-21
2.721134878312099659e+02 9.460317818476998283e-21
2.718151954418035530e+02 9.121783027434919254e-21
2.715175563159933745e+02 8.786784170230284409e-21
2.712205683101447562e+02 8.455724544888789818e-21
2.709242292899922404e+02 8.128997442049785354e-21
2.706285371305875742e+02 7.806983954149256671e-21
2.703334897162493462e+02 7.490050922609143619e-21
2.700390849405123390e+02 7.178549035922263221e-21
2.697453207060775071e+02 6.872811089704742100e-21
2.694521949247622388e+02 6.573150417914790383e-21
2.691597055174506181e+02 6.279859502536270008e-21
2.688678504140447103e+02 5.993208767122741279e-21
2.685766275534149372e+02 5.713445557701047286e-21
2.682860348833526132e+02 5.440793312686778740e-21
2.679960703605209460e+02 5.175450921658094044e-21
2.677067319504074021e+02 4.917592271115261735e-21
2.674180176272760150e+02 4.667365973714944487e-21
2.671299253741203188e+02 4.424895275939799524e-21
2.668424531826164525e+02 4.190278137751706905e-21
2.665555990530758095e+02 3.963587476491092317e-21
2.662693609943996762e+02 3.744871566140597171e-21
2.659837370240322798e+02 3.534154582063387080e-21
2.656987251679156543e+02 3.331437280474838328e-21
2.654143234604437112e+02 3.136697801198273820e-21
2.651305299444172761e+02 2.949892581702513713e-21
2.648473426709992964e+02 2.770957370014645664e-21
2.645647596996698212e+02 2.599808323842338409e-21
2.642827790981822318e+02 2.436343183126049090e-21
2.640013989425186196e+02 2.280442503257565292e-21
2.637206173168466421e+02 2.131970936351916942e-21
2.634404323134754122e+02 1.990778548222265149e-21
2.631608420328128091e+02 1.856702159085746237e-21
2.628818445833222199e+02 1.729566696500342025e-21
2.626034380814800215e+02 1.609186549595508771e-21
2.623256206517333453e+02 1.495366914297010253e-21
2.620483904264573880e+02 1.387905119947981716e-21
2.617717455459144844e+02 1.286591928483820658e-21
2.614956841582115317e+02 1.191212798112034510e-21
2.612202044192594599e+02 1.101549104274532582e-21
2.609453044927316228e+02 1.017379311510161076e-21
2.606709825500233819e+02 9.384800906869440637e-22
2.603972367702113502e+02 8.646273769196137776e-22
2.601240653400129759e+02 7.955973643242145606e-22
2.598514664537470367e+02 7.311674345767894957e-22
2.595794383132931102e+02 6.711170170302692133e-22
2.593079791280526933e+02 6.152283788973754874e-22
2.590370871149095251e+02 5.632873447186328611e-22
2.587667604981906493e+02 5.150839450028141603e-22
2.584969975096276471e+02 4.704129945442772771e-22
2.582277963883180973e+02 4.290746014873385469e-22
2.579591553806873208e+02 3.908746087189344935e-22
2.576910727404498402e+02 3.556249696255115580e-22
2.574235467285724326e+02 3.231440606493410279e-22
2.571565756132355318e+02 2.932569334210571533e-22
2.568901576697966220e+02 2.657955095330471396e-22
2.566242911807527207e+02 2.405987212506664402e-22
2.563589744357036011e+02 2.175126016399090127e-22
2.560942057313149576e+02 1.963903277214884575e-22
2.558299833712821680e+02 1.770922203464500735e-22
2.555663056662940278e+02 1.594857045299801175e-22
2.553031709339964834e+02 1.434452339815016292e-22
2.550405774989573331e+02 1.288521835344614833e-22
2.547785236926300456e+02 1.155947131112217508e-22
2.545170078533191429e+02 1.035676067622626186e-22
2.542560283261444454e+02 9.267209019675077623e-23
2.539955834630065112e+02 8.281563007856849357e-23
2.537356716225518198e+02 7.391171820062495924e-23
2.534762911701382677e+02 6.587964347492225432e-23
2.532174404778012331e+02 5.864425448935758951e-23
2.529591179242187877e+02 5.213571518786621039e-23
2.527013218946786992e+02 4.628925603122540201e-23
2.524440507810441829e+02 4.104492279406903462e-23
2.521873029817206771e+02 3.634732495222066961e-23
2.519310769016227027e+02 3.214538541512168206e-23
2.516753709521405256e+02 2.839209316310802702e-23
2.514201835511078400e+02 2.504426016011456653e-23
2.511655131227684024e+02 2.206228373047098868e-23
2.509113580977444542e+02 1.940991541507761328e-23
2.506577169130036395e+02 1.705403715816447339e-23
2.504045880118277125e+02 1.496444552201836558e-23
2.501519698437801367e+02 1.311364448377239565e-23
2.498998608646746789e+02 1.147664723615135593e-23
2.496482595365440034e+02 1.003078729295489018e-23
2.493971643276080954e+02 8.755539090146573401e-24
2.491465737122436792e+02 7.632348174537677922e-24
2.488964861709526701e+02 6.644470983969079965e-24
2.486469001903321612e+02 5.776824145286430881e-24
2.483978142630431876e+02 5.015843148794678116e-24
2.481492268877811114e+02 4.349350199846662374e-24
2.479011365692448123e+02 3.766430999133430919e-24
2.476535418181071009e+02 3.257320162593403604e-24
2.474064411509847616e+02 2.813294958963477667e-24
2.471598330904089664e+02 2.426577017269300373e-24
2.469137161647959147e+02 2.090241637336861230e-24
2.466680889084172463e+02 1.798134323075644080e-24
2.464229498613714497e+02 1.544794150221080730e-24
2.461782975695544451e+02 1.325383576813311045e-24
2.459341305846311911e+02 1.135624305371354513e-24
2.456904474640068656e+02 9.717388099282498994e-25
2.454472467707985572e+02 8.303971483173020231e-25
2.452045270738071281e+02 7.086686898527306310e-25
2.449622869474888205e+02 6.039784003814648266e-25
2.447205249719278584e+02 5.140673401891292866e-25
2.444792397328079971e+02 4.369570450413240789e-25
2.442384298213857221e+02 3.709174764031076524e-25
2.439980938344622814e+02 3.144382432945226597e-25
2.437582303743566001e+02 2.662028150503686523e-25
2.435188380488782514e+02 2.250654612197005089e-25
2.432799154713003702e+02 1.900306717671956189e-25
2.430414612603331932e+02 1.602348274521411951e-25
2.428034740400968587e+02 1.349299066177965247e-25
2.425659524400956855e+02 1.134690305068259678e-25
2.423288950951911431e+02 9.529366453102657831e-26
2.420923006455763016e+02 7.992230759357885015e-26
2.418561677367494553e+02 6.694051553198418268e-26
2.416204950194883168e+02 5.599211798309543066e-26
2.413852811498245217e+02 4.677150044244387817e-26
2.411505247890177941e+02 3.901683498799978336e-26
2.409162246035309352e+02 3.250415406232026165e-26
2.406823792650040446e+02 2.704217186542545948e-26
2.404489874502299642e+02 2.246776731981061948e-26
2.402160478411289262e+02 1.864205125070679731e-26
2.399835591247239108e+02 1.544694840656726308e-26
2.397515199931159486e+02 1.278223225728091617e-26
2.395199291434595636e+02 1.056295718471099723e-26
2.392887852779385867e+02 8.717238757185096976e-27
2.390580871037413999e+02 7.184338293173463478e-27
2.388278333330376029e+02 5.913012906665002940e-27
2.385980226829532000e+02 4.860096724561269713e-27
2.383686538755475794e+02 3.989283011260466047e-27
2.381397256377891836e+02 3.270080562832063419e-27
2.379112367015323173e+02 2.676920977129540126e-27
2.376831858034936715e+02 2.188396299539823937e-27
2.374555716852288469e+02 1.786609118022608594e-27
2.372283930931096165e+02 1.456619465030922596e-27
2.370016487783003640e+02 1.185974905419117567e-27
2.367753374967358013e+02 9.643119742871391445e-28
2.365494580090975205e+02 7.830187007566051003e-28
2.363240090807921661e+02 6.349493350167485820e-28
2.360989894819282711e+02 5.141836068811775623e-28
2.358743979872942305e+02 4.158239031566194488e-28
2.356502333763359900e+02 3.358246752565818745e-28
2.354264944331348488e+02 2.708491930835112872e-28
2.352031799463858306e+02 2.181494601562543196e-28
2.349802887093751167e+02 1.754657108152188455e-28
2.347578195199591562e+02 1.409424343586528244e-28
2.345357711805424117e+02 1.130583232306568519e-28
2.343141424980561851e+02 9.056793189542954929e-29
2.340929322839371025e+02 7.245316779392673650e-29
2.338721393541059683e+02 5.788302288914622119e-29
2.336517625289467048e+02 4.618020004014189814e-29
2.334318006332849791e+02 3.679349833705719125e-29
2.332122524963678813e+02 2.927500044560963295e-29
2.329931169518425804e+02 2.326125721499810533e-29
2.327743928377361158e+02 1.845779402923610398e-29
2.325560789964346213e+02 1.462637288073946981e-29
2.323381742746629470e+02 1.157453674723085376e-29
2.321206775234643658e+02 9.147041013365738912e-30
2.319035875981803940e+02 7.218842522280158497e-30
2.316869033584307260e+02 5.689372203987441078e-30
2.314706236680931113e+02 4.477863687348115805e-30
2.312547473952838573e+02 3.519549217908171928e-30
2.310392734123375647e+02 2.762566738959331043e-30
2.308242005957879712e+02 2.165449143135958408e-30
2.306095278263481987e+02 1.695089315869078630e-30
2.303952539888913122e+02 1.325093393186679944e-30
2.301813779724311075e+02 1.034450258767594573e-30
2.299678986701028407e+02 8.064582294198427713e-31
2.297548149791442995e+02 6.278605644858375995e-31
2.295421258008763914e+02 4.881502546099172493e-31
2.293298300406848682e+02 3.790118117041131316e-31
2.291179266080010279e+02 2.938737577177166610e-31
2.289064144162832974e+02 2.275504154332454323e-31
2.286952923829985878e+02 1.759556244583756442e-31
2.284845594296038485e+02 1.358742939409305852e-31
2.282742144815277925e+02 1.047803887023074307e-31
2.280642564681522799e+02 8.069213426267842442e-32
2.278546843227947534e+02 6.205700726585937529e-32
2.276454969826894796e+02 4.766052453689349740e-32
2.274366933889702125e+02 3.655401713632157981e-32
2.272282724866518890e+02 2.799752540644108573e-32
2.270202332246130652e+02 2.141471839459962999e-32
2.268125745555782089e+02 1.635736009515343828e-32
2.266052954361000786e+02 1.247734349389320501e-32
2.263983948265424146e+02 9.504714202893891342e-33
