# Supplementary material for: Benchmarking Electronic-Structure Methods for the Description of Dark Transitions in Carbonyls at and Beyond the Franck–Condon Point
Source: J Phys Chem A. 2025 Sep 26;129(40):9355–67. doi: 10.1021/acs.jpca.5c05510 (PMC12516729; doi:10.1021/acs.jpca.5c05510)
Supplement: Supplementary file 2 [file jp5c05510_si_002.zip › dark-state-carbonyls-submission/nea_spectra_acetaldehyde/spectra_sample50/cc23_svpd/absspec.specdata.n50.nm.cross.dat]

4.821583032812750957e+02 6.994590517628094893e-38
4.812225658403723401e+02 1.011371516283460970e-37
4.802904533854329543e+02 1.459692875706370984e-37
4.793619448927394728e+02 2.102880701526797990e-37
4.784370195008351061e+02 3.023919253042489227e-37
4.775156565089609444e+02 4.340384297762534640e-37
4.765978353755116359e+02 6.218543086329194763e-37
4.756835357165090841e+02 8.893068032100490808e-37
4.747727373040933685e+02 1.269454435087663206e-36
4.738654200650304915e+02 1.808777673673322255e-36
4.729615640792383715e+02 2.572502841462519594e-36
4.720611495783284113e+02 3.651986596737164590e-36
4.711641569441650290e+02 5.174938099355212524e-36
4.702705667074399116e+02 7.319541069356216491e-36
4.693803595462640601e+02 1.033392461806443468e-35
4.684935162847748984e+02 1.456295502318835234e-35
4.676100178917595258e+02 2.048502728164186749e-35
4.667298454792930329e+02 2.876248750448248592e-35
4.658529803013928472e+02 4.031059757988513525e-35
4.649794037526875172e+02 5.639167136353832528e-35
4.641090973671013558e+02 7.874331142998753469e-35
4.632420428165525550e+02 1.097527475705290823e-34
4.623782219096671042e+02 1.526933731977317730e-34
4.615176165905062931e+02 2.120450222003588121e-34
4.606602089373088802e+02 2.939267566779636310e-34
4.598059811612467911e+02 4.066805069933135720e-34
4.589549156051949126e+02 5.616565513398743857e-34
4.581069947425147006e+02 7.742684933464123763e-34
4.572622011758505778e+02 1.065407325829818832e-33
4.564205176359408256e+02 1.463332950951993772e-33
4.555819269804399596e+02 2.006199218684042312e-33
4.547464121927555993e+02 2.745417794010778614e-33
4.539139563808970479e+02 3.750130367663890559e-33
4.530845427763373436e+02 5.113142238435607248e-33
4.522581547328866804e+02 6.958778678541601817e-33
4.514347757255794704e+02 9.453265834032480628e-33
4.506143893495722068e+02 1.281841921849512350e-32
4.497969793190546852e+02 1.734965655250859224e-32
4.489825294661715134e+02 2.343965222938656666e-32
4.481710237399568086e+02 3.160933627252625129e-32
4.473624462052792410e+02 4.254843421942497280e-32
4.465567810417995815e+02 5.716837469550556103e-32
4.457540125429383693e+02 7.667119454146095765e-32
4.449541251148552874e+02 1.026390921886707848e-31
4.441571032754397379e+02 1.371505745115594986e-31
4.433629316533118185e+02 1.829307801234635983e-31
4.425715949868339862e+02 2.435456290856784368e-31
4.417830781231336346e+02 3.236520515464608376e-31
4.409973660171356187e+02 4.293198168002605417e-31
4.402144437306059785e+02 5.684445803878102762e-31
4.394342964312044160e+02 7.512768869753228567e-31
4.386569093915481972e+02 9.910982512028556123e-31
4.378822679882852071e+02 1.305083380120605928e-30
4.371103577011768948e+02 1.715397454504755449e-30
4.363411641121914499e+02 2.250589582286298800e-30
4.355746729046056771e+02 2.947358594482383004e-30
4.348108698621166468e+02 3.852785896736604235e-30
4.340497408679634646e+02 5.027152866693032116e-30
4.332912719040567708e+02 6.547488194280657497e-30
4.325354490501185865e+02 8.512024665634765013e-30
4.317822584828305708e+02 1.104578645945656776e-29
4.310316864749912042e+02 1.430757855797911743e-29
4.302837193946822367e+02 1.849871114443932979e-29
4.295383437044427524e+02 2.387386594776258670e-29
4.287955459604530120e+02 3.075460084357176431e-29
4.280553128117258552e+02 3.954609647826431128e-29
4.273176309993070277e+02 5.075787756458155043e-29
4.265824873554832948e+02 6.502939564441910170e-29
4.258498688029990831e+02 8.316154396195197092e-29
4.251197623542809652e+02 1.061553937359679478e-28
4.243921551106704442e+02 1.352597004016596259e-28
4.236670342616639573e+02 1.720290349637035216e-28
4.229443870841612920e+02 2.183947570161266271e-28
4.222242009417213353e+02 2.767514707715718041e-28
4.215064632838258376e+02 3.500621031927404898e-28
4.207911616451496570e+02 4.419853247574033090e-28
4.200782836448399280e+02 5.570297104449102699e-28
4.193678169858010278e+02 7.007398244020140135e-28
4.186597494539880699e+02 8.799203209330849875e-28
4.179540689177065360e+02 1.102905202805385507e-27
4.172507633269197527e+02 1.379880582543682199e-27
4.165498207125625072e+02 1.723270671894573552e-27
4.158512291858627350e+02 2.148198298699173554e-27
4.151549769376688914e+02 2.673033039873891788e-27
4.144610522377844859e+02 3.320042085874161058e-27
4.137694434343096077e+02 4.116161238442857419e-27
4.130801389529886478e+02 5.093906012577792585e-27
4.123931272965645007e+02 6.292445688482741737e-27
4.117083970441395877e+02 7.758866362334488925e-27
4.110259368505426778e+02 9.549652597510223046e-27
4.103457354457023598e+02 1.173242120026952230e-26
4.096677816340269942e+02 1.438794495300809595e-26
4.089920642937900084e+02 1.761250884788618978e-26
4.083185723765220700e+02 2.152064648308932976e-26
4.076472949064085469e+02 2.624830981671939120e-26
4.069782209796937877e+02 3.195653141573210261e-26
4.063113397640902349e+02 3.883564467736535251e-26
4.056466404981940173e+02 4.711013421590556629e-26
4.049841124909062273e+02 5.704419566455645352e-26
4.043237451208595417e+02 6.894809149312250579e-26
4.036655278358507530e+02 8.318539702459297160e-26
4.030094501522786459e+02 1.001812385677112871e-25
4.023555016545872149e+02 1.204316333697908118e-25
4.017036719947149095e+02 1.445140488153695685e-25
4.010539508915485953e+02 1.730993058107440773e-25
4.004063281303828603e+02 2.069649584379389805e-25
3.997607935623847197e+02 2.470102885455189773e-25
3.991173371040639495e+02 2.942730597547737068e-25
3.984759487367473412e+02 3.499481801597313323e-25
3.978366185060592670e+02 4.154084265253836705e-25
3.971993365214063942e+02 4.922273847544335977e-25
3.965640929554677996e+02 5.822047614908962592e-25
3.959308780436898587e+02 6.873942196328603752e-25
3.952996820837857967e+02 8.101338858955364408e-25
3.946704954352400136e+02 9.530796710472612977e-25
3.940433085188177529e+02 1.119241532680949254e-24
3.934181118160784649e+02 1.312022796028027734e-24
3.927948958688945140e+02 1.535262630029027400e-24
3.921736512789742051e+02 1.793281753325478986e-24
3.915543687073892443e+02 2.090931417739154408e-24
3.909370388741068609e+02 2.433645684912046566e-24
3.903216525575264200e+02 2.827496974899944288e-24
3.897082005940198997e+02 3.279254823523567414e-24
3.890966738774772580e+02 3.796447738139004839e-24
3.884870633588558917e+02 4.387427989255801780e-24
3.878793600457340744e+02 5.061439118269757874e-24
3.872735550018691129e+02 5.828685879778232416e-24
3.866696393467590269e+02 6.700406270947095285e-24
3.860676042552086074e+02 7.688945230766836426e-24
3.854674409568999636e+02 8.807829519516809213e-24
3.848691407359660275e+02 1.007184321425593410e-23
3.842726949305690596e+02 1.149710318073647831e-23
3.836780949324825656e+02 1.310113380706312287e-23
3.830853321866769647e+02 1.490294021108351862e-23
3.824943981909094646e+02 1.692307906349153447e-23
3.819052844953176304e+02 1.918372610366679053e-23
3.813179827020162520e+02 2.170873936722027472e-23
3.807324844646989277e+02 2.452371709502724176e-23
3.801487814882420935e+02 2.765604925525026617e-23
3.795668655283134285e+02 3.113496158455561673e-23
3.789867283909840125e+02 3.499155104450569956e-23
3.784083619323434391e+02 3.925881159600176981e-23
3.778317580581186235e+02 4.397164922058275841e-23
3.772569087232964762e+02 4.916688516417597826e-23
3.766838059317497027e+02 5.488324644810656849e-23
3.761124417358659002e+02 6.116134278510410661e-23
3.755428082361802353e+02 6.804362915570280453e-23
3.749748975810114757e+02 7.557435344336950761e-23
3.744087019661010345e+02 8.379948869503976484e-23
3.738442136342558797e+02 9.276664976712562326e-23
3.732814248749936041e+02 1.025249943345501990e-22
3.727203280241920993e+02 1.131251084803613961e-22
3.721609154637411052e+02 1.246188773439135503e-22
3.716031796211976825e+02 1.370593415835630476e-22
3.710471129694445267e+02 1.505005407018818463e-22
3.704927080263512948e+02 1.649973445834665644e-22
3.699399573544388318e+02 1.806052749026445397e-22
3.693888535605471475e+02 1.973803183656376037e-22
3.688393892955050433e+02 2.153787340530661280e-22
3.682915572538040578e+02 2.346568574178244496e-22
3.677453501732742893e+02 2.552709037638939836e-22
3.672007608347636847e+02 2.772767742766170420e-22
3.666577820618201713e+02 3.007298678875263538e-22
3.661164067203758350e+02 3.256849024303540383e-22
3.655766277184350770e+02 3.521957486724228442e-22
3.650384380057646467e+02 3.803152808814523571e-22
3.645018305735868012e+02 4.100952476061305651e-22
3.639667984542748513e+02 4.415861663044464271e-22
3.634333347210518355e+02 4.748372453435071416e-22
3.629014324876914657e+02 5.098963367146643242e-22
3.623710849082216896e+02 5.468099225572136233e-22
3.618422851766314352e+02 5.856231382620519539e-22
3.613150265265788903e+02 6.263798345348648412e-22
3.607893022311031928e+02 6.691226803389902928e-22
3.602651056023385649e+02 7.138933081158711872e-22
3.597424299912302104e+02 7.607325021012614048e-22
3.592212687872535071e+02 8.096804299258437064e-22
3.587016154181353613e+02 8.607769170185736532e-22
3.581834633495776643e+02 9.140617626298381292e-22
3.576668060849838184e+02 9.695750955715139505e-22
3.571516371651866848e+02 1.027357767044195892e-21
3.566379501681798843e+02 1.087451777201950474e-21
3.561257387088507471e+02 1.149900731405837878e-21
3.556149964387157070e+02 1.214750321453370715e-21
3.551057170456581389e+02 1.282048826455485559e-21
3.545978942536681870e+02 1.351847627480542448e-21
3.540915218225850936e+02 1.424201729607586587e-21
3.535865935478415167e+02 1.499170284641991909e-21
3.530831032602101232e+02 1.576817107454996066e-21
3.525810448255523397e+02 1.657211178723864931e-21
3.520804121445693795e+02 1.740427126777879157e-21
3.515811991525548592e+02 1.826545681301708743e-21
3.510833998191504293e+02 1.915654091813549786e-21
3.505870081481024272e+02 2.007846504120619961e-21
3.500920181770216004e+02 2.103224288355484020e-21
3.495984239771439093e+02 2.201896312707403619e-21
3.491062196530942856e+02 2.303979157574851324e-21
3.486153993426516422e+02 2.409597265567415212e-21
3.481259572165159852e+02 2.518883023563900136e-21
3.476378874780782553e+02 2.631976773873493503e-21
3.471511843631906231e+02 2.749026752430782401e-21
3.466658421399403665e+02 2.870188952865080631e-21
3.461818551084242586e+02 2.995626916200531410e-21
3.456992176005258557e+02 3.125511446846195452e-21
3.452179239796940351e+02 3.260020256405267672e-21
3.447379686407235795e+02 3.399337537650979138e-21
3.442593460095374098e+02 3.543653471765586868e-21
3.437820505429712625e+02 3.693163672602922580e-21
3.433060767285592192e+02 3.848068572300002527e-21
3.428314190843217943e+02 4.008572753017615777e-21
3.423580721585551601e+02 4.174884229926814850e-21
3.418860305296228717e+02 4.347213690771419519e-21
3.414152888057483324e+02 4.525773697425639450e-21
3.409458416248100434e+02 4.710777854832012990e-21
3.404776836541376497e+02 4.902439952555555426e-21
3.400108095903100889e+02 5.100973083931853436e-21
3.395452141589554458e+02 5.306588747435819888e-21
3.390808921145521708e+02 5.519495934466847451e-21
3.386178382402321176e+02 5.739900207255349161e-21
3.381560473475853428e+02 5.968002770065191785e-21
3.376955142764659854e+02 6.203999536317608394e-21
3.372362338948005345e+02 6.448080193719673732e-21
3.367782010983967211e+02 6.700427268966441894e-21
3.363214108107546849e+02 6.961215193122845491e-21
3.358658579828793904e+02 7.230609368404129899e-21
3.354115375930944651e+02 7.508765236777781662e-21
3.349584446468580268e+02 7.795827350627075357e-21
3.345065741765791927e+02 8.091928445657961726e-21
3.340559212414369199e+02 8.397188516309877634e-21
3.336064809271997547e+02 8.711713894150853695e-21
3.331582483460471735e+02 9.035596330104303152e-21
3.327112186363924593e+02 9.368912081859740093e-21
3.322653869627069980e+02 9.711721008462705472e-21
3.318207485153457128e+02 1.006406567483871501e-20
3.313772985103743167e+02 1.042597046987296885e-20
3.309350321893977025e+02 1.079744074261309955e-20
3.304939448193896396e+02 1.117846196216472989e-20
3.300540316925239495e+02 1.156899890787815459e-20
3.296152881260072149e+02 1.196899489744484498e-20
3.291777094619124000e+02 1.237837106150489561e-20
3.287412910670140604e+02 1.279702567426884913e-20
3.283060283326248623e+02 1.322483355045088727e-20
3.278719166744332938e+02 1.366164551945241387e-20
3.274389515323427418e+02 1.410728798819829681e-20
3.270071283703118752e+02 1.456156260427713786e-20
3.265764426761961090e+02 1.502424603104519388e-20
3.261468899615907162e+02 1.549508984609907349e-20
3.257184657616743948e+02 1.597382057398464789e-20
3.252911656350553358e+02 1.646013986317820740e-20
3.248649851636168364e+02 1.695372481624418713e-20
3.244399199523658126e+02 1.745422848064247023e-20
3.240159656292811974e+02 1.796128050593750686e-20
3.235931178451644428e+02 1.847448797116288628e-20
3.231713722734904763e+02 1.899343638384805332e-20
3.227507246102602494e+02 1.951769084974101727e-20
3.223311705738544219e+02 2.004679740960772235e-20
3.219127059048880142e+02 2.058028453668895530e-20
3.214953263660661378e+02 2.111766478551070369e-20
3.210790277420411485e+02 2.165843657981256808e-20
3.206638058392708217e+02 2.220208612445642494e-20
3.202496564858772103e+02 2.274808942334700943e-20
3.198365755315072647e+02 2.329591438271629769e-20
3.194245588471937936e+02 2.384502297664426709e-20
3.190136023252185851e+02 2.439487344948037798e-20
3.186037018789749595e+02 2.494492252794897715e-20
3.181948534428331072e+02 2.549462761422462676e-20
3.177870529720053696e+02 2.604344893020165705e-20
3.173802964424126571e+02 2.659085158260006894e-20
3.169745798505523453e+02 2.713630751848917047e-20
3.165698992133669663e+02 2.767929734129055878e-20
3.161662505681136395e+02 2.821931195837692699e-20
3.157636299722348667e+02 2.875585403300668350e-20
3.153620335032301227e+02 2.928843921553857370e-20
3.149614572585285828e+02 2.981659713162913909e-20
3.145618973553625892e+02 3.033987210841733197e-20
3.141633499306420845e+02 3.085782362349563096e-20
3.137658111408303512e+02 3.137002646571546538e-20
3.133692771618204915e+02 3.187607060151549563e-20
3.129737441888124181e+02 3.237556074542131839e-20
3.125792084361916068e+02 3.286811563857114093e-20
3.121856661374080772e+02 3.335336704448314361e-20
3.117931135448566806e+02 3.383095847670027420e-20
3.114015469297577852e+02 3.430054367833834768e-20
3.110109625820397810e+02 3.476178487880798153e-20
3.106213568102214140e+02 3.521435085798899463e-20
3.102327259412957119e+02 3.565791485279569111e-20
3.098450663206145350e+02 3.609215234529071195e-20
3.094583743117740369e+02 3.651673877518379539e-20
3.090726462965006931e+02 3.693134722260554809e-20
3.086878786745391494e+02 3.733564610939461499e-20
3.083040678635392737e+02 3.772929696871828218e-20
3.079212102989457094e+02 3.811195233359548048e-20
3.075393024338870873e+02 3.848325379478006800e-20
3.071583407390667730e+02 3.884283027745972651e-20
3.067783217026540683e+02 3.919029658432177856e-20
3.063992418301760381e+02 3.952525224974519900e-20
3.060210976444111566e+02 3.984728074622222868e-20
3.056438856852817594e+02 4.015594907963282114e-20
3.052676025097497927e+02 4.045080780475158656e-20
3.048922446917111415e+02 4.073139148644082259e-20
3.045178088218922312e+02 4.099721962545007606e-20
3.041442915077462885e+02 4.124779806071444394e-20
3.037716893733513643e+02 4.148262085263403472e-20
3.033999990593082998e+02 4.170117264413471797e-20
3.030292172226398861e+02 4.190293148849608148e-20
3.026593405366907064e+02 4.208737212510955095e-20
3.022903656910275458e+02 4.225396967663180500e-20
3.019222893913405983e+02 4.240220373355636197e-20
3.015551083593454678e+02 4.253156278516854234e-20
3.011888193326859664e+02 4.264154894929437247e-20
3.008234190648373101e+02 4.273168294731072661e-20
3.004589043250102236e+02 4.280150926566331910e-20
3.000952718980558416e+02 4.285060144071733816e-20
2.997325185843710642e+02 4.287856740022237934e-20
2.993706411998048793e+02 4.288505479207340934e-20
2.990096365755649117e+02 4.286975622942236924e-20
2.986495015581251096e+02 4.283241438058053395e-20
2.982902330091339991e+02 4.277282683255012342e-20
2.979318278053233939e+02 4.269085065843549412e-20
2.975742828384177869e+02 4.258640662137781523e-20
2.972175950150447648e+02 4.245948295100670512e-20
2.968617612566458206e+02 4.231013863264613277e-20
2.965067784993870532e+02 4.213850615458880826e-20
2.961526436940724807e+02 4.194479366459847219e-20
2.957993538060555920e+02 4.172928649330746353e-20
2.954469058151534000e+02 4.149234800928372972e-20
2.950952967155598117e+02 4.123441977812291367e-20
2.947445235157608181e+02 4.095602100589848096e-20
2.943945832384490018e+02 4.065774725555606194e-20
2.940454729204397495e+02 4.034026843327042250e-20
2.936971896125875219e+02 4.000432605029526895e-20
2.933497303797026348e+02 3.965072977430857137e-20
2.930030923004690635e+02 3.928035329261430068e-20
2.926572724673623043e+02 3.889412951768734631e-20
2.923122679865682585e+02 3.849304517336778319e-20
2.919680759779024015e+02 3.807813480742917665e-20
2.916246935747299176e+02 3.765047428318971653e-20
2.912821179238856075e+02 3.721117380922623062e-20
2.909403461855953310e+02 3.676137057202883899e-20
2.905993755333973922e+02 3.630222104152993745e-20
2.902592031540644371e+02 3.583489302381044695e-20
2.899198262475264301e+02 3.536055753887355127e-20
2.895812420267934613e+02 3.488038060414858747e-20
2.892434477178796897e+02 3.439551500630176113e-20
2.889064405597276277e+02 3.390709214497475369e-20
2.885702178041325396e+02 3.341621403220992738e-20
2.882347767156684881e+02 3.292394553055531798e-20
2.879001145716130736e+02 3.243130691115825350e-20
2.875662286618749022e+02 3.193926681057161643e-20
2.872331162889195753e+02 3.144873566149939251e-20
2.869007747676974986e+02 3.096055966835599282e-20
2.865692014255715208e+02 3.047551539329960338e-20
2.862383936022454805e+02 2.999430501239063198e-20
2.859083486496928117e+02 2.951755229476370205e-20
2.855790639320860578e+02 2.904579935024091563e-20
2.852505368257269538e+02 2.857950418273472304e-20
2.849227647189759978e+02 2.811903907816249679e-20
2.845957450121840679e+02 2.766468984651999134e-20
2.842694751176231875e+02 2.721665592832489114e-20
2.839439524594184263e+02 2.677505136596181995e-20
2.836191744734800295e+02 2.633990663064377695e-20
2.832951386074363427e+02 2.591117128587521689e-20
2.829718423205666795e+02 2.548871745857742116e-20
2.826492830837349288e+02 2.507234407955453809e-20
2.823274583793238435e+02 2.466178184585386796e-20
2.820063657011693294e+02 2.425669884894340346e-20
2.816860025544953601e+02 2.385670680461275731e-20
2.813663664558494588e+02 2.346136781321579373e-20
2.810474549330386367e+02 2.307020157243161930e-20
2.807292655250654434e+02 2.268269295921913400e-20
2.804117957820646438e+02 2.229829989317237520e-20
2.800950432652407471e+02 2.191646139012406038e-20
2.797790055468049104e+02 2.153660571264685433e-20
2.794636802099136048e+02 2.115815852312560836e-20
2.791490648486063151e+02 2.078055094531471684e-20
2.788351570677450013e+02 2.040322744179629690e-20
2.785219544829528218e+02 2.002565341746570931e-20
2.782094547205540493e+02 1.964732246308837991e-20
2.778976554175139313e+02 1.926776315802197264e-20
2.775865542213792310e+02 1.888654535732486944e-20
2.772761487902191675e+02 1.850328589557339349e-20
2.769664367925663555e+02 1.811765364769248188e-20
2.766574159073586543e+02 1.772937389584203951e-20
2.763490838238811875e+02 1.733823196076022648e-20
2.760414382417085903e+02 1.694407606581042686e-20
2.757344768706479385e+02 1.654681941215194072e-20
2.754281974306819052e+02 1.614644145380871083e-20
2.751225976519123151e+02 1.574298837178297207e-20
2.748176752745038698e+02 1.533657275659908187e-20
2.745134280486288958e+02 1.492737251861226438e-20
2.742098537344115243e+02 1.451562905493291567e-20
2.739069501018728943e+02 1.410164471076053377e-20
2.736047149308767530e+02 1.368577958116713181e-20
2.733031460110748867e+02 1.326844770680536922e-20
2.730022411418534602e+02 1.285011272354195230e-20
2.727019981322794138e+02 1.243128303155572843e-20
2.724024148010474278e+02 1.201250655392625622e-20
2.721034889764266040e+02 1.159436515812580125e-20
2.718052184962087381e+02 1.117746881610381920e-20
2.715076012076556253e+02 1.076244957978948713e-20
2.712106349674475041e+02 1.034995544887709628e-20
2.709143176416313850e+02 9.940644206706287867e-21
2.706186471055702327e+02 9.535177297970450877e-21
2.703236212438922053e+02 9.134213818939662482e-21
2.700292379504396081e+02 8.738404686947353571e-21
2.697354951282197248e+02 8.348387051161373178e-21
2.694423906893540561e+02 7.964779001224994917e-21
2.691499225550296615e+02 7.588174624347155200e-21
2.688580886554494782e+02 7.219139454925835243e-21
2.685668869297836636e+02 6.858206353958459153e-21
2.682763153261212778e+02 6.505871848415592480e-21
2.679863718014216829e+02 6.162592953572420789e-21
2.676970543214671352e+02 5.828784494107509021e-21
2.674083608608146960e+02 5.504816932706654145e-21
2.671202894027495063e+02 5.191014708057023851e-21
2.668328379392372653e+02 4.887655077566390669e-21
2.665460044708781311e+02 4.594967454001164872e-21
2.662597870068599946e+02 4.313133219551755133e-21
2.659741835649124369e+02 4.042285995694016781e-21
2.656891921712611406e+02 3.782512342651488485e-21
2.654048108605823018e+02 3.533852858323177130e-21
2.651210376759576661e+02 3.296303643248838547e-21
2.648378706688289981e+02 3.069818095547785277e-21
2.645553078989544247e+02 2.854308997795977101e-21
2.642733474343634157e+02 2.649650856480103314e-21
2.639919873513130142e+02 2.455682453976961163e-21
2.637112257342440103e+02 2.272209572912595134e-21
2.634310606757374558e+02 2.099007853226162618e-21
2.631514902764718045e+02 1.935825743251814484e-21
2.628725126451791994e+02 1.782387507586485758e-21
2.625941258986038633e+02 1.638396256380969107e-21
2.623163281614587845e+02 1.503536962911638964e-21
2.620391175663842205e+02 1.377479438810471355e-21
2.617624922539056342e+02 1.259881239079740393e-21
2.614864503723920848e+02 1.150390471946989432e-21
2.612109900780149587e+02 1.048648491657499024e-21
2.609361095347068726e+02 9.542924554067293056e-22
2.606618069141210867e+02 8.669577287284679613e-22
2.603880803955905776e+02 7.862801267283417567e-22
2.601149281660883048e+02 7.118979815449459251e-22
2.598423484201863971e+02 6.434540292897990340e-22
2.595703393600172717e+02 5.805971124351675731e-22
2.592988991952335027e+02 5.229836961513863885e-22
2.590280261429687130e+02 4.702791994261334502e-22
2.587577184277984657e+02 4.221591439062405916e-22
2.584879742817016677e+02 3.783101252786603891e-22
2.582187919440219162e+02 3.384306136438276636e-22
2.579501696614290154e+02 3.022315907295045645e-22
2.576821056878812328e+02 2.694370329495818801e-22
2.574145982845872709e+02 2.397842502342401752e-22
2.571476457199686934e+02 2.130240912571667282e-22
2.568812462696224657e+02 1.889210261717163223e-22
2.566153982162840634e+02 1.672531182571511398e-22
2.563500998497905812e+02 1.478118959836671984e-22
2.560853494670435566e+02 1.304021369484321981e-22
2.558211453719732731e+02 1.148415749330145672e-22
2.555574858755018113e+02 1.009605410033536398e-22
2.552943692955077495e+02 8.860154913677857018e-23
2.550317939567898122e+02 7.761883633372291802e-23
2.547697581910316273e+02 6.787786657387907622e-23
2.545082603367663694e+02 5.925480732366782941e-23
2.542472987393414599e+02 5.163598661065974201e-23
2.539868717508840348e+02 4.491733796549963976e-23
2.537269777302656735e+02 3.900383980632944612e-23
2.534676150430686903e+02 3.380895511683061127e-23
2.532087820615510623e+02 2.925407655699037806e-23
2.529504771646130905e+02 2.526798145495279642e-23
2.526926987377630667e+02 2.178630046589922301e-23
2.524354451730838775e+02 1.875100305639799171e-23
2.521787148691994673e+02 1.610990238444271382e-23
2.519225062312415844e+02 1.381618160024284933e-23
2.516668176708170961e+02 1.182794309293974629e-23
2.514116476059744514e+02 1.010778175513461224e-23
2.511569944611718768e+02 8.622382930830403102e-24
2.509028566672443503e+02 7.342145352572070809e-24
2.506492326613716841e+02 6.240829059186715175e-24
2.503961208870462940e+02 5.295228014751379589e-24
2.501435197940415094e+02 4.484866920128661030e-24
2.498914278383799399e+02 3.791721518028759126e-24
2.496398434823017283e+02 3.199961538266036574e-24
2.493887651942338266e+02 2.695715308697189324e-24
2.491381914487581923e+02 2.266854966139668976e-24
2.488881207265816329e+02 1.902801137292549621e-24
2.486385515145045702e+02 1.594345919181775258e-24
2.483894823053908283e+02 1.333492968969027943e-24
2.481409115981370235e+02 1.113313511175717825e-24
2.478928378976426927e+02 9.278170837784220811e-25
2.476452597147801953e+02 7.718358706680043897e-25
2.473981755663646993e+02 6.409215042825510671e-25
2.471515839751251065e+02 5.312532666830152510e-25
2.469054834696738965e+02 4.395566679993615437e-25
2.466598725844785349e+02 3.630314363251926103e-25
2.464147498598319714e+02 2.992880112561848747e-25
2.461701138418238486e+02 2.462916930518565015e-25
2.459259630823117107e+02 2.023136597224379835e-25
2.456822961388924398e+02 1.658881242663467549e-25
2.454391115748740617e+02 1.357749630296899795e-25
2.451964079592470398e+02 1.109272031019514168e-25
2.449541838666567344e+02 9.046281131207647256e-26
2.447124378773751232e+02 7.364027937610516273e-26
2.444711685772732039e+02 5.983754881046101318e-26
2.442303745577933967e+02 4.853386519189525103e-26
2.439900544159222022e+02 3.929419412565514140e-26
2.437502067541629174e+02 3.175587085209556772e-26
2.435108301805083499e+02 2.561719180861313409e-26
2.432719233084143582e+02 2.062768974291220483e-26
2.430334847567724239e+02 1.657986425402685274e-26
2.427955131498837034e+02 1.330216705560911464e-26
2.425580071174321404e+02 1.065306596635932151e-26
2.423209652944582899e+02 8.516033803796334438e-27
2.420843863213331986e+02 6.795328165299340129e-27
2.418482688437322849e+02 5.412445703708501116e-27
2.416126115126098171e+02 4.303150122070130877e-27
2.413774129841726790e+02 3.414986898324544183e-27
2.411426719198554736e+02 2.705209874965107659e-27
2.409083869862944880e+02 2.139055472406253339e-27
2.406745568553029955e+02 1.688309560697883181e-27
2.404411802038457893e+02 1.330120095160546818e-27
2.402082557140144274e+02 1.046015620286703206e-27
2.399757820730023354e+02 8.210957951061145329e-28
2.397437579730800792e+02 6.433653041095248283e-28
2.395121821115711782e+02 5.031869925125589670e-28
2.392810531908270946e+02 3.928338950942585557e-28
2.390503699182037565e+02 3.061230967134451720e-28
2.388201310060368598e+02 2.381171437579035619e-28
2.385903351716181646e+02 1.848810849230452392e-28
2.383609811371716773e+02 1.432852149832120623e-28
2.381320676298298622e+02 1.108452778372921810e-28
2.379035933816103068e+02 8.559329999924731503e-29
2.376755571293919331e+02 6.597341209426789940e-29
2.374479576148922320e+02 5.075800792918512616e-29
2.372207935846435589e+02 3.898041788283039860e-29
2.369940637899705962e+02 2.988096120834707097e-29
2.367677669869672172e+02 2.286381227208578300e-29
2.365419019364738062e+02 1.746258754599699137e-29
2.363164674040546060e+02 1.331294934077446164e-29
2.360914621599752650e+02 1.013084243873511177e-29
2.358668849791806110e+02 7.695242503138078655e-30
2.356427346412719999e+02 5.834510155623656041e-30
2.354190099304857995e+02 4.415620134764904798e-30
2.351957096356707666e+02 3.335677864761803553e-30
2.349728325502668156e+02 2.515251836211003390e-30
2.347503774722828496e+02 1.893144235156799343e-30
2.345283432042753020e+02 1.422298246477026182e-30
2.343067285533266499e+02 1.066601713135731230e-30
2.340855323310240408e+02 7.983960891613495717e-31
2.338647533534381751e+02 5.965391347198595108e-31
2.336443904411017911e+02 4.449014173972743396e-31
2.334244424189892015e+02 3.312019209511795667e-31
2.332049081164949769e+02 2.461081596721969513e-31
2.329857863674134251e+02 1.825421617079217668e-31
2.327670760099178153e+02 1.351463373956341334e-31
2.325487758865398291e+02 9.987325231969651044e-32
2.323308848441494092e+02 7.367121537660569575e-32
2.321134017339338982e+02 5.424380131534615575e-32
2.318963254113785410e+02 3.986630186607576436e-32
2.316796547362457659e+02 2.924591758681678201e-32
2.314633885725558002e+02 2.141548604078740500e-32
2.312475257885662643e+02 1.565286788599937527e-32
2.310320652567529010e+02 1.141992164566869425e-32
2.308170058537895954e+02 8.316401922631642139e-33
2.306023464605290485e+02 6.045202882489735949e-33
2.303880859619834212e+02 4.386208585609094175e-33
2.301742232473046670e+02 3.176658987775289964e-33
2.299607572097659158e+02 2.296438160069071419e-33
2.297476867467417208e+02 1.657073173618501155e-33
2.295350107596896692e+02 1.193524454439360833e-33
2.293227281541311129e+02 8.580717280848588342e-34
2.291108378396325520e+02 6.157698686672509889e-34
2.288993387297869617e+02 4.410783888433526086e-34
2.286882297421950625e+02 3.153665060070209763e-34
2.284775097984472723e+02 2.250700630712394623e-34
2.282671778241047207e+02 1.603327409313713811e-34
2.280572327486816278e+02 1.140063285801901898e-34
2.278476735056266307e+02 8.091665166065956660e-35
2.276384990323050204e+02 5.732565025684054796e-35
2.274297082699807220e+02 4.053798552411117962e-35
2.272213001637983325e+02 2.861392069353432656e-35
2.270132736627655845e+02 2.016018688134150676e-35
2.268056277197352415e+02 1.417795730430734568e-35
2.265983612913881302e+02 9.952556444146175981e-36
2.263914733382150928e+02 6.973606832888719567e-36
2.261849628245000190e+02 4.877328893766546988e-36
2.259788287183023670e+02 3.404931291531436853e-36
2.257730699914399679e+02 2.372664551475316518e-36
2.255676856194720301e+02 1.650311641868650043e-36
2.253626745816820005e+02 1.145769274562757463e-36
2.251580358610609380e+02 7.940172228274126353e-37
