# Supplementary material for: Benchmarking Electronic-Structure Methods for the Description of Dark Transitions in Carbonyls at and Beyond the Franck–Condon Point
Source: J Phys Chem A. 2025 Sep 26;129(40):9355–67. doi: 10.1021/acs.jpca.5c05510 (PMC12516729; doi:10.1021/acs.jpca.5c05510)
Supplement: Supplementary file 2 [file jp5c05510_si_002.zip › dark-state-carbonyls-submission/nea_spectra_acetaldehyde/spectra_sample50/cc2_avtz/absspec.specdata.n50.nm.cross.dat]

4.679921108428088132e+02 6.406754743606865054e-37
4.671105007877173989e+02 9.089446418501502626e-37
4.662322060657511997e+02 1.287300742984761718e-36
4.653572080108249907e+02 1.819976976811999621e-36
4.644854880967169493e+02 2.568591811544875419e-36
4.636170279357608024e+02 3.618825624012280631e-36
4.627518092775532637e+02 5.089599648811893679e-36
4.618898140076752838e+02 7.145671185729599703e-36
4.610310241464284786e+02 1.001488380374599700e-35
4.601754218475842890e+02 1.401174816174181359e-35
4.593229893971482625e+02 1.956961552769512006e-35
4.584737092121372370e+02 2.728449172538785352e-35
4.576275638393709073e+02 3.797458956763516098e-35
4.567845359542754977e+02 5.276111913880165215e-35
4.559446083597020447e+02 7.317768100323174317e-35
4.551077639847565024e+02 1.013181063333202234e-34
4.542739858836436042e+02 1.400358748092945185e-34
4.534432572345228891e+02 1.932125902473645861e-34
4.526155613383771197e+02 2.661187366149379113e-34
4.517908816178937172e+02 3.658975041666377453e-34
4.509692016163581343e+02 5.022124256547365008e-34
4.501505049965585954e+02 6.881126190991712699e-34
4.493347755397037986e+02 9.411865302477609408e-34
4.485219971443518148e+02 1.285097407663552461e-33
4.477121538253505832e+02 1.751622872714968009e-33
4.469052297127900033e+02 2.383358848722738791e-33
4.461012090509652239e+02 3.237297325438188249e-33
4.453000761973512454e+02 4.389551195730724111e-33
4.445018156215883209e+02 5.941581835520694823e-33
4.437064119044788413e+02 8.028391446059525585e-33
4.429138497369937681e+02 1.082927908197150925e-32
4.421241139192911191e+02 1.458193514823425073e-32
4.413371893597439453e+02 1.960087455990111998e-32
4.405530610739792223e+02 2.630149705349015211e-32
4.397717141839265196e+02 3.523143105751412624e-32
4.389931339168770137e+02 4.711128603416596376e-32
4.382173056045525641e+02 6.288753348228979346e-32
4.374442146821847359e+02 8.380099147719114828e-32
4.366738466876029747e+02 1.114753422812028749e-31
4.359061872603328425e+02 1.480313174883765970e-31
4.351412221407040306e+02 1.962337025755409778e-31
4.343789371689671270e+02 2.596802193616845122e-31
4.336193182844199328e+02 3.430437351544397859e-31
4.328623515245431008e+02 4.523822371697533210e-31
4.321080230241444156e+02 5.955347419925718222e-31
4.313563190145125077e+02 7.826259555601068707e-31
4.306072258225788119e+02 1.026708270214431289e-30
4.298607298700887895e+02 1.344576837761571553e-30
4.291168176727813375e+02 1.757802301141459542e-30
4.283754758395770068e+02 2.294036676520644982e-30
4.276366910717744076e+02 2.988661303026135510e-30
4.269004501622550265e+02 3.886862260031559526e-30
4.261667399946960586e+02 5.046238839696159641e-30
4.254355475427918236e+02 6.540075328619403505e-30
4.247068598694826278e+02 8.461436417343061539e-30
4.239806641261916980e+02 1.092828311202805753e-29
4.232569475520702440e+02 1.408985036071350320e-29
4.225356974732498543e+02 1.813458125039177375e-29
4.218169013021025080e+02 2.329997737121301209e-29
4.211005465365087161e+02 2.988480287824760281e-29
4.203866207591320858e+02 3.826417335908577019e-29
4.196751116367023542e+02 4.890817268792512311e-29
4.189660069193050163e+02 6.240477491985643969e-29
4.182592944396781718e+02 7.948800777331324736e-29
4.175549621125167050e+02 1.010724837626617548e-28
4.168529979337832287e+02 1.282956496220420544e-28
4.161533899800267022e+02 1.625693700698834122e-28
4.154561264077064493e+02 2.056427747604862879e-28
4.147611954525244187e+02 2.596786648871311180e-28
4.140685854287634129e+02 3.273462067268598693e-28
4.133782847286321385e+02 4.119331428686189835e-28
4.126902818216165088e+02 5.174813384733905261e-28
4.120045652538378818e+02 6.489501613873421750e-28
4.113211236474170960e+02 8.124129842256473492e-28
4.106399456998458390e+02 1.015293007922118228e-27
4.099610201833627912e+02 1.266645655293986670e-27
4.092843359443371014e+02 1.577495986849584385e-27
4.086098819026577189e+02 1.961240967666105171e-27
4.079376470511283514e+02 2.434127983282182486e-27
4.072676204548690180e+02 3.015822785009169837e-27
4.065997912507226602e+02 3.730082062790183005e-27
4.059341486466684614e+02 4.605548119559369246e-27
4.052706819212403389e+02 5.676685678495180267e-27
4.046093804229513466e+02 6.984883717482105418e-27
4.039502335697236504e+02 8.579748417325506942e-27
4.032932308483239581e+02 1.052061685510631416e-26
4.026383618138047495e+02 1.287832499369556461e-26
4.019856160889509056e+02 1.573726783325486689e-26
4.013349833637310553e+02 1.919779431828509815e-26
4.006864533947551763e+02 2.337898474865352980e-26
4.000400160047369127e+02 2.842186403466397945e-26
3.993956610819612933e+02 3.449311016843155546e-26
3.987533785797571682e+02 4.178932375337916337e-26
3.981131585159755559e+02 5.054193132876745914e-26
3.974749909724718577e+02 6.102280252507158397e-26
3.968388660945944935e+02 7.355066875520571800e-26
3.962047740906768922e+02 8.849843913929801657e-26
3.955727052315355081e+02 1.063015176148787249e-25
3.949426498499720992e+02 1.274672336212573343e-25
3.943145983402808383e+02 1.525855072689072283e-25
3.936885411577603122e+02 1.823408783941915905e-25
3.930644688182297841e+02 2.175260372169760202e-25
3.924423718975503448e+02 2.590570023008937906e-25
3.918222410311505541e+02 3.079900989760797276e-25
3.912040669135567441e+02 3.655408981097526556e-25
3.905878402979270732e+02 4.331052808639363401e-25
3.899735519955909240e+02 5.122827995986482537e-25
3.893611928755919962e+02 6.049025080764835164e-25
3.887507538642358895e+02 7.130514352903761712e-25
3.881422259446418934e+02 8.391058762397685446e-25
3.875356001562992105e+02 9.857656694739554665e-25
3.869308675946268181e+02 1.156091624842989419e-24
3.863280194105381042e+02 1.353546255277280527e-24
3.857270468100090852e+02 1.582037953185808116e-24
3.851279410536505452e+02 1.845968734852486493e-24
3.845306934562850643e+02 2.150285654671093383e-24
3.839352953865265476e+02 2.500535964861816776e-24
3.833417382663649278e+02 2.902926065162141637e-24
3.827500135707539926e+02 3.364384250637960292e-24
3.821601128272033634e+02 3.892627224023487498e-24
3.815720276153740542e+02 4.496230291759274807e-24
3.809857495666777822e+02 5.184701110121658717e-24
3.804012703638802009e+02 5.968556789598746005e-24
3.798185817407071454e+02 6.859404102143104959e-24
3.792376754814556534e+02 7.870022467441904120e-24
3.786585434206070317e+02 9.014449321334692357e-24
3.780811774424448117e+02 1.030806739257901849e-23
3.775055694806754900e+02 1.176769333409395679e-23
3.769317115180526230e+02 1.341166707251716045e-23
3.763595955860052413e+02 1.525994115651220739e-23
3.757892137642682542e+02 1.733416930105015715e-23
3.752205581805174575e+02 1.965779324329281023e-23
3.746536210100071571e+02 2.225612694739145738e-23
3.740883944752114303e+02 2.515643712221977865e-23
3.735248708454681719e+02 2.838801894973718223e-23
3.729630424366269494e+02 3.198226586434254197e-23
3.724029016106995300e+02 3.597273217737334441e-23
3.718444407755139878e+02 4.039518730799794741e-23
3.712876523843713699e+02 4.528766036436790748e-23
3.707325289357060001e+02 5.069047381919239074e-23
3.701790629727485111e+02 5.664626504399692492e-23
3.696272470831919463e+02 6.319999450821931268e-23
3.690770738988607604e+02 7.039893951472792103e-23
3.685285360953831741e+02 7.829267243393796829e-23
3.679816263918656887e+02 8.693302251565141586e-23
3.674363375505714089e+02 9.637402050194463983e-23
3.668926623766004695e+02 1.066718254363489085e-22
3.663505937175736449e+02 1.178846332641772773e-22
3.658101244633187434e+02 1.300725670455415194e-22
3.652712475455597883e+02 1.432975488552879274e-22
3.647339559376086982e+02 1.576231537209568568e-22
3.641982426540599818e+02 1.731144462484428590e-22
3.636641007504880463e+02 1.898378009023571069e-22
3.631315233231470643e+02 2.078607072402040829e-22
3.626005035086735688e+02 2.272515617421028979e-22
3.620710344837916637e+02 2.480794482257749852e-22
3.615431094650205068e+02 2.704139091841310812e-22
3.610167217083850915e+02 2.943247107240098511e-22
3.604918645091286180e+02 3.198816041126409443e-22
3.599685312014281635e+02 3.471540872461858935e-22
3.594467151581121129e+02 3.762111696352355311e-22
3.589264097903808306e+02 4.071211447477576740e-22
3.584076085475290938e+02 4.399513737535005674e-22
3.578903049166711980e+02 4.747680848682822237e-22
3.573744924224683928e+02 5.116361925946695896e-22
3.568601646268589320e+02 5.506191411916000318e-22
3.563473151287898872e+02 5.917787766736084429e-22
3.558359375639518021e+02 6.351752515355533405e-22
3.553260256045153938e+02 6.808669662181715003e-22
3.548175729588704712e+02 7.289105510701286152e-22
3.543105733713672407e+02 7.793608922227160999e-22
3.538050206220598284e+02 8.322712043743922359e-22
3.533009085264517353e+02 8.876931529855318793e-22
3.527982309352436232e+02 9.456770278124157250e-22
3.522969817340837153e+02 1.006271969069460434e-21
3.517971548433193334e+02 1.069526246805612247e-21
3.512987442177513913e+02 1.135487593324180638e-21
3.508017438463905364e+02 1.204203587674321808e-21
3.503061477522156792e+02 1.275722090408681155e-21
3.498119499919343411e+02 1.350091725947893028e-21
3.493191446557448785e+02 1.427362409032391459e-21
3.488277258671010941e+02 1.507585910889891872e-21
3.483376877824787243e+02 1.590816459918402606e-21
3.478490245911435750e+02 1.677111370894980221e-21
3.473617305149219874e+02 1.766531695984918849e-21
3.468757998079731237e+02 1.859142890160929642e-21
3.463912267565630145e+02 1.955015483059903366e-21
3.459080056788407660e+02 2.054225748821605358e-21
3.454261309246163023e+02 2.156856365079443127e-21
3.449455968751403248e+02 2.262997052020327178e-21
3.444663979428857488e+02 2.372745182306256004e-21
3.439885285713313579e+02 2.486206352661430495e-21
3.435119832347466513e+02 2.603494908079535687e-21
3.430367564379793635e+02 2.724734409897040434e-21
3.425628427162437788e+02 2.850058039409771990e-21
3.420902366349115482e+02 2.979608929276082284e-21
3.416189327893039831e+02 3.113540415645076906e-21
3.411489258044856570e+02 3.252016204762002746e-21
3.406802103350605080e+02 3.395210448723335403e-21
3.402127810649690218e+02 3.543307726066455231e-21
3.397466327072871195e+02 3.696502923966901691e-21
3.392817600040270918e+02 3.855001019960302227e-21
3.388181577259395567e+02 4.019016762288091856e-21
3.383558206723178046e+02 4.188774249162956881e-21
3.378947436708030523e+02 4.364506408442099989e-21
3.374349215771916306e+02 4.546454380360815972e-21
3.369763492752434217e+02 4.734866807094772998e-21
3.365190216764927413e+02 4.929999033966982846e-21
3.360629337200594478e+02 5.132112228075869445e-21
3.356080803724625525e+02 5.341472420975046882e-21
3.351544566274350814e+02 5.558349482772974748e-21
3.347020575057404130e+02 5.783016035624470067e-21
3.342508780549898120e+02 6.015746315051101696e-21
3.338009133494622915e+02 6.256814987845661949e-21
3.333521584899245909e+02 6.506495935485485365e-21
3.329046086034542213e+02 6.765061012001349874e-21
3.324582588432622288e+02 7.032778785128039905e-21
3.320131043885189115e+02 7.309913269306016268e-21
3.315691404441798795e+02 7.596722658723389138e-21
3.311263622408140463e+02 7.893458068097707700e-21
3.306847650344327576e+02 8.200362288313269746e-21
3.302443441063203409e+02 8.517668563371406231e-21
3.298050947628661902e+02 8.845599394400693938e-21
3.293670123353979307e+02 9.184365375728524160e-21
3.289300921800158335e+02 9.534164067263214155e-21
3.284943296774291071e+02 9.895178906693484898e-21
3.280597202327927562e+02 1.026757816430549743e-20
3.276262592755462038e+02 1.065151394256423981e-20
3.271939422592531628e+02 1.104712122202725591e-20
3.267627646614425885e+02 1.145451695466736075e-20
3.263327219834509378e+02 1.187379920529539293e-20
3.259038097502657934e+02 1.230504634149802857e-20
3.254760235103706805e+02 1.274831627235408641e-20
3.250493588355909083e+02 1.320364573615975706e-20
3.246238113209407743e+02 1.367104963748530450e-20
3.241993765844723043e+02 1.415052043409397791e-20
3.237760502671244467e+02 1.464202757456893928e-20
3.233538280325739152e+02 1.514551698790668588e-20
3.229327055670873960e+02 1.566091062682617564e-20
3.225126785793743238e+02 1.618810606709277335e-20
3.220937428004413619e+02 1.672697616574660760e-20
3.216758939834474518e+02 1.727736878172646898e-20
3.212591279035607386e+02 1.783910656297189565e-20
3.208434403578157230e+02 1.841198680463853404e-20
3.204288271649724038e+02 1.899578138354801478e-20
3.200152841653757605e+02 1.959023677438958860e-20
3.196028072208168851e+02 2.019507415346708052e-20
3.191913922143946820e+02 2.080998959592191620e-20
3.187810350503792165e+02 2.143465437233674841e-20
3.183717316540755178e+02 2.206871535041907918e-20
3.179634779716888602e+02 2.271179550706344791e-20
3.175562699701908969e+02 2.336349455548651928e-20
3.171501036371868736e+02 2.402338969131451080e-20
3.167449749807837520e+02 2.469103646047708284e-20
3.163408800294595835e+02 2.536596975052742529e-20
3.159378148319336788e+02 2.604770490558466079e-20
3.155357754570377438e+02 2.673573896347790216e-20
3.151347579935881527e+02 2.742955201190543481e-20
3.147347585502589595e+02 2.812860865851021185e-20
3.143357732554563313e+02 2.883235960776245861e-20
3.139377982571933217e+02 2.954024333545019725e-20
3.135408297229661798e+02 3.025168784946172159e-20
3.131448638396311139e+02 3.096611252342832484e-20
3.127498968132823052e+02 3.168292998773457623e-20
3.123559248691306607e+02 3.240154806043683320e-20
3.119629442513837034e+02 3.312137169880573093e-20
3.115709512231260305e+02 3.384180495057661656e-20
3.111799420662010220e+02 3.456225288258651452e-20
3.107899130810932320e+02 3.528212346335808047e-20
3.104008605868116319e+02 3.600082937538390439e-20
3.100127809207738210e+02 3.671778973241856828e-20
3.096256704386914862e+02 3.743243167702413777e-20
3.092395255144554085e+02 3.814419183397515064e-20
3.088543425400234241e+02 3.885251759591502904e-20
3.084701179253070791e+02 3.955686821890553565e-20
3.080868480980606137e+02 4.025671570720310089e-20
3.077045295037699475e+02 4.095154546875088494e-20
3.073231586055430853e+02 4.164085672546964872e-20
3.069427318840008638e+02 4.232416266544751859e-20
3.065632458371687221e+02 4.300099032754220629e-20
3.061846969803693810e+02 4.367088021267719458e-20
3.058070818461158638e+02 4.433338562019688874e-20
3.054303969840059381e+02 4.498807171197969572e-20
3.050546389606168418e+02 4.563451431154428053e-20
3.046798043594011460e+02 4.627229845004307366e-20
3.043058897805829588e+02 4.690101667575190030e-20
3.039328918410553229e+02 4.752026714835293552e-20
3.035608071742780680e+02 4.812965154389113851e-20
3.031896324301766299e+02 4.872877280067773833e-20
3.028193642750416075e+02 4.931723274053279416e-20
3.024499993914285483e+02 4.989462960352491918e-20
3.020815344780592113e+02 5.046055553769421551e-20
3.017139662497232848e+02 5.101459408806466745e-20
3.013472914371805018e+02 5.155631773149729657e-20
3.009815067870636653e+02 5.208528550553511376e-20
3.006166090617828104e+02 5.260104078030795925e-20
3.002525950394294796e+02 5.310310922274308455e-20
2.998894615136814537e+02 5.359099700175173019e-20
2.995272052937095850e+02 5.406418928169352593e-20
2.991658232040833809e+02 5.452214904928517683e-20
2.988053120846788033e+02 5.496431631618706893e-20
2.984456687905858416e+02 5.539010773583162250e-20
2.980868901920172789e+02 5.579891666865636291e-20
2.977289731742177992e+02 5.619011372483013032e-20
2.973719146373737203e+02 5.656304780788253407e-20
2.970157114965239771e+02 5.691704767641080102e-20
2.966603606814706495e+02 5.725142403435400451e-20
2.963058591366911969e+02 5.756547215325374123e-20
2.959522038212505777e+02 5.785847502258390260e-20
2.955993917087146201e+02 5.812970701671151477e-20
2.952474197870634498e+02 5.837843805946374559e-20
2.948962850586058835e+02 5.860393825972530367e-20
2.945459845398942207e+02 5.880548298408776968e-20
2.941965152616398314e+02 5.898235832541434453e-20
2.938478742686294254e+02 5.913386691938627822e-20
2.935000586196412655e+02 5.925933405475106329e-20
2.931530653873630285e+02 5.935811401718796490e-20
2.928068916583092118e+02 5.942959660153744378e-20
2.924615345327399609e+02 5.947321372267566373e-20
2.921169911245798971e+02 5.948844605162492868e-20
2.917732585613375704e+02 5.947482960063416224e-20
2.914303339840262197e+02 5.943196217898389172e-20
2.910882145470836235e+02 5.935950964020938385e-20
2.907468974182943384e+02 5.925721184131161023e-20
2.904063797787108001e+02 5.912488823536384873e-20
2.900666588225760165e+02 5.896244302071449117e-20
2.897277317572467155e+02 5.876986977273850478e-20
2.893895958031162650e+02 5.854725548777097630e-20
2.890522481935392989e+02 5.829478397345740732e-20
2.887156861747557173e+02 5.801273852522302369e-20
2.883799070058163920e+02 5.770150383486059948e-20
2.880449079585080767e+02 5.736156708431420864e-20
2.877106863172799081e+02 5.699351818552009576e-20
2.873772393791699642e+02 5.659804913559482236e-20
2.870445644537323346e+02 5.617595246565776643e-20
2.867126588629649291e+02 5.572811877104583778e-20
2.863815199412373431e+02 5.525553332054419666e-20
2.860511450352198040e+02 5.475927175240776238e-20
2.857215315038119456e+02 5.424049487528972381e-20
2.853926767180728916e+02 5.370044260261043796e-20
2.850645780611508826e+02 5.314042705927838610e-20
2.847372329282142118e+02 5.256182490990207389e-20
2.844106387263820466e+02 5.196606896758111660e-20
2.840847928746562729e+02 5.135463915190762483e-20
2.837596928038530564e+02 5.072905287383988417e-20
2.834353359565357664e+02 5.009085493347741060e-20
2.831117197869478446e+02 4.944160702437195499e-20
2.827888417609456155e+02 4.878287694471892729e-20
2.824666993559330876e+02 4.811622762148169261e-20
2.821452900607956167e+02 4.744320605809355866e-20
2.818246113758347065e+02 4.676533231977396952e-20
2.815046608127034347e+02 4.608408867258806967e-20
2.811854358943419925e+02 4.540090899310847714e-20
2.808669341549136220e+02 4.471716856484499230e-20
2.805491531397412928e+02 4.403417437545656085e-20
2.802320904052447759e+02 4.335315602512638601e-20
2.799157435188774912e+02 4.267525735136270368e-20
2.796001100590648321e+02 4.200152886892684299e-20
2.792851876151422061e+02 4.133292111559907233e-20
2.789709737872934738e+02 4.067027898517375755e-20
2.786574661864903533e+02 4.001433711849832026e-20
2.783446624344315410e+02 3.936571641165662956e-20
2.780325601634826285e+02 3.872492168768725511e-20
2.777211570166165870e+02 3.809234056466777113e-20
2.774104506473542529e+02 3.746824353877431307e-20
2.771004387197054371e+02 3.685278528621959686e-20
2.767911189081102066e+02 3.624600717299718747e-20
2.764824888973810175e+02 3.564784094632559692e-20
2.761745463826448486e+02 3.505811356680685783e-20
2.758672890692857891e+02 3.447655312582641641e-20
2.755607146728879115e+02 3.390279577883398811e-20
2.752548209191791102e+02 3.333639361208239337e-20
2.749496055439742008e+02 3.277682334836298049e-20
2.746450662931196689e+02 3.222349578646815867e-20
2.743412009224377925e+02 3.167576585968553919e-20
2.740380071976716749e+02 3.113294319077042514e-20
2.737354828944305041e+02 3.059430301465349287e-20
2.734336257981350400e+02 3.005909733574492266e-20
2.731324337039636134e+02 2.952656618415674696e-20
2.728319044167985226e+02 2.899594883453010897e-20
2.725320357511727138e+02 2.846649485243891838e-20
2.722328255312166334e+02 2.793747483651337373e-20
2.719342715906057038e+02 2.740819072945567630e-20
2.716363717725081415e+02 2.687798557789626037e-20
2.713391239295328887e+02 2.634625262947211108e-20
2.710425259236779993e+02 2.581244366544688013e-20
2.707465756262794798e+02 2.527607647847204299e-20
2.704512709179603576e+02 2.473674141752689689e-20
2.701566096885799197e+02 2.419410693546121517e-20
2.698625898371837479e+02 2.364792408869058842e-20
2.695692092719535253e+02 2.309802995321254700e-20
2.692764659101574694e+02 2.254434993601522656e-20
2.689843576781012189e+02 2.198689897587161336e-20
2.686928825110786647e+02 2.142578164224833370e-20
2.684020383533233485e+02 2.086119115536182183e-20
2.681118231579602593e+02 2.029340736408556189e-20
2.678222348869578013e+02 1.972279373124527530e-20
2.675332715110797039e+02 1.914979338765250668e-20
2.672449310098383535e+02 1.857492432687491739e-20
2.669572113714469310e+02 1.799877382206107142e-20
2.666701105927730850e+02 1.742199215405742475e-20
2.663836266792924334e+02 1.684528574645363216e-20
2.660977576450420088e+02 1.626940980804316418e-20
2.658125015125750679e+02 1.569516058644908643e-20
2.655278563129145937e+02 1.512336733833774914e-20
2.652438200855087871e+02 1.455488412177226257e-20
2.649603908781854784e+02 1.399058151485871052e-20
2.646775667471079032e+02 1.343133836203853600e-20
2.643953457567297960e+02 1.287803364522007752e-20
2.641137259797516208e+02 1.233153857159022718e-20
2.638327054970764038e+02 1.179270896349283371e-20
2.635522823977662483e+02 1.126237802837565178e-20
2.632724547789993039e+02 1.074134957863602942e-20
2.629932207460259974e+02 1.023039176239147079e-20
2.627145784121273095e+02 9.730231356949350861e-21
2.624365258985710625e+02 9.241548667182937086e-21
2.621590613345709357e+02 8.764973061336978175e-21
2.618821828572435493e+02 8.301079167101828306e-21
2.616058886115671953e+02 7.850383741295851351e-21
2.613301767503404562e+02 7.413343217285437355e-21
2.610550454341407089e+02 6.990351925500109420e-21
2.607804928312838229e+02 6.581740974161879609e-21
2.605065171177826642e+02 6.187777769747224599e-21
2.602331164773075898e+02 5.808666149815969486e-21
2.599602891011455768e+02 5.444547094728618445e-21
2.596880331881607731e+02 5.095499979495301094e-21
2.594163469447548209e+02 4.761544322567229922e-21
2.591452285848272368e+02 4.442641984823459717e-21
2.588746763297365874e+02 4.138699769313884980e-21
2.586046884082611541e+02 3.849572370477599325e-21
2.583352630565609047e+02 3.575065620543946825e-21
2.580663985181383282e+02 3.314939980585595469e-21
2.577980930438011455e+02 3.068914224200186224e-21
2.575303448916234856e+02 2.836669262966602106e-21
2.572631523269087666e+02 2.617852064610915272e-21
2.569965136221521220e+02 2.412079617135865335e-21
2.567304270570029985e+02 2.218942894953948063e-21
2.564648909182283774e+02 2.038010786235787176e-21
2.561999034996757132e+02 1.868833944165703171e-21
2.559354631022369233e+02 1.710948528512884159e-21
2.556715680338112975e+02 1.563879807798169467e-21
2.554082166092701982e+02 1.427145596302916618e-21
2.551454071504206524e+02 1.300259504149391186e-21
2.548831379859699098e+02 1.182733982632949529e-21
2.546214074514900005e+02 1.074083150838924993e-21
2.543602138893824360e+02 9.738253932898691630e-22
2.540995556488435625e+02 8.814857218959472902e-22
2.538394310858290623e+02 7.965978987870210444e-22
2.535798385630202461e+02 7.187063196632636388e-22
2.533207764497890935e+02 6.473676600846058941e-22
2.530622431221643751e+02 5.821522896188441716e-22
2.528042369627975745e+02 5.226454609678039333e-22
2.525467563609292654e+02 4.684482830911315045e-22
2.522897997123557445e+02 4.191784889472561105e-22
2.520333654193951816e+02 3.744710097771202979e-22
2.517774518908552466e+02 3.339783688796307774e-22
2.515220575419994873e+02 2.973709085797439541e-22
2.512671807945151556e+02 2.643368645907361244e-22
2.510128200764804092e+02 2.345823022365426689e-22
2.507589738223320524e+02 2.078309290523687717e-22
2.505056404728334485e+02 1.838237981413277284e-22
2.502528184750425453e+02 1.623189163558993785e-22
2.500005062822803268e+02 1.430907709176380574e-22
2.497487023540988673e+02 1.259297875096265640e-22
2.494974051562505224e+02 1.106417321960522079e-22
2.492466131606561532e+02 9.704706876240493053e-23
2.489963248453748292e+02 8.498028224950264229e-23
2.487465386945724788e+02 7.428917859196723117e-23
2.484972531984915065e+02 6.483416938554628384e-23
2.482484668534204957e+02 5.648754991217389907e-23
2.480001781616636833e+02 4.913277766131685835e-23
2.477523856315113164e+02 4.266375771277490920e-23
2.475050877772092122e+02 3.698414049990685816e-23
2.472582831189296826e+02 3.200663666206122245e-23
2.470119701827415781e+02 2.765235292737456335e-23
2.467661475005810416e+02 2.385015224787495581e-23
2.465208136102225183e+02 2.053604074152559875e-23
2.462759670552494811e+02 1.765258338337548171e-23
2.460316063850259809e+02 1.514834983159161113e-23
2.457877301546674857e+02 1.297739127423788901e-23
2.455443369250130274e+02 1.109874873869521023e-23
2.453014252625962115e+02 9.475992916098761768e-24
2.450589937396177334e+02 8.076795216239142771e-24
2.448170409339169282e+02 6.872529481282846609e-24
2.445755654289441452e+02 5.837903546594041191e-24
2.443345658137330929e+02 4.950619640471888147e-24
2.440940406828733558e+02 4.191062458331346883e-24
2.438539886364832228e+02 3.542013627103860600e-24
2.436144082801820048e+02 2.988391188765996723e-24
2.433752982250638297e+02 2.517012674308928089e-24
2.431366570876700450e+02 2.116380307569493541e-24
2.428984834899630982e+02 1.776486868790061436e-24
2.426607760592996783e+02 1.488640757277951793e-24
2.424235334284044825e+02 1.245308818103683040e-24
2.421867542353439546e+02 1.039975536561891742e-24
2.419504371235002225e+02 8.670172535604885347e-25
2.417145807415453760e+02 7.215901128522910227e-25
2.414791837434151773e+02 5.995305149841637547e-25
2.412442447882842202e+02 4.972669211566496608e-25
2.410097625405398674e+02 4.117419212292956145e-25
2.407757356697570970e+02 3.403435524793748160e-25
2.405421628506735203e+02 2.808449282204694368e-25
2.403090427631641148e+02 2.313513070197273451e-25
2.400763740922166107e+02 1.902538031947263857e-25
2.398441555279064232e+02 1.561890068666348775e-25
2.396123857653724940e+02 1.280038465856413976e-25
2.393810635047923654e+02 1.047250890449102466e-25
2.391501874513584482e+02 8.553292839696813762e-26
2.389197563152533519e+02 6.973817201063627991e-26
2.386897688116260667e+02 5.676258007698352060e-26
2.384602236605682037e+02 4.612196327482131967e-26
2.382311195870900065e+02 3.741168578761562646e-26
2.380024553210970737e+02 3.029426041735437707e-26
2.377742295973663715e+02 2.448875849797649197e-26
2.375464411555235813e+02 1.976178993084060118e-26
2.373190887400191684e+02 1.591983812692880746e-26
2.370921711001060146e+02 1.280276113913590515e-26
2.368656869898159130e+02 1.027829400428263354e-26
2.366396351679370866e+02 8.237408493774214568e-27
2.364140143979914228e+02 6.590405297936910782e-27
2.361888234482118776e+02 5.263630342417490184e-27
2.359640610915202217e+02 4.196721649223935964e-27
2.357397261055044737e+02 3.340306095353465429e-27
2.355158172723971006e+02 2.654076763978961518e-27
2.352923333790526215e+02 2.105191491503025453e-27
2.350692732169259500e+02 1.666941841863074861e-27
2.348466355820505385e+02 1.317649228968349241e-27
2.346244192750165780e+02 1.039751389272762716e-27
2.344026231009498247e+02 8.190479979741456431e-28
2.341812458694896577e+02 6.440790319312704772e-28
2.339602863947683318e+02 5.056136073215150198e-28
2.337397434953892912e+02 3.962305475794327266e-28
2.335196159944065641e+02 3.099749452250062931e-28
2.332999027193035602e+02 2.420775391056294000e-28
2.330806025019722654e+02 1.887258977029874305e-28
2.328617141786926652e+02 1.468782335638290005e-28
2.326432365901119965e+02 1.141122210769564264e-28
2.324251685812245682e+02 8.850249123955291694e-29
2.322075090013508998e+02 6.852156888372141742e-29
2.319902567041181385e+02 5.295993143746600440e-29
2.317734105474392550e+02 4.086163079279610843e-29
2.315569693934936311e+02 3.147255461509197878e-29
2.313409321087067383e+02 2.419893051256678010e-29
2.311252975637305553e+02 1.857411306182896343e-29
2.309100646334238149e+02 1.423205439637812255e-29
2.306952321968324213e+02 1.088615635860629043e-29
2.304807991371701803e+02 8.312446642159640050e-30
2.302667643417989893e+02 6.336221823797807616e-30
2.300531267022102213e+02 4.821464209852166781e-30
2.298398851140050567e+02 3.662473306705399654e-30
2.296270384768757253e+02 2.777261746562350109e-30
2.294145856945864637e+02 2.102354066312895725e-30
2.292025256749547282e+02 1.588698517643565812e-30
2.289908573298326928e+02 1.198460126475436600e-30
2.287795795750881211e+02 9.025100406855754222e-31
2.285686913305864607e+02 6.784638884238769111e-31
2.283581915201719141e+02 5.091521288516351643e-31
2.281480790716495619e+02 3.814296199205710405e-31
2.279383529167668598e+02 2.852510061149085895e-31
2.277290119911956481e+02 2.129539840180161723e-31
2.275200552345141887e+02 1.587048017450064053e-31
2.273114815901891177e+02 1.180701125991200017e-31
2.271032900055578807e+02 8.768703855445212550e-32
2.268954794318106565e+02 6.500941340084238537e-32
2.266880488239732472e+02 4.811299763671602147e-32
2.264809971408889453e+02 3.554625210103401714e-32
2.262743233452017364e+02 2.621623722322368264e-32
2.260680264033385356e+02 1.930153956993635323e-32
2.258621052854921345e+02 1.418595275261780828e-32
2.256565589656040345e+02 1.040806378354166929e-32
2.254513864213474221e+02 7.623004483078462382e-33
2.252465866341102583e+02 5.573488595498110523e-33
2.250421585889781966e+02 4.067922672769942656e-33
2.248381012747181842e+02 2.963894982867592574e-33
2.246344136837615224e+02 2.155745097143390101e-33
2.244310948121873253e+02 1.565223639907963326e-33
2.242281436597060633e+02 1.134487488754814702e-33
2.240255592296431644e+02 8.208565539959820591e-34
2.238233405289227562e+02 5.928966601943501723e-34
2.236214865680512105e+02 4.274987422596748817e-34
2.234199963611013402e+02 3.077051127751901247e-34
2.232188689256959719e+02 2.210948104569395238e-34
2.230181032829923709e+02 1.585865252646544160e-34
2.228176984576660686e+02 1.135528007341554876e-34
2.226176534778951748e+02 8.116582078445986153e-35
2.224179673753446878e+02 5.791515503475769238e-35
2.222186391851507778e+02 4.125293984406475532e-35
2.220196679459054678e+02 2.933331623988701637e-35
2.218210526996407737e+02 2.082144882317504213e-35
2.216227924918138683e+02 1.475381009250720775e-35
2.214248863712912225e+02 1.043616257977021165e-35
2.212273333903338823e+02 7.369208263663656092e-36
