# Supplementary material for: Benchmarking Electronic-Structure Methods for the Description of Dark Transitions in Carbonyls at and Beyond the Franck–Condon Point
Source: J Phys Chem A. 2025 Sep 26;129(40):9355–67. doi: 10.1021/acs.jpca.5c05510 (PMC12516729; doi:10.1021/acs.jpca.5c05510)
Supplement: Supplementary file 2 [file jp5c05510_si_002.zip › dark-state-carbonyls-submission/nea_spectra_acetaldehyde/spectra_sample50/cc3_avtz/absspec.specdata.n50.nm.cross.dat]

4.816168213100611410e+02 8.089544578047836329e-38
4.806831823910404751e+02 1.167413877021403593e-37
4.797531562822974820e+02 1.681637200160367008e-37
4.788267220541243887e+02 2.417945299292288671e-37
4.779038589381686961e+02 3.470302911409440117e-37
4.769845463258804443e+02 4.971587431428412088e-37
4.760687637669785204e+02 7.109345153712198106e-37
4.751564909679344169e+02 1.014777844004599632e-36
4.742477077904731573e+02 1.445836723242583016e-36
4.733423942500909902e+02 2.056243123706854709e-36
4.724405305145911029e+02 2.919017182093572052e-36
4.715420969026349098e+02 4.136241208587791726e-36
4.706470738823108491e+02 5.850353673649475485e-36
4.697554420697185265e+02 8.259723066132537511e-36
4.688671822275694012e+02 1.164008079621884881e-35
4.679822752638035013e+02 1.637395868444470944e-35
4.671007022302213727e+02 2.299103999219201169e-35
4.662224443211316611e+02 3.222335975534831199e-35
4.653474828720138134e+02 4.508066828512761208e-35
4.644757993581957862e+02 6.295311729659101711e-35
4.636073753935471586e+02 8.775089446101228807e-35
4.627421927291858310e+02 1.220937208868450152e-34
4.618802332522001279e+02 1.695675017992405395e-34
4.610214789843843732e+02 2.350712301459290079e-34
4.601659120809895853e+02 3.252849389031140729e-34
4.593135148294867918e+02 4.492996708203844816e-34
4.584642696483450095e+02 6.194638518768904935e-34
4.576181590858223558e+02 8.525181126716433973e-34
4.567751658187708017e+02 1.171113789131091496e-33
4.559352726514535448e+02 1.605840714187135133e-33
4.550984625143760240e+02 2.197929628440923308e-33
4.542647184631294976e+02 3.002846343589198376e-33
4.534340236772472394e+02 4.095062216340552044e-33
4.526063614590736961e+02 5.574373044280004246e-33
4.517817152326453538e+02 7.574251932489788879e-33
4.509600685425840538e+02 1.027286832057495389e-32
4.501414050530028135e+02 1.390759449293600237e-32
4.493257085464230158e+02 1.879406427840790252e-32
4.485129629227034798e+02 2.535116112389104550e-32
4.477031521979811828e+02 3.413371299561468145e-32
4.468962605036232958e+02 4.587518310473174792e-32
4.460922720851911549e+02 6.154329769262644979e-32
4.452911713014142947e+02 8.241238181057945292e-32
4.444929426231763046e+02 1.101572270083626134e-31
4.436975706325116562e+02 1.469746480610244928e-31
4.429050400216127628e+02 1.957405699161759298e-31
4.421153355918480088e+02 2.602126082237857285e-31
4.413284422527900688e+02 3.452907747374938500e-31
4.405443450212546850e+02 4.573522848753308829e-31
4.397630290203499612e+02 6.046806310433058725e-31
4.389844794785351496e+02 7.980143103294031548e-31
4.382086817286898395e+02 1.051247100720985767e-30
4.374356212071928667e+02 1.382319860098644767e-30
4.366652834530112273e+02 1.814353833299907682e-30
4.358976541067979724e+02 2.377087825235985291e-30
4.351327189100001647e+02 3.108696851358508794e-30
4.343704637039762133e+02 4.058088634149596670e-30
4.336108744291219068e+02 5.287797322350861599e-30
4.328539371240064497e+02 6.877621959673490801e-30
4.320996379245166850e+02 8.929191582434383066e-30
4.313479630630108090e+02 1.157168063907638935e-29
4.305988988674805569e+02 1.496894918631558902e-29
4.298524317607227090e+02 1.932844377930107322e-29
4.291085482595182725e+02 2.491226919463070002e-29
4.283672349738207572e+02 3.205093051326764724e-29
4.276284786059529210e+02 4.116035245278822877e-29
4.268922659498117582e+02 5.276291143587735808e-29
4.261585838900811609e+02 6.751336948815961911e-29
4.254274194014534487e+02 8.623078202273616245e-29
4.246987595478582875e+02 1.099376688846832287e-28
4.239725914817001922e+02 1.399079954046364814e-28
4.232489024431029065e+02 1.777258141448394154e-28
4.225276797591623676e+02 2.253567758771709132e-28
4.218089108432068883e+02 2.852351384168495370e-28
4.210925831940649005e+02 3.603693935701479809e-28
4.203786843953402581e+02 4.544702060498958575e-28
4.196672021146948168e+02 5.721050253309192504e-28
4.189581241031381182e+02 7.188845048258947085e-28
4.182514381943249191e+02 9.016867564735247347e-28
4.175471323038586888e+02 1.128926498123196102e-27
4.168451944286034063e+02 1.410877332513270924e-27
4.161456126460012683e+02 1.760056747942556944e-27
4.154483751133977307e+02 2.191684970850134783e-27
4.147534700673736552e+02 2.724230549412168761e-27
4.140608858230830833e+02 3.380057525775749696e-27
4.133706107735987416e+02 4.186191284154440749e-27
4.126826333892634011e+02 5.175222664537369111e-27
4.119969422170483426e+02 6.386372728996257053e-27
4.113135258799172220e+02 7.866743680802688653e-27
4.106323730761972115e+02 9.672784886003237877e-27
4.099534725789559957e+02 1.187200675123722431e-26
4.092768132353849069e+02 1.454497938637203317e-26
4.086023839661880288e+02 1.778765753854356851e-26
4.079301737649777237e+02 2.171407823350970371e-26
4.072601716976757302e+02 2.645948290341286173e-26
4.065923669019206272e+02 3.218392151276180338e-26
4.059267485864803007e+02 3.907640230416932297e-26
4.052633060306711741e+02 4.735965724983500410e-26
4.046020285837822712e+02 5.729560008046958632e-26
4.039429056645053606e+02 6.919156082382831791e-26
4.032859267603708986e+02 8.340738805923732261e-26
4.026310814271885761e+02 1.003635175051988038e-25
4.019783592884941754e+02 1.205501130090023350e-25
4.013277500350016567e+02 1.445373933857836548e-25
4.006792434240599619e+02 1.729872657238962406e-25
4.000328292791158447e+02 2.066663925763573425e-25
3.993884974891814750e+02 2.464608267139485012e-25
3.987462380083071025e+02 2.933923526202559508e-25
3.981060408550592342e+02 3.486366784350127254e-25
3.974678961120033591e+02 4.135436253490767421e-25
3.968317939251917323e+02 4.896594632494557771e-25
3.961977245036565591e+02 5.787515414136683135e-25
3.955656781189072149e+02 6.828353609493243308e-25
3.949356451044328651e+02 8.042042311428624245e-25
3.943076158552097468e+02 9.454616445885159922e-25
3.936815808272128834e+02 1.109556495577462743e-24
3.930575305369329158e+02 1.299821252404094936e-24
3.924354555608968553e+02 1.520013176669241400e-24
3.918153465351940099e+02 1.774358661024667191e-24
3.911971941550058887e+02 2.067600730837458632e-24
3.905809891741411661e+02 2.405049724723158522e-24
3.899667224045744547e+02 2.792637133624051941e-24
3.893543847159893971e+02 3.236972537976544337e-24
3.887439670353268184e+02 3.745403537485925942e-24
3.881354603463361741e+02 4.326078518159680795e-24
3.875288556891318308e+02 4.988012046702485753e-24
3.869241441597532116e+02 5.741152623425702948e-24
3.863213169097290915e+02 6.596452461875457441e-24
3.857203651456463263e+02 7.565938896986650955e-24
3.851212801287218213e+02 8.662786954422661129e-24
3.845240531743791621e+02 9.901392542710671248e-24
3.839286756518291099e+02 1.129744565785328927e-23
3.833351389836535645e+02 1.286800291845932788e-23
3.827434346453939042e+02 1.463155867942055461e-23
3.821535541651426229e+02 1.660811390527222648e-23
3.815654891231391161e+02 1.881924192221073325e-23
3.809792311513693903e+02 2.128815011208481707e-23
3.803947719331684993e+02 2.403973656435796308e-23
3.798121032028277568e+02 2.710064066498621215e-23
3.792312167452049039e+02 3.049928657635546088e-23
3.786521043953380286e+02 3.426591855181522871e-23
3.780747580380631803e+02 3.843262703388963598e-23
3.774991696076349967e+02 4.303336450877616565e-23
3.769253310873512532e+02 4.810395013293377676e-23
3.763532345091807088e+02 5.368206221198396190e-23
3.757828719533942490e+02 5.980721769897181457e-23
3.752142355481994969e+02 6.652073798928899468e-23
3.746473174693784927e+02 7.386570042373869985e-23
3.740821099399290688e+02 8.188687506955992864e-23
3.735186052297090669e+02 9.063064653131521849e-23
3.729567956550840222e+02 1.001449207486070746e-22
3.723966735785778042e+02 1.104790169641812114e-22
3.718382314085266671e+02 1.216835452920777645e-22
3.712814615987362004e+02 1.338102705785556429e-22
3.707263566481413477e+02 1.469119635252712979e-22
3.701729091004697239e+02 1.610422403307784883e-22
3.696211115439075456e+02 1.762553923985076022e-22
3.690709566107689170e+02 1.926062079518980387e-22
3.685224369771679562e+02 2.101497876849290552e-22
3.679755453626935946e+02 2.289413568530333617e-22
3.674302745300876154e+02 2.490360764690456701e-22
3.668866172849254781e+02 2.704888565051327053e-22
3.663445664752995867e+02 2.933541742080150270e-22
3.658041149915060828e+02 3.176859008047476978e-22
3.652652557657336274e+02 3.435371400037583439e-22
3.647279817717556512e+02 3.709600817747078210e-22
3.641922860246246501e+02 4.000058749158097137e-22
3.636581615803696650e+02 4.307245218836735273e-22
3.631256015356962052e+02 4.631647992647973813e-22
3.625945990276887301e+02 4.973742071066319139e-22
3.620651472335161429e+02 5.333989500978309951e-22
3.615372393701391616e+02 5.712839532916684900e-22
3.610108686940210418e+02 6.110729147042041458e-22
3.604860285008401206e+02 6.528083966922208311e-22
3.599627121252053144e+02 6.965319575290223334e-22
3.594409129403739485e+02 7.422843240538887964e-22
3.589206243579721445e+02 7.901056056807013900e-22
3.584018398277171968e+02 8.400355494204915451e-22
3.578845528371431328e+02 8.921138349116602758e-22
3.573687569113277505e+02 9.463804077706891030e-22
3.568544456126228965e+02 1.002875848886859194e-21
3.563416125403862225e+02 1.061641776600131920e-21
3.558302513307158961e+02 1.122721278033992015e-21
3.553203556561875303e+02 1.186159365218741640e-21
3.548119192255927032e+02 1.252003451048744928e-21
3.543049357836806621e+02 1.320303839581879863e-21
3.537993991109016179e+02 1.391114224723995423e-21
3.532953030231524281e+02 1.464492190956624664e-21
3.527926413715243825e+02 1.540499709471867222e-21
3.522914080420533196e+02 1.619203622884178440e-21
3.517915969554715616e+02 1.700676111599698384e-21
3.512932020669623512e+02 1.784995134945352987e-21
3.507962173659160499e+02 1.872244840294093269e-21
3.503006368756883262e+02 1.962515933668432926e-21
3.498064546533609018e+02 2.055906005660417002e-21
3.493136647895038891e+02 2.152519806965318269e-21
3.488222614079400614e+02 2.252469468382556870e-21
3.483322386655115110e+02 2.355874660778553708e-21
3.478435907518478416e+02 2.462862691222052151e-21
3.473563118891367481e+02 2.573568532276468274e-21
3.468703963318961883e+02 2.688134782251775656e-21
3.463858383667484304e+02 2.806711555062016317e-21
3.459026323121963742e+02 2.929456299185708733e-21
3.454207725184013498e+02 3.056533546067887551e-21
3.449402533669627360e+02 3.188114589113854207e-21
3.444610692707000794e+02 3.324377095190406858e-21
3.439832146734361231e+02 3.465504651252175434e-21
3.435066840497820522e+02 3.611686249334237152e-21
3.430314719049248993e+02 3.763115713685039221e-21
3.425575727744160304e+02 3.919991074243616712e-21
3.420849812239616199e+02 4.082513890987388545e-21
3.416136918492153427e+02 4.250888533883238831e-21
3.411436992755719189e+02 4.425321423267965382e-21
3.406749981579630457e+02 4.606020235463016716e-21
3.402075831806546375e+02 4.793193078301425386e-21
3.397414490570459975e+02 4.987047641019592089e-21
3.392765905294705249e+02 5.187790322655187555e-21
3.388130023689978430e+02 5.395625342711542894e-21
3.383506793752378599e+02 5.610753837414786208e-21
3.378896163761464777e+02 5.833372944423058877e-21
3.374298082278323250e+02 6.063674878369247963e-21
3.369712498143658195e+02 6.301845999150179685e-21
3.365139360475893113e+02 6.548065874441575509e-21
3.360578618669288176e+02 6.802506337537240028e-21
3.356030222392074052e+02 7.065330541307494739e-21
3.351494121584602226e+02 7.336692008861876241e-21
3.346970266457504408e+02 7.616733681401685219e-21
3.342458607489875249e+02 7.905586963773190248e-21
3.337959095427461875e+02 8.203370768389301094e-21
3.333471681280873327e+02 8.510190558483965987e-21
3.328996316323802489e+02 8.826137392097915200e-21
3.324532952091261109e+02 9.151286968763727851e-21
3.320081540377833562e+02 9.485698681553728892e-21
3.315642033235936310e+02 9.829414677960288068e-21
3.311214382974101795e+02 1.018245893397825281e-20
3.306798542155266887e+02 1.054483634673034296e-20
3.302394463595080651e+02 1.091653185198786825e-20
3.298002100360222926e+02 1.129750957396889419e-20
3.293621405766735961e+02 1.168771201580027610e-20
3.289252333378373692e+02 1.208705929998537030e-20
3.284894837004958390e+02 1.249544846908099326e-20
3.280548870700752673e+02 1.291275285752497209e-20
3.276214388762847989e+02 1.333882154613266571e-20
3.271891345729556519e+02 1.377347891116424295e-20
3.267579696378829226e+02 1.421652428002458407e-20
3.263279395726672760e+02 1.466773170556838337e-20
3.258990399025587408e+02 1.512684987062205790e-20
3.254712661763015831e+02 1.559360213368617937e-20
3.250446139659802043e+02 1.606768672583679194e-20
3.246190788668662890e+02 1.654877710759872626e-20
3.241946564972676015e+02 1.703652249302017678e-20
3.237713424983769528e+02 1.753054854635228939e-20
3.233491325341236120e+02 1.803045825463947073e-20
3.229280222910248881e+02 1.853583297719350131e-20
3.225080074780393034e+02 1.904623367037826861e-20
3.220890838264209606e+02 1.956120228342101524e-20
3.216712470895747629e+02 2.008026331813031864e-20
3.212544930429130545e+02 2.060292554249545783e-20
3.208388174837130578e+02 2.112868384521670917e-20
3.204242162309759578e+02 2.165702121533598026e-20
3.200106851252862725e+02 2.218741082835925455e-20
3.195982200286731540e+02 2.271931821764472731e-20
3.191868168244719755e+02 2.325220350744733479e-20
3.187764714171877927e+02 2.378552368190132568e-20
3.183671797323591477e+02 2.431873486246568784e-20
3.179589377164231792e+02 2.485129456498896597e-20
3.175517413365821540e+02 2.538266390662261985e-20
3.171455865806702832e+02 2.591230973237085395e-20
3.167404694570221864e+02 2.643970663112960286e-20
3.163363859943419811e+02 2.696433881167361244e-20
3.159333322415735665e+02 2.748570181020650891e-20
3.155313042677719864e+02 2.800330400279312368e-20
3.151302981619753609e+02 2.851666789825083599e-20
3.147303100330781831e+02 2.902533118985501718e-20
3.143313360097056943e+02 2.952884754749332439e-20
3.139333722400885449e+02 3.002678713564124879e-20
3.135364148919392733e+02 3.051873684667402978e-20
3.131404601523289557e+02 3.100430024352052607e-20
3.127455042275653341e+02 3.148309721043358651e-20
3.123515433430715120e+02 3.195476331561974893e-20
3.119585737432658448e+02 3.241894889455555623e-20
3.115665916914425679e+02 3.287531786793546820e-20
3.111755934696531654e+02 3.332354631324310286e-20
3.107855753785891011e+02 3.376332081383517473e-20
3.103965337374650630e+02 3.419433661406957234e-20
3.100084648839030024e+02 3.461629561331088284e-20
3.096213651738175372e+02 3.502890423551685206e-20
3.092352309813015268e+02 3.543187121447250129e-20
3.088500586985130667e+02 3.582490533750529318e-20
3.084658447355631665e+02 3.620771319264052605e-20
3.080825855204039954e+02 3.657999696556415346e-20
3.077002774987183784e+02 3.694145233342269751e-20
3.073189171338100891e+02 3.729176650236958374e-20
3.069385009064940846e+02 3.763061643484747389e-20
3.065590253149892987e+02 3.795766731087579932e-20
3.061804868748101853e+02 3.827257126510876061e-20
3.058028821186607615e+02 3.857496643815334671e-20
3.054262075963284246e+02 3.886447637665272586e-20
3.050504598745789053e+02 3.914070981198086758e-20
3.046756355370520737e+02 3.940326084213794724e-20
3.043017311841581432e+02 3.965170953566410238e-20
3.039287434329754092e+02 3.988562297017480243e-20
3.035566689171475332e+02 4.010455671158209157e-20
3.031855042867827024e+02 4.030805673328512650e-20
3.028152462083530736e+02 4.049566176771333521e-20
3.024458913645949565e+02 4.066690607568685455e-20
3.020774364544095079e+02 4.082132261223740471e-20
3.017098781927646201e+02 4.095844656091321125e-20
3.013432133105976050e+02 4.107781920228132999e-20
3.009774385547172528e+02 4.117899207644105892e-20
3.006125506877089606e+02 4.126153139395675237e-20
3.002485464878380412e+02 4.132502264480515833e-20
2.998854227489557047e+02 4.136907535077004462e-20
2.995231762804045275e+02 4.139332790327765546e-20
2.991618039069250017e+02 4.139745242599748472e-20
2.988013024685630512e+02 4.138115959967207205e-20
2.984416688205775472e+02 4.134420338561324275e-20
2.980828998333492450e+02 4.128638558412467729e-20
2.977249923922895505e+02 4.120756016477739317e-20
2.973679433977508779e+02 4.110763730697317053e-20
2.970117497649368374e+02 4.098658709154944725e-20
2.966564084238135592e+02 4.084444278728048647e-20
2.963019163190212453e+02 4.068130367996975493e-20
2.959482704097870283e+02 4.049733739635776861e-20
2.955954676698376034e+02 4.029278168022490084e-20
2.952435050873131104e+02 4.006794558379558769e-20
2.948923796646814708e+02 3.982321004376785664e-20
2.945420884186531794e+02 3.955902781793664762e-20
2.941926283800967781e+02 3.927592276536619950e-20
2.938439965939551257e+02 3.897448846032662242e-20
2.934961901191619518e+02 3.865538613764970986e-20
2.931492060285592629e+02 3.831934197471468410e-20
2.928030414088151474e+02 3.796714372284790334e-20
2.924576933603424322e+02 3.759963670844743556e-20
2.921131589972171696e+02 3.721771923153032706e-20
2.917694354470990561e+02 3.682233739658580912e-20
2.914265198511509993e+02 3.641447941750278371e-20
2.910844093639600487e+02 3.599516944487855761e-20
2.907431011534587810e+02 3.556546097011087489e-20
2.904025924008469701e+02 3.512642986627182167e-20
2.900628803005141094e+02 3.467916713079170083e-20
2.897239620599624459e+02 3.422477139937726461e-20
2.893858348997302983e+02 3.376434130429781128e-20
2.890484960533158869e+02 3.329896775313316784e-20
2.887119427671025278e+02 3.282972620625630654e-20
2.883761723002830877e+02 3.235766903265110359e-20
2.880411819247857466e+02 3.188381802414110993e-20
2.877069689252002718e+02 3.140915714766514679e-20
2.873735305987045194e+02 3.093462561388866425e-20
2.870408642549916181e+02 3.046111133815910807e-20
2.867089672161974363e+02 2.998944486660696964e-20
2.863778368168291308e+02 2.952039383607157198e-20
2.860474704036934099e+02 2.905465803151324821e-20
2.857178653358258202e+02 2.859286509870554324e-20
2.853890189844202609e+02 2.813556696331663621e-20
2.850609287327594075e+02 2.768323700006499176e-20
2.847335919761449077e+02 2.723626798753529182e-20
2.844070061218286583e+02 2.679497087555408133e-20
2.840811685889444789e+02 2.635957438285643364e-20
2.837560768084396727e+02 2.593022543321835655e-20
2.834317282230081787e+02 2.550699042842909304e-20
2.831081202870228708e+02 2.508985734652487568e-20
2.827852504664693356e+02 2.467873864377280612e-20
2.824631162388795929e+02 2.427347492908352734e-20
2.821417150932664981e+02 2.387383937000854133e-20
2.818210445300583729e+02 2.347954278036597791e-20
2.815011020610343166e+02 2.309023933098287223e-20
2.811818852092598604e+02 2.270553281717251741e-20
2.808633915090227902e+02 2.232498340949674488e-20
2.805456185057701077e+02 2.194811480823086961e-20
2.802285637560447071e+02 2.157442171682162468e-20
2.799122248274225626e+02 2.120337754562802780e-20
2.795965992984508830e+02 2.083444225440417659e-20
2.792816847585862661e+02 2.046707024038653933e-20
2.789674788081329666e+02 2.010071817851762236e-20
2.786539790581824718e+02 1.973485272128300070e-20
2.783411831305526789e+02 1.936895796785235888e-20
2.780290886577276410e+02 1.900254261566557412e-20
2.777176932827980522e+02 1.863514671224942231e-20
2.774069946594018461e+02 1.826634793080682413e-20
2.770969904516652491e+02 1.789576729991372187e-20
2.767876783341442888e+02 1.752307432537229162e-20
2.764790559917665860e+02 1.714799145078734015e-20
2.761711211197736020e+02 1.677029781262282176e-20
2.758638714236632836e+02 1.638983225520355107e-20
2.755573046191331059e+02 1.600649558121582261e-20
2.752514184320233994e+02 1.562025202355298893e-20
2.749462105982611888e+02 1.523112993470781990e-20
2.746416788638042021e+02 1.483922170015363794e-20
2.743378209845856190e+02 1.444468289214222510e-20
2.740346347264586484e+02 1.404773068991538145e-20
2.737321178651419586e+02 1.364864160134791064e-20
2.734302681861654492e+02 1.324774852937695455e-20
2.731290834848156237e+02 1.284543723411593240e-20
2.728285615660826693e+02 1.244214224819925573e-20
2.725287002446065685e+02 1.203834230856972136e-20
2.722294973446244626e+02 1.163455537255184188e-20
2.719309506999177302e+02 1.123133328958916655e-20
2.716330581537599755e+02 1.082925620245147102e-20
2.713358175588649601e+02 1.042892675302305069e-20
2.710392267773350454e+02 1.003096416798194880e-20
2.707432836806099772e+02 9.635998298802004982e-21
2.704479861494157831e+02 9.244663688603688136e-21
2.701533320737145232e+02 8.857593735510782769e-21
2.698593193526536425e+02 8.475415018410431705e-21
2.695659458945162328e+02 8.098741846465125777e-21
2.692732096166715223e+02 7.728171088472685865e-21
2.689811084455254218e+02 7.364277332337099799e-21
2.686896403164718095e+02 7.007608418602332342e-21
2.683988031738433051e+02 6.658681385334080545e-21
2.681085949708638623e+02 6.317978854735070572e-21
2.678190136695997126e+02 5.985945884849992240e-21
2.675300572409126971e+02 5.662987302693175957e-21
2.672417236644120635e+02 5.349465528199250419e-21
2.669540109284077403e+02 5.045698891680960910e-21
2.666669170298634981e+02 4.751960441052407885e-21
2.663804399743503950e+02 4.468477229038571592e-21
2.660945777760008468e+02 4.195430065008367769e-21
2.658093284574622999e+02 3.932953711002661515e-21
2.655246900498520972e+02 3.681137497034086126e-21
2.652406605927118335e+02 3.440026326838480958e-21
2.649572381339625622e+02 3.209622042000216986e-21
2.646744207298599463e+02 2.989885109750414352e-21
2.643922064449498066e+02 2.780736597763829602e-21
2.641105933520242957e+02 2.582060397938746249e-21
2.638295795320773323e+02 2.393705660418662362e-21
2.635491630742619691e+02 2.215489398976481235e-21
2.632693420758460547e+02 2.047199229290029985e-21
2.629901146421701128e+02 1.888596202557594992e-21
2.627114788866038566e+02 1.739417698272342992e-21
2.624334329305042388e+02 1.599380341755340462e-21
2.621559749031728757e+02 1.468182914169718436e-21
2.618791029418142671e+02 1.345509225154835986e-21
2.616028151914940736e+02 1.231030920864493634e-21
2.613271098050975638e+02 1.124410203012173494e-21
2.610519849432887440e+02 1.025302437462488399e-21
2.607774387744692035e+02 9.333586339048052047e-22
2.605034694747374715e+02 8.482277811564477325e-22
2.602300752278487153e+02 7.695590256169350057e-22
2.599572542251747791e+02 6.970036832929284231e-22
2.596850046656637687e+02 6.302170785968868807e-22
2.594133247558011135e+02 5.688602057582032569e-22
2.591422127095696624e+02 5.126012111479815567e-22
2.588716667484105756e+02 4.611166970843072412e-22
2.586016851011848416e+02 4.140928497393296226e-22
2.583322660041341692e+02 3.712263955984347118e-22
2.580634077008429017e+02 3.322253925220368824e-22
2.577951084421995915e+02 2.968098628264343413e-22
2.575273664863591421e+02 2.647122769362151973e-22
2.572601800987054617e+02 2.356778970709678197e-22
2.569935475518132080e+02 2.094649911226230304e-22
2.567274671254116356e+02 1.858449273686982479e-22
2.564619371063464541e+02 1.646021609631677793e-22
2.561969557885440736e+02 1.455341232683600306e-22
2.559325214729744005e+02 1.284510250523184806e-22
2.556686324676147137e+02 1.131755843964949603e-22
2.554052870874137398e+02 9.954268985456909676e-23
2.551424836542554715e+02 8.739900899392779862e-23
2.548802204969239824e+02 7.660255195420263272e-23
2.546184959510673593e+02 6.702219908952512383e-23
2.543573083591631132e+02 5.853720113963183131e-23
2.540966560704828794e+02 5.103665971450452129e-23
2.538365374410576578e+02 4.441899519285540885e-23
2.535769508336432807e+02 3.859140843877845145e-23
2.533178946176860507e+02 3.346934204538021686e-23
2.530593671692887199e+02 2.897594612912002820e-23
2.528013668711762705e+02 2.504155303279508062e-23
2.525438921126626610e+02 2.160316465595390193e-23
2.522869412896166352e+02 1.860395552496749063e-23
2.520305128044291791e+02 1.599279414584385408e-23
2.517746050659798129e+02 1.372378465444484081e-23
2.515192164896038776e+02 1.175583029364264710e-23
2.512643454970599635e+02 1.005221980628356051e-23
2.510099905164971119e+02 8.580237437199955635e-24
2.507561499824229543e+02 7.310796886513118487e-24
2.505028223356709134e+02 6.218099249094698113e-24
2.502500060233691102e+02 5.279314709746954014e-24
2.499976994989077355e+02 4.474287538311219040e-24
2.497459012219083831e+02 3.785263741213468512e-24
2.494946096581921040e+02 3.196640573135245840e-24
2.492438232797484261e+02 2.694736991810762992e-24
2.489935405647044320e+02 2.267584047373308515e-24
2.487437599972939211e+02 1.904734132277073608e-24
2.484944800678269416e+02 1.597087975617636042e-24
2.482456992726589817e+02 1.336738243791473456e-24
2.479974161141613820e+02 1.116828605098967700e-24
2.477496291006906119e+02 9.314271264674164259e-25
2.475023367465588251e+02 7.754128935053456937e-25
2.472555375720040729e+02 6.443747783060475297e-25
2.470092301031607178e+02 5.345213207293112603e-25
2.467634128720301021e+02 4.426007364233319407e-25
2.465180844164514156e+02 3.658301169318562131e-25
2.462732432800729043e+02 3.018329423894298164e-25
2.460288880123224828e+02 2.485840842577106127e-25
2.457850171683797953e+02 2.043615332007335982e-25
2.455416293091472824e+02 1.677041446073420168e-25
2.452987230012219015e+02 1.373747506815205963e-25
2.450562968168672455e+02 1.123280428107862987e-25
2.448143493339852057e+02 9.168268060268412094e-26
2.445728791360886589e+02 7.469713417657878950e-26
2.443318848122731595e+02 6.074881374456211683e-26
2.440913649571901658e+02 4.931608503412322321e-26
2.438513181710190736e+02 3.996281059479693643e-26
2.436117430594406699e+02 3.232509545744411461e-26
2.433726382336096208e+02 2.609995099593194258e-26
2.431340023101279826e+02 2.103562324098862750e-26
2.428958339110182862e+02 1.692336141214234418e-26
2.426581316636971337e+02 1.359042919127237157e-26
2.424208942009489647e+02 1.089418540465921650e-26
2.421841201608994254e+02 8.717082467624617641e-27
2.419478081869898176e+02 6.962450343167221489e-27
2.417119569279508369e+02 5.550951043396970206e-27
2.414765650377769646e+02 4.417604030419628719e-27
2.412416311757007463e+02 3.509296418903402696e-27
2.410071540061675250e+02 2.782703808300887119e-27
2.407731321988099467e+02 2.202558033957570342e-27
2.405395644284228638e+02 1.740207270367367109e-27
2.403064493749385235e+02 1.372421884775973718e-27
2.400737857234011869e+02 1.080406353715115677e-27
2.398415721639429989e+02 8.489835375460178238e-28
2.396098073917590341e+02 6.659227674583174693e-28
2.393784901070829392e+02 5.213876347037146061e-28
2.391476190151626611e+02 4.074831727905394993e-28
2.389171928262362599e+02 3.178853706527975311e-28
2.386872102555080630e+02 2.475387206738127598e-28
2.384576700231243933e+02 1.924098542392298885e-28
2.382285708541503197e+02 1.492873062453587566e-28
2.379999114785455561e+02 1.156191290028615758e-28
2.377716906311414959e+02 8.938148943975507115e-29
2.375439070516174240e+02 6.897257005370707066e-29
2.373165594844776081e+02 5.312708734287504718e-29
2.370896466790281067e+02 4.084757063808137788e-29
2.368631673893538618e+02 3.134923458382209532e-29
2.366371203742960176e+02 2.401585167393866222e-29
2.364115043974288994e+02 1.836450585218847328e-29
2.361863182270379582e+02 1.401750014255421565e-29
2.359615606360968911e+02 1.068001412096753456e-29
2.357372304022457001e+02 8.122372271520850382e-30
2.355133263077682955e+02 6.166001604940190186e-30
2.352898471395706679e+02 4.672334548239473529e-30
2.350667916891587765e+02 3.534057925890145974e-30
2.348441587526168917e+02 2.668226610340624085e-30
2.346219471305860509e+02 2.010855937504670620e-30
2.344001556282420324e+02 1.512684268164759340e-30
2.341787830552746641e+02 1.135859454664275992e-30
2.339578282258659385e+02 8.513531952657365373e-31
2.337372899586690949e+02 6.369475960609324817e-31
2.335171670767875298e+02 4.756705794002174882e-31
2.332974584077538225e+02 3.545826098830437558e-31
2.330781627835090717e+02 2.638378064827310952e-31
2.328592790403818071e+02 1.959588938485662621e-31
2.326408060190680374e+02 1.452784480149559556e-31
2.324227425646100471e+02 1.075091854597339906e-31
2.322050875263767296e+02 7.941417471895163251e-32
2.319878397580428384e+02 5.855425623261627981e-32
2.317709981175691496e+02 4.309499248200700115e-32
2.315545614671822818e+02 3.165942059391587075e-32
2.313385286733549435e+02 2.321597056254466829e-32
2.311228986067861229e+02 1.699332536735906170e-32
2.309076701423811642e+02 1.241587887682893471e-32
2.306928421592326117e+02 9.054908134331343533e-33
2.304784135406004566e+02 6.591709200960666587e-33
2.302643831738928384e+02 4.789821899535159368e-33
2.300507499506468321e+02 3.474145082697822017e-33
2.298375127665093771e+02 2.515264864282079156e-33
2.296246705212180927e+02 1.817718444634859935e-33
2.294122221185824912e+02 1.311222977295081532e-33
2.292001664664651628e+02 9.441336286870306305e-34
2.289885024767628465e+02 6.785741242312186798e-34
2.287772290653881555e+02 4.868195041419812522e-34
2.285663451522508183e+02 3.486144842304292351e-34
2.283558496612393469e+02 2.491894231637764445e-34
2.281457415202027335e+02 1.777953673859486757e-34
2.279360196609322315e+02 1.266245384254252349e-34
2.277266830191433939e+02 9.001644324981636549e-35
2.275177305344577121e+02 6.387520459772997822e-35
2.273091611503851937e+02 4.524276973417429396e-35
2.271009738143061156e+02 3.198692070393736106e-35
2.268931674774536305e+02 2.257366096490926061e-35
2.266857410948959739e+02 1.590149013104089959e-35
2.264786936255190426e+02 1.118097970987151179e-35
2.262720240320089147e+02 7.847440885229170123e-36
2.260657312808345409e+02 5.497716669693703929e-36
2.258598143422306634e+02 3.844525222385040554e-36
2.256542721901802793e+02 2.683546253681442428e-36
2.254491038023981559e+02 1.869740861108310465e-36
2.252443081603134090e+02 1.300348227487890345e-36
2.250398842490529034e+02 9.027007272125450870e-37
