# Supplementary material for: Benchmarking Electronic-Structure Methods for the Description of Dark Transitions in Carbonyls at and Beyond the Franck–Condon Point
Source: J Phys Chem A. 2025 Sep 26;129(40):9355–67. doi: 10.1021/acs.jpca.5c05510 (PMC12516729; doi:10.1021/acs.jpca.5c05510)
Supplement: Supplementary file 2 [file jp5c05510_si_002.zip › dark-state-carbonyls-submission/nea_spectra_acetaldehyde/spectra_sample50/eom_ccsd_avtz/absspec.specdata.n50.nm.cross.dat]

4.681577681392600994e+02 1.205775228674293606e-38
4.672755344269540956e+02 1.773440302123545104e-38
4.663966195630194989e+02 2.603347499275163180e-38
4.655210048550022179e+02 3.814284592790076158e-38
4.646486717505584920e+02 5.577755312891040857e-38
4.637796018361442520e+02 8.140878412978908953e-38
4.629137768357194318e+02 1.185901327732466362e-37
4.620511786094671720e+02 1.724214732750974840e-37
4.611917891525267805e+02 2.502071353395877036e-37
4.603355905937410739e+02 3.623878312736407954e-37
4.594825651944174183e+02 5.238574589121490657e-37
4.586326953471028105e+02 7.558198676042748925e-37
4.577859635743726017e+02 1.088401562802298456e-36
4.569423525276320106e+02 1.564320466626904089e-36
4.561018449859315069e+02 2.244026869489113575e-36
4.552644238547948703e+02 3.212892321057170998e-36
4.544300721650605510e+02 4.591241309487610072e-36
4.535987730717351383e+02 6.548320664501280874e-36
4.527705098528598455e+02 9.321711706811931266e-36
4.519452659083892172e+02 1.324424931759103828e-35
4.511230247590823410e+02 1.878127278593427368e-35
4.503037700454055425e+02 2.658206581433201593e-35
4.494874855264476992e+02 3.755074139831003130e-35
4.486741550788468658e+02 5.294371676163788886e-35
4.478637626957288376e+02 7.450347082118536593e-35
4.470562924856569680e+02 1.046417029837407429e-34
4.462517286715932983e+02 1.466896102648008520e-34
4.454500555898711127e+02 2.052391564400811559e-34
4.446512576891784079e+02 2.866074315358803218e-34
4.438553195295524461e+02 3.994671616970131389e-34
4.430622257813847682e+02 5.557010055468291724e-34
4.422719612244368932e+02 7.715566104537383532e-34
4.414845107468669312e+02 1.069204996337954630e-33
4.406998593442664856e+02 1.478838631457316309e-33
4.399179921187070477e+02 2.041490088588952413e-33
4.391388942777975331e+02 2.812810688566615499e-33
4.383625511337514240e+02 3.868125269148551122e-33
4.375889481024635757e+02 5.309179591537027461e-33
4.368180707025970833e+02 7.273127889035667742e-33
4.360499045546795855e+02 9.944478605738413558e-33
4.352844353802091746e+02 1.357093788031727059e-32
4.345216490007698553e+02 1.848437734186407182e-32
4.337615313371558727e+02 2.512852377896048717e-32
4.330040684085057592e+02 3.409544663666738897e-32
4.322492463314447946e+02 4.617353468547968696e-32
4.314970513192372437e+02 6.241044289628281978e-32
4.307474696809466082e+02 8.419550143762976221e-32
4.300004878206050307e+02 1.133673695650377151e-31
4.292560922363913392e+02 1.523543614703939967e-31
4.285142695198176739e+02 2.043569604865733403e-31
4.277750063549241304e+02 2.735846862310232588e-31
4.270382895174820419e+02 3.655628274024422524e-31
4.263041058742057317e+02 4.875287753607186206e-31
4.255724423819716549e+02 6.489430051379454417e-31
4.248432860870465220e+02 8.621464150492868475e-31
4.241166241243221862e+02 1.143204076825656402e-30
4.233924437165595691e+02 1.512985859867538102e-30
4.226707321736394647e+02 1.998547356295500491e-30
4.219514768918214145e+02 2.634890631024898461e-30
4.212346653530098024e+02 3.467204258471739672e-30
4.205202851240277937e+02 4.553706735244232390e-30
4.198083238558985499e+02 5.969247698548397866e-30
4.190987692831334925e+02 7.809858657629615639e-30
4.183916092230280128e+02 1.019849062241214595e-29
4.176868315749641738e+02 1.329223182907258231e-29
4.169844243197204605e+02 1.729136677901158642e-29
4.162843755187889201e+02 2.245072046204683024e-29
4.155866733136980997e+02 2.909383179462809176e-29
4.148913059253439428e+02 3.763062133262688299e-29
4.141982616533268242e+02 4.857936414469830221e-29
4.135075288752952929e+02 6.259395392786185268e-29
4.128190960462961243e+02 8.049765430986158886e-29
4.121329516981314214e+02 1.033247839270300504e-28
4.114490844387216839e+02 1.323720803175247692e-28
4.107674829514754720e+02 1.692618419647196110e-28
4.100881359946647535e+02 2.160193671155590289e-28
4.094110324008073007e+02 2.751677026531147064e-28
4.087361610760545432e+02 3.498432980127092186e-28
4.080635109995857874e+02 4.439368410069718442e-28
4.073930712230082349e+02 5.622643490877050253e-28
4.067248308697630250e+02 7.107745172295943558e-28
4.060587791345368487e+02 8.967994001254238036e-28
4.053949052826798720e+02 1.129356751269791409e-27
4.047331986496289460e+02 1.419513775992716185e-27
4.040736486403362164e+02 1.780823702444048782e-27
4.034162447287040436e+02 2.229848458336036220e-27
4.027609764570248672e+02 2.786782887736913934e-27
4.021078334354267554e+02 3.476198378368911074e-27
4.014568053413240705e+02 4.327926523569061498e-27
4.008078819188737612e+02 5.378106542659300250e-27
4.001610529784369419e+02 6.670423657252757552e-27
3.995163083960453605e+02 8.257569496614795882e-27
3.988736381128732660e+02 1.020295990880074129e-26
3.982330321347143354e+02 1.258275030972272559e-26
3.975944805314634323e+02 1.548819392997961314e-26
3.969579734366039929e+02 1.902839403494967593e-26
3.963235010466992208e+02 2.333350740700650756e-26
3.956910536208890790e+02 2.855846309181234754e-26
3.950606214803917737e+02 3.488726761622656806e-26
3.944321950080101828e+02 4.253797556486738806e-26
3.938057646476424907e+02 5.176841252404844137e-26
3.931813209037979959e+02 6.288274591844913898e-26
3.925588543411172395e+02 7.623900811275601365e-26
3.919383555838968505e+02 9.225768524300415771e-26
3.913198153156189392e+02 1.114314944737202477e-25
3.907032242784844129e+02 1.343364816164941920e-25
3.900885732729514643e+02 1.616445801360224237e-25
3.894758531572780385e+02 1.941377813262330679e-25
3.888650548470682793e+02 2.327240736474017154e-25
3.882561693148239215e+02 2.784553166307685936e-25
3.876491875894992631e+02 3.325472211050833443e-25
3.870441007560608000e+02 3.964016124743455850e-25
3.864408999550506678e+02 4.716311570434660598e-25
3.858395763821542914e+02 5.600867325874761281e-25
3.852401212877717285e+02 6.638876231047221015e-25
3.846425259765939018e+02 7.854547135815300717e-25
3.840467818071815600e+02 9.275468532065473346e-25
3.834528801915489566e+02 1.093300544382468203e-24
3.828608125947513940e+02 1.286273099669785902e-24
3.822705705344759508e+02 1.510489389049429277e-24
3.816821455806368704e+02 1.770492275223272412e-24
3.810955293549739054e+02 2.071396804732057463e-24
3.805107135306546411e+02 2.418948187161416332e-24
3.799276898318806843e+02 2.819583553392614473e-24
3.793464500334972627e+02 3.280497436589266225e-24
3.787669859606063483e+02 3.809710866341404769e-24
3.781892894881833058e+02 4.416143907180209907e-24
3.776133525406973490e+02 5.109691407737824552e-24
3.770391670917351234e+02 5.901301656503181302e-24
3.764667251636279843e+02 6.803057564941120456e-24
3.758960188270822869e+02 7.828259919402118940e-24
3.753270402008133146e+02 8.991512160635343080e-24
3.747597814511828460e+02 1.030880606494026635e-23
3.741942347918391079e+02 1.179760761533075849e-23
3.736303924833607653e+02 1.347694226605797874e-23
3.730682468329040375e+02 1.536747872113824658e-23
3.725077901938524860e+02 1.749161026905649679e-23
3.719490149654706102e+02 1.987353264361772242e-23
3.713919135925601154e+02 2.253931731722011050e-23
3.708364785651192506e+02 2.551697907992888616e-23
3.702827024180057265e+02 2.883653671805557560e-23
3.697305777306019081e+02 3.253006558192214223e-23
3.691800971264834175e+02 3.663174082650250201e-23
3.686312532730909197e+02 4.117787012304634546e-23
3.680840388814040693e+02 4.620691467675461324e-23
3.675384467056192079e+02 5.175949744707411595e-23
3.669944695428295631e+02 5.787839755488511411e-23
3.664521002327079486e+02 6.460852997609960099e-23
3.659113316571928181e+02 7.199690976482190249e-23
3.653721567401769335e+02 8.009260022165958437e-23
3.648345684471985351e+02 8.894664462378876774e-23
3.642985597851355237e+02 9.861198136211313814e-23
3.637641238019022012e+02 1.091433425858444448e-22
3.632312535861486822e+02 1.205971367337446637e-22
3.626999422669631485e+02 1.330313156311469886e-22
3.621701830135761497e+02 1.465052271489366487e-22
3.616419690350682004e+02 1.610794547503269401e-22
3.611152935800795944e+02 1.768156455883582020e-22
3.605901499365225504e+02 1.937763291555526482e-22
3.600665314312961982e+02 2.120247288205200737e-22
3.595444314300038968e+02 2.316245689075862879e-22
3.590238433366731101e+02 2.526398802770982286e-22
3.585047605934775561e+02 2.751348076383211142e-22
3.579871766804619142e+02 2.991734220660303989e-22
3.574710851152686359e+02 3.248195423880351582e-22
3.569564794528676543e+02 3.521365692567551531e-22
3.564433532852878557e+02 3.811873358064578188e-22
3.559317002413511091e+02 4.120339788222305138e-22
3.554215139864086268e+02 4.447378343022151851e-22
3.549127882220795982e+02 4.793593611760909599e-22
3.544055166859918700e+02 5.159580967472531303e-22
3.538996931515251276e+02 5.545926471518800116e-22
3.533953114275559528e+02 5.953207157746207946e-22
3.528923653582053248e+02 6.381991721293643381e-22
3.523908488225883389e+02 6.832841632080062492e-22
3.518907557345655732e+02 7.306312687245856343e-22
3.513920800424971276e+02 7.802957010438934471e-22
3.508948157289984238e+02 8.323325498909207785e-22
3.503989568106981665e+02 8.867970712002449984e-22
3.499044973379985208e+02 9.437450186946448603e-22
3.494114313948368817e+02 1.003233015992447918e-21
3.489197530984500872e+02 1.065318966247491638e-21
3.484294565991405079e+02 1.130062495538964713e-21
3.479405360800439553e+02 1.197525425466261930e-21
3.474529857568996931e+02 1.267772269681017681e-21
3.469667998778221545e+02 1.340870748421306208e-21
3.464819727230750459e+02 1.416892314514656669e-21
3.459984986048469864e+02 1.495912683802196507e-21
3.455163718670288517e+02 1.578012362517201422e-21
3.450355868849933927e+02 1.663277163839017025e-21
3.445561380653764445e+02 1.751798705646074577e-21
3.440780198458601262e+02 1.843674881416282781e-21
3.436012266949575178e+02 1.939010296273069422e-21
3.431257531117996109e+02 2.037916660352674009e-21
3.426515936259234536e+02 2.140513131970924421e-21
3.421787427970625686e+02 2.246926603491893536e-21
3.417071952149390199e+02 2.357291923339528861e-21
3.412369454990566737e+02 2.471752048237038209e-21
3.407679882984967321e+02 2.590458120495322778e-21
3.403003182917149729e+02 2.713569465987685772e-21
3.398339301863401829e+02 2.841253509326957879e-21
3.393688187189746372e+02 2.973685603685938370e-21
3.389049786549960572e+02 3.111048773655022543e-21
3.384424047883613298e+02 3.253533370492652026e-21
3.379810919414115915e+02 3.401336640077082399e-21
3.375210349646792451e+02 3.554662204793326078e-21
3.370622287366960563e+02 3.713719461469935146e-21
3.366046681638033533e+02 3.878722898302101913e-21
3.361483481799635342e+02 4.049891334446351326e-21
3.356932637465728817e+02 4.227447086635897764e-21
3.352394098522763102e+02 4.411615067738845892e-21
3.347867815127833069e+02 4.602621822655773267e-21
3.343353737706854645e+02 4.800694507327922837e-21
3.338851816952758327e+02 5.006059816902781369e-21
3.334362003823686678e+02 5.218942869285061892e-21
3.329884249541221379e+02 5.439566050391643508e-21
3.325418505588611424e+02 5.668147827444373680e-21
3.320964723709022337e+02 5.904901536579151762e-21
3.316522855903799041e+02 6.150034150944102389e-21
3.312092854430741227e+02 6.403745035314003356e-21
3.307674671802390094e+02 6.666224693081754892e-21
3.303268260784337258e+02 6.937653511314427017e-21
3.298873574393534227e+02 7.218200509399660851e-21
3.294490565896629164e+02 7.508022096669687041e-21
3.290119188808307058e+02 7.807260844292636975e-21
3.285759396889645245e+02 8.116044276669535554e-21
3.281411144146485981e+02 8.434483687586078770e-21
3.277074384827817539e+02 8.762672986438853091e-21
3.272749073424168387e+02 9.100687579994816363e-21
3.268435164666018977e+02 9.448583295343314670e-21
3.264132613522217525e+02 9.806395349962362652e-21
3.259841375198417381e+02 1.017413737512799832e-20
3.255561405135520658e+02 1.055180049924457264e-20
3.251292659008134365e+02 1.093935249803798526e-20
3.247035092723043022e+02 1.133673701892366416e-20
3.242788662417689807e+02 1.174387288720648692e-20
3.238553324458668499e+02 1.216065350207329935e-20
3.234329035440230200e+02 1.258694633057180836e-20
3.230115752182802566e+02 1.302259250790702346e-20
3.225913431731514152e+02 1.346740655240625505e-20
3.221722031354738647e+02 1.392117620337465720e-20
3.217541508542644237e+02 1.438366238977348884e-20
3.213371821005756033e+02 1.485459933717145131e-20
3.209212926673533275e+02 1.533369481973923634e-20
3.205064783692950527e+02 1.582063056316269953e-20
3.200927350427095348e+02 1.631506280323185357e-20
3.196800585453777330e+02 1.681662300352513541e-20
3.192684447564140555e+02 1.732491873405029232e-20
3.188578895761298213e+02 1.783953471093687734e-20
3.184483889258966087e+02 1.836003399531886468e-20
3.180399387480114797e+02 1.888595934741761043e-20
3.176325350055629428e+02 1.941683472957010826e-20
3.172261736822978264e+02 1.995216694957477439e-20
3.168208507824893445e+02 2.049144743328817841e-20
3.164165623308063573e+02 2.103415411294797968e-20
3.160133043721829722e+02 2.157975341526631706e-20
3.156110729716900209e+02 2.212770233098453152e-20
3.152098642144067071e+02 2.267745054536345746e-20
3.148096742052938453e+02 2.322844260704994759e-20
3.144104990690676118e+02 2.378012011097540739e-20
3.140123349500746599e+02 2.433192386944909834e-20
3.136151780121678030e+02 2.488329604446279358e-20
3.132190244385828919e+02 2.543368221347558597e-20
3.128238704318167152e+02 2.598253334062942390e-20
3.124297122135051268e+02 2.652930762550425621e-20
3.120365460243033908e+02 2.707347220217378429e-20
3.116443681237659575e+02 2.761450466249919222e-20
3.112531747902282291e+02 2.815189437929726664e-20
3.108629623206887231e+02 2.868514360725208730e-20
3.104737270306923733e+02 2.921376834218460282e-20
3.100854652542141707e+02 2.973729892254093404e-20
3.096981733435446245e+02 3.025528036066238148e-20
3.093118476691751653e+02 3.076727239552621635e-20
3.089264846196846861e+02 3.127284926312986074e-20
3.085420806016273332e+02 3.177159918547491583e-20
3.081586320394205245e+02 3.226312358410863156e-20
3.077761353752343325e+02 3.274703602932612898e-20
3.073945870688812079e+02 3.322296094132088048e-20
3.070139835977067833e+02 3.369053206471634583e-20
3.066343214564819277e+02 3.414939074290219802e-20
3.062555971572942326e+02 3.459918402334276391e-20
3.058778072294420554e+02 3.503956262941891704e-20
3.055009482193281656e+02 3.547017883831157620e-20
3.051250166903544141e+02 3.589068430783571647e-20
3.047500092228173116e+02 3.630072789790963022e-20
3.043759224138045170e+02 3.669995353441308158e-20
3.040027528770917797e+02 3.708799816448027906e-20
3.036304972430405655e+02 3.746448985274446860e-20
3.032591521584972156e+02 3.782904606765143348e-20
3.028887142866913678e+02 3.818127220567186549e-20
3.025191803071370487e+02 3.852076039905869401e-20
3.021505469155326296e+02 3.884708864972804873e-20
3.017828108236626576e+02 3.915982032791308721e-20
3.014159687593001991e+02 3.945850406950471265e-20
3.010500174661095230e+02 3.974267410050738833e-20
3.006849537035500930e+02 4.001185101088048558e-20
3.003207742467803314e+02 4.026554299330609582e-20
2.999574758865635431e+02 4.050324755522088601e-20
2.995950554291727030e+02 4.072445370489460529e-20
2.992335096962975172e+02 4.092864460455578743e-20
2.988728355249513129e+02 4.111530067568610596e-20
2.985130297673786117e+02 4.128390313376521470e-20
2.981540892909640093e+02 4.143393792208219362e-20
2.977960109781406004e+02 4.156490000687148199e-20
2.974387917263006784e+02 4.167629798910752868e-20
2.970824284477048423e+02 4.176765898192659529e-20
2.967269180693944008e+02 4.183853369694313638e-20
2.963722575331020153e+02 4.188850167779330448e-20
2.960184437951644441e+02 4.191717661515718432e-20
2.956654738264353455e+02 4.192421167434528250e-20
2.953133446121990460e+02 4.190930476434929545e-20
2.949620531520844224e+02 4.187220367607657759e-20
2.946115964599798076e+02 4.181271101734483363e-20
2.942619715639485776e+02 4.173068887309455133e-20
2.939131755061446256e+02 4.162606312118573332e-20
2.935652053427295982e+02 4.149882733703515755e-20
2.932180581437895626e+02 4.134904622419150094e-20
2.928717309932529815e+02 4.117685851266634973e-20
2.925262209888090865e+02 4.098247927238322836e-20
2.921815252418267619e+02 4.076620159538427513e-20
2.918376408772739978e+02 4.052839760736453148e-20
2.914945650336380254e+02 4.026951877658718700e-20
2.911522948628460199e+02 3.999009549617922641e-20
2.908108275301860317e+02 3.969073592410424020e-20
2.904701602142288834e+02 3.937212407366193251e-20
2.901302901067506355e+02 3.903501715606785985e-20
2.897912144126551084e+02 3.868024218541799215e-20
2.894529303498974286e+02 3.830869186504284819e-20
2.891154351494078583e+02 3.792131978281046223e-20
2.887787260550165342e+02 3.751913495124993921e-20
2.884428003233778099e+02 3.710319573635034126e-20
2.881076552238965292e+02 3.667460322646457186e-20
2.877732880386533907e+02 3.623449409981977579e-20
2.874396960623318478e+02 3.578403305565293970e-20
2.871068766021450642e+02 3.532440487985774774e-20
2.867748269777632686e+02 3.485680622120214939e-20
2.864435445212421314e+02 3.438243715858169789e-20
2.861130265769510856e+02 3.390249264336392147e-20
2.857832705015024999e+02 3.341815390360298314e-20
2.854542736636808513e+02 3.293057989871434895e-20
2.851260334443734337e+02 3.244089891407114963e-20
2.847985472365001556e+02 3.195020038486560206e-20
2.844718124449448737e+02 3.145952703747817610e-20
2.841458264864867260e+02 3.096986743446875678e-20
2.838205867897322605e+02 3.048214900617216492e-20
2.834960907950474507e+02 2.999723164772776301e-20
2.831723359544908476e+02 2.951590195523810951e-20
2.828493197317469594e+02 2.903886816864607147e-20
2.825270396020596309e+02 2.856675588189908073e-20
2.822054930521666734e+02 2.810010457308443755e-20
2.818846775802341540e+02 2.763936499854053683e-20
2.815645906957919351e+02 2.718489748555802156e-20
2.812452299196688728e+02 2.673697114828533757e-20
2.809265927839289247e+02 2.629576404094759185e-20
2.806086768318078271e+02 2.586136425160666941e-20
2.802914796176493155e+02 2.543377192855968152e-20
2.799749987068431665e+02 2.501290222024779430e-20
2.796592316757624417e+02 2.459858909836080677e-20
2.793441761117016995e+02 2.419059002285460435e-20
2.790298296128156608e+02 2.378859139698542462e-20
2.787161897880581023e+02 2.339221475038009814e-20
2.784032542571210911e+02 2.300102357875861281e-20
2.780910206503750146e+02 2.261453076035115845e-20
2.777794866088087815e+02 2.223220646145437244e-20
2.774686497839699086e+02 2.185348643707304977e-20
2.771585078379063134e+02 2.147778062732184110e-20
2.768490584431070829e+02 2.110448194629551805e-20
2.765402992824444368e+02 2.073297515755606600e-20
2.762322280491158040e+02 2.036264572926986852e-20
2.759248424465866947e+02 1.999288856239865789e-20
2.756181401885332320e+02 1.962311648721218544e-20
2.753121189987855928e+02 1.925276842672961945e-20
2.750067766112720165e+02 1.888131713047256011e-20
2.747021107699622462e+02 1.850827638804799931e-20
2.743981192288126749e+02 1.813320763949999526e-20
2.740947997517104113e+02 1.775572590794326514e-20
2.737921501124192218e+02 1.737550498959536158e-20
2.734901680945243925e+02 1.699228184680521137e-20
2.731888514913789550e+02 1.660586016086036826e-20
2.728881981060501403e+02 1.621611301306716422e-20
2.725882057512653773e+02 1.582298467464873411e-20
2.722888722493598834e+02 1.542649149820212894e-20
2.719901954322235156e+02 1.502672191559503789e-20
2.716921731412488157e+02 1.462383555908596655e-20
2.713948032272786008e+02 1.421806153391774285e-20
2.710980835505545201e+02 1.380969588149469761e-20
2.708020119806658954e+02 1.339909828234263985e-20
2.705065863964982782e+02 1.298668805721637424e-20
2.702118046861833704e+02 1.257293953283655163e-20
2.699176647470480361e+02 1.215837684569124880e-20
2.696241644855650748e+02 1.174356826305175048e-20
2.693313018173028581e+02 1.132912010474279983e-20
2.690390746668763882e+02 1.091567035226681114e-20
2.687474809678981273e+02 1.050388203356231770e-20
2.684565186629292839e+02 1.009443647201698501e-20
2.681661857034315517e+02 9.688026487370538892e-21
2.678764800497187935e+02 9.285349633898106161e-21
2.675873996709097469e+02 8.887101557835930865e-21
2.672989425448798784e+02 8.493969551486472022e-21
2.670111066582147714e+02 8.106626375944796650e-21
2.667238900061631171e+02 7.725724418028649987e-21
2.664372905925901591e+02 7.351890239922985262e-21
2.661513064299313669e+02 6.985719572397406379e-21
2.658659355391466761e+02 6.627772794374791160e-21
2.655811759496748437e+02 6.278570933268635390e-21
2.652970256993876887e+02 5.938592212009293944e-21
2.650134828345456413e+02 5.608269160201551816e-21
2.647305454097523807e+02 5.287986298510880083e-21
2.644482114879108963e+02 4.978078397320454607e-21
2.641664791401786943e+02 4.678829303026338693e-21
2.638853464459243128e+02 4.390471318163658878e-21
2.636048114926836661e+02 4.113185114966775670e-21
2.633248723761162751e+02 3.847100156036246455e-21
2.630455271999627485e+02 3.592295590573890351e-21
2.627667740760013544e+02 3.348801590198214624e-21
2.624886111240061268e+02 3.116601084694655291e-21
2.622110364717039488e+02 2.895631855193121399e-21
2.619340482547330566e+02 2.685788940207682076e-21
2.616576446166010328e+02 2.486927308690469449e-21
2.613818237086432532e+02 2.298864753723386683e-21
2.611065836899821306e+02 2.121384960650812784e-21
2.608319227274855052e+02 1.954240704295024611e-21
2.605578389957265131e+02 1.797157131336318900e-21
2.602843306769426590e+02 1.649835085910171305e-21
2.600113959609961967e+02 1.511954438914310717e-21
2.597390330453336560e+02 1.383177384343439792e-21
2.594672401349465645e+02 1.263151669116158440e-21
2.591960154423316567e+02 1.151513726242809533e-21
2.589253571874518798e+02 1.047891684737883649e-21
2.586552635976977399e+02 9.519082333329227828e-22
2.583857329078479097e+02 8.631833187297884979e-22
2.581167633600313707e+02 7.813366627897601203e-22
2.578483532036890438e+02 7.059900866217652149e-22
2.575805006955355907e+02 6.367696329689624899e-22
2.573132040995220109e+02 5.733074815483568398e-22
2.570464616867978407e+02 5.152436550417036069e-22
2.567802717356742050e+02 4.622275162357813082e-22
2.565146325315862441e+02 4.139190593455977601e-22
2.562495423670570744e+02 3.699900008096826068e-22
2.559849995416602724e+02 3.301246768119857242e-22
2.557210023619844037e+02 2.940207564596613870e-22
2.554575491415963597e+02 2.613897809289165716e-22
2.551946382010055174e+02 2.319575399928784659e-22
2.549322678676281839e+02 2.054642981745457622e-22
2.546704364757520409e+02 1.816648833410950877e-22
2.544091423665010154e+02 1.603286508900908095e-22
2.541483838877998664e+02 1.412393367937608562e-22
2.538881593943399935e+02 1.241948126865982472e-22
2.536284672475441653e+02 1.090067559259596711e-22
2.533693058155326696e+02 9.550024714978981053e-23
2.531106734730888377e+02 8.351330732180158603e-23
2.528525686016250518e+02 7.289638561670484752e-23
2.525949895891491792e+02 6.351180877731678994e-23
2.523379348302308074e+02 5.523320179321649600e-23
2.520814027259681609e+02 4.794488892611876826e-23
2.518253916839544786e+02 4.154128325834145172e-23
2.515699001182456129e+02 3.592627208378326072e-23
2.513149264493269186e+02 3.101260460977494662e-23
2.510604691040807950e+02 2.672128760572166249e-23
2.508065265157544275e+02 2.298099383077565898e-23
2.505530971239274152e+02 1.972748730678503379e-23
2.503001793744801660e+02 1.690306878119759461e-23
2.500477717195616094e+02 1.445604405273776074e-23
2.497958726175582740e+02 1.234021721422378766e-23
2.495444805330621136e+02 1.051441030401839903e-23
2.492935939368402103e+02 8.942010351498990772e-24
2.490432113058029699e+02 7.590544352291659002e-24
2.487933311229737399e+02 6.431282314990529062e-24
2.485439518774581131e+02 5.438868180687235038e-24
2.482950720644132616e+02 4.590978127470178421e-24
2.480466901850181500e+02 3.868005531071318223e-24
2.477988047464426984e+02 3.252771656673211119e-24
2.475514142618187350e+02 2.730261001905459092e-24
2.473045172502094431e+02 2.287380093435441763e-24
2.470581122365805982e+02 1.912738455479209539e-24
2.468121977517704977e+02 1.596450414136618737e-24
2.465667723324611984e+02 1.329956372992786148e-24
2.463218345211493272e+02 1.105862189284190051e-24
2.460773828661172331e+02 9.177952927137530566e-25
2.458334159214045371e+02 7.602762175126167343e-25
2.455899322467790284e+02 6.286042596461550743e-25
2.453469304077090669e+02 5.187560224673096402e-25
2.451044089753349340e+02 4.272956732106104913e-25
2.448623665264408942e+02 3.512957973592132637e-25
2.446208016434274839e+02 2.882678062136812251e-25
2.443797129142837150e+02 2.361009233256208748e-25
2.441390989325597332e+02 1.930088464420975943e-25
2.438989582973390782e+02 1.574832520800781910e-25
2.436592896132121382e+02 1.282533788631985497e-25
2.434200914902483248e+02 1.042509925426343193e-25
2.431813625439699820e+02 8.458009960165353869e-26
2.429431013953251579e+02 6.849083706624381122e-26
2.427053066706612015e+02 5.535702330737281555e-26
2.424679770016984435e+02 4.465690802814131625e-26
2.422311110255037363e+02 3.595670918592186257e-26
2.419947073844647889e+02 2.889657028932918635e-26
2.417587647262635642e+02 2.317861338319732374e-26
2.415232817038513247e+02 1.855680119553695660e-26
2.412882569754220583e+02 1.482835651324876713e-26
2.410536892043879504e+02 1.182651805439679800e-26
2.408195770593532643e+02 9.414440111042093088e-27
2.405859192140896425e+02 7.480068259950242703e-27
2.403527143475107835e+02 5.931845697507212127e-27
2.401199611436476289e+02 4.695124471125251332e-27
2.398876582916238647e+02 3.709173270862635629e-27
2.396558044856307106e+02 2.924688724817279287e-27
2.394243984249031598e+02 2.301730514489843216e-27
2.391934388136950815e+02 1.808012285671852590e-27
2.389629243612554035e+02 1.417490458713915250e-27
2.387328537818038399e+02 1.109201808732122166e-27
2.385032257945071024e+02 8.663082478903105575e-28
2.382740391234552533e+02 6.753137416166296714e-28
2.380452924976376039e+02 5.254238587905140344e-28
2.378169846509198919e+02 4.080232103305630281e-28
2.375891143220202650e+02 3.162500769765566195e-28
2.373616802544865720e+02 2.446509598528862820e-28
2.371346811966730002e+02 1.889006905027953417e-28
2.369081159017171387e+02 1.455761846389730410e-28
2.366819831275171850e+02 1.119739810445317081e-28
2.364562816367092353e+02 8.596343093915953204e-29
2.362310101966448030e+02 6.586884340483970259e-29
2.360061675793681388e+02 5.037509226717620494e-29
2.357817525615943168e+02 3.845218640261458069e-29
2.355577639246864976e+02 2.929513083504006459e-29
2.353342004546344981e+02 2.227608766006503362e-29
2.351110609420323385e+02 1.690640723174040261e-29
2.348883441820566986e+02 1.280656110013889141e-29
2.346660489744451752e+02 9.682385788593280892e-30
2.344441741234746814e+02 7.306354906227329572e-30
2.342227184379402161e+02 5.502848300712516316e-30
2.340016807311330638e+02 4.136591025320066653e-30
2.337810598208202180e+02 3.103600226730441091e-30
2.335608545292227802e+02 2.324111653760990572e-30
2.333410636829953546e+02 1.737065151101865430e-30
2.331216861132049587e+02 1.295815042340431276e-30
2.329027206553104179e+02 9.648006870094861024e-31
2.326841661491419302e+02 7.169679761839731339e-31
2.324660214388801194e+02 5.317767816327772359e-31
2.322482853730361683e+02 3.936645776448926211e-31
2.320309568044311561e+02 2.908643908345990667e-31
2.318140345901762203e+02 2.144973461310093532e-31
2.315975175916523199e+02 1.578775367630958475e-31
2.313814046744903408e+02 1.159806972221185633e-31
2.311656947085513991e+02 8.503896172450996400e-32
2.309503865679070032e+02 6.223245750518774561e-32
2.307354791308196411e+02 4.545510146130630320e-32
2.305209712797229429e+02 3.313713077120563412e-32
2.303068619012028648e+02 2.411091408069719745e-32
2.300931498859777662e+02 1.750970658006253810e-32
2.298798341288799350e+02 1.269142530431306683e-32
2.296669135288359769e+02 9.181384675843838975e-33
2.294543869888481709e+02 6.629368279307564464e-33
2.292422534159755116e+02 4.777516633683021871e-33
2.290305117213150083e+02 3.436357139111650817e-33
2.288191608199832388e+02 2.466949896674566010e-33
2.286081996310972499e+02 1.767617294685540800e-33
2.283976270777569653e+02 1.264101543546892627e-33
2.281874420870261417e+02 9.022801815559053355e-34
2.279776435899144644e+02 6.427861997237997591e-34
2.277682305213594418e+02 4.570432220560335671e-34
2.275592018202082443e+02 3.243497287579924317e-34
2.273505564292000258e+02 2.297392925844096473e-34
2.271422932949476490e+02 1.624136144504729127e-34
2.269344113679205464e+02 1.145974448119439541e-34
2.267269096024265025e+02 8.070356652732087263e-35
2.265197869565946576e+02 5.672516319116020974e-35
2.263130423923576302e+02 3.979458272728572037e-35
2.261066748754344076e+02 2.786360311617884321e-35
2.259006833753131218e+02 1.947222862164850765e-35
2.256950668652336560e+02 1.358185390897108128e-35
2.254898243221710175e+02 9.455127884822152228e-36
2.252849547268178014e+02 6.569626293701842784e-36
2.250804570635678772e+02 4.555948226112300709e-36
2.248763303204991360e+02 3.153419148393891499e-36
2.246725734893572337e+02 2.178458938720619606e-36
2.244691855655385950e+02 1.502040927933348729e-36
2.242661655480741558e+02 1.033662636819426384e-36
2.240635124396128788e+02 7.099708016827066584e-37
2.238612252464052688e+02 4.867060352058273858e-37
2.236593029782875703e+02 3.330101759027513039e-37
2.234577446486649421e+02 2.274116788990546237e-37
2.232565492744960238e+02 1.550002751630765573e-37
