# Supplementary material for: Benchmarking Electronic-Structure Methods for the Description of Dark Transitions in Carbonyls at and Beyond the Franck–Condon Point
Source: J Phys Chem A. 2025 Sep 26;129(40):9355–67. doi: 10.1021/acs.jpca.5c05510 (PMC12516729; doi:10.1021/acs.jpca.5c05510)
Supplement: Supplementary file 2 [file jp5c05510_si_002.zip › dark-state-carbonyls-submission/nea_spectra_acetaldehyde/spectra_sample50/tda_wb97xd4_avtz/absspec.specdata.n50.nm.cross.dat]

4.534060045758174624e+02 1.387843953324258722e-41
4.525784445487969379e+02 2.183885650033584334e-41
4.517538999554726047e+02 3.428789596511573541e-41
4.509323543445222526e+02 5.371227322069719763e-41
4.501137913840780129e+02 8.395142233871011299e-41
4.492981948606438323e+02 1.309195447230380520e-40
4.484855486780251681e+02 2.037055641860066990e-40
4.476758368562700525e+02 3.162447697415094858e-40
4.468690435306218660e+02 4.898531934284078423e-40
4.460651529504826840e+02 7.570607790394806019e-40
4.452641494783886174e+02 1.167395039386110476e-39
4.444660175889958964e+02 1.796086772874200648e-39
4.436707418680777550e+02 2.757142699728489164e-39
4.428783070115320015e+02 4.222928398113620840e-39
4.420886978243994463e+02 6.453433248773064652e-39
4.413018992198923911e+02 9.839899122859085764e-39
4.405178962184343163e+02 1.496970629251670521e-38
4.397366739467086632e+02 2.272264137854558585e-38
4.389582176367185866e+02 3.441338109321591679e-38
4.381825126248562015e+02 5.200187029224466121e-38
4.374095443509821735e+02 7.840319677707737371e-38
4.366392983575142921e+02 1.179429168285965246e-37
4.358717602885264455e+02 1.770244869107765215e-37
4.351069158888563493e+02 2.651052413877684115e-37
4.343447510032234504e+02 3.961200986627860202e-37
4.335852515753554144e+02 5.905533587699276713e-37
4.328284036471238778e+02 8.784463022151893233e-37
4.320741933576895235e+02 1.303752681794839185e-36
4.313226069426561367e+02 1.930630861127474143e-36
4.305736307332327897e+02 2.852511619855962978e-36
4.298272511554054631e+02 4.205134261755871163e-36
4.290834547291170225e+02 6.185242007921738183e-36
4.283422280674556077e+02 9.077328137391215490e-36
4.276035578758516635e+02 1.329180636730597277e-35
4.268674309512828131e+02 1.941935210455137928e-35
4.261338341814874298e+02 2.830807617830680754e-35
4.254027545441858820e+02 4.117285626124752770e-35
4.246741791063103619e+02 5.974984629580115439e-35
4.239480950232418195e+02 8.651429677761139961e-35
4.232244895380553658e+02 1.249868736876095422e-34
4.225033499807729527e+02 1.801633733233589864e-34
4.217846637676243517e+02 2.591160574709715005e-34
4.210684184003145560e+02 3.718330773924241589e-34
4.203546014652997087e+02 5.323873630866705235e-34
4.196432006330696822e+02 7.605602690186168348e-34
4.189342036574386725e+02 1.084091321475120433e-33
4.182275983748417616e+02 1.541787782001891404e-33
4.175233727036399500e+02 2.187811977077674414e-33
4.168215146434312146e+02 3.097577803299452251e-33
4.161220122743688989e+02 4.375840221413097672e-33
4.154248537564872663e+02 6.167765709215508958e-33
4.147300273290329073e+02 8.674044375616011304e-33
4.140375213098037079e+02 1.217146777622989675e-32
4.133473240944942972e+02 1.704087917659973127e-32
4.126594241560474643e+02 2.380504251789587422e-32
4.119738100440127369e+02 3.317982122631688050e-32
4.112904703839109288e+02 4.614317110438336514e-32
4.106093938766049973e+02 6.402791387250369016e-32
4.099305692976777209e+02 8.864617364186564948e-32
4.092539854968144937e+02 1.224558611470793106e-31
4.085796313971931113e+02 1.687828504011385916e-31
4.079074959948792412e+02 2.321167265644093109e-31
4.072375683582279748e+02 3.185034676227258123e-31
4.065698376272910082e+02 4.360655042503396800e-31
4.059042930132298466e+02 5.956887210639954472e-31
4.052409237977347516e+02 8.119276699973851761e-31
4.045797193324495993e+02 1.104195253457430149e-30
4.039206690384016838e+02 1.498322263155713755e-30
4.032637624054377170e+02 2.028596501779508399e-30
4.026089889916651714e+02 2.740422096983161870e-30
4.019563384228990799e+02 3.693778680204420637e-30
4.013058003921139516e+02 4.967709363706026220e-30
4.006573646589012014e+02 6.666128380447536784e-30
4.000110210489319797e+02 8.925316872116368686e-30
3.993667594534247200e+02 1.192357229377201215e-29
3.987245698286186553e+02 1.589359769996139231e-29
3.980844421952513130e+02 2.113836715930326187e-29
3.974463666380419227e+02 2.805138917125829105e-29
3.968103333051794834e+02 3.714251896328193588e-29
3.961763324078154938e+02 4.907075214888967265e-29
3.955443542195620807e+02 6.468577737316015943e-29
3.949143890759942792e+02 8.508048719923705953e-29
3.942864273741575403e+02 1.116571598194602235e-28
3.936604595720800148e+02 1.462106470345299959e-28
3.930364761882888160e+02 1.910326571103394996e-28
3.924144678013315115e+02 2.490421286885217962e-28
3.917944250493019354e+02 3.239477816902662685e-28
3.911763386293705480e+02 4.204502350087377280e-28
3.905601992973190590e+02 5.444926351262369868e-28
3.899459978670797113e+02 7.035705858960080104e-28
3.893337252102784305e+02 9.071143541242039230e-28
3.887233722557832039e+02 1.166958900373074457e-27
3.881149299892553586e+02 1.497920307509325089e-27
3.875083894527064103e+02 1.918500714856192723e-27
3.869037417440579247e+02 2.451747983324961793e-27
3.863009780167065514e+02 3.126301092461952459e-27
3.857000894790920142e+02 3.977657785414818797e-27
3.851010673942700464e+02 5.049707318894266326e-27
3.845039030794887367e+02 6.396578432981298953e-27
3.839085879057691386e+02 8.084860923786864465e-27
3.833151132974896313e+02 1.019626857560357907e-26
3.827234707319741460e+02 1.283082178275696942e-26
3.821336517390838594e+02 1.611064005611267742e-26
3.815456479008136057e+02 2.018444785012512750e-26
3.809594508508908461e+02 2.523291183835410633e-26
3.803750522743792430e+02 3.147494396915443607e-26
3.797924439072851897e+02 3.917512239000243536e-26
3.792116175361684327e+02 4.865240165483563236e-26
3.786325649977563330e+02 6.029030450865196569e-26
3.780552781785609682e+02 7.454880992388603373e-26
3.774797490145003849e+02 9.197817584428674083e-26
3.769059694905233187e+02 1.132349601209301952e-25
3.763339316402368695e+02 1.391005291862710365e-25
3.757636275455376449e+02 1.705023708198037844e-25
3.751950493362469956e+02 2.085385545485602287e-25
3.746281891897483547e+02 2.545057103459573418e-25
3.740630393306289534e+02 3.099309227985120919e-25
3.734995920303240382e+02 3.766079631570485766e-25
3.729378396067646122e+02 4.566383049280124425e-25
3.723777744240283596e+02 5.524773890361251771e-25
3.718193888919937535e+02 6.669866211391759196e-25
3.712626754659969492e+02 8.034915953341771824e-25
3.707076266464920877e+02 9.658470440978838285e-25
3.701542349787146122e+02 1.158509012606830698e-24
3.696024930523473699e+02 1.386614745262601882e-24
3.690523935011900107e+02 1.656070751938669359e-24
3.685039290028310575e+02 1.973649489773743951e-24
3.679570922783229889e+02 2.347095051876747161e-24
3.674118760918602788e+02 2.785238195741784385e-24
3.668682732504603337e+02 3.298120970245825687e-24
3.663262766036469884e+02 3.897131109700632603e-24
3.657858790431369584e+02 4.595146255632390948e-24
3.652470735025293607e+02 5.406687941089486592e-24
3.647098529569975085e+02 6.348085127962574136e-24
3.641742104229835491e+02 7.437646925053319892e-24
3.636401389578959993e+02 8.695843933879087196e-24
3.631076316598098970e+02 1.014549747140061659e-23
3.625766816671689980e+02 1.181197570549387576e-23
3.620472821584916119e+02 1.372339551215171468e-23
3.615194263520781988e+02 1.591082862585891957e-23
3.609931075057218095e+02 1.840851040974595407e-23
3.604683189164211399e+02 2.125404932413184606e-23
3.599450539200956882e+02 2.448863492574380178e-23
3.594233058913040395e+02 2.815724199072443509e-23
3.589030682429638546e+02 3.230882812869158629e-23
3.583843344260751564e+02 3.699652204925401227e-23
3.578670979294449239e+02 4.227779946374596538e-23
3.573513522794150958e+02 4.821464346101576223e-23
3.568370910395923374e+02 5.487368609470634703e-23
3.563243078105802510e+02 6.232632786834513599e-23
3.558129962297142015e+02 7.064883181140836838e-23
3.553031499707975627e+02 7.992238891161717725e-23
3.547947627438414315e+02 9.023315181270007925e-23
3.542878282948057631e+02 1.016722339086140395e-22
3.537823404053427225e+02 1.143356712694173832e-22
3.532782928925425949e+02 1.283243452239819171e-22
3.527756796086816280e+02 1.437438639023216232e-22
3.522744944409722052e+02 1.607044016053099834e-22
3.517747313113150085e+02 1.793204955198226945e-22
3.512763841760531136e+02 1.997108000285102599e-22
3.507794470257285298e+02 2.219977996685679313e-22
3.502839138848407856e+02 2.463074826639331801e-22
3.497897788116070501e+02 2.727689778784681797e-22
3.492970358977249248e+02 3.015141589996599874e-22
3.488056792681368847e+02 3.326772207467469634e-22
3.483157030807967089e+02 3.663942328851762190e-22
3.478271015264382413e+02 4.028026788001976920e-22
3.473398688283452316e+02 4.420409863141740506e-22
3.468539992421243028e+02 4.842480593010723580e-22
3.463694870554787144e+02 5.295628194337831504e-22
3.458863265879848541e+02 5.781237680705760737e-22
3.454045121908699230e+02 6.300685788225243830e-22
3.449240382467921222e+02 6.855337317203148942e-22
3.444448991696220332e+02 7.446542000956483568e-22
3.439670894042263285e+02 8.075632012892516042e-22
3.434906034262531875e+02 8.743920220779824328e-22
3.430154357419189637e+02 9.452699292642381703e-22
3.425415808877974655e+02 1.020324175181724832e-21
3.420690334306105456e+02 1.099680106937901860e-21
3.415977879670199968e+02 1.183461387033945687e-21
3.411278391234221203e+02 1.271790331581397804e-21
3.406591815557432028e+02 1.364788370681173432e-21
3.401918099492369834e+02 1.462576633658008862e-21
3.397257190182838826e+02 1.565276659771429960e-21
3.392609035061914824e+02 1.673011232777231853e-21
3.387973581849971083e+02 1.785905335318190131e-21
3.383350778552718339e+02 1.904087216613000406e-21
3.378740573459259053e+02 2.027689564323556679e-21
3.374142915140161563e+02 2.156850768850390558e-21
3.369557752445546157e+02 2.291716265677514208e-21
3.364985034503186512e+02 2.432439938801397485e-21
3.360424710716633854e+02 2.579185565779275744e-21
3.355876730763344540e+02 2.732128282562979833e-21
3.351341044592833214e+02 2.891456044087983759e-21
3.346817602424832785e+02 3.057371054607515944e-21
3.342306354747479986e+02 3.230091140036375922e-21
3.337807252315500364e+02 3.409851033139299628e-21
3.333320246148423394e+02 3.596903541296413425e-21
3.328845287528801009e+02 3.791520565840603835e-21
3.324382328000446023e+02 3.993993941613050182e-21
3.319931319366683624e+02 4.204636065453001095e-21
3.315492213688613674e+02 4.423780282847106781e-21
3.311064963283394036e+02 4.651781002929912903e-21
3.306649520722528450e+02 4.889013513466978019e-21
3.302245838830176581e+02 5.135873469374253130e-21
3.297853870681472017e+02 5.392776030740097747e-21
3.293473569600856194e+02 5.660154629220244333e-21
3.289104889160424818e+02 5.938459345070797278e-21
3.284747783178285658e+02 6.228154880960581465e-21
3.280402205716936805e+02 6.529718123051054608e-21
3.276068111081643792e+02 6.843635284630554322e-21
3.271745453818846840e+02 7.170398632812993303e-21
3.267434188714564129e+02 7.510502804429934637e-21
3.263134270792821212e+02 7.864440723215527555e-21
3.258845655314082705e+02 8.232699136658035682e-21
3.254568297773703875e+02 8.615753797411096572e-21
3.250302153900389612e+02 9.014064320850360841e-21
3.246047179654667048e+02 9.428068757150387268e-21
3.241803331227370109e+02 9.858177923047172709e-21
3.237570565038136010e+02 1.030476954514408103e-20
3.233348837733914820e+02 1.076818227310035613e-20
3.229138106187486414e+02 1.124870962718455630e-20
3.224938327495995054e+02 1.174659395035670457e-20
3.220749458979490782e+02 1.226202044011618603e-20
3.216571458179482192e+02 1.279511133967982070e-20
3.212404282857505677e+02 1.334592037148935557e-20
3.208247890993698093e+02 1.391442749844952295e-20
3.204102240785387039e+02 1.450053409952145389e-20
3.199967290645687967e+02 1.510405864622644261e-20
3.195842999202114356e+02 1.572473296512094864e-20
3.191729325295196986e+02 1.636219916830381093e-20
3.187626227977115718e+02 1.701600732942742885e-20
3.183533666510340367e+02 1.768561397646487642e-20
3.179451600366281809e+02 1.837038146461948689e-20
3.175379989223956727e+02 1.906957828327036801e-20
3.171318792968656339e+02 1.978238033979357444e-20
3.167267971690631612e+02 2.050787325056886480e-20
3.163227485683784721e+02 2.124505565563705615e-20
3.159197295444372457e+02 2.199284355847536901e-20
3.155177361669717584e+02 2.275007567644838874e-20
3.151167645256933270e+02 2.351551977091855884e-20
3.147168107301652071e+02 2.428787990906797712e-20
3.143178709096773105e+02 2.506580459251106888e-20
3.139199412131205804e+02 2.584789567111618681e-20
3.135230178088637558e+02 2.663271794446632381e-20
3.131270968846300207e+02 2.741880933844676461e-20
3.127321746473750750e+02 2.820469153090921014e-20
3.123382473231658309e+02 2.898888088860089292e-20
3.119453111570604733e+02 2.976989956787267732e-20
3.115533624129890313e+02 3.054628662441479106e-20
3.111623973736349740e+02 3.131660897265704108e-20
3.107724123403174872e+02 3.207947203372260092e-20
3.103834036328751722e+02 3.283352991208965412e-20
3.099953675895501988e+02 3.357749494547902239e-20
3.096083005668731403e+02 3.431014647995008970e-20
3.092221989395492869e+02 3.503033873269984138e-20
3.088370591003452432e+02 3.573700761847703897e-20
3.084528774599767758e+02 3.642917643163640500e-20
3.080696504469968886e+02 3.710596029438074451e-20
3.076873745076860587e+02 3.776656930232860788e-20
3.073060461059410500e+02 3.841031032079326146e-20
3.069256617231672521e+02 3.903658740860361350e-20
3.065462178581694843e+02 3.964490087046845867e-20
3.061677110270449589e+02 4.023484496323436488e-20
3.057901377630767570e+02 4.080610430541466968e-20
3.054134946166276450e+02 4.135844906252936454e-20
3.050377781550353689e+02 4.189172900258920364e-20
3.046629849625081192e+02 4.240586653600812421e-20
3.042891116400212468e+02 4.290084887188913800e-20
3.039161548052143189e+02 4.337671943764409536e-20
3.035441110922891426e+02 4.383356872093670894e-20
3.031729771519085261e+02 4.427152470177321652e-20
3.028027496510958372e+02 4.469074304802736750e-20
3.024334252731352990e+02 4.509139724971950096e-20
3.020650007174725715e+02 4.547366886598171257e-20
3.016974726996170375e+02 4.583773805393006624e-20
3.013308379510434634e+02 4.618377454081883243e-20
3.009650932190958770e+02 4.651192919010786295e-20
3.006002352668907633e+02 4.682232629876820860e-20
3.002362608732219087e+02 4.711505674763374218e-20
2.998731668324653583e+02 4.739017210930519237e-20
2.995109499544856249e+02 4.764767979946157229e-20
2.991496070645420673e+02 4.788753933787884618e-20
2.987891350031960087e+02 4.810965976546518674e-20
2.984295306262190479e+02 4.831389824361868514e-20
2.980707908045010868e+02 4.850005984262324327e-20
2.977129124239601765e+02 4.866789850698271666e-20
2.973558923854519662e+02 4.881711916789170265e-20
2.969997276046804018e+02 4.894738095671220929e-20
2.966444150121088228e+02 4.905830145858717073e-20
2.962899515528719689e+02 4.914946193232035802e-20
2.959363341866883275e+02 4.922041341146641457e-20
2.955835598877729353e+02 4.927068359223582737e-20
2.952316256447517731e+02 4.929978440628909617e-20
2.948805284605753059e+02 4.930722017068766013e-20
2.945302653524338439e+02 4.929249620307302158e-20
2.941808333516729590e+02 4.925512778739089706e-20
2.938322295037096978e+02 4.919464937400849344e-20
2.934844508679490787e+02 4.911062389768652125e-20
2.931374945177016684e+02 4.900265209740107569e-20
2.927913575401015578e+02 4.887038172328760625e-20
2.924460370360242223e+02 4.871351651785001990e-20
2.921015301200064869e+02 4.853182486093949618e-20
2.917578339201654671e+02 4.832514797076543990e-20
2.914149455781190454e+02 4.809340755633071739e-20
2.910728622489065742e+02 4.783661282017050754e-20
2.907315811009101481e+02 4.755486671417750142e-20
2.903910993157766143e+02 4.724837135568253763e-20
2.900514140883398682e+02 4.691743251594929770e-20
2.897125226265439437e+02 4.656246309896797474e-20
2.893744221513661614e+02 4.618398553504167559e-20
2.890371098967417538e+02 4.578263302132503509e-20
2.887005831094879227e+02 4.535914955031706772e-20
2.883648390492290332e+02 4.491438867749787906e-20
2.880298749883225469e+02 4.444931099090190789e-20
2.876956882117847272e+02 4.396498025852062884e-20
2.873622760172175390e+02 4.346255824403442252e-20
2.870296357147357185e+02 4.294329819743793435e-20
2.866977646268946387e+02 4.240853704454635574e-20
2.863666600886180049e+02 4.185968631797054182e-20
2.860363194471269708e+02 4.129822189169999998e-20
2.857067400618691408e+02 4.072567260161946043e-20
2.853779193044481417e+02 4.014360785475252423e-20
2.850498545585538182e+02 3.955362435035441788e-20
2.847225432198928274e+02 3.895733205571951838e-20
2.843959826961198587e+02 3.835633959822863061e-20
2.840701704067687388e+02 3.775223925224330546e-20
2.837451037831851863e+02 3.714659171446612403e-20
2.834207802684587136e+02 3.654091087381215368e-20
2.830971973173557217e+02 3.593664879126676680e-20
2.827743523962530503e+02 3.533518111118925047e-20
2.824522429830718693e+02 3.473779312774355673e-20
2.821308665672117968e+02 3.414566672832344326e-20
2.818102206494857569e+02 3.355986842979902675e-20
2.814903027420555190e+02 3.298133871307924698e-20
2.811711103683664987e+02 3.241088284685993812e-20
2.808526410630850023e+02 3.184916337266538396e-20
2.805348923720339371e+02 3.129669440058497097e-20
2.802178618521298858e+02 3.075383783884985700e-20
2.799015470713207492e+02 3.022080165096741067e-20
2.795859456085234456e+02 2.969764020210937163e-20
2.792710550535620087e+02 2.918425672240360967e-20
2.789568730071063101e+02 2.868040787940177909e-20
2.786433970806114075e+02 2.818571041598663027e-20
2.783306248962564382e+02 2.769964977409748372e-20
2.780185540868849330e+02 2.722159058965230225e-20
2.777071822959450174e+02 2.675078891066490754e-20
2.773965071774300100e+02 2.628640595954307652e-20
2.770865263958195897e+02 2.582752323255939178e-20
2.767772376260210763e+02 2.537315870515123554e-20
2.764686385533117914e+02 2.492228389155029178e-20
2.761607268732804528e+02 2.447384149171579955e-20
2.758535002917708994e+02 2.402676334800161057e-20
2.755469565248241679e+02 2.357998842863280562e-20
2.752410932986223315e+02 2.313248055505095560e-20
2.749359083494323954e+02 2.268324559546595803e-20
2.746313994235500218e+02 2.223134785743843605e-20
2.743275642772445053e+02 2.177592542774289258e-20
2.740244006767034080e+02 2.131620422779961759e-20
2.737219063979778753e+02 2.085151057715994492e-20
2.734200792269281237e+02 2.038128208534798440e-20
2.731189169591698374e+02 1.990507672320778147e-20
2.728184174000199391e+02 1.942257995808982694e-20
2.725185783644436697e+02 1.893360987206063252e-20
2.722193976770015524e+02 1.843812021806497596e-20
2.719208731717965293e+02 1.793620140490379818e-20
2.716230026924221761e+02 1.742807943726761474e-20
2.713257840919102932e+02 1.691411287118945786e-20
2.710292152326796895e+02 1.639478787749572996e-20
2.707332939864846821e+02 1.587071153553398234e-20
2.704380182343642787e+02 1.534260350612537541e-20
2.701433858665917569e+02 1.481128625585183099e-20
2.698493947826240742e+02 1.427767402411569208e-20
2.695560428910522432e+02 1.374276073960127883e-20
2.692633281095515940e+02 1.320760710368276854e-20
2.689712483648327748e+02 1.267332706486743113e-20
2.686798015925921845e+02 1.214107391057499686e-20
2.683889857374639973e+02 1.161202620055136013e-20
2.680987987529715610e+02 1.108737376018326363e-20
2.678092386014793647e+02 1.056830394223340480e-20
2.675203032541454604e+02 1.005598835237080989e-20
2.672319906908738290e+02 9.551570217757942214e-21
2.669442989002677109e+02 9.056152559323591517e-21
2.666572258795823700e+02 8.570787307678561945e-21
2.663707696346792773e+02 8.096465480438945863e-21
2.660849281799789310e+02 7.634108515512182732e-21
2.657996995384160073e+02 7.184560831199502508e-21
2.655150817413932032e+02 6.748583660247686527e-21
2.652310728287359893e+02 6.326850181738558604e-21
2.649476708486478174e+02 5.919941952342899304e-21
2.646648738576652704e+02 5.528346617388224651e-21
2.643826799206135547e+02 5.152456862733085774e-21
2.641010871105625597e+02 4.792570550881242388e-21
2.638200935087829180e+02 4.448891969337152786e-21
2.635396972047023496e+02 4.121534106058008852e-21
2.632598962958624043e+02 3.810521856109515592e-21
2.629806888878754876e+02 3.515796055317637867e-21
2.627020730943820581e+02 3.237218230830047727e-21
2.624240470370081084e+02 2.974575954988822755e-21
2.621466088453230441e+02 2.727588687669902968e-21
2.618697566567978470e+02 2.495913993115216468e-21
2.615934886167627837e+02 2.279154020089962695e-21
2.613178028783670470e+02 2.076862138737404821e-21
2.610426976025365207e+02 1.888549633537647103e-21
2.607681709579335916e+02 1.713692359080671233e-21
2.604942211209162792e+02 1.551737273673090058e-21
2.602208462754977631e+02 1.402108774876875669e-21
2.599480446133065925e+02 1.264214770678075254e-21
2.596758143335462137e+02 1.137452429873185738e-21
2.594041536429561461e+02 1.021213565226019606e-21
2.591330607557716235e+02 9.148896127840879705e-22
2.588625338936855087e+02 8.178761802821212053e-22
2.585925712858087309e+02 7.295771466377733356e-22
2.583231711686318022e+02 6.494083030411566941e-22
2.580543317859863919e+02 5.768005339445770591e-22
2.577860513890072411e+02 5.112025432974829006e-22
2.575183282360944190e+02 4.520831375877083972e-22
2.572511605928750100e+02 3.989330826126890509e-22
2.569845467321665069e+02 3.512665554042497465e-22
2.567184849339388961e+02 3.086222163745408843e-22
2.564529734852780507e+02 2.705639295685747948e-22
2.561880106803488388e+02 2.366811609365512855e-22
2.559235948203585451e+02 2.065890858333192991e-22
2.556597242135207182e+02 1.799284375709717417e-22
2.553963971750189330e+02 1.563651288645071972e-22
2.551336120269711785e+02 1.355896774910319589e-22
2.548713670983936765e+02 1.173164665056336231e-22
2.546096607251662078e+02 1.012828679972351526e-22
2.543484912499963571e+02 8.724825769829128206e-23
2.540878570223846964e+02 7.499294585500063108e-23
2.538277563985900827e+02 6.431704768511936622e-23
2.535681877415949259e+02 5.503931456058003963e-23
2.533091494210712540e+02 4.699594480696590314e-23
2.530506398133458674e+02 4.003939076064415573e-23
2.527926573013672567e+02 3.403717650967866776e-23
2.525352002746710980e+02 2.887073860195655967e-23
2.522782671293474550e+02 2.443429996320456211e-23
2.520218562680068430e+02 2.063378535114088875e-23
2.517659660997476010e+02 1.738578489769128374e-23
2.515105950401226664e+02 1.461657067031757345e-23
2.512557415111070327e+02 1.226116972324187435e-23
2.510014039410653766e+02 1.026249581215826469e-23
2.507475807647192880e+02 8.570540810816327504e-24
2.504942704231157506e+02 7.141625890428193760e-24
2.502414713635947123e+02 5.937711696327561575e-24
2.499891820397577646e+02 4.925766072039351026e-24
2.497374009114363389e+02 4.077187328508917992e-24
2.494861264446604423e+02 3.367280624543343970e-24
2.492353571116275646e+02 2.774784701565723481e-24
2.489850913906716130e+02 2.281445989529109586e-24
2.487353277662323876e+02 1.871636959211933670e-24
2.484860647288244309e+02 1.532015527414180564e-24
2.482373007750073555e+02 1.251222314621343012e-24
2.479890344073549784e+02 1.019612598981676044e-24
2.477412641344256770e+02 8.290198962820349043e-25
2.474939884707322904e+02 6.725482141578965366e-25
2.472472059367125610e+02 5.443901721393840023e-25
2.470009150586997464e+02 4.396683403208017191e-25
2.467551143688927482e+02 3.542973223704653313e-25
2.465098024053278039e+02 2.848642880719314008e-25
2.462649777118485588e+02 2.285258422328014571e-25
2.460206388380781561e+02 1.829192970203049626e-25
2.457767843393898772e+02 1.460865906830867567e-25
2.455334127768790893e+02 1.164092649428000951e-25
2.452905227173347669e+02 9.255307438556273185e-26
2.450481127332113829e+02 7.342095274845933565e-26
2.448061814026011120e+02 5.811320229342567811e-26
2.445647273092056366e+02 4.589390306054453244e-26
2.443237490423090037e+02 3.616265855960470261e-26
2.440832451967496866e+02 2.843090349448832444e-26
2.438432143728936410e+02 2.230209771102644060e-26
2.436036551766069636e+02 1.745521914804305387e-26
2.433645662192288626e+02 1.363104769269947562e-26
2.431259461175449985e+02 1.062080210391182124e-26
2.428877934937605687e+02 8.256754225026616760e-27
2.426501069754742161e+02 6.404499232154129763e-27
2.424128851956509720e+02 4.956608332498166276e-27
2.421761267925968752e+02 3.827431799351046068e-27
2.419398304099321990e+02 2.948856144334970339e-27
2.417039946965659567e+02 2.266850187655549789e-27
2.414686183066700949e+02 1.738661359776060433e-27
2.412336998996536863e+02 1.330546277527073217e-27
2.409992381401379191e+02 1.015938965028456233e-27
2.407652316979301190e+02 7.739764717877732228e-28
2.405316792479993921e+02 5.883154705896753234e-28
2.402985794704508180e+02 4.461850482682934732e-28
2.400659310505012911e+02 3.376306456848144993e-28
2.398337326784543109e+02 2.549122348006740662e-28
2.396019830496756242e+02 1.920265822114921485e-28
2.393706808645687545e+02 1.443290503136077608e-28
2.391398248285506156e+02 1.082350117212952831e-28
2.389094136520276948e+02 8.098475670296697652e-29
2.386794460503714106e+02 6.045889188560338543e-29
2.384499207438949782e+02 4.503377610167226445e-29
2.382208364578289945e+02 3.346861346316891828e-29
2.379921919222984172e+02 2.481750685861911613e-29
2.377639858722986901e+02 1.836113629627116917e-29
2.375362170476726078e+02 1.355382380998954466e-29
2.373088841930870956e+02 9.982628306532044410e-30
2.370819860580099885e+02 7.335819861067233369e-30
2.368555213966875215e+02 5.378646707990521108e-30
2.366294889681208815e+02 3.934756817193852253e-30
2.364038875360442091e+02 2.871991873030899222e-30
2.361787158689016053e+02 2.091552967712565070e-30
2.359539727398249340e+02 1.519759262293483836e-30
2.357296569266113977e+02 1.101795320385070874e-30
2.355057672117014818e+02 7.969795272444410986e-31
2.352823023821570416e+02 5.751928131032545752e-31
2.350592612296390485e+02 4.141900945803537058e-31
2.348366425503862160e+02 2.975814584111631228e-31
2.346144451451929172e+02 2.133201405222572180e-31
2.343926678193881799e+02 1.525729775392334538e-31
2.341713093828137460e+02 1.088787397339786978e-31
2.339503686498031243e+02 7.752257476948244416e-32
2.337298444391602743e+02 5.507225635493945168e-32
2.335097355741385456e+02 3.903525946534315016e-32
2.332900408824200440e+02 2.760582501749410216e-32
2.330707591960941727e+02 1.947887158673424910e-32
2.328518893516377375e+02 1.371343353974386881e-32
2.326334301898935735e+02 9.632697263384153408e-33
2.324153805560508488e+02 6.751011657575423257e-33
2.321977392996241178e+02 4.720728175451077699e-33
2.319805052744333409e+02 3.293580400530500148e-33
2.317636773385837330e+02 2.292696857665332139e-33
2.315472543544457835e+02 1.592370211809582496e-33
2.313312351886354179e+02 1.103469795329076237e-33
2.311156187119938465e+02 7.629495233120833831e-34
2.309004037995685223e+02 5.263202364961552026e-34
2.306855893305929897e+02 3.622623451389006349e-34
2.304711741884677281e+02 2.487798151957427268e-34
2.302571572607407688e+02 1.704613278598452053e-34
2.300435374390883112e+02 1.165347188993975680e-34
2.298303136192959926e+02 7.948835304566222333e-35
2.296174847012391638e+02 5.409664433489477980e-35
2.294050495888648129e+02 3.673294748767738712e-35
2.291930071901718975e+02 2.488627049261510969e-35
2.289813564171934388e+02 1.682218513575538079e-35
2.287700961859773088e+02 1.134549676048910592e-35
2.285592254165679549e+02 7.634544075104948554e-36
2.283487430329880965e+02 5.125793977679320792e-36
2.281386479632201656e+02 3.433662480478104002e-36
2.279289391391884863e+02 2.294945858303739063e-36
2.277196154967406585e+02 1.530402403674354979e-36
2.275106759756301358e+02 1.018256420502897254e-36
2.273021195194977508e+02 6.759692940783465430e-37
2.270939450758544922e+02 4.477288134480695617e-37
2.268861515960632858e+02 2.958839143662491358e-37
2.266787380353216861e+02 1.950948812015264332e-37
2.264717033526443117e+02 1.283478430687142833e-37
2.262650465108452806e+02 8.424602689799288287e-38
2.260587664765212708e+02 5.517323006351451229e-38
2.258528622200336997e+02 3.605167887925446160e-38
2.256473327154921833e+02 2.350393922065311388e-38
2.254421769407371983e+02 1.528881655131142508e-38
2.252373938773230861e+02 9.922591510479478828e-39
2.250329825105013981e+02 6.425314080520334908e-39
2.248289418292039556e+02 4.151275849543360820e-39
2.246252708260264228e+02 2.676004160851908784e-39
2.244219684972112532e+02 1.721115096399881277e-39
2.242190338426319158e+02 1.104462462619907370e-39
2.240164658657756718e+02 7.071473230989434147e-40
2.238142635737280273e+02 4.517380970799039094e-40
2.236124259771559366e+02 2.879263348946537845e-40
2.234109520902920281e+02 1.831023400363228823e-40
