# Supplementary material for: Benchmarking Electronic-Structure Methods for the Description of Dark Transitions in Carbonyls at and Beyond the Franck–Condon Point
Source: J Phys Chem A. 2025 Sep 26;129(40):9355–67. doi: 10.1021/acs.jpca.5c05510 (PMC12516729; doi:10.1021/acs.jpca.5c05510)
Supplement: Supplementary file 2 [file jp5c05510_si_002.zip › dark-state-carbonyls-submission/nea_spectra_acetaldehyde/spectra_sample50/wb97xd4_avtz/absspec.specdata.n50.nm.cross.dat]

4.596374435751940268e+02 4.130395471157363921e-42
4.587870012280815786e+02 6.577239882742462491e-42
4.579397001240197369e+02 1.044938443832561399e-41
4.570955228910757455e+02 1.656276234681729504e-41
4.562544522851769102e+02 2.619207637906213096e-41
4.554164711889358159e+02 4.132398933884547854e-41
4.545815626104891862e+02 6.504737380686494160e-41
4.537497096823497031e+02 1.021533394932044339e-40
4.529208956602698777e+02 1.600555386173647966e-40
4.520951039221184828e+02 2.501982373569943286e-40
4.512723179667693785e+02 3.902053759364289977e-40
4.504525214130025006e+02 6.071524900327070763e-40
4.496356979984167879e+02 9.425359155753395551e-40
4.488218315783544199e+02 1.459801141062874615e-39
4.480109061248376747e+02 2.255720160875397096e-39
4.472029057255161320e+02 3.477543289943062419e-39
4.463978145826266655e+02 5.348792389715094547e-39
4.455956170119631565e+02 8.207953407212187120e-39
4.447962974418581439e+02 1.256637576424299886e-38
4.439998404121754447e+02 1.919469849666711358e-38
4.432062305733134053e+02 2.925153877193278258e-38
4.424154526852185541e+02 4.447463436053014394e-38
4.416274916164102251e+02 6.746404572605514432e-38
4.408423323430154142e+02 1.021007150360056933e-37
4.400599599478139226e+02 1.541635398541918553e-37
4.392803596192934492e+02 2.322368520758115572e-37
4.385035166507153122e+02 3.490416517165147578e-37
4.377294164391889808e+02 5.233836090286208052e-37
4.369580444847579770e+02 7.829964835179035450e-37
4.361893863894935635e+02 1.168682193759899364e-36
4.354234278565996306e+02 1.740323784425128599e-36
4.346601546895259958e+02 2.585596733063333280e-36
4.338995527910911392e+02 3.832557916514781563e-36
4.331416081626148866e+02 5.667792745068472337e-36
4.323863069030589941e+02 8.362508890963326489e-36
4.316336352081775658e+02 1.230996227215002956e-35
4.308835793696759424e+02 1.807900195867829012e-35
4.301361257743788542e+02 2.649048361907984501e-35
4.293912609034062484e+02 3.872604397201752521e-35
4.286489713313587231e+02 5.648255091963749607e-35
4.279092437255104642e+02 8.219085588073858907e-35
4.271720648450116187e+02 1.193248367429514643e-34
4.264374215400976595e+02 1.728368951265540163e-34
4.257053007513077887e+02 2.497700968888553209e-34
4.249756895087109569e+02 3.601164235506226546e-34
4.242485749311401833e+02 5.180170293854789937e-34
4.235239442254342634e+02 7.434365246213294590e-34
4.228017846856873803e+02 1.064492551980314038e-33
4.220820836925068420e+02 1.520688870519207886e-33
4.213648287122776992e+02 2.167390915028395566e-33
4.206500072964353194e+02 3.082005483025913567e-33
4.199376070807450105e+02 4.372491582175914987e-33
4.192276157845893749e+02 6.189051779748854777e-33
4.185200212102624846e+02 8.740151382776876357e-33
4.178148112422713893e+02 1.231441107053223878e-32
4.171119738466446165e+02 1.731044944585381519e-32
4.164114970702475489e+02 2.427745745628186558e-32
4.157133690401051354e+02 3.397022151802728810e-32
4.150175779627307975e+02 4.742354747026865065e-32
4.143241121234622142e+02 6.605266499443629183e-32
4.136329598858042118e+02 9.178833013591948902e-32
4.129441096907775091e+02 1.272581439693055129e-31
4.122575500562747948e+02 1.760292626907419463e-31
4.115732695764223195e+02 2.429324365503851405e-31
4.108912569209484218e+02 3.344934974243395101e-31
4.102115008345580236e+02 4.595064170674186345e-31
4.095339901363140598e+02 6.297923847599245009e-31
4.088587137190235694e+02 8.612026390750845841e-31
4.081856605486313470e+02 1.174939829943471800e-30
4.075148196636185958e+02 1.599294478719082252e-30
4.068461801744082322e+02 2.171920883763642121e-30
4.061797312627751921e+02 2.942812122938899244e-30
4.055154621812633309e+02 3.978178530096517093e-30
4.048533622526074964e+02 5.365490506432888287e-30
4.041934208691614572e+02 7.220017634434435091e-30
4.035356274923317415e+02 9.693285291820431592e-30
4.028799716520160246e+02 1.298398157353614968e-29
4.022264429460480528e+02 1.735198648137135939e-29
4.015750310396477403e+02 2.313636826007035940e-29
4.009257256648757561e+02 3.077840592862919004e-29
4.002785166200944786e+02 4.085096142900652743e-29
3.996333937694335532e+02 5.409585005687643748e-29
3.989903470422608507e+02 7.147125659710753569e-29
3.983493664326583712e+02 9.421173178694155424e-29
3.977104419989032635e+02 1.239038969050981318e-28
3.970735638629539039e+02 1.625817039261826907e-28
3.964387222099405221e+02 2.128459686125065875e-28
3.958059072876616824e+02 2.780139416935155715e-28
3.951751094060841183e+02 3.623059405946091418e-28
3.945463189368486496e+02 4.710775672509518864e-28
3.939195263127799649e+02 6.111078275450819329e-28
3.932947220274019173e+02 7.909555913117262037e-28
3.926718966344561750e+02 1.021399340762121104e-27
3.920510407474268391e+02 1.315978107572628011e-27
3.914321450390683026e+02 1.691654958771361535e-27
3.908152002409388501e+02 2.169628428998159658e-27
3.902001971429372702e+02 2.776321987658273199e-27
3.895871265928450384e+02 3.544587055402246836e-27
3.889759794958720249e+02 4.515161331597247323e-27
3.883667468142068628e+02 5.738431353277995313e-27
3.877594195665716370e+02 7.276556369351823254e-27
3.871539888277801538e+02 9.206019875294502381e-27
3.865504457283008719e+02 1.162068560548858423e-26
3.859487814538240968e+02 1.463544651081866638e-26
3.853489872448323013e+02 1.839056833857714224e-26
3.847510543961754479e+02 2.305684394893908931e-26
3.841549742566498367e+02 2.884169049959829829e-26
3.835607382285804761e+02 3.599633913812700087e-26
3.829683377674083999e+02 4.482428586272869376e-26
3.823777643812803149e+02 5.569119271399209125e-26
3.817890096306434771e+02 6.903645036835783813e-26
3.812020651278433547e+02 8.538663639339377464e-26
3.806169225367254398e+02 1.053711277120046622e-25
3.800335735722404138e+02 1.297401509562977133e-25
3.794520100000534626e+02 1.593855800450797339e-25
3.788722236361562636e+02 1.953648160803369672e-25
3.782942063464839180e+02 2.389281100238319460e-25
3.777179500465336446e+02 2.915497129826651146e-25
3.771434467009884770e+02 3.549632615947903539e-25
3.765706883233435178e+02 4.312018261475972547e-25
3.759996669755361154e+02 5.226430657605767561e-25
3.754303747675787690e+02 6.320599471866499164e-25
3.748628038571958996e+02 7.626774904036843188e-25
3.742969464494639169e+02 9.182360039558908422e-25
3.737327947964539590e+02 1.103061264663971792e-24
3.731703411968788373e+02 1.322142078496569650e-24
3.726095779957419722e+02 1.581215630696832140e-24
3.720504975839905342e+02 1.886860992297754748e-24
3.714930923981712567e+02 2.246601095590327370e-24
3.709373549200890352e+02 2.669013421661242521e-24
3.703832776764693335e+02 3.163849557654318031e-24
3.698308532386229217e+02 3.742163678985363677e-24
3.692800742221137966e+02 4.416449891649452011e-24
3.687309332864306270e+02 5.200788231609539465e-24
3.681834231346600745e+02 6.110998962034680503e-24
3.676375365131638091e+02 7.164804635283274797e-24
3.670932662112583102e+02 8.381999195944861391e-24
3.665506050608973396e+02 9.784623195459676417e-24
3.660095459363569717e+02 1.139714396995077977e-23
3.654700817539239779e+02 1.324663940373223825e-23
3.649322054715867125e+02 1.536298366497876187e-23
3.643959100887286127e+02 1.777903306147613189e-23
3.638611886458242566e+02 2.053080992815161468e-23
3.633280342241387189e+02 2.365768222980622651e-23
3.627964399454288582e+02 2.720253634844660735e-23
3.622663989716477886e+02 3.121194033163880619e-23
3.617379045046512829e+02 3.573629471375015553e-23
3.612109497859075873e+02 4.082996789341248469e-23
3.606855280962089978e+02 4.655141296594517998e-23
3.601616327553863925e+02 5.296326287660633601e-23
3.596392571220261516e+02 6.013240078708133590e-23
3.591183945931894641e+02 6.813000264074012008e-23
3.585990386041340230e+02 7.703154907837353980e-23
3.580811826280385048e+02 8.691680410092365463e-23
3.575648201757288689e+02 9.786975820340334433e-23
3.570499447954073275e+02 1.099785341175304564e-22
3.565365500723839318e+02 1.233352538006393105e-22
3.560246296288096914e+02 1.380358658941254621e-22
3.555141771234130488e+02 1.541799335428261390e-22
3.550051862512375465e+02 1.718703832117785891e-22
3.544976507433822803e+02 1.912132159505223456e-22
3.539915643667449672e+02 2.123171834269266463e-22
3.534869209237663199e+02 2.352934319691557226e-22
3.529837142521772080e+02 2.602551188000119489e-22
3.524819382247479211e+02 2.873170056045880859e-22
3.519815867490391952e+02 3.165950355196492505e-22
3.514826537671561368e+02 3.482059005495924904e-22
3.509851332555031718e+02 3.822666072758632519e-22
3.504890192245421190e+02 4.188940495101605285e-22
3.499943057185512885e+02 4.582045972222004424e-22
3.495009868153878756e+02 5.003137116257012600e-22
3.490090566262510379e+02 5.453355967085624457e-22
3.485185092954477000e+02 5.933828977224958461e-22
3.480293390001605189e+02 6.445664571845857840e-22
3.475415399502170430e+02 6.989951387709708676e-22
3.470551063878617697e+02 7.567757290879535817e-22
3.465700325875289991e+02 8.180129266789064239e-22
3.460863128556187007e+02 8.828094267612042494e-22
3.456039415302735733e+02 9.512661090862095721e-22
3.451229129811580378e+02 1.023482334982111530e-21
3.446432216092392196e+02 1.099556358083732476e-21
3.441648618465698064e+02 1.179585851491922454e-21
3.436878281560726123e+02 1.263668552157279267e-21
3.432121150313267890e+02 1.351903021174548848e-21
3.427377169963561414e+02 1.444389516435371188e-21
3.422646286054187499e+02 1.541230971750425213e-21
3.417928444427989803e+02 1.642534074155662011e-21
3.413223591226004032e+02 1.748410428700074815e-21
3.408531672885411581e+02 1.858977797613994595e-21
3.403852636137505101e+02 1.974361398421581092e-21
3.399186428005672838e+02 2.094695243327578242e-21
3.394532995803401718e+02 2.220123500119904806e-21
3.389892287132289539e+02 2.350801852923802069e-21
3.385264249880082161e+02 2.486898839457029437e-21
3.380648832218721509e+02 2.628597140003355768e-21
3.376045982602412323e+02 2.776094792172802630e-21
3.371455649765699150e+02 2.929606304678529217e-21
3.366877782721568337e+02 3.089363642853781784e-21
3.362312330759556289e+02 3.255617058477121522e-21
3.357759243443878745e+02 3.428635736683174046e-21
3.353218470611574276e+02 3.608708233319527420e-21
3.348689962370658577e+02 3.796142677076528438e-21
3.344173669098303208e+02 3.991266712064967007e-21
3.339669541439015461e+02 4.194427158251592155e-21
3.335177530302846662e+02 4.405989369277132933e-21
3.330697586863606148e+02 4.626336269674066885e-21
3.326229662557091729e+02 4.855867056363037156e-21
3.321773709079336641e+02 5.094995552528078615e-21
3.317329678384866156e+02 5.344148205540906657e-21
3.312897522684975229e+02 5.603761724509071504e-21
3.308477194446008980e+02 5.874280357244435787e-21
3.304068646387669901e+02 6.156152810967337430e-21
3.299671831481327899e+02 6.449828825854724777e-21
3.295286702948349102e+02 6.755755415574844510e-21
3.290913214258438302e+02 7.074372794195339305e-21
3.286551319127991633e+02 7.406110014260183177e-21
3.282200971518462325e+02 7.751380346354010193e-21
3.277862125634746917e+02 8.110576436051741309e-21
3.273534735923569770e+02 8.484065279716630175e-21
3.269218757071897130e+02 8.872183066079425061e-21
3.264914144005349499e+02 9.275229935822271633e-21
3.260620851886635592e+02 9.693464716393191584e-21
3.256338836113994262e+02 1.012709969389141154e-20
3.252068052319650633e+02 1.057629548796630919e-20
3.247808456368284169e+02 1.104115609914247805e-20
3.243560004355506408e+02 1.152172420069206246e-20
3.239322652606354040e+02 1.201797674899803573e-20
3.235096357673793932e+02 1.252982098715406654e-20
3.230881076337233253e+02 1.305709091622348361e-20
3.226676765601051216e+02 1.359954430700610230e-20
3.222483382693134217e+02 1.415686032225953202e-20
3.218300885063426335e+02 1.472863781500980078e-20
3.214129230382490618e+02 1.531439436281845146e-20
3.209968376540080044e+02 1.591356609063158452e-20
3.205818281643721548e+02 1.652550832613431243e-20
3.201678904017309151e+02 1.714949712142203527e-20
3.197550202199710156e+02 1.778473166336183118e-20
3.193432134943378742e+02 1.843033758239183902e-20
3.189324661212984893e+02 1.908537115585049444e-20
3.185227740184049026e+02 1.974882438745881986e-20
3.181141331241591956e+02 2.041963092953774237e-20
3.177065393978789984e+02 2.109667279921269086e-20
3.172999888195645894e+02 2.177878782453876902e-20
3.168944773897663936e+02 2.246477774151591456e-20
3.164900011294542423e+02 2.315341684868053325e-20
3.160865560798868614e+02 2.384346111273112097e-20
3.156841383024828929e+02 2.453365760679661785e-20
3.152827438786928269e+02 2.522275415284279497e-20
3.148823689098715590e+02 2.590950903163050151e-20
3.144830095171523112e+02 2.659270061788260123e-20
3.140846618413213491e+02 2.727113679510709061e-20
3.136873220426937792e+02 2.794366400406501714e-20
3.132909863009900278e+02 2.860917578126678247e-20
3.128956508152133438e+02 2.926662064921613158e-20
3.125013118035284947e+02 2.991500922835964978e-20
3.121079655031410880e+02 3.055342045178259680e-20
3.117156081701778589e+02 3.118100677744335715e-20
3.113242360795678110e+02 3.179699830894058721e-20
3.109338455249246067e+02 3.240070575415543799e-20
3.105444328184292431e+02 3.299152217124947220e-20
3.101559942907140908e+02 3.356892347300959391e-20
3.097685262907476726e+02 3.413246768295551911e-20
3.093820251857201242e+02 3.468179295947865302e-20
3.089964873609298479e+02 3.521661442703933447e-20
3.086119092196706788e+02 3.573671987561349648e-20
3.082282871831200737e+02 3.624196441063018904e-20
3.078456176902280390e+02 3.673226415509760522e-20
3.074638971976073663e+02 3.720758912303663053e-20
3.070831221794233556e+02 3.766795539832592821e-20
3.067032891272863253e+02 3.811341676527521993e-20
3.063243945501430403e+02 3.854405594643569833e-20
3.059464349741701312e+02 3.895997560912024632e-20
3.055694069426679675e+02 3.936128930477163118e-20
3.051933070159550425e+02 3.974811250464844113e-20
3.048181317712635519e+02 4.012055389138109480e-20
3.044438778026355408e+02 4.047870705894084356e-20
3.040705417208197900e+02 4.082264276369118431e-20
3.036981201531694978e+02 4.115240185676624015e-20
3.033266097435407573e+02 4.146798901339215114e-20
3.029560071521916598e+02 4.176936735835851588e-20
3.025863090556824773e+02 4.205645406908117192e-20
3.022175121467758458e+02 4.232911701904435752e-20
3.018496131343386537e+02 4.258717250532127434e-20
3.014826087432438158e+02 4.283038408479936332e-20
3.011164957142731282e+02 4.305846252509819679e-20
3.007512708040209759e+02 4.327106685835085258e-20
3.003869307847983237e+02 4.346780650935582252e-20
3.000234724445377879e+02 4.364824445436430648e-20
2.996608925866990489e+02 4.381190135317868264e-20
2.992991880301754577e+02 4.395826058541224113e-20
2.989383556092006415e+02 4.408677411180720672e-20
2.985783921732564181e+02 4.419686907340667613e-20
2.982192945869812206e+02 4.428795503508748859e-20
2.978610597300782956e+02 4.435943177537013723e-20
2.975036844972264589e+02 4.441069752136770682e-20
2.971471657979894303e+02 4.444115752604001246e-20
2.967915005567272715e+02 4.445023288435089170e-20
2.964366857125077672e+02 4.443736948527586446e-20
2.960827182190184885e+02 4.440204699764470468e-20
2.957295950444799360e+02 4.434378778932146783e-20
2.953773131715586828e+02 4.426216568104957163e-20
2.950258695972815985e+02 4.415681443826321417e-20
2.946752613329504129e+02 4.402743590620561277e-20
2.943254854040570763e+02 4.387380769572453064e-20
2.939765388501996313e+02 4.369579032916085445e-20
2.936284187249987099e+02 4.349333375783096110e-20
2.932811220960144283e+02 4.326648316485674574e-20
2.929346460446642482e+02 4.301538396963448723e-20
2.925889876661413496e+02 4.274028595326256512e-20
2.922441440693329469e+02 4.244154642795030550e-20
2.919001123767402532e+02 4.211963237805032837e-20
2.915568897243981041e+02 4.177512150609122556e-20
2.912144732617954901e+02 4.140870212427332786e-20
2.908728601517968855e+02 4.102117184048796617e-20
2.905320475705635772e+02 4.061343499819247052e-20
2.901920327074761303e+02 4.018649884150506714e-20
2.898528127650568536e+02 3.974146839071030147e-20
2.895143849588935154e+02 3.927954002895485026e-20
2.891767465175624352e+02 3.880199381814785443e-20
2.888398946825536768e+02 3.831018458077981124e-20
2.885038267081952768e+02 3.780553180426138557e-20
2.881685398615789495e+02 3.728950844513487164e-20
2.878340314224860208e+02 3.676362873170229631e-20
2.875002986833136447e+02 3.622943508479983025e-20
2.871673389490019304e+02 3.568848429710007589e-20
2.868351495369613531e+02 3.514233313091931450e-20
2.865037277770008473e+02 3.459252351248105876e-20
2.861730710112558995e+02 3.404056751638740669e-20
2.858431765941178355e+02 3.348793234715881104e-20
2.855140418921631635e+02 3.293602553460895982e-20
2.851856642840834297e+02 3.238618056610790296e-20
2.848580411606157554e+02 3.183964318107979563e-20
2.845311699244734882e+02 3.129755855111037254e-20
2.842050479902780467e+02 3.076095956262393539e-20
2.838796727844900261e+02 3.023075640816042807e-20
2.835550417453423506e+02 2.970772767689118449e-20
2.832311523227723455e+02 2.919251311529658619e-20
2.829080019783552302e+02 2.868560820519753407e-20
2.825855881852379525e+02 2.818736067893475053e-20
2.822639084280730799e+02 2.769796906094153730e-20
2.819429602029534294e+02 2.721748329182210261e-20
2.816227410173472094e+02 2.674580745599075890e-20
2.813032483900336729e+02 2.628270459766723464e-20
2.809844798510383157e+02 2.582780357332035503e-20
2.806664329415701218e+02 2.538060785230500508e-20
2.803491052139577278e+02 2.494050614221273067e-20
2.800324942315870089e+02 2.450678468216303833e-20
2.797165975688382673e+02 2.407864101660988299e-20
2.794014128110247839e+02 2.365519903492096313e-20
2.790869375543310866e+02 2.323552503862186530e-20
2.787731694057515597e+02 2.281864457928809698e-20
2.784601059830303598e+02 2.240355979605177538e-20
2.781477449146005370e+02 2.198926697285781385e-20
2.778360838395244059e+02 2.157477403216194330e-20
2.775251204074342013e+02 2.115911768375335540e-20
2.772148522784726197e+02 2.074137995477065592e-20
2.769052771232344980e+02 2.032070383956152910e-20
2.765963926227082652e+02 1.989630782552615150e-20
2.762881964682183025e+02 1.946749907307576905e-20
2.759806863613669634e+02 1.903368505381933254e-20
2.756738600139781283e+02 1.859438348049575141e-20
2.753677151480396788e+02 1.814923039431671990e-20
2.750622494956477908e+02 1.769798630960056903e-20
2.747574607989504898e+02 1.724054035109393421e-20
2.744533468100921141e+02 1.677691235546121280e-20
2.741499052911583476e+02 1.630725294431279438e-20
2.738471340141207406e+02 1.583184161110682011e-20
2.735450307607829927e+02 1.535108289761298878e-20
2.732435933227258147e+02 1.486550076671715637e-20
2.729428195012539504e+02 1.437573130661013223e-20
2.726427071073422894e+02 1.388251392633323711e-20
2.723432539615828887e+02 1.338668122385283002e-20
2.720444578941321083e+02 1.288914772497571823e-20
2.717463167446582588e+02 1.239089770429538216e-20
2.714488283622897598e+02 1.189297230785085388e-20
2.711519906055628439e+02 1.139645620127371349e-20
2.708558013423710236e+02 1.090246396697550369e-20
2.705602584499131922e+02 1.041212646955858063e-20
2.702653598146433751e+02 9.926577400379004081e-21
2.699711033322202525e+02 9.446940200368658867e-21
2.696774869074570802e+02 8.974315545244628466e-21
2.693845084542721224e+02 8.509769559529917061e-21
2.690921658956388569e+02 8.054322905867227169e-21
2.688004571635374873e+02 7.608940874441590084e-21
2.685093801989053759e+02 7.174524574449219136e-21
2.682189329515895224e+02 6.751903305995445065e-21
2.679291133802976788e+02 6.341828167062986368e-21
2.676399194525508847e+02 5.944966926773221546e-21
2.673513491446358898e+02 5.561900173493537706e-21
2.670634004415579739e+02 5.193118724853200736e-21
2.667760713369939367e+02 4.839022266764855200e-21
2.664893598332456008e+02 4.499919170419529132e-21
2.662032639411936543e+02 4.176027420172743046e-21
2.659177816802512098e+02 3.867476571453157854e-21
2.656329110783186138e+02 3.574310646430487524e-21
2.653486501717376314e+02 3.296491866227515175e-21
2.650649970052465960e+02 3.033905111976778837e-21
2.647819496319354471e+02 2.786363002937207888e-21
2.644995061132012211e+02 2.553611478118694617e-21
2.642176645187038275e+02 2.335335768265062674e-21
2.639364229263218817e+02 2.131166647445849928e-21
2.636557794221094468e+02 1.940686857697801182e-21
2.633757321002520371e+02 1.763437605910256827e-21
2.630962790630239283e+02 1.598925039225318044e-21
2.628174184207451844e+02 1.446626613363652907e-21
2.625391482917387975e+02 1.305997277250898938e-21
2.622614668022888509e+02 1.176475406845412385e-21
2.619843720865979435e+02 1.057488430927654586e-21
2.617078622867459217e+02 9.484581015757207862e-22
2.614319355526477580e+02 8.488053719157817923e-22
2.611565900420129651e+02 7.579548533193564959e-22
2.608818239203039298e+02 6.753388333563007038e-22
2.606076353606957241e+02 6.004008443756620903e-22
2.603340225440351787e+02 5.325987804593759804e-22
2.600609836588010921e+02 4.714075676009270461e-22
2.597885169010637583e+02 4.163213982387516231e-22
2.595166204744455740e+02 3.668555466923296299e-22
2.592452925900816467e+02 3.225477865939991995e-22
2.589745314665801175e+02 2.829594350899287112e-22
2.587043353299836781e+02 2.476760514260945211e-22
2.584347024137304629e+02 2.163078195782282794e-22
2.581656309586157363e+02 1.884896458843845559e-22
2.578971192127536369e+02 1.638810032548716223e-22
2.576291654315389792e+02 1.421655535387487507e-22
2.573617678776097932e+02 1.230505790919896118e-22
2.570949248208092968e+02 1.062662535968397484e-22
2.568286345381491742e+02 9.156478080185549039e-23
2.565628953137718327e+02 7.871942816217631090e-23
2.562977054389142495e+02 6.752348043296683109e-23
2.560330632118707967e+02 5.778913617213563670e-23
2.557689669379570319e+02 4.934636790491917458e-23
2.555054149294735453e+02 4.204176444795507284e-23
2.552424055056699785e+02 3.573737163437949611e-23
2.549799369927094688e+02 3.030954546668877273e-23
2.547180077236326383e+02 2.564782958667517972e-23
2.544566160383230056e+02 2.165386692097892922e-23
2.541957602834713157e+02 1.824035345923819312e-23
2.539354388125410651e+02 1.533004036655485456e-23
2.536756499857335712e+02 1.285478903394297058e-23
2.534163921699538093e+02 1.075468223608973750e-23
2.531576637387759945e+02 8.977193296942260296e-24
2.528994630724095884e+02 7.476414058553197919e-24
2.526417885576657909e+02 6.212341502352829862e-24
2.523846385879233196e+02 5.150222077084172630e-24
2.521280115630957539e+02 4.259952134703244442e-24
2.518719058895977980e+02 3.515532353710125214e-24
2.516163199803125678e+02 2.894573626975856682e-24
2.513612522545586785e+02 2.377851595790727090e-24
2.511067011380577014e+02 1.948906811208315760e-24
2.508526650629019343e+02 1.593687385471496157e-24
2.505991424675217729e+02 1.300230948511216515e-24
2.503461317966543334e+02 1.058382735927513151e-24
2.500936315013109663e+02 8.595466949521361253e-25
2.498416400387463057e+02 6.964665940085042493e-25
2.495901558724263793e+02 5.630342508551595857e-25
2.493391774719975444e+02 4.541221461579153972e-25
2.490887033132554222e+02 3.654378568334250948e-25
2.488387318781140891e+02 2.933979207560024053e-25
2.485892616545754947e+02 2.350189264138107175e-25
2.483402911366985677e+02 1.878238036776139480e-25
2.480918188245695148e+02 1.497614716186111553e-25
2.478438432242711542e+02 1.191381735929456791e-25
2.475963628478533280e+02 9.455899654462705297e-26
2.473493762133030032e+02 7.487822915588654038e-26
2.471028818445147124e+02 5.915736106703919730e-26
2.468568782712610812e+02 4.662966227159365503e-26
2.466113640291636955e+02 3.667040768129641410e-26
2.463663376596641683e+02 2.877192674123255914e-26
2.461217977099947234e+02 2.252276206862800878e-26
2.458777427331502281e+02 1.759031477349886664e-26
2.456341712878591181e+02 1.370643790409166787e-26
2.453910819385551747e+02 1.065551394471754269e-26
2.451484732553493586e+02 8.264618134228523208e-27
2.449063438140017013e+02 6.395427257761090280e-27
2.446646921958937071e+02 4.937584189055049333e-27
2.444235169880000171e+02 3.803272514446065803e-27
2.441828167828617211e+02 2.922793720097612767e-27
2.439425901785581345e+02 2.240972307575655761e-27
2.437028357786803099e+02 1.714242417981933453e-27
2.434635521923034105e+02 1.308293647326954276e-27
2.432247380339601648e+02 9.961742365862774563e-28
2.429863919236140077e+02 7.567671838744734049e-28
2.427485124866323929e+02 5.735694729845801615e-28
2.425110983537607012e+02 4.337169176948663403e-28
2.422741481610954395e+02 3.272074183750876634e-28
2.420376605500587175e+02 2.462840108843965011e-28
2.418016341673717875e+02 1.849462155354582810e-28
2.415660676650295215e+02 1.385640907523678343e-28
2.413309597002746330e+02 1.035742565858751265e-28
2.410963089355722104e+02 7.724114506484074133e-29
2.408621140385843091e+02 5.747000099577006913e-29
2.406283736821447121e+02 4.266082057936299692e-29
2.403950865442341467e+02 3.159457978645602477e-29
2.401622513079547332e+02 2.334485731262381562e-29
2.399298666615059403e+02 1.720937158018978677e-29
2.396979312981594035e+02 1.265708909398237155e-29
2.394664439162347094e+02 9.287473596374222229e-30
2.392354032190749535e+02 6.799174261391417788e-30
2.390048079150224396e+02 4.966031565377114617e-30
2.387746567173950041e+02 3.618740190144599376e-30
2.385449483444613463e+02 2.630872855996511789e-30
2.383156815194181490e+02 1.908256503930152767e-30
2.380868549703655219e+02 1.380918303648811631e-30
2.378584674302842643e+02 9.969961380673780939e-31
2.376305176370119625e+02 7.181466434141684400e-31
2.374030043332198829e+02 5.160917051044723015e-31
2.371759262663899221e+02 3.700280323817336075e-31
2.369492821887915568e+02 2.646892466233742986e-31
2.367230708574591347e+02 1.888999382790393817e-31
2.364972910341687395e+02 1.344996349710248804e-31
2.362719414854161641e+02 9.554414833004318455e-32
2.360470209823940877e+02 6.771434910985263869e-32
2.358225283009697364e+02 4.787964044751065253e-32
2.355984622216628850e+02 3.377649202130239162e-32
2.353748215296235173e+02 2.377232331689918514e-32
2.351516050146101406e+02 1.669252648596376651e-32
2.349288114709677018e+02 1.169407344409601162e-32
2.347064396976061573e+02 8.173400812640692115e-33
2.344844884979784467e+02 5.699450071386427287e-33
2.342629566800596592e+02 3.965119036764661208e-33
2.340418430563250922e+02 2.752152971129136717e-33
2.338211464437293614e+02 1.905820162832783776e-33
2.336008656636852834e+02 1.316692070897040844e-33
2.333809995420427583e+02 9.075685255321068289e-34
2.331615469090680790e+02 6.241191153386628320e-34
2.329425065994229556e+02 4.282016584922517925e-34
2.327238774521442508e+02 2.931041451662751254e-34
2.325056583106229482e+02 2.001650656264305013e-34
2.322878480225843703e+02 1.363789265879622755e-34
2.320704454400673740e+02 9.270408452313164286e-35
2.318534494194044555e+02 6.286993981057469580e-35
2.316368588212016562e+02 4.253826286312694145e-35
2.314206725103184965e+02 2.871500830449033669e-35
2.312048893558484508e+02 1.933884759881756785e-35
2.309895082310987107e+02 1.299405334412772570e-35
2.307745280135712278e+02 8.710660171557177371e-36
2.305599475849426199e+02 5.825722989973758683e-36
2.303457658310451563e+02 3.887235808844961195e-36
2.301319816418472612e+02 2.587761245570579637e-36
2.299185939114345274e+02 1.718698701612289398e-36
2.297056015379904466e+02 1.138852516226349192e-36
2.294930034237775658e+02 7.528828107074939654e-37
2.292807984751187007e+02 4.965687723519377502e-37
2.290689856023779214e+02 3.267559637354885480e-37
2.288575637199422204e+02 2.145160073936857182e-37
2.286465317462026974e+02 1.405037520039040783e-37
2.284358886035363128e+02 9.181383818450611900e-38
2.282256332182873848e+02 5.985774339830268146e-38
2.280157645207494284e+02 3.893359304969142002e-38
2.278062814451471922e+02 2.526507259698309799e-38
2.275971829296180999e+02 1.635718288382609817e-38
2.273884679161949691e+02 1.056545818863754832e-38
2.271801353507875660e+02 6.808634229058676073e-39
2.269721841831654103e+02 4.377473127379443330e-39
2.267646133669396136e+02 2.807881438596500089e-39
2.265574218595457410e+02 1.796907874009593850e-39
2.263506086222260478e+02 1.147267266820151109e-39
2.261441726200123128e+02 7.307942406608240663e-40
2.259381128217086143e+02 4.644268603937580341e-40
2.257324281998738513e+02 2.944633314106185635e-40
2.255271177308050881e+02 1.862673645392372818e-40
2.253221803945202169e+02 1.175530643490477663e-40
2.251176151747412746e+02 7.401551330105494822e-41
