# Supplementary material for: Benchmarking Electronic-Structure Methods for the Description of Dark Transitions in Carbonyls at and Beyond the Franck–Condon Point
Source: J Phys Chem A. 2025 Sep 26;129(40):9355–67. doi: 10.1021/acs.jpca.5c05510 (PMC12516729; doi:10.1021/acs.jpca.5c05510)
Supplement: Supplementary file 2 [file jp5c05510_si_002.zip › dark-state-carbonyls-submission/nea_spectra_acetaldehyde/spectra_sample50/xmscaspt2_avtz/absspec.specdata.n50.nm.cross.dat]

4.960121364367965384e+02 3.948786085132479828e-37
4.950219086802732136e+02 5.608880723361565746e-37
4.940356267842947773e+02 7.952963286561910137e-37
4.930532672105553615e+02 1.125698170662394134e-36
4.920748066075957468e+02 1.590578788648694767e-36
4.911002218089524831e+02 2.243513517764797724e-36
4.901294898313299768e+02 3.158948219689383770e-36
4.891625878727936083e+02 4.440140076431957430e-36
4.881994933109845078e+02 6.230045503232433418e-36
4.872401837013549653e+02 8.726220546908803332e-36
4.862846367754249286e+02 1.220117362339506683e-35
4.853328304390591370e+02 1.703011268624955891e-35
4.843847427707641486e+02 2.372870110297706734e-35
4.834403520200050934e+02 3.300433430241430626e-35
4.824996366055427188e+02 4.582564588671640848e-35
4.815625751137889665e+02 6.351654355195321944e-35
4.806291462971830697e+02 8.788318784239560934e-35
4.796993290725844190e+02 1.213851252070489011e-34
4.787731025196860060e+02 1.673654859021525448e-34
4.778504458794450898e+02 2.303600366282265096e-34
4.769313385525326794e+02 3.165113005124305838e-34
4.760157600977998982e+02 4.341223935723240542e-34
4.751036902307630498e+02 5.943962851982652515e-34
4.741951088221052828e+02 8.124206546691130285e-34
4.732899958961962170e+02 1.108477395286281739e-33
4.723883316296274870e+02 1.509780407662860529e-33
4.714900963497655653e+02 2.052777282952843868e-33
4.705952705333214112e+02 2.786191925023635099e-33
4.697038348049354681e+02 3.775038799803130597e-33
4.688157699357797128e+02 5.105908766560498823e-33
4.679310568421745984e+02 6.893915699401744274e-33
4.670496765842223112e+02 9.291807865787110071e-33
4.661716103644550913e+02 1.250189525974583248e-32
4.652968395264991841e+02 1.679163256668311195e-32
4.644253455537529476e+02 2.251393819159348923e-32
4.635571100680807604e+02 3.013363663530637818e-32
4.626921148285211416e+02 4.026180173681809178e-32
4.618303417300091382e+02 5.370027346949790300e-32
4.609717728021132075e+02 7.149924790297878142e-32
4.601163902077859120e+02 9.503163190111319984e-32
4.592641762421289968e+02 1.260888523144249443e-31
4.584151133311716535e+02 1.670040647033533960e-31
4.575691840306624272e+02 2.208102816273091054e-31
4.567263710248747088e+02 2.914429121775447029e-31
4.558866571254249038e+02 3.839986669473364678e-31
4.550500252701045838e+02 5.050658511374259569e-31
4.542164585217241779e+02 6.631448832448595875e-31
4.533859400669703632e+02 8.691826081981602177e-31
4.525584532152754491e+02 1.137249828379184372e-30
4.517339813976995515e+02 1.485398703223366893e-30
4.509125081658243630e+02 1.936745568651149957e-30
4.500940171906595424e+02 2.520835662639920496e-30
4.492784922615606433e+02 3.275359645480181652e-30
4.484659172851588664e+02 4.248308189448489125e-30
4.476562762843026917e+02 5.500670898158260274e-30
4.468495533970103679e+02 7.109810131270489583e-30
4.460457328754341688e+02 9.173669820144639018e-30
4.452447990848357904e+02 1.181601508435931764e-29
4.444467365025725485e+02 1.519294159722768342e-29
4.436515297170945473e+02 1.950094560619508976e-29
4.428591634269525912e+02 2.498690793337207614e-29
4.420696224398168397e+02 3.196042007379578067e-29
4.412828916715059222e+02 4.080896989144372879e-29
4.404989561450260567e+02 5.201661094792400724e-29
4.397178009896206845e+02 6.618686613639694423e-29
4.389394114398303373e+02 8.407076641769053478e-29
4.381637728345623373e+02 1.066011029324648171e-28
4.373908706161699911e+02 1.349341799909852636e-28
4.366206903295420148e+02 1.705006024027135488e-28
4.358532176212014519e+02 2.150669189208658980e-28
4.350884382384139144e+02 2.708102805493715681e-28
4.343263380283052584e+02 3.404086651374688418e-28
4.335669029369885834e+02 4.271496758996353112e-28
4.328101190087000987e+02 5.350614498998581856e-28
4.320559723849448801e+02 6.690698226375125668e-28
4.313044493036501876e+02 8.351865970511808663e-28
4.305555360983286732e+02 1.040734570777717477e-27
4.298092191972499450e+02 1.294615896494854111e-27
4.290654851226207711e+02 1.607631399587973965e-27
4.283243204897736973e+02 1.992859668927748203e-27
4.275857120063640764e+02 2.466106084598177069e-27
4.268496464715752836e+02 3.046433465860342588e-27
4.261161107753327997e+02 3.756787728704279934e-27
4.253850918975251716e+02 4.624733850343023914e-27
4.246565769072341254e+02 5.683319563056153040e-27
4.239305529619718982e+02 6.972086556447640083e-27
4.232070073069266414e+02 8.538251568991879126e-27
4.224859272742157259e+02 1.043808260874804081e-26
4.217673002821458681e+02 1.273849866926076601e-26
4.210511138344818960e+02 1.551892470707611317e-26
4.203373555197221094e+02 1.887343732559258872e-26
4.196260130103816550e+02 2.291324056528196418e-26
4.189170740622822677e+02 2.776951542648396213e-26
4.182105265138501409e+02 3.359669123534840336e-26
4.175063582854203901e+02 4.057619168597301318e-26
4.168045573785487932e+02 4.892071332348165460e-26
4.161051118753299534e+02 5.887909933495329483e-26
4.154080099377229089e+02 7.074187673767348064e-26
4.147132398068832231e+02 8.484753033473322629e-26
4.140207898025018949e+02 1.015895920701903599e-25
4.133306483221505800e+02 1.214246295687314275e-25
4.126428038406337464e+02 1.448812225806595742e-25
4.119572449093470254e+02 1.725700206479322520e-25
4.112739601556420439e+02 2.051949794188131716e-25
4.105929382821976787e+02 2.435658765070672045e-25
4.099141680663972238e+02 2.886122104380317841e-25
4.092376383597119229e+02 3.413985878510122835e-25
4.085633380870908695e+02 4.031417045210310574e-25
4.078912562463563063e+02 4.752290246918956923e-25
4.072213819076054051e+02 5.592392604312197845e-25
4.065537042126178449e+02 6.569647479691049821e-25
4.058882123742689032e+02 7.704358109986619077e-25
4.052248956759488010e+02 9.019471914271163758e-25
4.045637434709871059e+02 1.054086615799398981e-24
4.039047451820833885e+02 1.229765550304693070e-24
4.032478903007431086e+02 1.432252178667810410e-24
4.025931683867189577e+02 1.665206615085637228e-24
4.019405690674576590e+02 1.932718338486861506e-24
4.012900820375524518e+02 2.239345804602800268e-24
4.006416970582003501e+02 2.590158158511246438e-24
3.999954039566650863e+02 2.990778932390064757e-24
3.993511926257451137e+02 3.447431571190295432e-24
3.987090530232467245e+02 3.966986582891633655e-24
3.980689751714618865e+02 4.557010060099035244e-24
3.974309491566522183e+02 5.225813266252476216e-24
3.967949651285363757e+02 5.982502923024562344e-24
3.961610132997834626e+02 6.837031776067988964e-24
3.955290839455110472e+02 7.800248954778513891e-24
3.948991674027877252e+02 8.883949578902823972e-24
3.942712540701407420e+02 1.010092300154443793e-23
3.936453344070679350e+02 1.146499901543889413e-23
3.930213989335546785e+02 1.299109128843302256e-23
3.923994382295954324e+02 1.469523723623884113e-23
3.917794429347193272e+02 1.659463348713668793e-23
3.911614037475206942e+02 1.870766604593276449e-23
3.905453114251941997e+02 2.105393422475146762e-23
3.899311567830735044e+02 2.365426737787823935e-23
3.893189306941756058e+02 2.653073345861038563e-23
3.887086240887479676e+02 2.970663840971093421e-23
3.881002279538211042e+02 3.320651540733820666e-23
3.874937333327648048e+02 3.705610300296274371e-23
3.868891313248484494e+02 4.128231125040090296e-23
3.862864130848058721e+02 4.591317496714430154e-23
3.856855698224035791e+02 5.097779336196024131e-23
3.850865928020139677e+02 5.650625536532265680e-23
3.844894733421914452e+02 6.252955012635272492e-23
3.838942028152534363e+02 6.907946229006984788e-23
3.833007726468644023e+02 7.618845184189336519e-23
3.827091743156245798e+02 8.388951850212032360e-23
3.821193993526618442e+02 9.221605087068802091e-23
3.815314393412276672e+02 1.012016607605770028e-22
3.809452859162965979e+02 1.108800034147753987e-22
3.803609307641698933e+02 1.212845845744730276e-22
3.797783656220819921e+02 1.324485556520010757e-22
3.791975822778114775e+02 1.444044985574831902e-22
3.786185725692949973e+02 1.571842020291696411e-22
3.780413283842447640e+02 1.708184316192616812e-22
3.774658416597701489e+02 1.853366957848291326e-22
3.768921043820016621e+02 2.007670108215518448e-22
3.763201085857194812e+02 2.171356676506865121e-22
3.757498463539845375e+02 2.344670037209339900e-22
3.751813098177733536e+02 2.527831835103649520e-22
3.746144911556162356e+02 2.721039913030644684e-22
3.740493825932383061e+02 2.924466400646133060e-22
3.734859764032041767e+02 3.138256003436406276e-22
3.729242649045659732e+02 3.362524531781984566e-22
3.723642404625139193e+02 3.597357709802893395e-22
3.718058954880306146e+02 3.842810303048280157e-22
3.712492224375481555e+02 4.098905602773558746e-22
3.706942138126085524e+02 4.365635302546467813e-22
3.701408621595267618e+02 4.642959800222989327e-22
3.695891600690574705e+02 4.930808954929301677e-22
3.690391001760638119e+02 5.229083324580952155e-22
3.684906751591900047e+02 5.537655904682592456e-22
3.679438777405366068e+02 5.856374383718373151e-22
3.673987006853382127e+02 6.185063924403089442e-22
3.668551368016446190e+02 6.523530473484702964e-22
3.663131789400044909e+02 6.871564595739193431e-22
3.657728199931519839e+02 7.228945820366946854e-22
3.652340528956960384e+02 7.595447480286202865e-22
3.646968706238122309e+02 7.970842016931010643e-22
3.641612661949377525e+02 8.354906715219317851e-22
3.636272326674690589e+02 8.747429825488151852e-22
3.630947631404613958e+02 9.148217021529140869e-22
3.625638507533321331e+02 9.557098136532489277e-22
3.620344886855657478e+02 9.973934111902594107e-22
3.615066701564219329e+02 1.039862408766992972e-21
3.609803884246459802e+02 1.083111255773068512e-21
3.604556367881818346e+02 1.127139650851112790e-21
3.599324085838875362e+02 1.171953245599994149e-21
3.594106971872532768e+02 1.217564329350964867e-21
3.588904960121218437e+02 1.263992486111152989e-21
3.583717985104112813e+02 1.311265214749878458e-21
3.578545981718402800e+02 1.359418503612270135e-21
3.573388885236558963e+02 1.408497350984558576e-21
3.568246631303632626e+02 1.458556223206415630e-21
3.563119155934582523e+02 1.509659442726911827e-21
3.558006395511617370e+02 1.561881499027513275e-21
3.552908286781565721e+02 1.615307276082378877e-21
3.547824766853270262e+02 1.670032190884153568e-21
3.542755773194997460e+02 1.726162238522545457e-21
3.537701243631876196e+02 1.783813940349955256e-21
3.532661116343354593e+02 1.843114192889703556e-21
3.527635329860680713e+02 1.904200016321524798e-21
3.522623823064402586e+02 1.967218202599192705e-21
3.517626535181891541e+02 2.032324864498123179e-21
3.512643405784883157e+02 2.099684888137535806e-21
3.507674374787046077e+02 2.169471292753414396e-21
3.502719382441563312e+02 2.241864502695938154e-21
3.497778369338737434e+02 2.317051537768694053e-21
3.492851276403617931e+02 2.395225129100185162e-21
3.487938044893647316e+02 2.476582768722083584e-21
3.483038616396323732e+02 2.561325701909172324e-21
3.478152932826890265e+02 2.649657872097574561e-21
3.473280936426033918e+02 2.741784828829696043e-21
3.468422569757616429e+02 2.837912609664212908e-21
3.463577775706410193e+02 2.938246607332270413e-21
3.458746497475864885e+02 3.042990433607844685e-21
3.453928678585886587e+02 3.152344791390999884e-21
3.449124262870636244e+02 3.266506366374625825e-21
3.444333194476346875e+02 3.385666749381000231e-21
3.439555417859161821e+02 3.510011400018117538e-21
3.434790877782983216e+02 3.639718661724049868e-21
3.430039519317348891e+02 3.774958837547943676e-21
3.425301287835318362e+02 3.915893335171517483e-21
3.420576129011378157e+02 4.062673888715071622e-21
3.415863988819369865e+02 4.215441863812851587e-21
3.411164813530425590e+02 4.374327651298258876e-21
3.406478549710930110e+02 4.539450153626771546e-21
3.401805144220494981e+02 4.710916366900340500e-21
3.397144544209946844e+02 4.888821060059505255e-21
3.392496697119339615e+02 5.073246551495019675e-21
3.387861550675975764e+02 5.264262582020114420e-21
3.383239052892446352e+02 5.461926281851705482e-21
3.378629152064689265e+02 5.666282227994414261e-21
3.374031796770061078e+02 5.877362587219257156e-21
3.369446935865423711e+02 6.095187338697618018e-21
3.364874518485248700e+02 6.319764569301866439e-21
3.360314494039736815e+02 6.551090833634954265e-21
3.355766812212951322e+02 6.789151570010548242e-21
3.351231422960968303e+02 7.033921562886380012e-21
3.346708276510038900e+02 7.285365441665583507e-21
3.342197323354771470e+02 7.543438205331276984e-21
3.337698514256323392e+02 7.808085762075474154e-21
3.333211800240609364e+02 8.079245472929071124e-21
3.328737132596525612e+02 8.356846688398677901e-21
3.324274462874186611e+02 8.640811267268941384e-21
3.319823742883175441e+02 8.931054067036597360e-21
3.315384924690811772e+02 9.227483395900420993e-21
3.310957960620427230e+02 9.530001416838375135e-21
3.306542803249661233e+02 9.838504495050948469e-21
3.302139405408767061e+02 1.015288348093191988e-20
3.297747720178931559e+02 1.047302392173461054e-20
3.293367700890609626e+02 1.079880619622220160e-20
3.288999301121870076e+02 1.113010556781035105e-20
3.284642474696755698e+02 1.146679215301856987e-20
3.280297175683657542e+02 1.180873080342157084e-20
3.275963358393698854e+02 1.215578090072169043e-20
3.271640977379134938e+02 1.250779606602606224e-20
3.267329987431763811e+02 1.286462378588770589e-20
3.263030343581351076e+02 1.322610495914146789e-20
3.258742001094065586e+02 1.359207337000614245e-20
3.254464915470927622e+02 1.396235509431864611e-20
3.250199042446271278e+02 1.433676784708865190e-20
3.245944337986214236e+02 1.471512028079450472e-20
3.241700758287146868e+02 1.509721124495912476e-20
3.237468259774225317e+02 1.548282901853839886e-20
3.233246799099881628e+02 1.587175052749118715e-20
3.229036333142344688e+02 1.626374056058231596e-20
3.224836819004169115e+02 1.665855099696663769e-20
3.220648214010781771e+02 1.705592005941629120e-20
3.216470475709035668e+02 1.745557160716627607e-20
3.212303561865771826e+02 1.785721448226914970e-20
3.208147430466402170e+02 1.826054192305597867e-20
3.204002039713491854e+02 1.866523105781139365e-20
3.199867348025362617e+02 1.907094249107704546e-20
3.195743314034698983e+02 1.947731999412306267e-20
3.191629896587170379e+02 1.988399031006860218e-20
3.187527054740062340e+02 2.029056308291801435e-20
3.183434747760917389e+02 2.069663091841772252e-20
3.179352935126187276e+02 2.110176958315879746e-20
3.175281576519895452e+02 2.150553834676516996e-20
3.171220631832310346e+02 2.190748047035721576e-20
3.167170061158626027e+02 2.230712384277450643e-20
3.163129824797657648e+02 2.270398176432364136e-20
3.159099883250543712e+02 2.309755387610358247e-20
3.155080197219456863e+02 2.348732723128602783e-20
3.151070727606330024e+02 2.387277750311797037e-20
3.147071435511586515e+02 2.425337032289199767e-20
3.143082282232880971e+02 2.462856273972244030e-20
3.139103229263853905e+02 2.499780479269348087e-20
3.135134238292890814e+02 2.536054118482906063e-20
3.131175271201892087e+02 2.571621304738293613e-20
3.127226290065053718e+02 2.606425978218482585e-20
3.123287257147657101e+02 2.640412096919809934e-20
3.119358134904863959e+02 2.673523832606324777e-20
3.115438885980528880e+02 2.705705770621168864e-20
3.111529473206008447e+02 2.736903112213542346e-20
3.107629859598991970e+02 2.767061878057932726e-20
3.103740008362333356e+02 2.796129111677890201e-20
3.099859882882893203e+02 2.824053081537151879e-20
3.095989446730389432e+02 2.850783480625755250e-20
3.092128663656259278e+02 2.876271622444813125e-20
3.088277497592527538e+02 2.900470632379290027e-20
3.084435912650679370e+02 2.923335633540352165e-20
3.080603873120551839e+02 2.944823926255730235e-20
3.076781343469222634e+02 2.964895160484743422e-20
3.072968288339912988e+02 2.983511500532085067e-20
3.069164672550897421e+02 3.000637781528333051e-20
3.065370461094424286e+02 3.016241657233233977e-20
3.061585619135636307e+02 3.030293738797633994e-20
3.057810112011511023e+02 3.042767724189860232e-20
3.054043905229796678e+02 3.053640518050364029e-20
3.050286964467965731e+02 3.062892341783534573e-20
3.046539255572171214e+02 3.070506833726571978e-20
3.042800744556211043e+02 3.076471139251707507e-20
3.039071397600501427e+02 3.080775990659717353e-20
3.035351181051055960e+02 3.083415776710104284e-20
3.031640061418474943e+02 3.084388601606829104e-20
3.027938005376939259e+02 3.083696333219855335e-20
3.024244979763212200e+02 3.081344640273111673e-20
3.020560951575653803e+02 3.077343018171175231e-20
3.016885887973228932e+02 3.071704803072171034e-20
3.013219756274540941e+02 3.064447173746065717e-20
3.009562523956856808e+02 3.055591140688444207e-20
3.005914158655147048e+02 3.045161521893222830e-20
3.002274628161131318e+02 3.033186904627373766e-20
2.998643900422331967e+02 3.019699592499154563e-20
2.995021943541128735e+02 3.004735537073091049e-20
2.991408725773829929e+02 2.988334253262426218e-20
2.987804215529742464e+02 2.970538717726772682e-20
2.984208381370250436e+02 2.951395249521656833e-20
2.980621192007901641e+02 2.930953372290845992e-20
2.977042616305502065e+02 2.909265657362900792e-20
2.973472623275211504e+02 2.886387547213060163e-20
2.969911182077652825e+02 2.862377158880527741e-20
2.966358262021020664e+02 2.837295067090328372e-20
2.962813832560202627e+02 2.811204067018002059e-20
2.959277863295900488e+02 2.784168916852768531e-20
2.955750323973765603e+02 2.756256060559888876e-20
2.952231184483532616e+02 2.727533331511588420e-20
2.948720414858162826e+02 2.698069637946645801e-20
2.945217985272994952e+02 2.667934631525705535e-20
2.941723866044901001e+02 2.637198360569110604e-20
2.938238027631445561e+02 2.605930909890628255e-20
2.934760440630054745e+02 2.574202029467834649e-20
2.931291075777190827e+02 2.542080754511934023e-20
2.927829903947526304e+02 2.509635019809437912e-20
2.924376896153135590e+02 2.476931271499011822e-20
2.920932023542681577e+02 2.444034079710473189e-20
2.917495257400612445e+02 2.411005755724557481e-20
2.914066569146364145e+02 2.377905977502681061e-20
2.910645930333569140e+02 2.344791427580834836e-20
2.907233312649267987e+02 2.311715447414358928e-20
2.903828687913129443e+02 2.278727712295745959e-20
2.900432028076675692e+02 2.245873930941789037e-20
2.897043305222508707e+02 2.213195573755879904e-20
2.893662491563548542e+02 2.180729633614223342e-20
2.890289559442272775e+02 2.148508422800113261e-20
2.886924481329962191e+02 2.116559409418654415e-20
2.883567229825951017e+02 2.084905096267381651e-20
2.880217777656886255e+02 2.053562944718949475e-20
2.876876097675985307e+02 2.022545345695098195e-20
2.873542162862303826e+02 1.991859639282161938e-20
2.870215946320010971e+02 1.961508183964553870e-20
2.866897421277659532e+02 1.931488475841799011e-20
2.863586561087472546e+02 1.901793317556528471e-20
2.860283339224629344e+02 1.872411036004668904e-20
2.856987729286555577e+02 1.843325747235914304e-20
2.853699704992221768e+02 1.814517666293689430e-20
2.850419240181441296e+02 1.785963459100083528e-20
2.847146308814182589e+02 1.757636632874524666e-20
2.843880884969872795e+02 1.729507960995849286e-20
2.840622942846720775e+02 1.701545937687547414e-20
2.837372456761031003e+02 1.673717257433749398e-20
2.834129401146532814e+02 1.645987313630183986e-20
2.830893750553708514e+02 1.618320710645814518e-20
2.827665479649129452e+02 1.590681783225289518e-20
2.824444563214790946e+02 1.563035117004710186e-20
2.821230976147460296e+02 1.535346063846621365e-20
2.818024693458021375e+02 1.507581245727806049e-20
2.814825690270828886e+02 1.479709041034700211e-20
2.811633941823062628e+02 1.451700047335533578e-20
2.808449423464091410e+02 1.423527515002179184e-20
2.805272110654836979e+02 1.395167746443399193e-20
2.802101978967142486e+02 1.366600456179096356e-20
2.798939004083148916e+02 1.337809087523523015e-20
2.795783161794672651e+02 1.308781082246458069e-20
2.792634428002585878e+02 1.279508100233838502e-20
2.789492778716206089e+02 1.249986186863374933e-20
2.786358190052684449e+02 1.220215886533326724e-20
2.783230638236400978e+02 1.190202301523442802e-20
2.780110099598365991e+02 1.159955096111728848e-20
2.776996550575618130e+02 1.129488446608833415e-20
2.773889967710636597e+02 1.098820938690225076e-20
2.770790327650747145e+02 1.067975414093718622e-20
2.767697607147543408e+02 1.036978769396196402e-20
2.764611783056295167e+02 1.005861710177387874e-20
2.761532832335384455e+02 9.746584644134618159e-21
2.758460732045720079e+02 9.434064594091705806e-21
2.755395459350174292e+02 9.121459669706379846e-21
2.752336991513016642e+02 8.809197218348347588e-21
2.749285305899348941e+02 8.497725186047075858e-21
2.746240379974550478e+02 8.187507925881584423e-21
2.743202191303718678e+02 7.879021900051062833e-21
2.740170717551125108e+02 7.572751330110009667e-21
2.737145936479659554e+02 7.269183848893346708e-21
2.734127825950293413e+02 6.968806205958442362e-21
2.731116363921536276e+02 6.672100075958968758e-21
2.728111528448899890e+02 6.379538016329822597e-21
2.725113297684364397e+02 6.091579617053274196e-21
2.722121649875850267e+02 5.808667881186769151e-21
2.719136563366691917e+02 5.531225870340714587e-21
2.716158016595113622e+02 5.259653644488789426e-21
2.713185988093712808e+02 4.994325520468277246e-21
2.710220456488941068e+02 4.735587668362376818e-21
2.707261400500596551e+02 4.483756059755768008e-21
2.704308798941309533e+02 4.239114776682187261e-21
2.701362630716041053e+02 4.001914685040479186e-21
2.698422874821577011e+02 3.772372471397834176e-21
2.695489510346032489e+02 3.550670037507299662e-21
2.692562516468354943e+02 3.336954242591083968e-21
2.689641872457826821e+02 3.131336979534444654e-21
2.686727557673585238e+02 2.933895567642377107e-21
2.683819551564128005e+02 2.744673441553177452e-21
2.680917833666833303e+02 2.563681113317304155e-21
2.678022383607480492e+02 2.390897382534382067e-21
2.675133181099770354e+02 2.226270767810023620e-21
2.672250205944857271e+02 2.069721131638511369e-21
2.669373438030870034e+02 1.921141470124716690e-21
2.666502857332453118e+02 1.780399838712729569e-21
2.663638443910292608e+02 1.647341385257647691e-21
2.660780177910664861e+02 1.521790462338534339e-21
2.657928039564969254e+02 1.403552791618512094e-21
2.655082009189276278e+02 1.292417654284206239e-21
2.652242067183873928e+02 1.188160083090344137e-21
2.649408194032818642e+02 1.090543033259864846e-21
2.646580370303488507e+02 9.993195113984565179e-22
2.643758576646134770e+02 9.142346436321358599e-22
2.640942793793448118e+02 8.350276663265686827e-22
2.638133002560111890e+02 7.614338249529925486e-22
2.635329183842373482e+02 6.931861688947572521e-22
2.632531318617606644e+02 6.300172321990070629e-22
2.629739387943883457e+02 5.716605924435436316e-22
2.626953372959545732e+02 5.178523019756273139e-22
2.624173254882780952e+02 4.683321877660648293e-22
2.621399015011202209e+02 4.228450179854198347e-22
2.618630634721422439e+02 3.811415351326810167e-22
2.615868095468645720e+02 3.429793571180900448e-22
2.613111378786248338e+02 3.081237491094631332e-22
2.610360466285367806e+02 2.763482701920118443e-22
2.607615339654494164e+02 2.474352999602678061e-22
2.604875980659065817e+02 2.211764510596342186e-22
2.602142371141063109e+02 1.973728744267315700e-22
2.599414493018606436e+02 1.758354645477827595e-22
2.596692328285562894e+02 1.563849724713555558e-22
2.593975859011142688e+02 1.388520345839991386e-22
2.591265067339510892e+02 1.230771252973826488e-22
2.588559935489394661e+02 1.089104418134713718e-22
2.585860445753693853e+02 9.621172904448130611e-23
2.583166580499093925e+02 8.485005257848391401e-23
2.580478322165684517e+02 7.470352731370864025e-23
2.577795653266577460e+02 6.565900904736891683e-23
2.575118556387523654e+02 5.761175591110005987e-23
2.572447014186541878e+02 5.046506610712592600e-23
2.569781009393539080e+02 4.412989792822237403e-23
2.567120524809944868e+02 3.852447755165311986e-23
2.564465543308334077e+02 3.357389959165168288e-23
2.561816047832063532e+02 2.920972488613803997e-23
2.559172021394907688e+02 2.536957948851562131e-23
2.556533447080691701e+02 2.199675834165024635e-23
2.553900308042935308e+02 1.903983663414096253e-23
2.551272587504489593e+02 1.645229138350626448e-23
2.548650268757185131e+02 1.419213536083350163e-23
2.546033335161474724e+02 1.222156506954289587e-23
2.543421770146082110e+02 1.050662411948396329e-23
2.540815557207653512e+02 9.016882997750684579e-24
2.538214679910408051e+02 7.725135930163056661e-24
2.535619121885794698e+02 6.607115252285182129e-24
2.533028866832145241e+02 5.641223465687479467e-24
2.530443898514338059e+02 4.808282943004446768e-24
2.527864200763452516e+02 4.091303062870995624e-24
2.525289757476438695e+02 3.475264401533524784e-24
2.522720552615777478e+02 2.946919479952272570e-24
2.520156570209148867e+02 2.494609461662696607e-24
2.517597794349101719e+02 2.108096115426817923e-24
2.515044209192723770e+02 1.778408295712303813e-24
2.512495798961316495e+02 1.497702151150745297e-24
2.509952547940065983e+02 1.259134244265255010e-24
2.507414440477726316e+02 1.056746752901955458e-24
2.504881460986291017e+02 8.853639229989633349e-25
2.502353593940681264e+02 7.404989517681120873e-25
2.499830823878422734e+02 6.182704983220056274e-25
2.497313135399334385e+02 5.153280436939862489e-25
2.494800513165212692e+02 4.287853526230075825e-25
2.492292941899520713e+02 3.561613241228039970e-25
2.489790406387080566e+02 2.953275555694004351e-25
2.487292891473761074e+02 2.444619848086626673e-25
2.484800382066177349e+02 2.020080157270750210e-25
2.482312863131382983e+02 1.666385740864033025e-25
2.479830319696568495e+02 1.372245815640777421e-25
2.477352736848762049e+02 1.128073763356665848e-25
2.474880099734529608e+02 9.257464775972986325e-26
2.472412393559680197e+02 7.583949044104304784e-26
2.469949603588966340e+02 6.202221890049938444e-26
2.467491715145797002e+02 5.063461808464913720e-26
2.465038713611940011e+02 4.126633688140263189e-26
2.462590584427237275e+02 3.357316160242253047e-26
2.460147313089312604e+02 2.726693402126201065e-26
2.457708885153288634e+02 2.210690403310535243e-26
2.455275286231499479e+02 1.789233036923073011e-26
2.452846501993209358e+02 1.445616412481947810e-26
2.450422518164332075e+02 1.165966922812857824e-26
2.448003320527147935e+02 9.387851492057709521e-27
2.445588894920030896e+02 7.545583655095546942e-27
2.443179227237166344e+02 6.054327952604562532e-27
2.440774303428281655e+02 4.849370379696057180e-27
2.438374109498370217e+02 3.877492031879987628e-27
2.435978631507420573e+02 3.095012856274074835e-27
2.433587855570146701e+02 2.466151927853581977e-27
2.431201767855718856e+02 1.961656091122398370e-27
2.428820354587499821e+02 1.557655581204321148e-27
2.426443602042774330e+02 1.234711157137252974e-27
2.424071496552492135e+02 9.770224350332136056e-28
2.421704024501000276e+02 7.717715839104694719e-28
2.419341172325785578e+02 6.085804198561532368e-28
2.416982926517215162e+02 4.790622754429618353e-28
2.414629273618277807e+02 3.764528952570585028e-28
2.412280200224330997e+02 2.953070729991103786e-28
2.409935692982841715e+02 2.312498530120692192e-28
2.407595738593138606e+02 1.807729158502165228e-28
2.405260323806155043e+02 1.410682950683193981e-28
2.402929435424185556e+02 1.098928674772278927e-28
2.400603060300631171e+02 8.545815403082062629e-29
2.398281185339755268e+02 6.634089168983992163e-29
2.395963797496437451e+02 5.141061288664897686e-29
2.393650883775928833e+02 3.977112022980759018e-29
2.391342431233610739e+02 3.071328861175181247e-29
2.389038426974749143e+02 2.367708114852794774e-29
2.386738858154260470e+02 1.822104337004255768e-29
2.384443711976467171e+02 1.399785379560388233e-29
2.382152975694864665e+02 1.073476874232867629e-29
2.379866636611882882e+02 8.218013679013931130e-30
2.377584682078652349e+02 6.280350097851776937e-30
2.375307099494771137e+02 4.791192035318893786e-30
2.373033876308072934e+02 3.648765356561521798e-30
2.370765000014397117e+02 2.773900207490768701e-30
2.368500458157356263e+02 2.105126398602075454e-30
2.366240238328113605e+02 1.594806063425127543e-30
2.363984328165151396e+02 1.206090360238105638e-30
2.361732715354048082e+02 9.105294446604154968e-31
2.359485387627253772e+02 6.861992468381888694e-31
2.357242332763867125e+02 5.162362408694385892e-31
2.355003538589415371e+02 3.876936339437275725e-31
2.352768992975630056e+02 2.906502470291742719e-31
2.350538683840234171e+02 2.175176436302909136e-31
2.348312599146717048e+02 1.625024721015076261e-31
2.346090726904125461e+02 1.211900784347203365e-31
2.343873055166842505e+02 9.022267469689996225e-32
2.341659572034375572e+02 6.705108226520906265e-32
2.339450265651144321e+02 4.974360739566316555e-32
2.337245124206267235e+02 3.683919073670171762e-32
2.335044135933354141e+02 2.723479653546225508e-32
2.332847289110291626e+02 2.009922768607148327e-32
2.330654572059041527e+02 1.480729465090338109e-32
2.328465973145428052e+02 1.088962977155056702e-32
2.326281480778936555e+02 7.994503441875246755e-33
2.324101083412506341e+02 5.858828589207601772e-33
2.321924769542327454e+02 4.286185345698320803e-33
2.319752527707639445e+02 3.130198633760878324e-33
2.317584346490528446e+02 2.281989192092622758e-33
2.315420214515730777e+02 1.660718199181496710e-33
2.313260120450428019e+02 1.206476660574594931e-33
2.311104053004055459e+02 8.749484496046922695e-34
2.308952000928100858e+02 6.334123288157412697e-34
2.306803953015911475e+02 4.577527995321062633e-34
2.304659898102498232e+02 3.302295269059936132e-34
2.302519825064341603e+02 2.378160378974964529e-34
2.300383722819203172e+02 1.709647864145754482e-34
2.298251580325927534e+02 1.226909240992170474e-34
2.296123386584259833e+02 8.789383169947472293e-35
2.293999130634649077e+02 6.285567573446966466e-35
2.291878801558066527e+02 4.487151107814992699e-35
2.289762388475814134e+02 3.197694251983241973e-35
2.287649880549340935e+02 2.274799777818602761e-35
2.285541266980056605e+02 1.615434568258308287e-35
2.283436537009148140e+02 1.145184538823370147e-35
2.281335679917397385e+02 8.104037557706509524e-36
2.279238685024996869e+02 5.724891182636109924e-36
2.277145541691372728e+02 4.037130672343591397e-36
