# Supplementary material for: Benchmarking Electronic-Structure Methods for the Description of Dark Transitions in Carbonyls at and Beyond the Franck–Condon Point
Source: J Phys Chem A. 2025 Sep 26;129(40):9355–67. doi: 10.1021/acs.jpca.5c05510 (PMC12516729; doi:10.1021/acs.jpca.5c05510)
Supplement: Supplementary file 2 [file jp5c05510_si_002.zip › dark-state-carbonyls-submission/nea_spectra_acetaldehyde/wigner4000/absspec.wigner4000_tdm.n4000.nm.cross.dat]

5.771558385937470348e+02 4.586641811134183796e-85
5.758155606747417323e+02 1.911285814174055300e-84
5.744814931514466707e+02 7.907688000328050184e-84
5.731535929583194502e+02 3.248377500977537901e-83
5.718318174270796135e+02 1.324879988713153477e-82
5.705161242821380938e+02 5.365122787246028079e-82
5.692064716360898728e+02 2.157127769581036005e-81
5.679028179852687117e+02 8.611229270561421803e-81
5.666051222053635001e+02 3.413088217361184427e-80
5.653133435470926997e+02 1.343145166107972933e-79
5.640274416319400643e+02 5.247971549380720585e-79
5.627473764479465217e+02 2.035884186845996551e-78
5.614731083455608314e+02 7.841655247351558774e-78
5.602045980335453805e+02 2.998855221361144083e-77
5.589418065749373454e+02 1.138665946242651753e-76
5.576846953830652183e+02 4.292697092873809191e-76
5.564332262176184258e+02 1.606783024071305079e-75
5.551873611807694715e+02 5.971415674006102356e-75
5.539470627133487142e+02 2.203385319092887669e-74
5.527122935910695105e+02 8.072288552165647464e-74
5.514830169208048574e+02 2.936269965348513251e-73
5.502591961369123510e+02 1.060445531612966072e-72
5.490407949976086002e+02 3.802540328783902361e-72
5.478277775813919561e+02 1.353793329010601020e-71
5.466201082835123088e+02 4.785463293252535391e-71
5.454177518124868129e+02 1.679533565331018436e-70
5.442206731866626797e+02 5.852567947852583813e-70
5.430288377308244208e+02 2.024870811629605429e-69
5.418422110728457710e+02 6.955706594865447000e-69
5.406607591403851529e+02 2.372347296214343586e-68
5.394844481576244561e+02 8.033565866774780599e-68
5.383132446420507904e+02 2.701043192188237763e-67
5.371471154012789384e+02 9.016703273268992803e-67
5.359860275299162140e+02 2.988526460626422374e-66
5.348299484064673379e+02 9.834663655675735802e-66
5.336788456902786493e+02 3.213327542975206758e-65
5.325326873185230170e+02 1.042421980124934707e-64
5.313914415032230636e+02 3.357570979155413183e-64
5.302550767283115647e+02 1.073741956187083680e-63
5.291235617467308430e+02 3.409319661224099075e-63
5.279968655775684283e+02 1.074802335231027087e-62
5.268749575032296661e+02 3.364205824562977468e-62
5.257578070666462509e+02 1.045513377694643569e-61
5.246453840685195473e+02 3.226039707626422478e-61
5.235376585645997238e+02 9.883321016781099252e-61
5.224346008629988773e+02 3.006278242169441862e-60
5.213361815215380375e+02 9.079219678759941678e-60
5.202423713451273670e+02 2.722456528085414928e-59
5.191531413831801274e+02 8.105250877317399558e-59
5.180684629270575670e+02 2.395879926076296132e-58
5.169883075075475745e+02 7.031641400881177525e-58
5.159126468923732318e+02 2.048997643979345483e-57
5.148414530837333132e+02 5.928151341879268557e-57
5.137746983158731382e+02 1.702904074255004650e-56
5.127123550526855524e+02 4.856844125956881937e-56
5.116543959853411820e+02 1.375343646403047897e-55
5.106007940299490997e+02 3.866885960319990437e-55
5.095515223252448891e+02 1.079455098896423698e-54
5.085065542303085522e+02 2.991857322781617327e-54
5.074658633223091897e+02 8.233230127370002074e-54
5.064294233942780465e+02 2.249534765353758667e-53
5.053972084529088988e+02 6.102506395042147124e-53
5.043691927163848163e+02 1.643678430951736631e-52
5.033453506122316412e+02 4.395603883094644073e-52
5.023256567751973307e+02 1.167114110610050866e-51
5.013100860451574476e+02 3.076813486355576901e-51
5.002986134650460599e+02 8.053452483066832529e-51
4.992912142788105143e+02 2.092936780358337273e-50
4.982878639293924721e+02 5.400366061030013668e-50
4.972885380567320794e+02 1.383513394033520527e-49
4.962932124957968085e+02 3.519140583215206211e-49
4.953018632746332628e+02 8.887568167531212376e-49
4.943144666124427999e+02 2.228549849631224888e-48
4.933309989176800627e+02 5.548234921836756372e-48
4.923514367861737924e+02 1.371451362623839841e-47
4.913757569992707204e+02 3.365883340772448759e-47
4.904039365220005493e+02 8.201830492063123280e-47
4.894359525012632162e+02 1.984337776271766883e-46
4.884717822640379268e+02 4.766652501229325308e-46
4.875114033156123128e+02 1.136853401141446107e-45
4.865547933378333596e+02 2.692083463823096569e-45
4.856019301873785707e+02 6.329445392939264554e-45
4.846527918940471409e+02 1.477528533937454329e-44
4.837073566590717064e+02 3.424515835616246385e-44
4.827656028534491952e+02 7.880532494247940475e-44
4.818275090162915149e+02 1.800549366546718029e-43
4.808930538531952834e+02 4.084581691696808357e-43
4.799622162346309437e+02 9.199902493856224664e-43
4.790349751943495562e+02 2.057367845678445011e-42
4.781113099278089749e+02 4.568080597322134545e-42
4.771911997906177589e+02 1.007044483207338437e-41
4.762746242969973878e+02 2.204228632122456812e-41
4.753615631182614152e+02 4.790244855231910888e-41
4.744519960813127568e+02 1.033598515358074141e-40
4.735459031671580306e+02 2.214313622335097794e-40
4.726432645094391205e+02 4.709984515807397152e-40
4.717440603929804865e+02 9.947018393808793792e-40
4.708482712523546070e+02 2.085736582328771692e-39
4.699558776704623142e+02 4.342292688794604349e-39
4.690668603771300127e+02 8.975772324510048981e-39
4.681812002477228702e+02 1.842118925041391342e-38
4.672988783017730157e+02 3.753674456282973268e-38
4.664198757016236527e+02 7.594315799715768806e-38
4.655441737510889197e+02 1.525505615292219594e-37
4.646717538941276757e+02 3.042510473372841007e-37
4.638025977135332596e+02 6.024811594618318332e-37
4.629366869296372329e+02 1.184535225377960438e-36
4.620740033990279585e+02 2.312307649179841143e-36
4.612145291132836178e+02 4.481633960330602316e-36
4.603582461977186426e+02 8.624229112657542176e-36
4.595051369101447563e+02 1.647772806508646955e-35
4.586551836396459976e+02 3.125845631035892441e-35
4.578083689053660805e+02 5.887499445330376580e-35
4.569646753553104759e+02 1.101000198524442926e-34
4.561240857651612259e+02 2.044264515491310330e-34
4.552865830371044353e+02 3.768599344297332614e-34
4.544521501986715748e+02 6.897886479777653499e-34
4.536207704015923241e+02 1.253560579586079448e-33
4.527924269206608869e+02 2.261871004884605055e-33
4.519671031526144702e+02 4.052131948979369301e-33
4.511447826150240417e+02 7.207631587452039012e-33
4.503254489451966833e+02 1.272901668313996643e-32
4.495090858990906781e+02 2.231980659850448519e-32
4.486956773502417946e+02 3.885789920572756755e-32
4.478852072887013378e+02 6.716786628500143721e-32
4.470776598199861382e+02 1.152755386779183661e-31
4.462730191640389990e+02 1.964292565805226709e-31
4.454712696542009667e+02 3.323292942083609714e-31
4.446723957361949715e+02 5.582446320663072307e-31
4.438763819671191868e+02 9.310521499256521726e-31
4.430832130144525536e+02 1.541760899701045135e-30
4.422928736550700819e+02 2.534858192583463160e-30
4.415053487742688390e+02 4.137938094794460326e-30
4.407206233648049079e+02 6.706687233034880871e-30
4.399386825259392708e+02 1.079259631177482961e-29
4.391595114624953453e+02 1.724398779283302175e-29
4.383830954839256719e+02 2.735542475304512147e-29
4.376094200033884363e+02 4.308670641236791985e-29
4.368384705368342225e+02 6.738097939452208538e-29
4.360702327021019187e+02 1.046226333781677204e-28
4.353046922180244565e+02 1.612903608123160083e-28
4.345418349035441565e+02 2.468799182113510556e-28
4.337816466768364876e+02 3.751957099601092206e-28
4.330241135544441136e+02 5.661413695241019581e-28
4.322692216504190128e+02 8.481780839227717488e-28
4.315169571754747153e+02 1.261666443003228586e-27
4.307673064361458160e+02 1.863363801141209920e-27
4.300202558339576626e+02 2.732414786279310660e-27
4.292757918646040025e+02 3.978247269369395982e-27
4.285339011171330412e+02 5.750868426129099264e-27
4.277945702731425968e+02 8.254142768868765442e-27
4.270577861059825295e+02 1.176272179006126769e-26
4.263235354799663810e+02 1.664337666562097129e-26
4.255918053495907998e+02 2.338155244250396691e-26
4.248625827587624713e+02 3.261400278203131422e-26
4.241358548400339146e+02 4.516836445414641110e-26
4.234116088138464420e+02 6.211047367520809182e-26
4.226898319877809058e+02 8.480009335393825453e-26
4.219705117558166307e+02 1.149554915915176465e-25
4.212536355975971105e+02 1.547269679511254489e-25
4.205391910777037197e+02 2.067789479193652478e-25
4.198271658449368147e+02 2.743796451858670695e-25
4.191175476316038271e+02 3.614965210091842778e-25
4.184103242528145756e+02 4.728948559048546187e-25
4.177054836057841385e+02 6.142357110364594659e-25
4.170030136691421490e+02 7.921684317745875983e-25
4.163029025022497080e+02 1.014411689858648911e-24
4.156051382445224931e+02 1.289815949722280624e-24
4.149097091147611422e+02 1.628399274947005442e-24
4.142166034104880055e+02 2.041347675929828841e-24
4.135258095072912283e+02 2.540970865493348678e-24
4.128373158581741222e+02 3.140604465971105225e-24
4.121511109929124927e+02 3.854450524628505893e-24
4.114671835174171974e+02 4.697349751951288851e-24
4.107855221131034682e+02 5.684481275803674171e-24
4.101061155362671684e+02 6.830988934492438691e-24
4.094289526174655975e+02 8.151537184994215569e-24
4.087540222609061971e+02 9.659804480295167586e-24
4.080813134438402585e+02 1.136792729578511719e-23
4.074108152159625433e+02 1.328591360371251839e-23
4.067425166988176102e+02 1.542105017763834916e-23
4.060764070852112013e+02 1.777733326544492176e-23
4.054124756386275976e+02 2.035495646887261465e-23
4.047507116926532262e+02 2.314989266609288363e-23
4.040911046504048159e+02 2.615360808808286690e-23
4.034336439839641457e+02 2.935294584301999698e-23
4.027783192338180243e+02 3.273021300281237591e-23
4.021251200083032700e+02 3.626349967706274361e-23
4.014740359830576608e+02 3.992725031161996637e-23
4.008250569004758859e+02 4.369309694330502697e-23
4.001781725691709539e+02 4.753095167813652264e-23
3.995333728634406611e+02 5.141034176511715229e-23
3.988906477227391179e+02 5.530195598458691106e-23
3.982499871511538458e+02 5.917935644259613032e-23
3.976113812168870822e+02 6.302079610830760729e-23
3.969748200517431087e+02 6.681107040843399883e-23
3.963402938506195028e+02 7.054332171578962658e-23
3.957077928710039600e+02 7.422070935499262977e-23
3.950773074324754930e+02 7.785785537028463681e-23
3.944488279162106323e+02 8.148197814979656114e-23
3.938223447644943462e+02 8.513363226352745976e-23
3.931978484802353933e+02 8.886698351716850572e-23
3.925753296264866208e+02 9.274956300275563489e-23
3.919547788259692425e+02 9.686146238744437806e-23
3.913361867606024589e+02 1.012939541865058781e-22
3.907195441710367163e+02 1.061475445202989668e-22
3.901048418561917401e+02 1.115294909317562286e-22
3.894920706727990591e+02 1.175508432152190545e-22
3.888812215349484518e+02 1.243230897837996246e-22
3.882722854136393380e+02 1.319545147474680129e-22
3.876652533363350699e+02 1.405463904508188800e-22
3.870601163865230774e+02 1.501891456259200190e-22
3.864568657032779129e+02 1.609586595313168459e-22
3.858554924808286160e+02 1.729128365872644660e-22
3.852559879681304551e+02 1.860886133897555371e-22
3.846583434684405347e+02 2.004995401643886229e-22
3.840625503388969264e+02 2.161340616057910136e-22
3.834685999901024047e+02 2.329545979266350303e-22
3.828764838857114228e+02 2.508974965293693446e-22
3.822861935420212376e+02 2.698738891787566893e-22
3.816977205275666734e+02 2.897714504922385712e-22
3.811110564627188637e+02 3.104570129541822321e-22
3.805261930192871773e+02 3.317799537579399785e-22
3.799431219201255203e+02 3.535762319907758023e-22
3.793618349387415378e+02 3.756729233851033091e-22
3.787823238989099082e+02 3.978930762379786725e-22
3.782045806742888772e+02 4.200606979232785818e-22
3.776285971880406009e+02 4.420056778828498511e-22
3.770543654124545014e+02 4.635684605634363028e-22
3.764818773685744873e+02 4.846043001400258409e-22
3.759111251258292441e+02 5.049869568824955210e-22
3.753421008016663336e+02 5.246117307599438014e-22
3.747747965611888503e+02 5.433977687741937876e-22
3.742092046167962280e+02 5.612896255605898622e-22
3.736453172278277748e+02 5.782580987848316155e-22
3.730831267002093909e+02 5.943003986660531919e-22
3.725226253861038117e+02 6.094397417906021631e-22
3.719638056835637485e+02 6.237244810721553487e-22
3.714066600361880433e+02 6.372268948872280339e-22
3.708511809327813467e+02 6.500417586216386118e-22
3.702973609070164684e+02 6.622848116147391170e-22
3.697451925370997401e+02 6.740912131999457941e-22
3.691946684454396745e+02 6.856140553896985109e-22
3.686457812983181839e+02 6.970229694614417766e-22
3.680985238055650939e+02 7.085028322726861323e-22
3.675528887202352735e+02 7.202525485667319376e-22
3.670088688382887199e+02 7.324838605499645990e-22
3.664664569982737703e+02 7.454201178402884093e-22
3.659256460810124736e+02 7.592949310357358832e-22
3.653864290092893725e+02 7.743506313911337484e-22
3.648487987475427303e+02 7.908364673961165736e-22
3.643127483015585426e+02 8.090064856838129136e-22
3.637782707181671640e+02 8.291170673532338433e-22
3.632453590849427769e+02 8.514241197418844190e-22
3.627140065299053049e+02 8.761799560037476453e-22
3.621842062212250539e+02 9.036299285565197759e-22
3.616559513669299690e+02 9.340089156797411016e-22
3.611292352146152780e+02 9.675377915738324709e-22
3.606040510511558637e+02 1.004420037535594125e-21
3.600803922024210237e+02 1.044838674253382348e-21
3.595582520329918452e+02 1.088953711369884063e-21
3.590376239458807959e+02 1.136900319222617933e-21
3.585185013822539304e+02 1.188787927827606607e-21
3.580008778211554841e+02 1.244700448416547314e-21
3.574847467792348539e+02 1.304697791822745573e-21
3.569701018104759100e+02 1.368818824445243028e-21
3.564569365059284678e+02 1.437085855357453370e-21
3.559452444934426580e+02 1.509510686815012199e-21
3.554350194374046055e+02 1.586102185187064142e-21
3.549262550384755741e+02 1.666875241487524806e-21
3.544189450333321929e+02 1.751860892836455102e-21
3.539130831944095235e+02 1.841117272424094430e-21
3.534086633296466289e+02 1.934740951464744103e-21
3.529056792822334501e+02 2.032878139148561328e-21
3.524041249303605241e+02 2.135735123697995919e-21
3.519039941869706354e+02 2.243587277823603718e-21
3.514052809995124562e+02 2.356785923563477776e-21
3.509079793496965749e+02 2.475762362244102694e-21
3.504120832532531153e+02 2.601028431036326088e-21
3.499175867596920284e+02 2.733173051799761852e-21
3.494244839520647474e+02 2.872854391035984754e-21
3.489327689467285154e+02 3.020787448645218297e-21
3.484424358931121333e+02 3.177727130822117567e-21
3.479534789734838682e+02 3.344447128052550806e-21
3.474658924027218632e+02 3.521715198570503957e-21
3.469796704280852282e+02 3.710265733818027608e-21
3.464948073289883723e+02 3.910770736643040665e-21
3.460112974167764150e+02 4.123810555816970013e-21
3.455291350345027581e+02 4.349845873412893271e-21
3.450483145567083625e+02 4.589192518403415773e-21
3.445688303892032422e+02 4.842000667980516630e-21
3.440906769688492091e+02 5.108239890054931041e-21
3.436138487633448904e+02 5.387691274684772645e-21
3.431383402710122823e+02 5.679947604038015290e-21
3.426641460205852354e+02 5.984422132025559752e-21
3.421912605709995319e+02 6.300366104642596426e-21
3.417196785111848385e+02 6.626894674712122793e-21
3.412493944598581948e+02 6.963020378859446743e-21
3.407804030653194332e+02 7.307692881353217258e-21
3.403126990052482483e+02 7.659843280445443391e-21
3.398462769865026303e+02 8.018430947478458933e-21
3.393811317449193439e+02 8.382490652344200765e-21
3.389172580451160570e+02 8.751177639328286766e-21
3.384546506802943782e+02 9.123808365064948841e-21
3.379933044720456223e+02 9.499894795858948023e-21
3.375332142701572593e+02 9.879170475635534807e-21
3.370743749524213513e+02 1.026160699930494752e-20
3.366167814244444685e+02 1.064742003204191544e-20
3.361604286194591964e+02 1.103706456913140084e-20
3.357053114981370641e+02 1.143121969606786548e-20
3.352514250484029503e+02 1.183076364614330127e-20
3.347987642852513090e+02 1.223674042682855187e-20
3.343473242505635881e+02 1.265031966621841522e-20
3.338971000129271260e+02 1.307275159402631734e-20
3.334480866674555841e+02 1.350531920530028153e-20
3.330002793356110260e+02 1.394928965726881876e-20
3.325536731650268507e+02 1.440586682945474562e-20
3.321082633293331128e+02 1.487614675317358802e-20
3.316640450279819561e+02 1.536107731536191622e-20
3.312210134860757762e+02 1.586142329507142008e-20
3.307791639541956670e+02 1.637773743254560473e-20
3.303384917082320840e+02 1.691033789273081581e-20
3.298989920492160763e+02 1.745929219491281059e-20
3.294606603031527357e+02 1.802440745817362091e-20
3.290234918208549288e+02 1.860522666967028051e-20
3.285874819777796461e+02 1.920103062047383548e-20
3.281526261738641779e+02 1.981084516323028930e-20
3.277189198333650211e+02 2.043345351003664499e-20
3.272863584046967844e+02 2.106741338416066751e-20
3.268549373602733112e+02 2.171107893855503512e-20
3.264246521963497685e+02 2.236262743025211019e-20
3.259954984328656451e+02 2.302009066832633587e-20
3.255674716132894559e+02 2.368139121570481830e-20
3.251405673044645823e+02 2.434438321131866862e-20
3.247147810964558516e+02 2.500689748806984255e-20
3.242901086023979929e+02 2.566679040286829710e-20
3.238665454583450583e+02 2.632199548584907132e-20
3.234440873231205842e+02 2.697057668267214780e-20
3.230227298781695140e+02 2.761078163759896678e-20
3.226024688274110872e+02 2.824109317912962982e-20
3.221832998970926383e+02 2.886027695670634632e-20
3.217652188356448733e+02 2.946742306462881855e-20
3.213482214135381696e+02 3.006197949935183175e-20
3.209323034231397855e+02 3.064377544130014374e-20
3.205174606785724905e+02 3.121303263455026708e-20
3.201036890155739911e+02 3.177036354884543743e-20
3.196909842913576654e+02 3.231675552989576150e-20
3.192793423844743188e+02 3.285354074839584942e-20
3.188687591946750786e+02 3.338235241142214261e-20
3.184592306427749122e+02 3.390506836330648127e-20
3.180507526705180794e+02 3.442374383661569591e-20
3.176433212404435267e+02 3.494053567873306410e-20
3.172369323357522148e+02 3.545762084096245850e-20
3.168315819601749581e+02 3.597711224662861358e-20
3.164272661378416274e+02 3.650097533205466763e-20
3.160239809131507513e+02 3.703094856867575730e-20
3.156217223506409937e+02 3.756847112493158007e-20
3.152204865348628573e+02 3.811462052182570633e-20
3.148202695702517531e+02 3.867006269404141310e-20
3.144210675810018643e+02 3.923501631488050394e-20
3.140228767109408636e+02 3.980923260960342732e-20
3.136256931234062790e+02 4.039199120336617720e-20
3.132295130011217452e+02 4.098211186378237685e-20
3.128343325460747906e+02 4.157798134026299866e-20
3.124401479793957606e+02 4.217759390579474597e-20
3.120469555412371392e+02 4.277860369980243377e-20
3.116547514906538368e+02 4.337838657483614001e-20
3.112635321054851261e+02 4.397410887905261726e-20
3.108732936822361808e+02 4.456280046683434362e-20
3.104840325359618305e+02 4.514142921941882189e-20
3.100957450001500320e+02 4.570697446680953950e-20
3.097084274266072157e+02 4.625649691604195663e-20
3.093220761853437466e+02 4.678720298900385838e-20
3.089366876644605782e+02 4.729650183252961128e-20
3.085522582700367593e+02 4.778205366054137886e-20
3.081687844260175666e+02 4.824180849955900513e-20
3.077862625741040006e+02 4.867403481432965868e-20
3.074046891736422253e+02 4.907733787260338472e-20
3.070240607015145429e+02 4.945066805446158371e-20
3.066443736520311063e+02 4.979331961387983938e-20
3.062656245368220311e+02 5.010492065435805425e-20
3.058878098847307569e+02 5.038541528598759897e-20
3.055109262417079208e+02 5.063503909025519591e-20
3.051349701707062536e+02 5.085428913454357787e-20
3.047599382515756474e+02 5.104388985423326164e-20
3.043858270809600413e+02 5.120475615934617907e-20
3.040126332721940230e+02 5.133795512624363598e-20
3.036403534552009091e+02 5.144466760285791289e-20
3.032689842763911088e+02 5.152615098684690749e-20
3.028985223985615107e+02 5.158370432775962388e-20
3.025289645007954960e+02 5.161863675496540883e-20
3.021603072783637458e+02 5.163224004235443991e-20
3.017925474426258461e+02 5.162576589092311805e-20
3.014256817209320047e+02 5.160040824714647431e-20
3.010597068565267591e+02 5.155729068852400161e-20
3.006946196084518306e+02 5.149745861212567925e-20
3.003304167514510254e+02 5.142187567535132569e-20
2.999670950758748518e+02 5.133142368105154961e-20
2.996046513875866140e+02 5.122690489320701768e-20
2.992430825078684506e+02 5.110904563499214808e-20
2.988823852733286230e+02 5.097849997540303550e-20
2.985225565358092581e+02 5.083585236534292867e-20
2.981635931622944895e+02 5.068161824336771464e-20
2.978054920348200199e+02 5.051624189072317567e-20
2.974482500503823985e+02 5.034009116105640809e-20
2.970918641208496069e+02 5.015344911943404691e-20
2.967363311728719850e+02 4.995650306738395454e-20
2.963816481477939533e+02 4.974933186915330334e-20
2.960278120015663603e+02 4.953189288981131868e-20
2.956748197046590008e+02 4.930401016907528781e-20
2.953226682419750091e+02 4.906536565047189191e-20
2.949713546127638324e+02 4.881549533552381047e-20
2.946208758305371589e+02 4.855379211916973045e-20
2.942712289229834255e+02 4.827951678011591754e-20
2.939224109318843716e+02 4.799181815663186071e-20
2.935744189130311383e+02 4.768976295673595415e-20
2.932272499361417886e+02 4.737237496705313595e-20
2.928809010847791114e+02 4.703868268294899952e-20
2.925353694562683131e+02 4.668777363758300426e-20
2.921906521616169243e+02 4.631885301672528576e-20
2.918467463254333438e+02 4.593130356625850539e-20
2.915036490858475418e+02 4.552474338177703089e-20
2.911613575944313652e+02 4.509907795658888290e-20
2.908198690161195827e+02 4.465454288464514358e-20
2.904791805291322930e+02 4.419173388149341726e-20
2.901392893248960263e+02 4.371162129492638516e-20
2.898001926079680288e+02 4.321554700556151257e-20
2.894618875959580464e+02 4.270520252753920721e-20
2.891243715194537458e+02 4.218258815809953280e-20
2.887876416219439193e+02 4.164995412839690147e-20
2.884516951597442471e+02 4.110972580657758091e-20
2.881165294019223211e+02 4.056441602619082514e-20
2.877821416302238049e+02 4.001652849015925188e-20
2.874485291389991630e+02 3.946845687260184866e-20
2.871156892351300485e+02 3.892238465995226535e-20
2.867836192379577369e+02 3.838019090694971027e-20
2.864523164792103671e+02 3.784336691807598336e-20
2.861217783029318298e+02 3.731294840589308122e-20
2.857920020654108271e+02 3.678946694827471147e-20
2.854629851351102161e+02 3.627292360788855527e-20
2.851347248925972622e+02 3.576278644524968891e-20
2.848072187304737213e+02 3.525801241805795281e-20
2.844804640533074007e+02 3.475709288784399255e-20
2.841544582775628101e+02 3.425812072557881484e-20
2.838291988315339154e+02 3.375887589331863452e-20
2.835046831552758704e+02 3.325692544396389675e-20
2.831809087005381116e+02 3.274973317896442182e-20
2.828578729306977380e+02 3.223477377232446749e-20
2.825355733206931177e+02 3.170964602929529144e-20
2.822140073569581773e+02 3.117218010190972320e-20
2.818931725373568042e+02 3.062053391489087987e-20
2.815730663711186708e+02 3.005327473134679174e-20
2.812536863787736934e+02 2.946944266040820987e-20
2.809350300920890504e+02 2.886859391998637405e-20
2.806170950540048352e+02 2.825082275163842062e-20
2.802998788185714716e+02 2.761676197351765614e-20
2.799833789508866175e+02 2.696756318636607379e-20
2.796675930270328081e+02 2.630485855822602576e-20
2.793525186340162350e+02 2.563070685844877000e-20
2.790381533697041618e+02 2.494752695672036166e-20
2.787244948427650115e+02 2.425802232971941072e-20
2.784115406726070319e+02 2.356510022412307287e-20
2.780992884893183259e+02 2.287178902282362610e-20
2.777877359336069958e+02 2.218115707759553599e-20
2.774768806567415140e+02 2.149623584291337415e-20
2.771667203204921748e+02 2.081994961597299722e-20
2.768572525970719198e+02 2.015505360409106228e-20
2.765484751690786993e+02 1.950408144847364344e-20
2.762403857294368095e+02 1.886930277413724253e-20
2.759329819813403333e+02 1.825269084319262568e-20
2.756262616381955013e+02 1.765589998655252807e-20
2.753202224235640756e+02 1.708025219035018815e-20
2.750148620711072454e+02 1.652673201989631411e-20
2.747101783245292950e+02 1.599598896795101156e-20
2.744061689375226933e+02 1.548834629947870090e-20
2.741028316737119326e+02 1.500381551045502548e-20
2.738001643065996973e+02 1.454211559967134054e-20
2.734981646195114990e+02 1.410269644606660102e-20
2.731968304055423573e+02 1.368476566913438669e-20
2.728961594675025140e+02 1.328731841058196707e-20
2.725961496178640573e+02 1.290916950233592692e-20
2.722967986787082282e+02 1.254898747674839525e-20
2.719981044816722147e+02 1.220532983373042702e-20
2.717000648678974244e+02 1.187667891638539422e-20
2.714026776879766203e+02 1.156147767535672212e-20
2.711059408019032730e+02 1.125816453831683552e-20
2.708098520790193220e+02 1.096520656032797091e-20
2.705144093979646982e+02 1.068113002649665794e-20
2.702196106466265064e+02 1.040454771971837032e-20
2.699254537220886618e+02 1.013418215758507220e-20
2.696319365305820952e+02 9.868884242230858304e-21
2.693390569874345601e+02 9.607646948051426956e-21
2.690468130170221457e+02 9.349613883103897204e-21
2.687552025527191972e+02 9.094082785359953295e-21
2.684642235368504544e+02 8.840504237773219559e-21
2.681738739206423361e+02 8.588476089206072427e-21
2.678841516641746239e+02 8.337734236222585768e-21
2.675950547363331680e+02 8.088140541385377688e-21
2.673065811147619684e+02 7.839668729167668167e-21
2.670187287858164495e+02 7.592389108096039819e-21
2.667314957445160530e+02 7.346452919607502319e-21
2.664448799944983080e+02 7.102077017413494228e-21
2.661588795479721057e+02 6.859529446861671354e-21
2.658734924256720547e+02 6.619116335524351128e-21
2.655887166568126077e+02 6.381170338907765867e-21
2.653045502790427008e+02 6.146040723512021036e-21
2.650209913384009042e+02 5.914085026635686972e-21
2.647380378892703447e+02 5.685662118825027873e-21
2.644556879943346530e+02 5.461126417727654157e-21
2.641739397245328860e+02 5.240822964444019153e-21
2.638927911590167810e+02 5.025083074477371004e-21
2.636122403851060199e+02 4.814220310684879957e-21
2.633322854982455965e+02 4.608526587975610859e-21
2.630529246019621610e+02 4.408268299602434449e-21
2.627741558078217849e+02 4.213682442518087928e-21
2.624959772353867606e+02 4.024972804211706328e-21
2.622183870121739346e+02 3.842306346540001033e-21
2.619413832736123595e+02 3.665809975946159306e-21
2.616649641630013434e+02 3.495567919117124264e-21
2.613891278314695796e+02 3.331619926244995794e-21
2.611138724379333098e+02 3.173960501003845862e-21
2.608391961490557946e+02 3.022539310013413026e-21
2.605650971392062161e+02 2.877262859869913973e-21
2.602915735904196595e+02 2.737997453217879179e-21
2.600186236923567549e+02 2.604573354060357066e-21
2.597462456422633181e+02 2.476790013926508676e-21
2.594744376449314700e+02 2.354422141469431051e-21
2.592031979126595047e+02 2.237226344274475299e-21
2.589325246652130659e+02 2.124948037316820172e-21
2.586624161297860383e+02 2.017328299982220128e-21
2.583928705409618942e+02 1.914110373321841514e-21
2.581238861406752108e+02 1.815045519844667778e-21
2.578554611781735275e+02 1.719898016617338658e-21
2.575875939099793754e+02 1.628449114387650963e-21
2.573202825998521917e+02 1.540499865635738588e-21
2.570535255187513144e+02 1.455872797242665343e-21
2.567873209447983527e+02 1.374412473269199265e-21
2.565216671632402949e+02 1.295985055117918284e-21
2.562565624664125608e+02 1.220477015963414514e-21
2.559920051537025643e+02 1.147793200852201355e-21
2.557279935315132491e+02 1.077854441741664634e-21
2.554645259132269075e+02 1.010594937855771306e-21
2.552016006191695681e+02 9.459595973378679456e-22
2.549392159765746726e+02 8.839015087203481790e-22
2.546773703195484018e+02 8.243796735586490254e-22
2.544160619890336932e+02 7.673570886139788915e-22
2.541552893327757374e+02 7.127992213350907885e-22
2.538950507052867920e+02 6.606728800245977513e-22
2.536353444678117057e+02 6.109454434122523119e-22
2.533761689882937844e+02 5.635843860443802530e-22
2.531175226413399173e+02 5.185570176157371639e-22
2.528594038081874658e+02 4.758303467522753371e-22
2.526018108766696457e+02 4.353709823984104437e-22
2.523447422411827858e+02 3.971449975608463713e-22
2.520881963026522214e+02 3.611176986742779303e-22
2.518321714684996380e+02 3.272532667787563442e-22
2.515766661526099313e+02 2.955142613291891777e-22
2.513216787752983521e+02 2.658610011708782173e-22
2.510672077632783328e+02 2.382508577079614792e-22
2.508132515496285464e+02 2.126375107767260368e-22
2.505598085737613303e+02 1.889702270667873323e-22
2.503068772813902854e+02 1.671932236551896830e-22
2.500544561244987847e+02 1.472451755513100619e-22
2.498025435613081982e+02 1.290589168976583388e-22
2.495511380562466286e+02 1.125613718930103569e-22
2.493002380799176478e+02 9.767373514573725644e-23
2.490498421090692602e+02 8.431190368640341759e-23
2.487999486265632925e+02 7.238714587366266609e-23
2.485505561213443002e+02 6.180697732188755639e-23
2.483016630884096401e+02 5.247620186165459214e-23
2.480532680287788025e+02 4.429806714111745101e-23
2.478053694494635124e+02 3.717548012013524221e-23
2.475579658634377722e+02 3.101222735411483824e-23
2.473110557896080195e+02 2.571414824109788819e-23
2.470646377527839093e+02 2.119021569192818625e-23
2.468187102836483859e+02 1.735348719393113414e-23
2.465732719187290911e+02 1.412189911428471415e-23
2.463283212003687481e+02 1.141888747970901998e-23
2.460838566766968540e+02 9.173828603449086403e-24
2.458398769016005758e+02 7.322302167931756101e-24
2.455963804346964707e+02 5.806187234254583295e-24
2.453533658413020078e+02 4.573607834293757169e-24
2.451108316924074302e+02 3.578749174296019748e-24
2.448687765646479022e+02 2.781568057707327279e-24
2.446271990402752579e+02 2.147422059963215381e-24
2.443860977071308866e+02 1.646641488827153417e-24
2.441454711586177382e+02 1.254066525502660490e-24
2.439053179936731510e+02 9.485694721081844508e-25
2.436656368167417384e+02 7.125790334155338948e-25
2.434264262377481884e+02 5.316203122305500625e-25
2.431876848720704913e+02 3.938809346910377927e-25
2.429494113405132225e+02 2.898106311147249423e-25
2.427116042692810822e+02 2.117588150766363462e-25
2.424742622899520939e+02 1.536523136479465363e-25
2.422373840394519675e+02 1.107134464611359215e-25
2.420009681600274689e+02 7.921713509598145272e-26
2.417650132992207546e+02 5.628462372808318726e-26
2.415295181098435080e+02 3.971066401498029701e-26
2.412944812499513034e+02 2.782060711048757080e-26
2.410599013828182251e+02 1.935369380809477944e-26
2.408257771769111457e+02 1.336888075641921652e-26
2.405921073058651984e+02 9.169731275911193808e-27
2.403588904484579416e+02 6.245185013316903255e-27
2.401261252885851718e+02 4.223360954181007227e-27
2.398938105152357139e+02 2.835910969375073527e-27
2.396619448224668929e+02 1.890801899236936914e-27
2.394305269093802337e+02 1.251746173905143531e-27
2.391995554800969046e+02 8.228132500045868758e-28
2.389690292437337575e+02 5.370307781151689316e-28
2.387389469143789995e+02 3.480232590321714147e-28
2.385093072110686023e+02 2.239375907932077406e-28
2.382801088577622579e+02 1.430717711417316606e-28
2.380513505833198735e+02 9.075860869949023494e-29
2.378230311214780954e+02 5.716463659598236852e-29
2.375951492108268326e+02 3.574964427892134183e-29
2.373677035947862635e+02 2.219829793995568936e-29
2.371406930215832460e+02 1.368580662178792830e-29
2.369141162442290636e+02 8.377666545973391927e-30
2.366879720204958915e+02 5.091865653840506703e-30
2.364622591128945999e+02 3.072778885767800831e-30
2.362369762886519311e+02 1.841134694055669049e-30
2.360121223196881033e+02 1.095315207253027848e-30
2.357876959825945278e+02 6.469808872573859624e-31
2.355636960586115833e+02 3.794391010312983168e-31
2.353401213336066746e+02 2.209482533509221887e-31
2.351169705980519780e+02 1.277428259319503876e-31
2.348942426470031251e+02 7.332964041402116883e-32
2.346719362800768920e+02 4.179452025061728705e-32
2.344500503014303661e+02 2.365133062346249132e-32
2.342285835197388337e+02 1.328886771496731679e-32
2.340075347481748054e+02 7.413380378601129681e-33
2.337869028043868411e+02 4.106201540839071895e-33
2.335666865104782630e+02 2.258185918179805083e-33
2.333468846929864355e+02 1.233032110611755392e-33
2.331274961828615915e+02 6.684734399350210498e-34
2.329085198154465672e+02 3.598229325725722171e-34
2.326899544304557423e+02 1.923039843314343011e-34
2.324717988719548600e+02 1.020427957642649333e-34
2.322540519883404500e+02 5.376144227984970347e-35
2.320367126323196487e+02 2.812249532179862210e-35
2.318197796608901911e+02 1.460599233919233521e-35
2.316032519353199177e+02 7.531863829603785911e-36
2.313871283211275625e+02 3.856274472664357193e-36
2.311714076880621462e+02 1.960322028464292518e-36
2.309560889100839631e+02 9.894203371060114732e-37
2.307411708653445146e+02 4.958246419365850754e-37
2.305266524361672680e+02 2.467000170715644026e-37
2.303125325090282161e+02 1.218720154011047965e-37
2.300988099745365218e+02 5.977677694025596111e-38
2.298854837274156750e+02 2.911083325105707115e-38
2.296725526664838526e+02 1.407571205151959252e-38
2.294600156946357004e+02 6.757400600321594482e-39
2.292478717188227790e+02 3.220938822430648614e-39
2.290361196500354595e+02 1.524329202272724935e-39
2.288247584032837949e+02 7.162564003187576574e-40
2.286137868975792458e+02 3.341578635592714704e-40
2.284032040559162340e+02 1.547847795452883644e-40
2.281930088052536689e+02 7.118659065940676565e-41
2.279832000764970417e+02 3.250584693093844946e-41
2.277737768044797519e+02 1.473730627624670276e-41
2.275647379279457709e+02 6.633886628075006602e-42
2.273560823895311103e+02 2.964908374639173658e-42
2.271478091357463711e+02 1.315672473163174368e-42
2.269399171169588101e+02 5.796656501180878891e-43
2.267324052873747746e+02 2.535715910169173391e-43
2.265252726050223657e+02 1.101328469988808651e-43
2.263185180317334755e+02 4.749264597530010717e-44
2.261121405331271319e+02 2.033429341189352770e-44
2.259061390785915648e+02 8.644204163163866934e-45
2.257005126412676077e+02 3.648498292026176849e-45
2.254952601980313034e+02 1.528961228844037132e-45
2.252903807294770786e+02 6.361682420985344235e-46
2.250858732199008045e+02 2.628092686006572822e-46
2.248817366572829428e+02 1.077959748369702956e-46
2.246779700332722030e+02 4.389929844357124323e-47
2.244745723431683189e+02 1.775030332832369988e-47
2.242715425859062464e+02 7.126021643997129806e-48
2.240688797640390817e+02 2.840414035835825309e-48
2.238665828837222591e+02 1.124111300803325523e-48
2.236646509546969810e+02 4.417027721706031567e-49
2.234630829902741880e+02 1.723233306580875242e-49
2.232618780073184155e+02 6.674998557554742050e-50
2.230610350262318491e+02 2.567150975812601644e-50
2.228605530709386073e+02 9.802678983248336055e-51
2.226604311688684561e+02 3.716475585436924221e-51
2.224606683509416314e+02 1.398978109438072436e-51
2.222612636515528379e+02 5.228579104797998669e-52
2.220622161085557877e+02 1.940213734548688104e-52
2.218635247632477387e+02 7.148395817853597764e-53
2.216651886603541186e+02 2.614934012162728860e-53
2.214672068480132623e+02 9.497427757860395517e-54
2.212695783777609222e+02 3.424872318663861827e-54
2.210723023045156026e+02 1.226241168356911698e-54
2.208753776865628993e+02 4.359137008380387258e-55
2.206788035855410612e+02 1.538573558010144410e-55
2.204825790664257568e+02 5.391742304914386343e-56
2.202867031975153225e+02 1.876001178246509784e-56
2.200911750504160977e+02 6.480823627439368711e-57
2.198959937000276454e+02 2.222902496278985260e-57
2.197011582245282852e+02 7.570137002803048767e-58
2.195066677053603428e+02 2.559647608543294052e-58
2.193125212272161377e+02 8.593097369666584249e-59
2.191187178780230624e+02 2.864259746577269373e-59
2.189252567489299111e+02 9.479123444234160697e-60
2.187321369342921287e+02 3.114706080652804347e-60
2.185393575316580552e+02 1.016152931355811884e-60
2.183469176417546578e+02 3.291502501750346943e-61
2.181548163684736323e+02 1.058576907975891130e-61
2.179630528188575624e+02 3.380210553776689715e-62
2.177716261030857936e+02 1.071662913369472155e-62
2.175805353344611603e+02 3.373383839743280683e-63
2.173897796293958322e+02 1.054305395218349921e-63
2.171993581073978703e+02 3.271600062686137567e-64
2.170092698910577553e+02 1.007968816582235950e-64
2.168195141060348021e+02 3.083380312229816448e-65
2.166300898810439151e+02 9.364836577433886995e-66
2.164409963478418604e+02 2.824011236845162519e-66
2.162522326412145617e+02 8.455236255807566746e-67
2.160637978989634007e+02 2.513495910625910297e-67
2.158756912618924844e+02 7.418630281043866676e-68
2.156879118737952581e+02 2.174014226526895448e-68
2.155004588814417161e+02 6.325489577247096370e-69
2.153133314345654412e+02 1.827338548668062507e-69
2.151265286858506727e+02 5.241275594980780816e-70
2.149400497909197441e+02 1.492615973955733192e-70
2.147538939083199239e+02 4.220387058268676911e-71
2.145680601995112795e+02 1.184812394184020606e-71
2.143825478288536033e+02 3.302478532219611415e-72
2.141973559635943900e+02 9.139522916442779266e-73
2.140124837738558767e+02 2.511309025670905752e-73
2.138279304326229919e+02 6.851251296468892490e-74
2.136436951157308499e+02 1.855806730072338040e-74
2.134597770018525580e+02 4.991013008009007099e-75
2.132761752724870803e+02 1.332716474910910156e-75
2.130928891119467892e+02 3.533295330201355572e-76
2.129099177073458691e+02 9.300691101222749457e-77
2.127272602485878679e+02 2.430768557747040123e-77
2.125449159283539302e+02 6.307613989546705394e-78
2.123628839420909458e+02 1.625098590270637063e-78
2.121811634879995268e+02 4.157070861969265094e-79
2.119997537670225540e+02 1.055816026134089590e-79
2.118186539828330694e+02 2.662454411640752533e-80
2.116378633418229924e+02 6.666060006684343068e-81
2.114573810530911544e+02 1.657102473243495659e-81
2.112772063284322712e+02 4.089993524220825843e-82
2.110973383823248923e+02 1.002279813287538477e-82
2.109177764319204016e+02 2.438644276048635590e-83
2.107385196970315064e+02 5.891162928366332628e-84
