# Supplementary material for: Benchmarking Electronic-Structure Methods for the Description of Dark Transitions in Carbonyls at and Beyond the Franck–Condon Point
Source: J Phys Chem A. 2025 Sep 26;129(40):9355–67. doi: 10.1021/acs.jpca.5c05510 (PMC12516729; doi:10.1021/acs.jpca.5c05510)
Supplement: Supplementary file 2 [file jp5c05510_si_002.zip › dark-state-carbonyls-submission/nea_spectra_acetaldehyde/wigner4000/harmonic_samples.xyz]

7
Properties=species:S:1:pos:R:3:masses:R:1 pbc="F F F"
C        5.34184832       6.08961747       5.90077990      12.01100000
C        6.89084383       6.01656083       5.92670509      12.01100000
O        7.62849799       7.00595172       5.89024440      15.99900000
H        4.91240648       7.19396277       5.79206268       1.00800000
H        5.17783286       5.61599120       6.77471559       1.00800000
H        4.95643338       5.47690283       4.87039839       1.00800000
H        7.28009898       5.06425808       5.68908727       1.00800000
7
Properties=species:S:1:pos:R:3:masses:R:1 pbc="F F F"
C        5.40420398       6.10149974       5.89133221      12.01100000
C        6.84491367       5.98658746       5.95445175      12.01100000
O        7.59398410       7.01503328       5.85496466      15.99900000
H        5.10082044       7.24760417       6.03843148       1.00800000
H        4.99522943       5.40720625       6.70117686       1.00800000
H        5.16813638       5.78121022       4.81073927       1.00800000
H        7.41467124       4.98652410       5.91783606       1.00800000
7
Properties=species:S:1:pos:R:3:masses:R:1 pbc="F F F"
C        5.38023017       6.09466025       5.88686634      12.01100000
C        6.86610333       6.02776861       5.83615512      12.01100000
O        7.61018434       7.00501125       5.92618379      15.99900000
H        5.05913612       7.11720969       5.85221692       1.00800000
H        5.08903515       5.75530540       7.06176405       1.00800000
H        5.07585984       5.35682451       5.01675838       1.00800000
H        7.23087337       4.94307111       5.86984945       1.00800000
7
Properties=species:S:1:pos:R:3:masses:R:1 pbc="F F F"
C        5.40871315       6.11176130       5.90597048      12.01100000
C        6.93040049       5.98179089       5.82502218      12.01100000
O        7.53992351       7.00466046       5.91226705      15.99900000
H        5.21252597       7.20354439       5.88726961       1.00800000
H        4.86966205       5.67436996       6.90861625       1.00800000
H        4.89340782       5.70258545       4.95467732       1.00800000
H        7.48894846       4.94156018       6.17592847       1.00800000
7
Properties=species:S:1:pos:R:3:masses:R:1 pbc="F F F"
C        5.44316995       6.12211664       5.92108255      12.01100000
C        6.85661336       6.01332318       5.95500104      12.01100000
O        7.55773751       6.99006985       5.85589524      15.99900000
H        5.13371868       7.10713768       5.92884120       1.00800000
H        4.92142729       5.47462521       6.54560099       1.00800000
H        5.21066240       5.72512879       4.82338414       1.00800000
H        7.38464226       4.94763869       5.79454404       1.00800000
7
Properties=species:S:1:pos:R:3:masses:R:1 pbc="F F F"
C        5.33378356       6.09824941       5.89465411      12.01100000
C        6.90189532       6.01751353       5.86318853      12.01100000
O        7.60071344       7.01126939       5.92273072      15.99900000
H        5.31500280       7.23535421       5.77305414       1.00800000
H        5.16326448       5.72836916       6.87903939       1.00800000
H        5.01410829       5.23291515       5.08137886       1.00800000
H        7.23980433       4.95587042       5.70700622       1.00800000
7
Properties=species:S:1:pos:R:3:masses:R:1 pbc="F F F"
C        5.39512717       6.10952087       5.90045892      12.01100000
C        6.82540565       5.98260733       5.88138430      12.01100000
O        7.59524472       7.01900542       5.89041005      15.99900000
H        5.30865396       7.16360245       5.87886233       1.00800000
H        4.96183536       5.50099435       6.76116638       1.00800000
H        5.15947768       5.66259398       5.06098570       1.00800000
H        7.56948862       4.98415497       5.96647736       1.00800000
7
Properties=species:S:1:pos:R:3:masses:R:1 pbc="F F F"
C        5.41908228       6.08548562       5.90121320      12.01100000
C        6.88268063       5.97544947       5.87495584      12.01100000
O        7.58761120       7.02303731       5.90859809      15.99900000
H        5.02699200       7.24830771       5.73439619       1.00800000
H        4.84793083       5.75651566       6.91124009       1.00800000
H        5.00263607       5.58137118       5.08116246       1.00800000
H        7.27514824       5.03284548       5.71962148       1.00800000
7
Properties=species:S:1:pos:R:3:masses:R:1 pbc="F F F"
C        5.43996885       6.10709683       5.91315106      12.01100000
C        6.81201195       6.01587777       5.89627712      12.01100000
O        7.59681005       6.99492217       5.88357112      15.99900000
H        5.08028924       7.13745900       5.89999604       1.00800000
H        4.97968183       5.49922789       6.65049988       1.00800000
H        5.15887044       5.59160517       4.97109767       1.00800000
H        7.38104788       5.09775072       5.92575101       1.00800000
7
Properties=species:S:1:pos:R:3:masses:R:1 pbc="F F F"
C        5.34409242       6.08231735       5.89603780      12.01100000
C        6.91106145       6.04684000       5.91371078      12.01100000
O        7.63153585       7.00471819       5.88315089      15.99900000
H        5.04619469       7.13441116       5.91550465       1.00800000
H        4.78596112       5.47950358       6.69752810       1.00800000
H        4.88115779       5.50711531       5.00767094       1.00800000
H        7.29759698       4.97585670       5.82949597       1.00800000
7
Properties=species:S:1:pos:R:3:masses:R:1 pbc="F F F"
C        5.41703119       6.07819020       5.87521667      12.01100000
C        6.85177114       6.05807173       5.89124814      12.01100000
O        7.59207671       6.98680135       5.90560857      15.99900000
H        5.10711864       7.04042683       5.95776270       1.00800000
H        5.07911668       5.86345622       6.78475292       1.00800000
H        4.92353179       5.49245836       5.08772609       1.00800000
H        7.36480726       4.90027420       5.77925727       1.00800000
7
Properties=species:S:1:pos:R:3:masses:R:1 pbc="F F F"
C        5.38781825       6.08193816       5.88328053      12.01100000
C        6.87648853       6.03319825       5.86998232      12.01100000
O        7.60102873       7.00291585       5.91637839      15.99900000
H        5.10878450       7.25502123       5.70903527       1.00800000
H        4.97099441       5.64736692       7.03827490       1.00800000
H        4.90157800       5.49470918       5.09891646       1.00800000
H        7.40469839       4.89546523       5.74964840       1.00800000
7
Properties=species:S:1:pos:R:3:masses:R:1 pbc="F F F"
C        5.39971623       6.09064471       5.85597317      12.01100000
C        6.83475897       6.02566368       5.88136151      12.01100000
O        7.62884758       7.00217437       5.90326453      15.99900000
H        4.99046664       7.18569759       6.07758142       1.00800000
H        5.21413705       5.56700024       6.78799082       1.00800000
H        4.76412422       5.42658031       5.06293884       1.00800000
H        7.33124550       5.11109010       6.06530205       1.00800000
7
Properties=species:S:1:pos:R:3:masses:R:1 pbc="F F F"
C        5.34945098       6.05941803       5.88242598      12.01100000
C        6.87490110       6.00587887       5.93705576      12.01100000
O        7.63923655       7.03847729       5.85744485      15.99900000
H        5.11888496       7.20550114       6.05997112       1.00800000
H        4.93676500       5.33315652       6.62434487       1.00800000
H        4.98384195       5.89827966       4.95022238       1.00800000
H        7.21621527       4.88506641       6.10769204       1.00800000
7
Properties=species:S:1:pos:R:3:masses:R:1 pbc="F F F"
C        5.31263288       6.06266753       5.89019001      12.01100000
C        6.90260751       6.05635844       5.87379364      12.01100000
O        7.65324726       6.99262519       5.90475537      15.99900000
H        4.98845151       7.13459471       5.93853860       1.00800000
H        5.00794264       5.63889391       6.77383808       1.00800000
H        4.76957185       5.44662098       4.97372502       1.00800000
H        7.37593399       5.18943351       5.96650771       1.00800000
7
Properties=species:S:1:pos:R:3:masses:R:1 pbc="F F F"
C        5.34832603       6.07112132       5.87910308      12.01100000
C        6.87691973       6.04630176       5.85910617      12.01100000
O        7.63830919       7.01325996       5.90767531      15.99900000
H        5.16756803       7.11332807       5.99447597       1.00800000
H        4.90731334       5.61889004       6.78759123       1.00800000
H        4.98510443       5.41422658       5.17384264       1.00800000
H        7.19979427       4.95469216       5.95747774       1.00800000
7
Properties=species:S:1:pos:R:3:masses:R:1 pbc="F F F"
C        5.36974009       6.07413400       5.85923074      12.01100000
C        6.85146657       6.08492581       5.90600823      12.01100000
O        7.63292677       6.97718608       5.88800968      15.99900000
H        5.04149790       7.18971483       6.01092019       1.00800000
H        5.07299375       5.40186672       6.85313332       1.00800000
H        5.07759791       5.50368951       5.11659851       1.00800000
H        7.20124813       5.08230031       5.92279134       1.00800000
7
Properties=species:S:1:pos:R:3:masses:R:1 pbc="F F F"
C        5.38999290       6.08373747       5.90350133      12.01100000
C        6.86233211       6.03146162       5.83712045      12.01100000
O        7.62087177       6.99997616       5.91290000      15.99900000
H        4.99784016       7.08643051       5.85660201       1.00800000
H        4.86892088       5.63869728       6.80339822       1.00800000
H        4.94284417       5.55580249       5.10833028       1.00800000
H        7.40427400       5.05754242       6.03338053       1.00800000
7
Properties=species:S:1:pos:R:3:masses:R:1 pbc="F F F"
C        5.47047776       6.09146868       5.87914150      12.01100000
C        6.80641007       5.97836047       5.96289485      12.01100000
O        7.58289827       7.02182983       5.86391288      15.99900000
H        5.15532914       7.24133184       5.97636756       1.00800000
H        5.05379181       5.53973322       6.74039009       1.00800000
H        4.92776350       5.76187720       4.84004447       1.00800000
H        7.38702505       4.98929077       5.81400914       1.00800000
7
Properties=species:S:1:pos:R:3:masses:R:1 pbc="F F F"
C        5.37354278       6.07845698       5.91497638      12.01100000
C        6.85190592       6.04013658       5.86098173      12.01100000
O        7.64326701       7.00428922       5.90610625      15.99900000
H        5.06165720       7.03055950       5.81597423       1.00800000
H        5.02138234       5.57393940       6.87220387       1.00800000
H        4.84746807       5.48639087       4.80451816       1.00800000
H        7.24816423       5.13867711       5.99578914       1.00800000
7
Properties=species:S:1:pos:R:3:masses:R:1 pbc="F F F"
C        5.41048956       6.10236860       5.88716987      12.01100000
C        6.88024691       6.02864493       5.84313506      12.01100000
O        7.58543620       6.98962185       5.92464820      15.99900000
H        5.03973501       7.09804153       5.76367265       1.00800000
H        5.07008715       5.70565477       6.88280591       1.00800000
H        4.76735052       5.50575028       5.15030640       1.00800000
H        7.44143754       5.00493174       5.94138697       1.00800000
7
Properties=species:S:1:pos:R:3:masses:R:1 pbc="F F F"
C        5.36453099       6.07335425       5.89159091      12.01100000
C        6.89245685       6.03078180       5.96251911      12.01100000
O        7.62386885       7.00879629       5.85620668      15.99900000
H        5.04044520       7.05571468       5.95795313       1.00800000
H        4.69063225       5.47379792       6.69173541       1.00800000
H        5.08434215       5.78791577       4.96505980       1.00800000
H        7.29533227       5.01287851       5.73451330       1.00800000
7
Properties=species:S:1:pos:R:3:masses:R:1 pbc="F F F"
C        5.38075005       6.10261402       5.89281020      12.01100000
C        6.88897421       6.03005773       5.89291834      12.01100000
O        7.60929207       7.00747860       5.88750479      15.99900000
H        5.00825408       7.16440483       5.86628618       1.00800000
H        5.05366462       5.33763477       6.70182679       1.00800000
H        4.99353996       5.61503820       5.07891515       1.00800000
H        7.13488797       4.89412093       6.02028075       1.00800000
7
Properties=species:S:1:pos:R:3:masses:R:1 pbc="F F F"
C        5.38723110       6.08643494       5.91779362      12.01100000
C        6.90614146       6.00022835       5.84581693      12.01100000
O        7.58316534       7.01701683       5.91437183      15.99900000
H        5.15545406       7.22166984       5.66490783       1.00800000
H        4.98642043       5.62984340       6.75456941       1.00800000
H        4.99813341       5.62266778       5.16284014       1.00800000
H        7.18323812       4.93384655       5.92210525       1.00800000
7
Properties=species:S:1:pos:R:3:masses:R:1 pbc="F F F"
C        5.45476653       6.09055775       5.90734835      12.01100000
C        6.85718915       5.96136389       5.88372997      12.01100000
O        7.59650792       7.04490774       5.89680236      15.99900000
H        5.07186377       7.02933241       5.79948190       1.00800000
H        4.85122650       5.67920707       6.75103092       1.00800000
H        4.97157853       5.67638646       5.05951442       1.00800000
H        6.99537789       4.99439473       5.84596258       1.00800000
7
Properties=species:S:1:pos:R:3:masses:R:1 pbc="F F F"
C        5.38678896       6.08306133       5.89214735      12.01100000
C        6.85651210       6.02409242       5.90648942      12.01100000
O        7.62151151       6.99671433       5.88221198      15.99900000
H        4.89911435       7.02328868       6.02245792       1.00800000
H        4.86437321       5.70306125       6.82928491       1.00800000
H        5.15471223       5.64814953       4.89819647       1.00800000
H        7.39305540       5.11161201       5.84756256       1.00800000
7
Properties=species:S:1:pos:R:3:masses:R:1 pbc="F F F"
C        5.37482181       6.07438858       5.89217007      12.01100000
C        6.89668872       6.00950063       5.89775365      12.01100000
O        7.58841107       7.01395397       5.88082336      15.99900000
H        5.25584805       7.13927946       5.97740553       1.00800000
H        5.00631132       5.55770952       6.74899336       1.00800000
H        4.95551387       5.82877730       4.90843399       1.00800000
H        7.28281249       4.96393171       6.08853233       1.00800000
7
Properties=species:S:1:pos:R:3:masses:R:1 pbc="F F F"
C        5.36438411       6.12901060       5.87887409      12.01100000
C        6.90588127       5.98573219       5.91956145      12.01100000
O        7.56464612       6.99281753       5.89855506      15.99900000
H        5.10778564       7.10030532       5.82420888       1.00800000
H        5.27207664       5.75320607       6.83978240       1.00800000
H        5.00557127       5.52952717       5.00741370       1.00800000
H        7.50708307       5.07449185       5.66909152       1.00800000
7
Properties=species:S:1:pos:R:3:masses:R:1 pbc="F F F"
C        5.39217725       6.12880371       5.89929251      12.01100000
C        6.89593366       5.98325276       5.87462941      12.01100000
O        7.57406749       7.00728928       5.90228705      15.99900000
H        5.07666865       7.15882286       5.82722619       1.00800000
H        5.09526149       5.56419007       6.73937398       1.00800000
H        4.91719917       5.56174467       5.04217904       1.00800000
H        7.44121006       4.97508686       5.96458406       1.00800000
7
Properties=species:S:1:pos:R:3:masses:R:1 pbc="F F F"
C        5.43615845       6.10922768       5.86659644      12.01100000
C        6.88069736       6.00327899       5.83341497      12.01100000
O        7.56665209       7.01111712       5.95322120      15.99900000
H        5.13526172       7.15173936       5.66586517       1.00800000
H        5.29056620       5.95188004       7.14780019       1.00800000
H        4.81171319       5.19631996       5.20040910       1.00800000
H        7.06798333       4.89379511       5.63155320       1.00800000
7
Properties=species:S:1:pos:R:3:masses:R:1 pbc="F F F"
C        5.36901337       6.13661839       5.90747380      12.01100000
C        6.89365206       6.03449615       5.86128595      12.01100000
O        7.59727979       6.99408052       5.91272578      15.99900000
H        4.80906232       7.11353524       5.71810256       1.00800000
H        5.24298813       5.52558135       6.79238968       1.00800000
H        5.20210930       5.39173772       5.11820233       1.00800000
H        7.21095676       4.73492497       5.84049540       1.00800000
7
Properties=species:S:1:pos:R:3:masses:R:1 pbc="F F F"
C        5.41261750       6.07919986       5.85708183      12.01100000
C        6.86046586       6.03884954       5.90525260      12.01100000
O        7.60272552       6.98211641       5.89378696      15.99900000
H        4.95365073       7.19802575       5.90021276       1.00800000
H        5.08473305       5.52259812       6.89717405       1.00800000
H        4.82716122       5.69933799       5.11611158       1.00800000
H        7.38899784       5.16801945       5.93285293       1.00800000
7
Properties=species:S:1:pos:R:3:masses:R:1 pbc="F F F"
C        5.43365593       6.10123161       5.88435857      12.01100000
C        6.87392498       6.02507443       5.89716590      12.01100000
O        7.55535915       6.98433449       5.89248744      15.99900000
H        5.18220013       7.14178327       5.85789931       1.00800000
H        5.05815214       5.58995113       6.87805434       1.00800000
H        5.03223806       5.70555103       5.00911757       1.00800000
H        7.32269407       5.01711036       5.89324240       1.00800000
7
Properties=species:S:1:pos:R:3:masses:R:1 pbc="F F F"
C        5.34627493       6.07170326       5.87712925      12.01100000
C        6.86970145       6.04246286       5.85706456      12.01100000
O        7.63679090       6.99162059       5.92070088      15.99900000
H        4.93653001       7.16994396       5.84399905       1.00800000
H        5.08710778       5.75400448       6.89870520       1.00800000
H        5.00844974       5.41278817       5.20197176       1.00800000
H        7.36223972       5.14666241       5.80981092       1.00800000
7
Properties=species:S:1:pos:R:3:masses:R:1 pbc="F F F"
C        5.37420346       6.09517247       5.89006884      12.01100000
C        6.91025151       6.02101134       5.79149958      12.01100000
O        7.58808594       6.99699343       5.94865746      15.99900000
H        5.05039239       7.22673022       5.65920418       1.00800000
H        5.15338070       5.72057425       6.93902891       1.00800000
H        4.78912843       5.44395822       5.30812450       1.00800000
H        7.35849888       4.98281594       6.03146808       1.00800000
7
Properties=species:S:1:pos:R:3:masses:R:1 pbc="F F F"
C        5.37830536       6.08087906       5.89185299      12.01100000
C        6.87354779       6.00747007       5.91284156      12.01100000
O        7.60744926       7.01554458       5.87429220      15.99900000
H        5.08779729       7.24739916       5.93654906       1.00800000
H        5.02050271       5.40587054       6.67972039       1.00800000
H        4.93109130       5.81866628       4.95895834       1.00800000
H        7.39314835       4.93937055       6.07579697       1.00800000
7
Properties=species:S:1:pos:R:3:masses:R:1 pbc="F F F"
C        5.41752354       6.07952482       5.88537879      12.01100000
C        6.89166462       6.04136574       5.83294438      12.01100000
O        7.58617683       6.98493811       5.92189762      15.99900000
H        4.95191303       7.21507759       5.93472839       1.00800000
H        4.96768597       5.78467294       6.87505080       1.00800000
H        4.78857984       5.49240859       5.07247745       1.00800000
H        7.37881372       5.01718279       6.04234373       1.00800000
7
Properties=species:S:1:pos:R:3:masses:R:1 pbc="F F F"
C        5.34851407       6.11425250       5.87330588      12.01100000
C        6.90648676       5.99261014       5.96689412      12.01100000
O        7.60584175       7.01418637       5.85049379      15.99900000
H        4.85446941       7.06981381       6.06634253       1.00800000
H        5.02527741       5.38666451       6.70751593       1.00800000
H        5.06260852       5.90765454       4.86745457       1.00800000
H        7.47819271       4.84812926       5.96436636       1.00800000
7
Properties=species:S:1:pos:R:3:masses:R:1 pbc="F F F"
C        5.39191627       6.09660627       5.93251608      12.01100000
C        6.88973253       5.98489890       5.86073807      12.01100000
O        7.58751958       7.00550043       5.90462524      15.99900000
H        5.05620860       7.20547977       5.77987970       1.00800000
H        4.83433858       5.75074894       6.78158905       1.00800000
H        5.08879805       5.53265077       4.91673898       1.00800000
H        7.41449000       5.16339407       5.82768726       1.00800000
7
Properties=species:S:1:pos:R:3:masses:R:1 pbc="F F F"
C        5.35646386       6.08575653       5.89062830      12.01100000
C        6.84705868       6.00643832       5.86992029      12.01100000
O        7.66338877       7.04011186       5.89838348      15.99900000
H        4.94215908       6.97493733       5.88905128       1.00800000
H        5.15327799       5.46093289       6.75905372       1.00800000
H        4.97945020       5.62378681       5.05153721       1.00800000
H        7.04567484       4.91589518       6.09503574       1.00800000
7
Properties=species:S:1:pos:R:3:masses:R:1 pbc="F F F"
C        5.33088695       6.07974285       5.88438929      12.01100000
C        6.87348964       6.06726152       5.79705326      12.01100000
O        7.64178555       6.99475344       5.94780396      15.99900000
H        5.04438910       7.08773063       5.76449187       1.00800000
H        5.25375078       5.73098325       7.03514251       1.00800000
H        4.93651261       5.26456792       5.16968449       1.00800000
H        7.21861837       4.95910382       5.98355511       1.00800000
7
Properties=species:S:1:pos:R:3:masses:R:1 pbc="F F F"
C        5.38905825       6.12117083       5.87156816      12.01100000
C        6.87874213       6.01662158       5.93495677      12.01100000
O        7.60356856       7.00423719       5.87902065      15.99900000
H        4.95252936       7.04559654       5.94949068       1.00800000
H        5.10398416       5.45905131       6.74217540       1.00800000
H        4.94198320       5.58472690       5.01931494       1.00800000
H        7.30561627       4.91225700       5.84318196       1.00800000
7
Properties=species:S:1:pos:R:3:masses:R:1 pbc="F F F"
C        5.40163164       6.08955953       5.88153617      12.01100000
C        6.85156642       6.04828658       5.90021755      12.01100000
O        7.61953103       6.99560853       5.89092439      15.99900000
H        4.89730453       7.10664778       5.97331416       1.00800000
H        4.98487715       5.59359408       6.84872088       1.00800000
H        5.02676789       5.52981423       4.96977913       1.00800000
H        7.31580728       4.90789047       5.86857857       1.00800000
7
Properties=species:S:1:pos:R:3:masses:R:1 pbc="F F F"
C        5.36865019       6.07136675       5.90539199      12.01100000
C        6.86963201       5.95976584       5.92362023      12.01100000
O        7.62221466       7.04444216       5.87217262      15.99900000
H        5.12692977       7.31224731       5.97236560       1.00800000
H        4.85438580       5.58080597       6.64910800       1.00800000
H        4.97622747       5.70862738       4.87284820       1.00800000
H        7.40234970       5.03273556       5.90058429       1.00800000
7
Properties=species:S:1:pos:R:3:masses:R:1 pbc="F F F"
C        5.34144592       6.09740763       5.87329155      12.01100000
C        6.89496000       6.00055861       5.91872017      12.01100000
O        7.62149578       7.02305155       5.88659608      15.99900000
H        5.11416784       7.16137851       5.95840988       1.00800000
H        5.14106418       5.49934578       6.74339388       1.00800000
H        4.86699101       5.54146953       5.00148460       1.00800000
H        7.27143355       4.97536843       5.90357318       1.00800000
7
Properties=species:S:1:pos:R:3:masses:R:1 pbc="F F F"
C        5.38545764       6.08558787       5.86350403      12.01100000
C        6.88490936       6.00244335       5.82965394      12.01100000
O        7.59003002       7.00673354       5.92998785      15.99900000
H        5.05068276       7.13265372       5.92957213       1.00800000
H        5.27427184       5.85539413       7.03258150       1.00800000
H        4.98942507       5.52043448       5.12112439       1.00800000
H        7.17403573       5.04646326       6.01277310       1.00800000
7
Properties=species:S:1:pos:R:3:masses:R:1 pbc="F F F"
C        5.39571761       6.11209458       5.90461600      12.01100000
C        6.85651638       6.01043513       5.94664812      12.01100000
O        7.59925627       7.00090388       5.85867376      15.99900000
H        4.99949270       7.11848693       6.05076730       1.00800000
H        5.17038235       5.42423100       6.57419561       1.00800000
H        5.15288514       5.67085020       4.74675092       1.00800000
H        7.23528412       5.02283345       5.97229662       1.00800000
7
Properties=species:S:1:pos:R:3:masses:R:1 pbc="F F F"
C        5.39153332       6.11719951       5.92075325      12.01100000
C        6.86956539       6.05858745       5.80576048      12.01100000
O        7.57707063       6.97280258       5.92762620      15.99900000
H        5.20828208       7.05732379       5.74993646       1.00800000
H        5.08550371       5.60989811       6.81699222       1.00800000
H        5.17984985       5.40828524       5.13564857       1.00800000
H        7.33091189       4.97232083       6.03350438       1.00800000
7
Properties=species:S:1:pos:R:3:masses:R:1 pbc="F F F"
C        5.39901916       6.06995007       5.87209873      12.01100000
C        6.85927578       6.03682151       5.89726535      12.01100000
O        7.61925493       7.00758946       5.88400617      15.99900000
H        4.97333842       7.09002999       5.98932101       1.00800000
H        5.06478143       5.48540287       6.80389053       1.00800000
H        4.91424829       5.81516026       5.01078759       1.00800000
H        7.21603582       4.92746594       6.11383130       1.00800000
7
Properties=species:S:1:pos:R:3:masses:R:1 pbc="F F F"
C        5.38348277       6.09359051       5.89210587      12.01100000
C        6.87835373       6.03258757       5.86760380      12.01100000
O        7.61452796       7.00135280       5.90621633      15.99900000
H        4.96154570       7.07538662       5.85303572       1.00800000
H        5.05071132       5.60039470       6.80994981       1.00800000
H        5.03734257       5.51150350       5.10408707       1.00800000
H        7.15163329       4.99851886       5.91327601       1.00800000
7
Properties=species:S:1:pos:R:3:masses:R:1 pbc="F F F"
C        5.40248944       6.10343933       5.87415046      12.01100000
C        6.87457332       6.04281233       5.95335180      12.01100000
O        7.57640018       6.97784974       5.84891907      15.99900000
H        5.18251938       7.11368616       6.15702411       1.00800000
H        5.03829443       5.27412366       6.52991094       1.00800000
H        5.06365414       5.85607898       4.96992034       1.00800000
H        7.34049502       5.07576791       6.12512293       1.00800000
7
Properties=species:S:1:pos:R:3:masses:R:1 pbc="F F F"
C        5.36102827       6.13245717       5.90257482      12.01100000
C        6.96977396       5.95812254       5.89657693      12.01100000
O        7.55674725       7.02119226       5.88239077      15.99900000
H        5.14546752       7.26103934       5.98022191       1.00800000
H        4.87206783       5.48969896       6.70389038       1.00800000
H        4.88452113       5.60892979       4.87773188       1.00800000
H        7.39449556       4.93541688       6.02668478       1.00800000
7
Properties=species:S:1:pos:R:3:masses:R:1 pbc="F F F"
C        5.45446546       6.09123466       5.87956794      12.01100000
C        6.88456226       6.02634331       5.92755573      12.01100000
O        7.56856953       6.99483498       5.86606279      15.99900000
H        5.06679512       7.20992636       6.10794672       1.00800000
H        5.02291068       5.40022619       6.68336485       1.00800000
H        4.78822523       5.76973502       4.80500504       1.00800000
H        7.13296649       5.01184861       6.15638043       1.00800000
7
Properties=species:S:1:pos:R:3:masses:R:1 pbc="F F F"
C        5.39107403       6.09626608       5.86127711      12.01100000
C        6.88297523       6.04396584       5.91358600      12.01100000
O        7.60127775       6.98472222       5.89480954      15.99900000
H        5.00857313       7.05427565       6.01583136       1.00800000
H        5.17765934       5.66021045       6.69909064       1.00800000
H        4.81791403       5.47843872       5.10527125       1.00800000
H        7.26186559       5.08938174       5.86063791       1.00800000
7
Properties=species:S:1:pos:R:3:masses:R:1 pbc="F F F"
C        5.39789793       6.07954426       5.92436337      12.01100000
C        6.89668778       6.04532215       5.91850033      12.01100000
O        7.58955431       6.96935490       5.87227849      15.99900000
H        4.74496318       7.17526854       5.74746234       1.00800000
H        5.05984602       5.47520860       6.62282319       1.00800000
H        5.13515480       5.91807713       4.92389307       1.00800000
H        7.26742174       5.14074384       5.93399117       1.00800000
7
Properties=species:S:1:pos:R:3:masses:R:1 pbc="F F F"
C        5.36727998       6.08088354       5.91517259      12.01100000
C        6.84095286       6.03495800       5.93600110      12.01100000
O        7.64260361       7.00201937       5.86517688      15.99900000
H        4.88569205       7.06196224       5.89517795       1.00800000
H        4.91865713       5.48136944       6.67393041       1.00800000
H        5.24231157       5.72259060       4.86093652       1.00800000
H        7.34768109       5.03246514       5.81182732       1.00800000
7
Properties=species:S:1:pos:R:3:masses:R:1 pbc="F F F"
C        5.36233729       6.04861410       5.87998122      12.01100000
C        6.87121711       6.06651927       5.84685755      12.01100000
O        7.63487333       7.00284092       5.92405165      15.99900000
H        5.05845428       7.04819280       5.81465124       1.00800000
H        5.00285786       5.82682104       6.94980027       1.00800000
H        4.90531382       5.52074732       5.17350192       1.00800000
H        7.24868444       4.89803011       5.85099093       1.00800000
7
Properties=species:S:1:pos:R:3:masses:R:1 pbc="F F F"
C        5.33975895       6.07960917       5.88463020      12.01100000
C        6.83885630       6.08813882       5.92304647      12.01100000
O        7.66488570       6.98984521       5.87916508      15.99900000
H        4.94088033       6.86813422       6.05904335       1.00800000
H        4.98182123       5.60030998       6.71252089       1.00800000
H        5.30417206       5.44274769       5.02332128       1.00800000
H        7.16672212       4.96193084       5.74326321       1.00800000
7
Properties=species:S:1:pos:R:3:masses:R:1 pbc="F F F"
C        5.40040385       6.09445021       5.89841132      12.01100000
C        6.84404903       6.04491614       5.86261338      12.01100000
O        7.63049095       7.00147993       5.91270195      15.99900000
H        4.89484198       6.95216068       5.70391100       1.00800000
H        5.11161340       5.57508672       6.84076508       1.00800000
H        4.97387915       5.55100781       5.13364919       1.00800000
H        7.17467046       4.94838422       5.88341342       1.00800000
7
Properties=species:S:1:pos:R:3:masses:R:1 pbc="F F F"
C        5.38318605       6.08604905       5.87942187      12.01100000
C        6.86420829       6.02408714       5.96454682      12.01100000
O        7.62012824       6.99726119       5.85887545      15.99900000
H        4.83041242       7.16074915       6.06233564       1.00800000
H        5.07844522       5.50724243       6.65697070       1.00800000
H        5.02818835       5.72200504       4.85127884       1.00800000
H        7.34738468       5.05189822       5.85715372       1.00800000
7
Properties=species:S:1:pos:R:3:masses:R:1 pbc="F F F"
C        5.34531077       6.11795913       5.89491925      12.01100000
C        6.86117169       6.00187220       5.86129873      12.01100000
O        7.64119648       7.02329725       5.92884610      15.99900000
H        5.06790912       7.10128525       5.55020324       1.00800000
H        5.22370733       5.52736537       6.92285650       1.00800000
H        4.76764521       5.29995535       5.15260570       1.00800000
H        7.37826188       4.98451433       5.73710954       1.00800000
7
Properties=species:S:1:pos:R:3:masses:R:1 pbc="F F F"
C        5.39625638       6.09959564       5.89179786      12.01100000
C        6.88167126       5.99846358       5.81345749      12.01100000
O        7.58456138       7.00219926       5.94979615      15.99900000
H        5.07473344       7.17119171       5.61562957       1.00800000
H        5.18345214       5.90044317       7.05508617       1.00800000
H        4.90061130       5.35130029       5.20297945       1.00800000
H        7.32632628       5.08448473       5.76380926       1.00800000
7
Properties=species:S:1:pos:R:3:masses:R:1 pbc="F F F"
C        5.35883129       6.05941869       5.91643637      12.01100000
C        6.87795025       6.04954655       5.85143716      12.01100000
O        7.64788054       6.99988966       5.90054712      15.99900000
H        4.87182180       7.23005236       5.87401999       1.00800000
H        4.94141036       5.49978505       6.75292510       1.00800000
H        5.05491228       5.55105319       4.97084087       1.00800000
H        7.10226438       5.13323313       6.07526912       1.00800000
7
Properties=species:S:1:pos:R:3:masses:R:1 pbc="F F F"
C        5.37587153       6.08546841       5.90201288      12.01100000
C        6.88716070       5.97771355       5.86088099      12.01100000
O        7.62145803       7.05329232       5.90266489      15.99900000
H        5.19690936       7.33778954       5.92890540       1.00800000
H        5.06518020       5.46871808       6.58251778       1.00800000
H        4.65757546       5.47561986       5.01655642       1.00800000
H        7.15731817       4.82993324       6.17079956       1.00800000
7
Properties=species:S:1:pos:R:3:masses:R:1 pbc="F F F"
C        5.37503646       6.09578624       5.90490293      12.01100000
C        6.88601797       6.01390195       5.92413188      12.01100000
O        7.60124342       7.00789503       5.85844842      15.99900000
H        5.07047797       7.22435641       6.10958505       1.00800000
H        4.85829219       5.37881265       6.73465061       1.00800000
H        5.12114229       5.73652743       4.68131531       1.00800000
H        7.37149232       4.93875419       6.08691700       1.00800000
7
Properties=species:S:1:pos:R:3:masses:R:1 pbc="F F F"
C        5.39039106       6.09375409       5.88999118      12.01100000
C        6.89423663       6.01473855       5.91426546      12.01100000
O        7.59039772       7.00530028       5.89277340      15.99900000
H        5.08606347       7.13985164       5.78778451       1.00800000
H        4.87755749       5.65295996       6.85723633       1.00800000
H        5.03914676       5.57675885       5.07709563       1.00800000
H        7.30988879       4.96431355       5.64079121       1.00800000
7
Properties=species:S:1:pos:R:3:masses:R:1 pbc="F F F"
C        5.40037647       6.07474831       5.89878386      12.01100000
C        6.82061951       6.01542139       5.79128734      12.01100000
O        7.63224596       7.02703237       5.94102837      15.99900000
H        5.14910868       7.21327166       5.80131185       1.00800000
H        5.01498031       5.73614704       6.92121992       1.00800000
H        4.96313781       5.34216024       5.20396606       1.00800000
H        7.27942671       4.91570272       6.03110547       1.00800000
7
Properties=species:S:1:pos:R:3:masses:R:1 pbc="F F F"
C        5.39191364       6.09993753       5.91409260      12.01100000
C        6.85557337       6.01194682       5.83582242      12.01100000
O        7.60676871       7.00420385       5.92853801      15.99900000
H        5.09851779       7.14724343       5.63481880       1.00800000
H        4.94980729       5.72683550       6.93861892       1.00800000
H        5.00335822       5.38905592       5.11310077       1.00800000
H        7.44368804       5.04773165       5.75622913       1.00800000
7
Properties=species:S:1:pos:R:3:masses:R:1 pbc="F F F"
C        5.37744872       6.09793574       5.87767116      12.01100000
C        6.88255416       6.00138460       5.80438406      12.01100000
O        7.61561656       7.01841752       5.94404871      15.99900000
H        5.07171711       7.02937799       5.74544185       1.00800000
H        5.12249519       5.74040448       6.88953481       1.00800000
H        4.72320667       5.43386790       5.34509557       1.00800000
H        7.28837892       5.03132794       6.02510439       1.00800000
7
Properties=species:S:1:pos:R:3:masses:R:1 pbc="F F F"
C        5.39651572       6.12561439       5.94357605      12.01100000
C        6.89069131       6.01540739       5.87946220      12.01100000
O        7.57768944       6.99610415       5.89501436      15.99900000
H        5.00617768       7.14695490       5.65806647       1.00800000
H        4.94386876       5.51385822       6.69214369       1.00800000
H        5.24307404       5.53622970       4.97067766       1.00800000
H        7.29050859       4.89519160       5.78265469       1.00800000
7
Properties=species:S:1:pos:R:3:masses:R:1 pbc="F F F"
C        5.35775646       6.09893957       5.87970004      12.01100000
C        6.84479328       6.04467608       5.89859189      12.01100000
O        7.65249585       7.00151764       5.90262504      15.99900000
H        4.88219186       6.87270001       5.72785057       1.00800000
H        5.04549738       5.56090393       6.99094440       1.00800000
H        5.09734176       5.53233042       5.11742621       1.00800000
H        7.28001816       5.00947049       5.67970859       1.00800000
7
Properties=species:S:1:pos:R:3:masses:R:1 pbc="F F F"
C        5.42187829       6.11334574       5.89396049      12.01100000
C        6.87206529       6.01029370       5.86730305      12.01100000
O        7.58525981       6.99813796       5.90618231      15.99900000
H        4.93631918       7.07356966       5.75746337       1.00800000
H        5.08641818       5.55486411       6.81752208       1.00800000
H        4.89921572       5.66979449       5.10569248       1.00800000
H        7.36124307       4.96884962       5.98169280       1.00800000
7
Properties=species:S:1:pos:R:3:masses:R:1 pbc="F F F"
C        5.40905409       6.11193353       5.89996776      12.01100000
C        6.89851887       5.99417233       5.85687103      12.01100000
O        7.55195279       6.99658734       5.91973042      15.99900000
H        5.14727999       7.12409947       5.71958264       1.00800000
H        4.99892238       5.85117551       7.00606176       1.00800000
H        5.06795820       5.54331825       5.04400993       1.00800000
H        7.43528543       4.98201997       5.73040202       1.00800000
7
Properties=species:S:1:pos:R:3:masses:R:1 pbc="F F F"
C        5.36999366       6.11130665       5.93079566      12.01100000
C        6.90014625       5.96899796       5.87404042      12.01100000
O        7.59909222       7.02100639       5.87624873      15.99900000
H        5.01403179       7.15514114       5.94505846       1.00800000
H        4.72498061       5.43179450       6.70310930       1.00800000
H        5.28466220       5.75135198       4.87706279       1.00800000
H        7.32361801       5.08217976       6.09305490       1.00800000
7
Properties=species:S:1:pos:R:3:masses:R:1 pbc="F F F"
C        5.41867547       6.09832381       5.86200493      12.01100000
C        6.85247181       6.02073347       5.86010044      12.01100000
O        7.60334008       6.99861415       5.92488948      15.99900000
H        5.03810058       7.09902739       5.81859306       1.00800000
H        5.04853705       5.73127452       6.80604207       1.00800000
H        4.73612792       5.42605987       5.38276896       1.00800000
H        7.44509095       5.05776083       5.82464345       1.00800000
7
Properties=species:S:1:pos:R:3:masses:R:1 pbc="F F F"
C        5.37499587       6.11372051       5.89624230      12.01100000
C        6.90655168       5.97004412       5.82968029      12.01100000
O        7.61140903       7.03815723       5.93332804      15.99900000
H        5.14059147       7.06542272       5.68618004       1.00800000
H        4.85442099       5.68932388       6.92905744       1.00800000
H        4.84665837       5.32175449       5.24989478       1.00800000
H        7.17419515       5.03052506       5.78749741       1.00800000
7
Properties=species:S:1:pos:R:3:masses:R:1 pbc="F F F"
C        5.36639497       6.11295282       5.89625105      12.01100000
C        6.89947469       6.01381291       5.85124534      12.01100000
O        7.58164749       6.99598558       5.92130517      15.99900000
H        5.12106652       7.12145607       5.77432534       1.00800000
H        5.25812220       5.71581963       6.87253372       1.00800000
H        5.05125925       5.42095889       5.07180465       1.00800000
H        7.24460353       5.00575261       5.86772014       1.00800000
7
Properties=species:S:1:pos:R:3:masses:R:1 pbc="F F F"
C        5.39617412       6.08128580       5.86612317      12.01100000
C        6.90055094       6.03407060       5.88779587      12.01100000
O        7.58473116       6.99787384       5.89387969      15.99900000
H        5.10012962       7.03796210       5.97987640       1.00800000
H        5.03701111       5.62276539       6.75129031       1.00800000
H        4.89988238       5.76497701       5.17886646       1.00800000
H        7.22142125       4.94426914       6.03512085       1.00800000
7
Properties=species:S:1:pos:R:3:masses:R:1 pbc="F F F"
C        5.42945526       6.09931118       5.89380996      12.01100000
C        6.87386387       6.05117920       5.88817127      12.01100000
O        7.56214564       6.97560278       5.88728410      15.99900000
H        5.11181363       7.11563877       6.05947766       1.00800000
H        5.00970452       5.65128296       6.67317660       1.00800000
H        5.05104933       5.61658590       4.95797972       1.00800000
H        7.36578348       4.92130784       6.02482389       1.00800000
7
Properties=species:S:1:pos:R:3:masses:R:1 pbc="F F F"
C        5.41588933       6.10617682       5.88705474      12.01100000
C        6.85360913       5.98558830       5.94597999      12.01100000
O        7.57375247       7.02162342       5.85813272      15.99900000
H        5.38439640       7.23853067       6.12694833       1.00800000
H        4.87836869       5.44504840       6.61125720       1.00800000
H        5.18480511       5.65021227       4.93291284       1.00800000
H        7.30955420       4.94033614       5.89870022       1.00800000
7
Properties=species:S:1:pos:R:3:masses:R:1 pbc="F F F"
C        5.37528689       6.10310441       5.87183692      12.01100000
C        6.89044357       6.02585878       5.97246389      12.01100000
O        7.59661061       7.00532676       5.85013927      15.99900000
H        5.11991515       7.04286465       6.03148732       1.00800000
H        5.03056031       5.30583057       6.73110455       1.00800000
H        5.06474224       5.84624399       4.87826418       1.00800000
H        7.22399905       4.89460594       5.92158965       1.00800000
7
Properties=species:S:1:pos:R:3:masses:R:1 pbc="F F F"
C        5.35758944       6.08015686       5.89789606      12.01100000
C        6.87041136       6.05539879       5.87836571      12.01100000
O        7.63224511       6.98694294       5.90631204      15.99900000
H        4.99537038       7.10219374       5.71551811       1.00800000
H        5.03810545       5.54387720       6.90200347       1.00800000
H        5.03434794       5.51276761       5.06901693       1.00800000
H        7.25537774       5.14393351       5.79506211       1.00800000
7
Properties=species:S:1:pos:R:3:masses:R:1 pbc="F F F"
C        5.33085997       6.06670729       5.88968897      12.01100000
C        6.87452803       6.03408091       5.87875620      12.01100000
O        7.65528003       7.02009681       5.89598205      15.99900000
H        5.15781933       7.10058104       5.89865876       1.00800000
H        5.02313832       5.44530760       6.76520421       1.00800000
H        4.82052245       5.58580640       5.00994933       1.00800000
H        7.22555417       5.05913725       6.06488946       1.00800000
7
Properties=species:S:1:pos:R:3:masses:R:1 pbc="F F F"
C        5.39101604       6.10681375       5.89507548      12.01100000
C        6.88616064       5.98102272       5.81758775      12.01100000
O        7.59595497       7.01990168       5.92971172      15.99900000
H        5.00356227       7.15551320       5.74304777       1.00800000
H        4.97006773       5.69973127       7.06193852       1.00800000
H        4.98491380       5.52011330       5.10029441       1.00800000
H        7.35469060       4.97289899       5.96273820       1.00800000
7
Properties=species:S:1:pos:R:3:masses:R:1 pbc="F F F"
C        5.43637310       6.12415575       5.91059047      12.01100000
C        6.85136205       5.97290787       5.83221528      12.01100000
O        7.59552227       7.02343983       5.91479037      15.99900000
H        4.94802177       7.22522652       5.91872392       1.00800000
H        4.92152623       5.63121979       6.84096401       1.00800000
H        5.07354567       5.34872156       4.98451950       1.00800000
H        7.25119911       4.97698802       6.00147683       1.00800000
7
Properties=species:S:1:pos:R:3:masses:R:1 pbc="F F F"
C        5.36058746       6.06386139       5.91576069      12.01100000
C        6.88736291       6.05855019       5.91713383      12.01100000
O        7.62282794       6.98842864       5.86923370      15.99900000
H        5.02973015       7.06891388       5.88250785       1.00800000
H        4.75568924       5.47724731       6.78696448       1.00800000
H        5.15250819       5.80116469       4.83209689       1.00800000
H        7.29703493       5.08848683       5.89372307       1.00800000
7
Properties=species:S:1:pos:R:3:masses:R:1 pbc="F F F"
C        5.36138211       6.07075417       5.87345999      12.01100000
C        6.88549512       6.05387487       5.91372907      12.01100000
O        7.65842940       7.01012144       5.87662960      15.99900000
H        4.71442072       7.08508524       5.96816453       1.00800000
H        4.96032665       5.33430905       6.71958947       1.00800000
H        4.86611453       5.74732599       5.07179980       1.00800000
H        7.14181407       4.89836524       6.06296363       1.00800000
7
Properties=species:S:1:pos:R:3:masses:R:1 pbc="F F F"
C        5.45233641       6.07637940       5.89451445      12.01100000
C        6.83695079       5.99178504       5.91225697      12.01100000
O        7.59079235       7.01614522       5.88892307      15.99900000
H        5.05986810       7.19802856       5.87600906       1.00800000
H        4.87729266       5.74637748       6.81977207       1.00800000
H        5.13881714       5.61838309       5.01788266       1.00800000
H        7.17489670       5.07950548       5.68039123       1.00800000
7
Properties=species:S:1:pos:R:3:masses:R:1 pbc="F F F"
C        5.35079836       6.06896691       5.84703849      12.01100000
C        6.89622921       6.05158776       5.90886134      12.01100000
O        7.62555224       6.99434021       5.90234161      15.99900000
H        5.03705329       7.12267450       5.95952771       1.00800000
H        4.83930844       5.74961205       6.96262202       1.00800000
H        4.89000795       5.46293588       5.22026666       1.00800000
H        7.43634253       5.02889264       5.64482938       1.00800000
7
Properties=species:S:1:pos:R:3:masses:R:1 pbc="F F F"
C        5.42965440       6.11701385       5.86794134      12.01100000
C        6.86882406       5.99111860       5.85457317      12.01100000
O        7.57369000       7.00073423       5.92919279      15.99900000
H        5.00347640       7.16103771       5.68224071       1.00800000
H        5.12286730       5.71789699       7.05616043       1.00800000
H        4.89160030       5.49477387       5.25882399       1.00800000
H        7.39485196       5.03693776       5.76164351       1.00800000
7
Properties=species:S:1:pos:R:3:masses:R:1 pbc="F F F"
C        5.36674015       6.07693606       5.89389557      12.01100000
C        6.86476021       6.02136883       5.90923894      12.01100000
O        7.62074921       7.01181809       5.88174396      15.99900000
H        5.06550896       7.11668790       5.92808553       1.00800000
H        5.01485863       5.56430079       6.78462395       1.00800000
H        5.10667571       5.69637587       4.93495119       1.00800000
H        7.27692126       4.97446072       5.90367760       1.00800000
7
Properties=species:S:1:pos:R:3:masses:R:1 pbc="F F F"
C        5.33760279       6.07906453       5.88097466      12.01100000
C        6.89812155       5.99071130       5.91292622      12.01100000
O        7.62295241       7.03065610       5.89130311      15.99900000
H        5.14592535       7.13665784       5.84509071       1.00800000
H        4.93170299       5.63388693       6.92009196       1.00800000
H        4.92222902       5.64480544       4.98244179       1.00800000
H        7.37880463       4.97741826       5.76201639       1.00800000
7
Properties=species:S:1:pos:R:3:masses:R:1 pbc="F F F"
C        5.43441475       6.08527996       5.92212395      12.01100000
C        6.80418790       6.01980491       5.83530933      12.01100000
O        7.62969808       7.01834703       5.91582968      15.99900000
H        4.99642948       6.99206834       5.76144576       1.00800000
H        5.00396890       5.68036537       6.84767394       1.00800000
H        5.04388358       5.53338767       4.96960534       1.00800000
H        7.19302004       4.96159112       5.97616505       1.00800000
7
Properties=species:S:1:pos:R:3:masses:R:1 pbc="F F F"
C        5.35685317       6.08308566       5.89969808      12.01100000
C        6.89690286       5.98447562       5.88412743      12.01100000
O        7.63233839       7.03923974       5.89880722      15.99900000
H        4.97929517       7.24409960       5.82622487       1.00800000
H        4.99314442       5.54656661       6.78752938       1.00800000
H        4.83632131       5.54909172       4.97084153       1.00800000
H        7.20606581       4.94315855       5.92599548       1.00800000
7
Properties=species:S:1:pos:R:3:masses:R:1 pbc="F F F"
C        5.35621522       6.06163381       5.88636162      12.01100000
C        6.87049411       6.01681730       5.95635611      12.01100000
O        7.63354824       7.02395069       5.84951140      15.99900000
H        5.20299658       7.24312312       5.99214735       1.00800000
H        4.94254487       5.19497511       6.53756298       1.00800000
H        4.75108222       5.96426497       4.91416143       1.00800000
H        7.42127563       4.99346262       6.14740601       1.00800000
7
Properties=species:S:1:pos:R:3:masses:R:1 pbc="F F F"
C        5.38391854       6.11130111       5.89979296      12.01100000
C        6.87048422       5.98705176       5.91698032      12.01100000
O        7.60820358       7.02042953       5.89170515      15.99900000
H        5.04275464       7.10407702       5.68875768       1.00800000
H        5.00852410       5.52592442       6.81557107       1.00800000
H        4.96996571       5.60087225       5.03377375       1.00800000
H        7.36894469       4.98369698       5.69261621       1.00800000
7
Properties=species:S:1:pos:R:3:masses:R:1 pbc="F F F"
C        5.41226288       6.11074269       5.90269878      12.01100000
C        6.88578091       5.94644152       5.90496869      12.01100000
O        7.57121368       7.02818214       5.86779790      15.99900000
H        5.05801376       7.11748422       6.10365201       1.00800000
H        5.08567459       5.54296470       6.61691249       1.00800000
H        5.03190493       5.89763141       4.76824494       1.00800000
H        7.28168784       5.02399462       6.22986442       1.00800000
7
Properties=species:S:1:pos:R:3:masses:R:1 pbc="F F F"
C        5.38108710       6.06558191       5.87366804      12.01100000
C        6.86455889       6.03391839       5.91157380      12.01100000
O        7.59860739       6.99540908       5.91151571      15.99900000
H        5.06813710       7.18180443       5.83354411       1.00800000
H        5.10602818       6.04634167       6.82298448       1.00800000
H        5.13588215       5.39080826       5.22483255       1.00800000
H        7.33679669       4.97907606       5.41063735       1.00800000
7
Properties=species:S:1:pos:R:3:masses:R:1 pbc="F F F"
C        5.37030643       6.09129476       5.90026505      12.01100000
C        6.85642032       6.03778304       5.86083385      12.01100000
O        7.60371327       7.00366241       5.90249023      15.99900000
H        5.34214040       7.01620047       5.89678128       1.00800000
H        4.95145578       5.61702748       6.80267073       1.00800000
H        5.17579772       5.54581428       5.08500696       1.00800000
H        7.32184748       4.93555261       5.93847841       1.00800000
7
Properties=species:S:1:pos:R:3:masses:R:1 pbc="F F F"
C        5.39766876       6.08716729       5.90761148      12.01100000
C        6.82861255       6.08616746       5.88572040      12.01100000
O        7.62818175       6.97055837       5.88625570      15.99900000
H        4.82181078       7.03150952       5.94894187       1.00800000
H        5.05896900       5.51256124       6.84861437       1.00800000
H        5.32179374       5.57392927       4.84079396       1.00800000
H        7.20561484       4.99466949       5.95818195       1.00800000
7
Properties=species:S:1:pos:R:3:masses:R:1 pbc="F F F"
C        5.38986777       6.07206458       5.87700079      12.01100000
C        6.88976977       6.02883774       5.96747738      12.01100000
O        7.59713485       7.00352241       5.83811575      15.99900000
H        5.09869209       7.09961944       6.30699081       1.00800000
H        4.88803996       5.44151048       6.63640870       1.00800000
H        5.02032527       5.93251739       4.67566115       1.00800000
H        7.25812809       4.97890172       6.13210825       1.00800000
7
Properties=species:S:1:pos:R:3:masses:R:1 pbc="F F F"
C        5.41267019       6.08420573       5.89112471      12.01100000
C        6.88095583       6.00383517       5.85950996      12.01100000
O        7.57621136       7.01260602       5.90045490      15.99900000
H        5.19647578       7.15441214       5.91138937       1.00800000
H        5.04160901       5.60841582       6.88355476       1.00800000
H        4.97158508       5.75340524       4.96698356       1.00800000
H        7.22092997       4.94539049       6.11800055       1.00800000
7
Properties=species:S:1:pos:R:3:masses:R:1 pbc="F F F"
C        5.35761395       6.05640514       5.87519067      12.01100000
C        6.87023181       6.09095058       5.86805703      12.01100000
O        7.63680495       6.97344566       5.90720940      15.99900000
H        4.94007956       7.13263268       5.99529953       1.00800000
H        4.99136692       5.70772977       6.87072290       1.00800000
H        4.97287605       5.46436655       5.07155552       1.00800000
H        7.34835138       5.07167010       5.92316366       1.00800000
7
Properties=species:S:1:pos:R:3:masses:R:1 pbc="F F F"
C        5.37014919       6.07643971       5.89768009      12.01100000
C        6.87958729       6.01235507       5.86476901      12.01100000
O        7.60273197       7.00944878       5.89421541      15.99900000
H        5.10592540       7.05155912       6.04230720       1.00800000
H        5.09046226       5.71708737       6.74426078       1.00800000
H        5.00120453       5.74539512       4.88158737       1.00800000
H        7.33504480       4.98870783       6.17002665       1.00800000
7
Properties=species:S:1:pos:R:3:masses:R:1 pbc="F F F"
C        5.41229932       6.10008061       5.90018456      12.01100000
C        6.87968983       6.00271305       5.87493681      12.01100000
O        7.58577365       7.00715368       5.91458920      15.99900000
H        5.14834231       7.16108013       5.81390793       1.00800000
H        4.91284158       5.82592676       6.73060722       1.00800000
H        4.86592457       5.34365214       5.13091214       1.00800000
H        7.37122199       5.04171574       5.68838454       1.00800000
7
Properties=species:S:1:pos:R:3:masses:R:1 pbc="F F F"
C        5.38569280       6.05850714       5.85763840      12.01100000
C        6.85507953       6.04926502       5.87578638      12.01100000
O        7.62359551       7.00250238       5.91197063      15.99900000
H        5.27645409       6.88914004       5.85173131       1.00800000
H        4.95574181       5.73235564       6.98540271       1.00800000
H        4.75255945       5.66478991       5.19379366       1.00800000
H        7.32354951       5.10059395       5.87129147       1.00800000
7
Properties=species:S:1:pos:R:3:masses:R:1 pbc="F F F"
C        5.40999345       6.10854973       5.90778825      12.01100000
C        6.86422331       5.98204858       5.88490778      12.01100000
O        7.58663420       7.01295686       5.89451191      15.99900000
H        5.12616243       7.05012945       5.85073078       1.00800000
H        4.73885037       5.71343656       6.73586241       1.00800000
H        5.17494461       5.60752333       5.13295321       1.00800000
H        7.45648881       5.05449104       5.75351993       1.00800000
7
Properties=species:S:1:pos:R:3:masses:R:1 pbc="F F F"
C        5.34998780       6.10042693       5.88672085      12.01100000
C        6.88922218       6.05538475       5.89694519      12.01100000
O        7.59969957       6.97509217       5.89302815      15.99900000
H        5.04016193       7.22232165       5.87695831       1.00800000
H        5.24140919       5.46027631       6.77488012       1.00800000
H        5.08348714       5.53740602       5.02179404       1.00800000
H        7.34113681       5.02949996       5.93058144       1.00800000
7
Properties=species:S:1:pos:R:3:masses:R:1 pbc="F F F"
C        5.38660447       6.14387915       5.91417337      12.01100000
C        6.89831824       5.97758608       5.89806478      12.01100000
O        7.60249832       7.02664775       5.89052726      15.99900000
H        4.99960212       7.00217574       5.86349311       1.00800000
H        4.82191297       5.53251074       6.69288414       1.00800000
H        5.02103438       5.39451099       4.97287455       1.00800000
H        7.27453116       4.91128098       5.77420298       1.00800000
7
Properties=species:S:1:pos:R:3:masses:R:1 pbc="F F F"
C        5.37931887       6.10748470       5.90985055      12.01100000
C        6.86984479       5.98249605       5.92719626      12.01100000
O        7.59830519       7.03570415       5.86216395      15.99900000
H        5.24826805       7.15648057       6.03611420       1.00800000
H        5.03994724       5.38501270       6.56461924       1.00800000
H        5.08628563       5.70973873       4.79292926       1.00800000
H        7.23522309       4.82066389       6.06436372       1.00800000
7
Properties=species:S:1:pos:R:3:masses:R:1 pbc="F F F"
C        5.37049290       6.07214428       5.88646879      12.01100000
C        6.86971800       6.04224432       5.84948704      12.01100000
O        7.60844116       6.98886615       5.91615536      15.99900000
H        5.03377692       7.02701798       5.97316849       1.00800000
H        5.13506134       5.90976760       7.01741635       1.00800000
H        5.15892220       5.49778491       4.91060289       1.00800000
H        7.22776852       5.08989997       5.90444688       1.00800000
7
Properties=species:S:1:pos:R:3:masses:R:1 pbc="F F F"
C        5.42906868       6.09948965       5.86845749      12.01100000
C        6.83568351       6.03507146       5.90638248      12.01100000
O        7.59558646       6.99498709       5.90039360      15.99900000
H        5.02724773       7.02506988       5.82048888       1.00800000
H        5.15118658       5.64825773       6.88938544       1.00800000
H        4.94756029       5.59807106       5.12120648       1.00800000
H        7.34113254       4.91555698       5.76139614       1.00800000
7
Properties=species:S:1:pos:R:3:masses:R:1 pbc="F F F"
C        5.34297717       6.09081321       5.88915903      12.01100000
C        6.89753612       5.99711114       5.93027814      12.01100000
O        7.62516997       7.03054870       5.87662537      15.99900000
H        5.05249742       7.10932283       5.98963686       1.00800000
H        4.94250004       5.59087191       6.66493768       1.00800000
H        4.90968089       5.61297188       4.93733215       1.00800000
H        7.38172136       4.86505761       5.84641663       1.00800000
7
Properties=species:S:1:pos:R:3:masses:R:1 pbc="F F F"
C        5.33381127       6.07647310       5.90230129      12.01100000
C        6.91350531       6.04490330       5.85852544      12.01100000
O        7.62503742       6.99415666       5.91871566      15.99900000
H        4.86719197       7.09391699       5.76182229       1.00800000
H        5.18974986       5.77780193       6.89448738       1.00800000
H        4.91500671       5.47775901       4.95482592       1.00800000
H        7.23549058       5.00775243       5.85750821       1.00800000
7
Properties=species:S:1:pos:R:3:masses:R:1 pbc="F F F"
C        5.41791655       6.10136829       5.88003405      12.01100000
C        6.90888769       5.98784808       5.92205917      12.01100000
O        7.56063237       7.01768242       5.88430309      15.99900000
H        5.05168225       7.17502997       5.97685427       1.00800000
H        5.08490806       5.70983076       6.84918800       1.00800000
H        5.03694876       5.65032576       4.88467522       1.00800000
H        7.10899071       4.83186239       5.81240672       1.00800000
7
Properties=species:S:1:pos:R:3:masses:R:1 pbc="F F F"
C        5.41209829       6.12183644       5.84814919      12.01100000
C        6.87290383       5.94039188       5.91554443      12.01100000
O        7.55733350       7.02396235       5.90393073      15.99900000
H        5.18117996       7.15836420       5.94774340       1.00800000
H        5.18977324       5.88970415       7.03596533       1.00800000
H        4.99579365       5.53318429       5.04324838       1.00800000
H        7.46623908       5.00769798       5.64219167       1.00800000
7
Properties=species:S:1:pos:R:3:masses:R:1 pbc="F F F"
C        5.37533578       6.10171124       5.92374926      12.01100000
C        6.88698918       6.03420349       5.84160682      12.01100000
O        7.61227263       7.00338199       5.91838084      15.99900000
H        5.04051031       7.10101570       5.70394440       1.00800000
H        4.85487240       5.64071577       6.85704627       1.00800000
H        5.13899125       5.34855581       5.08478528       1.00800000
H        7.19683868       4.94728858       5.77421808       1.00800000
7
Properties=species:S:1:pos:R:3:masses:R:1 pbc="F F F"
C        5.37590643       6.07666939       5.93181176      12.01100000
C        6.85837697       6.01555920       5.83674750      12.01100000
O        7.59650845       7.01031564       5.92095480      15.99900000
H        5.24607550       7.19358595       5.72101936       1.00800000
H        5.07155291       5.84711813       6.87110423       1.00800000
H        5.11288990       5.48161744       4.89807915       1.00800000
H        7.38503412       4.92575156       5.85076464       1.00800000
7
Properties=species:S:1:pos:R:3:masses:R:1 pbc="F F F"
C        5.36658218       6.06755074       5.87697293      12.01100000
C        6.91143226       6.02987012       5.88922739      12.01100000
O        7.61049159       7.00795434       5.91610370      15.99900000
H        5.06952656       7.01169540       5.78860935       1.00800000
H        5.07864386       5.90006997       6.90413766       1.00800000
H        4.62370276       5.52460845       5.02895610       1.00800000
H        7.30064946       4.98731241       5.72436805       1.00800000
7
Properties=species:S:1:pos:R:3:masses:R:1 pbc="F F F"
C        5.41868665       6.13629043       5.87340811      12.01100000
C        6.93104391       5.95373054       5.92645733      12.01100000
O        7.54850227       7.01654553       5.87097854      15.99900000
H        4.98661719       7.15936512       6.20744978       1.00800000
H        4.89760276       5.63641750       6.71885147       1.00800000
H        5.01825293       5.62087922       4.88178358       1.00800000
H        7.29940275       4.95884168       5.95307318       1.00800000
7
Properties=species:S:1:pos:R:3:masses:R:1 pbc="F F F"
C        5.35972195       6.07245261       5.90645509      12.01100000
C        6.89250215       6.01732099       5.88635514      12.01100000
O        7.62553843       7.01627668       5.90769026      15.99900000
H        5.01223459       7.09079428       5.67016207       1.00800000
H        4.91169378       5.73676343       6.81127048       1.00800000
H        4.94022417       5.55621767       5.11699495       1.00800000
H        7.27685987       4.99893773       5.66411053       1.00800000
7
Properties=species:S:1:pos:R:3:masses:R:1 pbc="F F F"
C        5.41959309       6.08835760       5.87497805      12.01100000
C        6.85238432       6.01802162       5.93027329      12.01100000
O        7.61097186       7.01323339       5.87384283      15.99900000
H        4.98549444       7.07553580       5.95641589       1.00800000
H        4.99730760       5.45378282       6.80014841       1.00800000
H        4.97676389       5.75505407       4.97359541       1.00800000
H        7.17727303       4.94878282       5.92136349       1.00800000
7
Properties=species:S:1:pos:R:3:masses:R:1 pbc="F F F"
C        5.38500884       6.13483890       5.87284987      12.01100000
C        6.90245149       5.97745541       5.90659058      12.01100000
O        7.58929922       7.01793537       5.88133204      15.99900000
H        4.95507988       7.12057467       5.96742153       1.00800000
H        5.07107750       5.35392744       6.87574094       1.00800000
H        5.13924166       5.64602831       5.00987780       1.00800000
H        7.13093916       4.96750766       5.98716845       1.00800000
7
Properties=species:S:1:pos:R:3:masses:R:1 pbc="F F F"
C        5.29888138       6.09429679       5.86307510      12.01100000
C        6.93918846       5.99955905       5.92066057      12.01100000
O        7.61147980       7.02097342       5.89241552      15.99900000
H        5.11578698       7.17475768       6.01451777       1.00800000
H        5.13976391       5.70699171       6.94436941       1.00800000
H        4.93510032       5.47533190       4.88183559       1.00800000
H        7.34215373       4.90244119       5.77238441       1.00800000
7
Properties=species:S:1:pos:R:3:masses:R:1 pbc="F F F"
C        5.46326803       6.07951881       5.85854281      12.01100000
C        6.87861358       5.99484607       5.92142780      12.01100000
O        7.55427991       7.01471432       5.88608646      15.99900000
H        5.23963366       7.13279032       6.01506653       1.00800000
H        4.92500474       5.74960391       6.78009668       1.00800000
H        4.78064683       5.76685352       5.09802418       1.00800000
H        7.25841138       4.94188092       5.86523877       1.00800000
7
Properties=species:S:1:pos:R:3:masses:R:1 pbc="F F F"
C        5.42024718       6.08270687       5.91031472      12.01100000
C        6.84718414       6.05036418       5.92401591      12.01100000
O        7.59650640       6.99469384       5.85226298      15.99900000
H        5.08157906       7.13900680       6.08899326       1.00800000
H        4.96650142       5.29406539       6.65849973       1.00800000
H        5.34300297       5.84762005       4.75398454       1.00800000
H        7.02952646       4.92867268       6.14606353       1.00800000
7
Properties=species:S:1:pos:R:3:masses:R:1 pbc="F F F"
C        5.41907233       6.09203395       5.87290609      12.01100000
C        6.87579472       6.02542943       5.89589938      12.01100000
O        7.57702488       7.00980342       5.89035786      15.99900000
H        5.22285272       6.99788082       5.91940902       1.00800000
H        5.12609910       5.54469640       6.89521045       1.00800000
H        4.78049032       5.82103698       4.92209850       1.00800000
H        7.27345474       4.79190786       6.08695254       1.00800000
7
Properties=species:S:1:pos:R:3:masses:R:1 pbc="F F F"
C        5.40074063       6.09810448       5.86377953      12.01100000
C        6.88703501       6.02105597       5.86214435      12.01100000
O        7.59002265       6.99685085       5.92040878      15.99900000
H        5.01248708       7.21385542       5.91925327       1.00800000
H        5.03649276       5.76607615       6.97845241       1.00800000
H        4.85847586       5.37438691       5.13170556       1.00800000
H        7.37363997       4.98656056       5.82825348       1.00800000
7
Properties=species:S:1:pos:R:3:masses:R:1 pbc="F F F"
C        5.38120026       6.06414398       5.89480957      12.01100000
C        6.83052002       6.04128245       5.82182393      12.01100000
O        7.62022361       7.00668179       5.94532425      15.99900000
H        5.31630363       7.13656044       5.62014333       1.00800000
H        5.16425728       5.86320738       7.01126660       1.00800000
H        4.80873288       5.36189106       5.15703931       1.00800000
H        7.41870202       4.98683179       5.78445796       1.00800000
7
Properties=species:S:1:pos:R:3:masses:R:1 pbc="F F F"
C        5.40318473       6.11349829       5.87154176      12.01100000
C        6.85865475       5.95400818       5.90045682      12.01100000
O        7.58472126       7.03484517       5.88778667      15.99900000
H        5.21131306       7.21537679       6.00674763       1.00800000
H        5.16171036       5.52405759       6.72577877       1.00800000
H        4.94137237       5.66367204       5.05214174       1.00800000
H        7.35988762       4.95021846       6.04176579       1.00800000
7
Properties=species:S:1:pos:R:3:masses:R:1 pbc="F F F"
C        5.38353669       6.06783289       5.87892735      12.01100000
C        6.85899834       6.04358243       5.96836360      12.01100000
O        7.62751650       7.01668373       5.85591289      15.99900000
H        5.00575423       7.14478316       6.00143098       1.00800000
H        4.96665180       5.42601963       6.73765411       1.00800000
H        5.04557248       5.78498867       4.86919090       1.00800000
H        7.20708948       4.76259299       5.82690179       1.00800000
7
Properties=species:S:1:pos:R:3:masses:R:1 pbc="F F F"
C        5.41898264       6.10563878       5.90581225      12.01100000
C        6.91639274       5.99711317       5.86936849      12.01100000
O        7.54948874       6.99909030       5.89377231      15.99900000
H        4.96245456       7.24407872       5.94886363       1.00800000
H        5.00521692       5.67122381       6.82861866       1.00800000
H        5.22135483       5.68197506       4.91280773       1.00800000
H        7.16824670       4.90357494       6.00321872       1.00800000
7
Properties=species:S:1:pos:R:3:masses:R:1 pbc="F F F"
C        5.40469479       6.08530157       5.86969130      12.01100000
C        6.91578654       5.99783019       5.90958807      12.01100000
O        7.55043870       7.00316045       5.89227585      15.99900000
H        5.39543136       7.24409501       5.91618850       1.00800000
H        5.02123489       5.64903103       6.90269346       1.00800000
H        4.79423517       5.68651878       4.96903718       1.00800000
H        7.30876072       5.09039505       5.88050582       1.00800000
7
Properties=species:S:1:pos:R:3:masses:R:1 pbc="F F F"
C        5.36997057       6.12721409       5.87033258      12.01100000
C        6.95284946       5.97458870       5.90765941      12.01100000
O        7.56390111       7.00586667       5.91437861      15.99900000
H        4.90143420       7.18778744       5.73462052       1.00800000
H        5.03222707       5.87188832       6.98722355       1.00800000
H        5.01313137       5.37523647       5.18606469       1.00800000
H        7.33132854       4.96969324       5.42503651       1.00800000
7
Properties=species:S:1:pos:R:3:masses:R:1 pbc="F F F"
C        5.41267981       6.12470104       5.89735612      12.01100000
C        6.88016115       5.95931792       5.92819391      12.01100000
O        7.56027740       7.01879297       5.88323643      15.99900000
H        5.19862818       7.15615103       5.88022009       1.00800000
H        4.90066551       5.71101924       6.87658458       1.00800000
H        5.21191722       5.55352119       4.90071059       1.00800000
H        7.38165069       4.99065660       5.60303663       1.00800000
7
Properties=species:S:1:pos:R:3:masses:R:1 pbc="F F F"
C        5.39032149       6.10944060       5.88602405      12.01100000
C        6.89953766       6.02113297       5.96281677      12.01100000
O        7.57451364       6.98341605       5.85240345      15.99900000
H        5.01001061       7.19737578       6.03821736       1.00800000
H        4.95697445       5.38196835       6.75916685       1.00800000
H        5.15909197       5.78516061       4.79287976       1.00800000
H        7.37635478       5.05361393       5.88214523       1.00800000
7
Properties=species:S:1:pos:R:3:masses:R:1 pbc="F F F"
C        5.37354670       6.07559167       5.90669656      12.01100000
C        6.83616271       6.02614119       5.83615136      12.01100000
O        7.61856444       6.99416214       5.93445114      15.99900000
H        5.07773836       7.19012693       5.53397062       1.00800000
H        5.27471530       5.74265762       6.98514309       1.00800000
H        5.12607027       5.47258341       5.17324695       1.00800000
H        7.27976995       5.18584033       5.74076092       1.00800000
7
Properties=species:S:1:pos:R:3:masses:R:1 pbc="F F F"
C        5.38253143       6.05139625       5.91647749      12.01100000
C        6.88786044       6.01861068       5.84045286      12.01100000
O        7.60100574       7.02158971       5.91680668      15.99900000
H        5.23220068       7.09855928       5.73756462       1.00800000
H        4.84444904       5.85936849       6.82973698       1.00800000
H        4.88338079       5.70214626       5.05726196       1.00800000
H        7.35388386       4.87384637       5.92081058       1.00800000
7
Properties=species:S:1:pos:R:3:masses:R:1 pbc="F F F"
C        5.40384031       6.08739741       5.85304993      12.01100000
C        6.85200946       6.00355913       5.87124752      12.01100000
O        7.60965289       7.02416006       5.90975363      15.99900000
H        5.14619219       7.20000189       6.05711794       1.00800000
H        5.20739084       5.65563588       6.90087585       1.00800000
H        4.87203274       5.43111286       5.07860132       1.00800000
H        7.12432642       4.95674938       6.00957112       1.00800000
7
Properties=species:S:1:pos:R:3:masses:R:1 pbc="F F F"
C        5.36852361       6.11051143       5.89582522      12.01100000
C        6.85570638       5.99805366       5.90050600      12.01100000
O        7.61929461       7.01401353       5.90307822      15.99900000
H        5.06150811       7.05524403       5.75954952       1.00800000
H        5.15244698       5.65359478       6.86411842       1.00800000
H        4.94251524       5.45770953       4.95093381       1.00800000
H        7.41720975       5.02817076       5.71918214       1.00800000
7
Properties=species:S:1:pos:R:3:masses:R:1 pbc="F F F"
C        5.37237739       6.10684275       5.93069381      12.01100000
C        6.92545196       6.04165852       5.81077603      12.01100000
O        7.59562059       6.98011586       5.92651917      15.99900000
H        4.84618762       7.12057782       5.71892299       1.00800000
H        5.06743559       5.63271038       6.72454241       1.00800000
H        4.89324625       5.44921098       5.04440510       1.00800000
H        7.26558003       5.05437428       6.08756743       1.00800000
7
Properties=species:S:1:pos:R:3:masses:R:1 pbc="F F F"
C        5.33908529       6.09777358       5.89443309      12.01100000
C        6.92388295       6.00932662       5.88827496      12.01100000
O        7.59803939       7.00531653       5.91363227      15.99900000
H        5.17758675       7.23115165       5.79347184       1.00800000
H        5.01203938       5.78505714       6.80212027       1.00800000
H        4.94499090       5.26232889       5.09749784       1.00800000
H        7.31483468       5.07167623       5.59551022       1.00800000
7
Properties=species:S:1:pos:R:3:masses:R:1 pbc="F F F"
C        5.40015171       6.12129952       5.89515746      12.01100000
C        6.87271589       6.01343562       5.86048447      12.01100000
O        7.58804107       7.00740731       5.91785926      15.99900000
H        5.08623228       7.13582185       5.71938946       1.00800000
H        5.09780277       5.60710455       6.89310778       1.00800000
H        5.05998499       5.39144510       5.15225627       1.00800000
H        7.24616859       4.85337289       5.77926785       1.00800000
7
Properties=species:S:1:pos:R:3:masses:R:1 pbc="F F F"
C        5.35550479       6.08153238       5.91053070      12.01100000
C        6.86981431       6.05347170       5.84080279      12.01100000
O        7.65508851       7.00206292       5.91405207      15.99900000
H        4.87736407       7.09110960       5.73116430       1.00800000
H        4.94963879       5.46657658       6.89350117       1.00800000
H        4.81155712       5.51326749       4.98461087       1.00800000
H        7.35402284       4.99840404       6.04651314       1.00800000
7
Properties=species:S:1:pos:R:3:masses:R:1 pbc="F F F"
C        5.45085921       6.06619907       5.87183693      12.01100000
C        6.82609898       5.99721866       5.91380689      12.01100000
O        7.60577465       7.02476041       5.88669961      15.99900000
H        5.00500585       7.17956834       6.02848567       1.00800000
H        4.99732580       5.74462915       6.74067441       1.00800000
H        4.89427047       5.68818116       5.02632658       1.00800000
H        7.26337609       4.94973811       5.88560774       1.00800000
7
Properties=species:S:1:pos:R:3:masses:R:1 pbc="F F F"
C        5.29686504       6.06762915       5.90886270      12.01100000
C        6.88550778       6.02200561       5.87544827      12.01100000
O        7.68255853       7.03213758       5.89331015      15.99900000
H        4.93293623       7.11609674       5.93549362       1.00800000
H        4.84442869       5.53102482       6.76740567       1.00800000
H        4.97132999       5.50401897       4.90866368       1.00800000
H        7.31961917       4.98147738       5.98049537       1.00800000
7
Properties=species:S:1:pos:R:3:masses:R:1 pbc="F F F"
C        5.42880424       6.12438404       5.90607723      12.01100000
C        6.92961533       5.97144219       5.93606092      12.01100000
O        7.52560546       6.99324349       5.85600696      15.99900000
H        5.02491839       7.23969432       6.09754697       1.00800000
H        4.92190793       5.53812515       6.55943530       1.00800000
H        4.98261725       5.90068932       4.74849283       1.00800000
H        7.53231224       4.99766647       6.08960136       1.00800000
7
Properties=species:S:1:pos:R:3:masses:R:1 pbc="F F F"
C        5.35071223       6.11622894       5.83851045      12.01100000
C        6.89985913       6.01847001       5.88526268      12.01100000
O        7.61449330       7.00414643       5.91750122      15.99900000
H        4.99423710       7.10152144       5.94697331       1.00800000
H        5.35459208       5.61971776       6.87510821       1.00800000
H        4.81630326       5.30069245       5.26474003       1.00800000
H        7.17087495       5.01800025       5.84262000       1.00800000
7
Properties=species:S:1:pos:R:3:masses:R:1 pbc="F F F"
C        5.33209163       6.05853517       5.87842995      12.01100000
C        6.86606611       6.00696729       5.92657569      12.01100000
O        7.66942362       7.05440521       5.85954865      15.99900000
H        5.10276522       7.11431058       6.15008488       1.00800000
H        4.94108596       5.30838837       6.71346510       1.00800000
H        4.99581871       5.79555681       4.84322400       1.00800000
H        7.04903344       4.84849175       6.17455983       1.00800000
7
Properties=species:S:1:pos:R:3:masses:R:1 pbc="F F F"
C        5.45810924       6.11040901       5.87083562      12.01100000
C        6.92051579       5.97788103       5.84866953      12.01100000
O        7.53059854       7.00535021       5.90728894      15.99900000
H        5.13293065       7.13642958       6.02219532       1.00800000
H        4.80461746       5.74970148       6.93210442       1.00800000
H        4.73307024       5.74610837       5.04932951       1.00800000
H        7.47112671       4.94158147       6.13875620       1.00800000
7
Properties=species:S:1:pos:R:3:masses:R:1 pbc="F F F"
C        5.38170624       6.08697848       5.88105447      12.01100000
C        6.88958606       6.01996261       6.00067989      12.01100000
O        7.60752637       7.00741693       5.82917465      15.99900000
H        5.08532851       7.26099944       6.12279883       1.00800000
H        4.87263931       5.15710371       6.57438753       1.00800000
H        4.98012297       5.87102027       4.77580070       1.00800000
H        7.26159710       5.02965242       5.97616648       1.00800000
7
Properties=species:S:1:pos:R:3:masses:R:1 pbc="F F F"
C        5.37173424       6.07970808       5.87229160      12.01100000
C        6.88814719       6.02509080       5.93170979      12.01100000
O        7.59054639       7.00164940       5.87453592      15.99900000
H        5.20917853       7.21065871       6.10799093       1.00800000
H        5.01283421       5.63029292       6.67278252       1.00800000
H        5.08605937       5.61564576       5.01399842       1.00800000
H        7.29709061       4.97924949       5.86064271       1.00800000
7
Properties=species:S:1:pos:R:3:masses:R:1 pbc="F F F"
C        5.36696808       6.10237362       5.91686514      12.01100000
C        6.89802246       5.98126625       5.93752345      12.01100000
O        7.59338462       7.02404279       5.85209056      15.99900000
H        5.05006711       7.11832913       5.97221958       1.00800000
H        4.83730550       5.40199155       6.60611805       1.00800000
H        5.20586452       5.95004785       4.82238129       1.00800000
H        7.40600082       4.86216747       6.01055173       1.00800000
7
Properties=species:S:1:pos:R:3:masses:R:1 pbc="F F F"
C        5.31424169       6.01705285       5.89708858      12.01100000
C        6.85815033       6.09217244       5.88655874      12.01100000
O        7.69941187       7.00690197       5.89272151      15.99900000
H        5.03170671       7.05858892       5.90630572       1.00800000
H        4.78125865       5.56651120       6.74544956       1.00800000
H        4.73489335       5.61723467       4.98432428       1.00800000
H        7.37188559       5.05739250       5.97323006       1.00800000
7
Properties=species:S:1:pos:R:3:masses:R:1 pbc="F F F"
C        5.39030440       6.08998666       5.90784457      12.01100000
C        6.91253725       6.05153292       5.87511178      12.01100000
O        7.59340136       6.98851828       5.90508611      15.99900000
H        4.99272125       7.18564347       5.74601890       1.00800000
H        4.89607949       5.58485676       6.77911067       1.00800000
H        4.95965582       5.48540178       5.09369259       1.00800000
H        7.19949411       4.95080692       5.80246575       1.00800000
7
Properties=species:S:1:pos:R:3:masses:R:1 pbc="F F F"
C        5.42571525       6.12060620       5.89728730      12.01100000
C        6.92557359       5.98390456       5.89857811      12.01100000
O        7.54000380       6.99620610       5.89725915      15.99900000
H        5.08076557       7.15903475       5.82617579       1.00800000
H        5.06198195       5.70401352       6.87900911       1.00800000
H        5.03602898       5.57226870       4.91822512       1.00800000
H        7.13942085       5.09035633       5.76828287       1.00800000
7
Properties=species:S:1:pos:R:3:masses:R:1 pbc="F F F"
C        5.38483494       6.07523071       5.90055869      12.01100000
C        6.83970784       6.00312259       5.93829418      12.01100000
O        7.62842303       7.02621873       5.86651591      15.99900000
H        5.13835075       7.11201344       6.00281101       1.00800000
H        4.84751236       5.57201486       6.74028304       1.00800000
H        5.03951210       5.69715426       4.78238051       1.00800000
H        7.39969549       4.97981370       5.84195671       1.00800000
7
Properties=species:S:1:pos:R:3:masses:R:1 pbc="F F F"
C        5.39591945       6.11156578       5.89659630      12.01100000
C        6.89738791       5.99565724       5.90098488      12.01100000
O        7.57400362       7.01165217       5.89597830      15.99900000
H        5.09486548       7.19106200       5.84378459       1.00800000
H        5.03241016       5.66798826       6.85581697       1.00800000
H        5.01768270       5.52563739       4.92737366       1.00800000
H        7.32447932       4.86350698       5.76460474       1.00800000
7
Properties=species:S:1:pos:R:3:masses:R:1 pbc="F F F"
C        5.35778215       6.07677938       5.89554169      12.01100000
C        6.87272120       6.00345779       5.92160280      12.01100000
O        7.64006225       7.03491947       5.87924839      15.99900000
H        4.96379857       7.18499277       5.77829943       1.00800000
H        5.14042717       5.36745580       6.71986608       1.00800000
H        4.90977161       5.77355684       4.97431983       1.00800000
H        7.15530605       4.87444223       5.95152602       1.00800000
7
Properties=species:S:1:pos:R:3:masses:R:1 pbc="F F F"
C        5.45627900       6.12266575       5.90611768      12.01100000
C        6.83668599       5.98603554       5.87109534      12.01100000
O        7.57461512       7.02578248       5.91069173      15.99900000
H        5.16975486       7.15724316       5.73991069       1.00800000
H        5.10997143       5.62259686       6.86522967       1.00800000
H        5.04869279       5.42010411       5.00404069       1.00800000
H        7.13539384       4.80636516       5.79156986       1.00800000
7
Properties=species:S:1:pos:R:3:masses:R:1 pbc="F F F"
C        5.36472670       6.06791721       5.88751637      12.01100000
C        6.89730270       6.07196112       5.87070829      12.01100000
O        7.61779214       6.98444775       5.92406346      15.99900000
H        4.95308147       6.99498550       5.71884225       1.00800000
H        5.07309489       5.89804676       6.96623232       1.00800000
H        4.85052366       5.43429884       5.07627429       1.00800000
H        7.27042420       4.96354223       5.65342021       1.00800000
7
Properties=species:S:1:pos:R:3:masses:R:1 pbc="F F F"
C        5.41498533       6.11860402       5.88895290      12.01100000
C        6.88189832       6.00354673       5.89041237      12.01100000
O        7.58028946       7.00155808       5.88963097      15.99900000
H        4.94040747       7.16569174       5.90727981       1.00800000
H        5.01795906       5.48531649       6.71405773       1.00800000
H        5.02457604       5.65674179       5.10041191       1.00800000
H        7.34411075       4.92278391       5.98763184       1.00800000
7
Properties=species:S:1:pos:R:3:masses:R:1 pbc="F F F"
C        5.38805075       6.10765833       5.90154727      12.01100000
C        6.93061680       5.96880322       5.90994527      12.01100000
O        7.54822616       7.00324433       5.89352966      15.99900000
H        4.97261163       7.31974804       5.79536530       1.00800000
H        5.07439043       5.78897852       6.73037624       1.00800000
H        5.08805891       5.66477413       5.03690122       1.00800000
H        7.44133083       4.97468235       5.70203439       1.00800000
7
Properties=species:S:1:pos:R:3:masses:R:1 pbc="F F F"
C        5.41125400       6.06298623       5.89133896      12.01100000
C        6.88210557       6.05107280       5.88935140      12.01100000
O        7.59717631       6.99094343       5.89034390      15.99900000
H        5.05901671       7.32561181       5.93022582       1.00800000
H        4.86676580       5.53440827       6.74737565       1.00800000
H        4.94420710       5.61372224       5.05189855       1.00800000
H        7.23102968       5.02168738       5.95277919       1.00800000
7
Properties=species:S:1:pos:R:3:masses:R:1 pbc="F F F"
C        5.38300773       6.15587209       5.87165286      12.01100000
C        6.88916587       5.96670405       5.89813165      12.01100000
O        7.59237211       7.01117056       5.88500748      15.99900000
H        4.87894151       6.95097021       6.07575590       1.00800000
H        5.22234687       5.46185052       6.64501956       1.00800000
H        5.01032306       5.60774229       5.06680897       1.00800000
H        7.31810078       5.05233028       6.10934017       1.00800000
7
Properties=species:S:1:pos:R:3:masses:R:1 pbc="F F F"
C        5.37858668       6.11859310       5.90391741      12.01100000
C        6.91867511       6.00013662       5.93756011      12.01100000
O        7.58724495       7.01218426       5.86774540      15.99900000
H        5.05254012       7.16154473       5.86435058       1.00800000
H        4.92277755       5.34149639       6.69821174       1.00800000
H        5.05534929       5.66432546       4.90766671       1.00800000
H        7.18148567       4.93527124       5.84641359       1.00800000
7
Properties=species:S:1:pos:R:3:masses:R:1 pbc="F F F"
C        5.36154000       6.08489970       5.91408006      12.01100000
C        6.89147228       6.01221104       5.98203148      12.01100000
O        7.61062721       7.01980405       5.84805798      15.99900000
H        5.06822750       7.11175090       5.85786934       1.00800000
H        4.95442825       5.41821968       6.59342220       1.00800000
H        5.07387818       5.85320347       4.77364890       1.00800000
H        7.27175729       4.85612784       5.75317811       1.00800000
7
Properties=species:S:1:pos:R:3:masses:R:1 pbc="F F F"
C        5.32829998       6.05894726       5.88061729      12.01100000
C        6.85094882       6.04551334       5.90939265      12.01100000
O        7.66493716       7.01175998       5.89426505      15.99900000
H        5.08970274       7.11125758       5.81389393       1.00800000
H        5.02953983       5.53499102       6.84559721       1.00800000
H        4.87553787       5.57401674       5.05001446       1.00800000
H        7.39044155       5.05912962       5.79948804       1.00800000
7
Properties=species:S:1:pos:R:3:masses:R:1 pbc="F F F"
C        5.42933874       6.10809156       5.90207885      12.01100000
C        6.88270965       6.01140260       5.84971128      12.01100000
O        7.58289532       7.00137996       5.91186751      15.99900000
H        4.99052921       7.10869354       5.87896738       1.00800000
H        4.85478513       5.70527324       6.82688262       1.00800000
H        5.00917379       5.45614249       5.07809735       1.00800000
H        7.25051169       4.99490846       5.90107176       1.00800000
7
Properties=species:S:1:pos:R:3:masses:R:1 pbc="F F F"
C        5.31093467       6.06708539       5.89931475      12.01100000
C        6.89136022       5.99766211       5.91196456      12.01100000
O        7.64346360       7.02591669       5.88163188      15.99900000
H        5.09555202       7.13907121       5.89575492       1.00800000
H        4.93743100       5.58956461       6.77895003       1.00800000
H        4.86745629       5.74469357       4.85073212       1.00800000
H        7.55100115       5.05457356       5.93062891       1.00800000
7
Properties=species:S:1:pos:R:3:masses:R:1 pbc="F F F"
C        5.42571341       6.10426345       5.87019350      12.01100000
C        6.88418960       6.02502612       5.92850354      12.01100000
O        7.54519726       6.98428388       5.88447343      15.99900000
H        5.26822593       7.11833168       5.97049688       1.00800000
H        5.13186086       5.67980929       6.90326563       1.00800000
H        5.04101013       5.63820659       4.90429390       1.00800000
H        7.28780773       4.98330400       5.78283150       1.00800000
7
Properties=species:S:1:pos:R:3:masses:R:1 pbc="F F F"
C        5.38287354       6.06197028       5.91023657      12.01100000
C        6.83451255       6.03420341       5.86099764      12.01100000
O        7.64925430       7.01728761       5.91443534      15.99900000
H        5.04395862       7.11278179       5.80041841       1.00800000
H        5.06775712       5.73325555       6.77937965       1.00800000
H        4.81041949       5.42255358       4.94572105       1.00800000
H        7.25757515       5.02181707       5.88705423       1.00800000
7
Properties=species:S:1:pos:R:3:masses:R:1 pbc="F F F"
C        5.39064315       6.09812794       5.88582816      12.01100000
C        6.90001104       5.99055172       5.88417375      12.01100000
O        7.59859476       7.02617366       5.89817005      15.99900000
H        5.07120985       7.15938182       5.92167517       1.00800000
H        4.81321673       5.63765739       6.86165470       1.00800000
H        5.04307727       5.51241422       5.08670533       1.00800000
H        7.18324049       4.92921424       5.81538741       1.00800000
7
Properties=species:S:1:pos:R:3:masses:R:1 pbc="F F F"
C        5.38071984       6.08596646       5.90498236      12.01100000
C        6.90682174       6.00794661       5.89307323      12.01100000
O        7.57738921       6.99867147       5.87275922      15.99900000
H        5.04928737       7.22225957       6.04386228       1.00800000
H        4.86101441       5.54188845       6.74635596       1.00800000
H        5.14944863       5.86185551       4.84116203       1.00800000
H        7.42465620       4.98681353       6.12308139       1.00800000
7
Properties=species:S:1:pos:R:3:masses:R:1 pbc="F F F"
C        5.39758629       6.07219378       5.89540570      12.01100000
C        6.84374067       6.02266029       5.87345419      12.01100000
O        7.61941171       7.01031746       5.89741980      15.99900000
H        5.23197887       7.04319606       5.94610175       1.00800000
H        4.85418672       5.65386185       6.80768799       1.00800000
H        4.98384039       5.59108285       5.00563666       1.00800000
H        7.29809868       5.12862342       5.95151180       1.00800000
7
Properties=species:S:1:pos:R:3:masses:R:1 pbc="F F F"
C        5.31310600       6.07718166       5.91285576      12.01100000
C        6.87741107       6.04541660       5.81067163      12.01100000
O        7.66268107       7.01702932       5.94364552      15.99900000
H        5.01604865       7.15186279       5.55680591       1.00800000
H        5.07286566       5.65587187       6.95188318       1.00800000
H        5.02507265       5.24170232       5.23699739       1.00800000
H        7.17277758       4.93019864       5.77172405       1.00800000
7
Properties=species:S:1:pos:R:3:masses:R:1 pbc="F F F"
C        5.40162112       6.08857275       5.90254246      12.01100000
C        6.84768862       6.03874394       5.86539200      12.01100000
O        7.61228008       6.98785469       5.91850971      15.99900000
H        4.88758524       7.13977778       5.73907087       1.00800000
H        5.16181890       5.78165736       6.72305439       1.00800000
H        4.93054770       5.43174681       5.14716090       1.00800000
H        7.40621991       5.03329493       5.77793320       1.00800000
7
Properties=species:S:1:pos:R:3:masses:R:1 pbc="F F F"
C        5.37431935       6.04840141       5.89606176      12.01100000
C        6.84332914       6.02704901       5.92629792      12.01100000
O        7.64557415       7.02786270       5.86590118      15.99900000
H        5.23966828       7.18422496       6.00285509       1.00800000
H        4.89962475       5.38376060       6.69107309       1.00800000
H        4.92527583       5.76013542       4.83763263       1.00800000
H        7.17042810       5.04137252       6.04215898       1.00800000
7
Properties=species:S:1:pos:R:3:masses:R:1 pbc="F F F"
C        5.31190238       6.03849591       5.90111865      12.01100000
C        6.87052580       6.07108623       5.88166778      12.01100000
O        7.68059662       7.00334479       5.89924605      15.99900000
H        4.82533178       7.09201236       5.82284604       1.00800000
H        4.95276989       5.65191852       6.74391918       1.00800000
H        4.96531189       5.62064031       5.07437741       1.00800000
H        7.35537882       4.98736170       5.87486325       1.00800000
7
Properties=species:S:1:pos:R:3:masses:R:1 pbc="F F F"
C        5.41191921       6.12486368       5.86935013      12.01100000
C        6.86308807       5.95142042       5.93157328      12.01100000
O        7.58189392       7.02874096       5.88251403      15.99900000
H        5.03003224       7.02942486       5.92207199       1.00800000
H        5.19918655       5.62191878       6.88813116       1.00800000
H        5.02159126       5.73065754       4.93102971       1.00800000
H        7.31144893       4.96361859       5.82422588       1.00800000
7
Properties=species:S:1:pos:R:3:masses:R:1 pbc="F F F"
C        5.44403294       6.06493038       5.91833753      12.01100000
C        6.82564363       5.99540974       5.89575479      12.01100000
O        7.60275445       7.02230415       5.88528754      15.99900000
H        5.03177755       7.17052309       5.85815041       1.00800000
H        4.95947073       5.69635885       6.68864135       1.00800000
H        5.09138011       5.77433444       4.90920219       1.00800000
H        7.21205565       4.99655359       5.90852934       1.00800000
7
Properties=species:S:1:pos:R:3:masses:R:1 pbc="F F F"
C        5.39758027       6.09300840       5.86125636      12.01100000
C        6.90174284       6.01834977       5.87390393      12.01100000
O        7.58250895       7.00647332       5.91239831      15.99900000
H        5.06043831       7.21914525       5.84830403       1.00800000
H        5.01826213       5.65545001       6.98351784       1.00800000
H        4.93069979       5.54237429       5.21216076       1.00800000
H        7.25335797       4.86415291       5.83076785       1.00800000
7
Properties=species:S:1:pos:R:3:masses:R:1 pbc="F F F"
C        5.35391763       6.07047844       5.89389849      12.01100000
C        6.90356305       6.05292197       5.94192298      12.01100000
O        7.60197271       6.99521100       5.84640666      15.99900000
H        5.14249773       7.05476337       6.20342957       1.00800000
H        4.90556853       5.41751820       6.48528715       1.00800000
H        5.07579870       5.95109894       4.84826934       1.00800000
H        7.32854621       4.89300545       6.18573941       1.00800000
7
Properties=species:S:1:pos:R:3:masses:R:1 pbc="F F F"
C        5.37018554       6.07545208       5.88620651      12.01100000
C        6.86290150       6.01816650       5.88639774      12.01100000
O        7.62363930       7.01700334       5.90758570      15.99900000
H        5.14550624       7.21913122       5.80063736       1.00800000
H        5.00521531       5.66627220       6.96153586       1.00800000
H        5.01574967       5.42958535       5.03309199       1.00800000
H        7.23271553       5.01037712       5.70970288       1.00800000
7
Properties=species:S:1:pos:R:3:masses:R:1 pbc="F F F"
C        5.35801271       6.07032237       5.89246944      12.01100000
C        6.89562038       6.03147870       5.88402903      12.01100000
O        7.61169024       6.99973917       5.90459396      15.99900000
H        5.08751491       7.08803157       5.79855359       1.00800000
H        4.94152964       5.74845246       6.84923506       1.00800000
H        5.01657467       5.58826942       5.10858984       1.00800000
H        7.29840353       5.07712798       5.74966922       1.00800000
7
Properties=species:S:1:pos:R:3:masses:R:1 pbc="F F F"
C        5.38363240       6.08326167       5.87871510      12.01100000
C        6.86433297       6.04923614       5.94337090      12.01100000
O        7.63255783       6.99538289       5.86944945      15.99900000
H        4.89826717       6.94645413       6.08568051       1.00800000
H        4.83111656       5.62346161       6.65736963       1.00800000
H        4.99498181       5.61738440       4.98557007       1.00800000
H        7.35598159       5.01795746       5.79203659       1.00800000
7
Properties=species:S:1:pos:R:3:masses:R:1 pbc="F F F"
C        5.35267600       6.05803738       5.90512381      12.01100000
C        6.92024275       6.07288159       5.91678610      12.01100000
O        7.61680345       6.98382066       5.85869170      15.99900000
H        4.83338646       7.08069354       6.07746653       1.00800000
H        4.88591324       5.44558926       6.64925142       1.00800000
H        5.03396988       5.96984305       4.76867310       1.00800000
H        7.27979468       4.91145459       6.19811027       1.00800000
7
Properties=species:S:1:pos:R:3:masses:R:1 pbc="F F F"
C        5.37932783       6.08065477       5.90772166      12.01100000
C        6.89703581       5.99782155       5.91700276      12.01100000
O        7.60475235       7.01888127       5.88307876      15.99900000
H        4.96211540       7.17237627       5.81176731       1.00800000
H        4.89523471       5.64526171       6.80578399       1.00800000
H        4.99510889       5.72127772       4.87914687       1.00800000
H        7.33083163       4.93707194       5.77619407       1.00800000
7
Properties=species:S:1:pos:R:3:masses:R:1 pbc="F F F"
C        5.32379807       6.06827812       5.93573074      12.01100000
C        6.87571466       6.07873714       5.83658638      12.01100000
O        7.65994400       6.99801846       5.93429483      15.99900000
H        4.93629355       7.02558600       5.57419217       1.00800000
H        5.05527381       5.83657498       6.87820985       1.00800000
H        5.06136809       5.21334525       5.01096457       1.00800000
H        7.17008553       4.91492722       5.62109149       1.00800000
7
Properties=species:S:1:pos:R:3:masses:R:1 pbc="F F F"
C        5.37161278       6.05826780       5.87316265      12.01100000
C        6.90002239       6.03485596       5.90410329      12.01100000
O        7.61958621       7.01118500       5.88090924      15.99900000
H        5.04263898       7.05100578       6.07644347       1.00800000
H        4.82831222       5.63001863       6.74729860       1.00800000
H        5.04039740       5.73529272       5.08828396       1.00800000
H        7.09284421       5.00729812       5.96080417       1.00800000
7
Properties=species:S:1:pos:R:3:masses:R:1 pbc="F F F"
C        5.39015246       6.08976665       5.88761495      12.01100000
C        6.83316693       6.02755957       5.92501247      12.01100000
O        7.60549966       7.00086405       5.87029168      15.99900000
H        5.17919076       7.13599143       6.03722044       1.00800000
H        5.19568756       5.45217027       6.70405439       1.00800000
H        5.18856154       5.69783845       4.87470000       1.00800000
H        7.24004632       5.01303824       6.00401997       1.00800000
7
Properties=species:S:1:pos:R:3:masses:R:1 pbc="F F F"
C        5.42992244       6.10412864       5.90418703      12.01100000
C        6.88355367       5.98369153       5.93370363      12.01100000
O        7.57663521       7.02540316       5.86946567      15.99900000
H        5.09102918       7.09150136       5.90538669       1.00800000
H        4.98338779       5.51269777       6.65249509       1.00800000
H        4.90997442       5.79480770       4.84455459       1.00800000
H        7.20295322       4.86213373       5.92963891       1.00800000
7
Properties=species:S:1:pos:R:3:masses:R:1 pbc="F F F"
C        5.40478825       6.11246986       5.86265691      12.01100000
C        6.87212069       6.00154977       5.89732849      12.01100000
O        7.60785864       7.00924091       5.90965572      15.99900000
H        4.84455129       7.14450308       5.75693368       1.00800000
H        5.09262974       5.60086665       6.99043153       1.00800000
H        4.87896962       5.48202502       5.17545905       1.00800000
H        7.31133591       4.97808432       5.69964792       1.00800000
7
Properties=species:S:1:pos:R:3:masses:R:1 pbc="F F F"
C        5.37416856       6.06907037       5.88909071      12.01100000
C        6.87038659       6.02772332       5.93357955      12.01100000
O        7.62695763       7.00827163       5.85504770      15.99900000
H        4.97558878       7.14239846       6.14231393       1.00800000
H        4.97093901       5.37838177       6.55790155       1.00800000
H        5.03389325       5.86920954       4.87888226       1.00800000
H        7.22944548       5.03613270       6.16318414       1.00800000
7
Properties=species:S:1:pos:R:3:masses:R:1 pbc="F F F"
C        5.35329751       6.07033900       5.90152022      12.01100000
C        6.90944745       6.00915499       5.85953590      12.01100000
O        7.62369282       7.02223900       5.91879002      15.99900000
H        4.99537516       7.01033310       5.63898021       1.00800000
H        4.94159308       5.78015988       7.14630131       1.00800000
H        4.98287098       5.61246874       4.94848681       1.00800000
H        7.12510770       5.00760411       5.73096543       1.00800000
7
Properties=species:S:1:pos:R:3:masses:R:1 pbc="F F F"
C        5.41211202       6.09552633       5.90336746      12.01100000
C        6.84977407       6.05858124       5.86500177      12.01100000
O        7.61296966       6.97635656       5.90771065      15.99900000
H        4.89914089       7.02505104       5.72181650       1.00800000
H        4.97817476       5.55338652       6.87593218       1.00800000
H        4.99780871       5.57338493       5.07578104       1.00800000
H        7.35025156       5.09792038       5.87991561       1.00800000
7
Properties=species:S:1:pos:R:3:masses:R:1 pbc="F F F"
C        5.35997566       6.08785511       5.87905137      12.01100000
C        6.87615678       5.99087103       5.90479725      12.01100000
O        7.63377944       7.02614834       5.88635993      15.99900000
H        4.82948592       7.15707850       5.94050452       1.00800000
H        5.07866120       5.53990734       6.80767304       1.00800000
H        4.98050103       5.70410395       4.99428058       1.00800000
H        7.31330285       4.95657659       5.96541917       1.00800000
7
Properties=species:S:1:pos:R:3:masses:R:1 pbc="F F F"
C        5.40722774       6.09358102       5.89113721      12.01100000
C        6.86306392       5.99651010       5.86632977      12.01100000
O        7.61306071       7.02752500       5.92471035      15.99900000
H        4.99464567       7.14635626       5.75766384       1.00800000
H        5.00840668       5.86025189       6.94321574       1.00800000
H        5.10745113       5.24691391       5.15884606       1.00800000
H        7.01327172       4.94688114       5.55380867       1.00800000
7
Properties=species:S:1:pos:R:3:masses:R:1 pbc="F F F"
C        5.43003678       6.09124726       5.90827590      12.01100000
C        6.87788179       6.01556213       5.90438246      12.01100000
O        7.58160128       6.99573374       5.88647997      15.99900000
H        4.82550928       7.11791676       5.80513883       1.00800000
H        5.09882844       5.63419163       6.59164102       1.00800000
H        4.90854401       5.81961121       5.01877325       1.00800000
H        7.34186067       4.93406111       5.94712649       1.00800000
7
Properties=species:S:1:pos:R:3:masses:R:1 pbc="F F F"
C        5.37911221       6.09594565       5.89467032      12.01100000
C        6.89349373       6.02404717       5.90016858      12.01100000
O        7.59604309       6.98967092       5.89000985      15.99900000
H        4.87691982       7.20687677       5.87947816       1.00800000
H        5.08883885       5.58386980       6.82102696       1.00800000
H        5.06268597       5.62979966       4.93099618       1.00800000
H        7.33785337       5.02436980       5.88748546       1.00800000
7
Properties=species:S:1:pos:R:3:masses:R:1 pbc="F F F"
C        5.41374199       6.12929409       5.89103001      12.01100000
C        6.86734698       6.01051547       5.86724365      12.01100000
O        7.56677466       6.99550533       5.90713500      15.99900000
H        5.10252912       7.12091145       5.84227217       1.00800000
H        5.19389691       5.58908924       6.88921290       1.00800000
H        5.15649046       5.50460106       5.03959482       1.00800000
H        7.27684967       4.90158575       5.91179652       1.00800000
7
Properties=species:S:1:pos:R:3:masses:R:1 pbc="F F F"
C        5.41219156       6.10671999       5.89641847      12.01100000
C        6.86947424       6.01575805       5.95091333      12.01100000
O        7.58470711       7.00658489       5.86885743      15.99900000
H        5.13823933       7.13117095       5.84618233       1.00800000
H        4.93962032       5.45661086       6.81146384       1.00800000
H        5.10494783       5.65888106       4.87217551       1.00800000
H        7.25546388       4.90018861       5.69941231       1.00800000
7
Properties=species:S:1:pos:R:3:masses:R:1 pbc="F F F"
C        5.39051117       6.11807386       5.89100345      12.01100000
C        6.95487265       6.00359128       5.92059984      12.01100000
O        7.55464244       6.98865084       5.87803018      15.99900000
H        4.91904770       7.03270220       5.96107997       1.00800000
H        4.85219117       5.66960863       6.75591426       1.00800000
H        4.91503941       5.77148021       4.91637762       1.00800000
H        7.46993420       4.96739101       5.87599520       1.00800000
7
Properties=species:S:1:pos:R:3:masses:R:1 pbc="F F F"
C        5.34481389       6.08188868       5.87782872      12.01100000
C        6.90341002       6.04392213       5.84627403      12.01100000
O        7.58504559       6.98551116       5.92959225      15.99900000
H        5.36453886       7.22676049       5.71850841       1.00800000
H        5.20374663       5.69966436       6.95752448       1.00800000
H        4.92199950       5.42976841       5.22394507       1.00800000
H        7.34109070       5.08542172       5.83362710       1.00800000
7
Properties=species:S:1:pos:R:3:masses:R:1 pbc="F F F"
C        5.37173845       6.06529960       5.91256912      12.01100000
C        6.87550992       6.08417863       5.89967922      12.01100000
O        7.63845574       6.98223098       5.87350377      15.99900000
H        4.75833366       7.17679865       5.94627994       1.00800000
H        5.04301983       5.34452705       6.80335347       1.00800000
H        5.16025525       5.70825783       4.72617217       1.00800000
H        7.03367272       4.98208219       6.09772494       1.00800000
7
Properties=species:S:1:pos:R:3:masses:R:1 pbc="F F F"
C        5.38671622       6.09234733       5.90072525      12.01100000
C        6.83657629       6.00598148       5.96724518      12.01100000
O        7.64065826       7.01675393       5.83784080      15.99900000
H        4.92872347       7.12655013       6.06959687       1.00800000
H        4.83102919       5.19175898       6.51222806       1.00800000
H        5.23589631       5.85431134       4.89956316       1.00800000
H        7.25012274       5.10057770       5.99422317       1.00800000
7
Properties=species:S:1:pos:R:3:masses:R:1 pbc="F F F"
C        5.43568910       6.08833208       5.89251288      12.01100000
C        6.85213122       6.02974048       5.85876403      12.01100000
O        7.56730292       6.99099833       5.91529811      15.99900000
H        5.15424499       7.08704255       5.85387796       1.00800000
H        5.16641529       5.85649263       6.94424220       1.00800000
H        5.04685397       5.55973331       4.96347669       1.00800000
H        7.27366016       4.94346805       5.87508270       1.00800000
7
Properties=species:S:1:pos:R:3:masses:R:1 pbc="F F F"
C        5.37630493       6.10820652       5.90558384      12.01100000
C        6.88339321       6.04620300       5.91304629      12.01100000
O        7.60015966       6.97970208       5.88362658      15.99900000
H        4.97087645       7.10287441       5.85111327       1.00800000
H        4.99413942       5.50665654       6.76461114       1.00800000
H        5.13070803       5.54977857       4.92693881       1.00800000
H        7.35904294       5.03373505       5.79415215       1.00800000
7
Properties=species:S:1:pos:R:3:masses:R:1 pbc="F F F"
C        5.34183961       6.06230566       5.86973796      12.01100000
C        6.87055484       6.05813570       5.90531183      12.01100000
O        7.64322401       6.99036891       5.88458374      15.99900000
H        5.03335707       7.08091185       6.07767850       1.00800000
H        4.86679377       5.60546236       6.81042406       1.00800000
H        4.85351834       5.64096622       4.97752119       1.00800000
H        7.58123209       5.10115280       5.97529032       1.00800000
7
Properties=species:S:1:pos:R:3:masses:R:1 pbc="F F F"
C        5.33572456       6.08976859       5.92990369      12.01100000
C        6.92376876       5.99875093       5.88524818      12.01100000
O        7.59005482       7.01441219       5.89231110      15.99900000
H        5.19826149       7.10626552       5.77647766       1.00800000
H        4.98090077       5.68551983       6.74072254       1.00800000
H        5.11284515       5.68109938       4.86017452       1.00800000
H        7.32558418       4.95436165       5.86304387       1.00800000
7
Properties=species:S:1:pos:R:3:masses:R:1 pbc="F F F"
C        5.36706765       6.08473255       5.87800794      12.01100000
C        6.84271010       6.00202805       5.94006217      12.01100000
O        7.62664240       7.03047500       5.85909795      15.99900000
H        5.15410935       7.15613586       6.10121549       1.00800000
H        5.05197087       5.37159184       6.73290834       1.00800000
H        5.10426744       5.79939904       4.84427960       1.00800000
H        7.31891737       4.86613568       6.05440776       1.00800000
7
Properties=species:S:1:pos:R:3:masses:R:1 pbc="F F F"
C        5.42104612       6.13554231       5.89544441      12.01100000
C        6.88100720       5.96098800       5.88400292      12.01100000
O        7.54258397       6.99657140       5.89914828      15.99900000
H        5.18405344       7.16051733       5.89416035       1.00800000
H        5.03701837       5.72401804       6.80626420       1.00800000
H        5.09439702       5.57601974       5.01054253       1.00800000
H        7.54844734       5.15440852       5.84637378       1.00800000
7
Properties=species:S:1:pos:R:3:masses:R:1 pbc="F F F"
C        5.37413050       6.12516056       5.86874879      12.01100000
C        6.88095588       5.99988502       5.94350811      12.01100000
O        7.60735486       7.00844807       5.86976622      15.99900000
H        4.91571832       7.10135113       6.08342130       1.00800000
H        5.02024088       5.47156128       6.68412176       1.00800000
H        5.08347423       5.56447359       5.02186250       1.00800000
H        7.37608046       4.94929625       5.84334422       1.00800000
7
Properties=species:S:1:pos:R:3:masses:R:1 pbc="F F F"
C        5.37317828       6.09770176       5.90922409      12.01100000
C        6.93403057       6.00194383       5.87646983      12.01100000
O        7.59452956       7.01277270       5.92390348      15.99900000
H        5.02717718       7.05315591       5.59027871       1.00800000
H        4.92262463       5.87934000       6.82098021       1.00800000
H        4.74398569       5.38729680       5.13549903       1.00800000
H        7.28421611       5.00090492       5.54323631       1.00800000
7
Properties=species:S:1:pos:R:3:masses:R:1 pbc="F F F"
C        5.38022924       6.11303511       5.89448070      12.01100000
C        6.89540094       5.96009974       5.87694217      12.01100000
O        7.55956514       7.01400967       5.90009260      15.99900000
H        5.27996778       7.39733270       5.85144415       1.00800000
H        5.06827990       5.58073662       6.77349651       1.00800000
H        5.00458464       5.59997594       5.06583548       1.00800000
H        7.55640389       5.03890806       5.94719648       1.00800000
7
Properties=species:S:1:pos:R:3:masses:R:1 pbc="F F F"
C        5.38718048       6.09228286       5.91396526      12.01100000
C        6.89312712       6.01387007       5.83066433      12.01100000
O        7.59766585       7.01257310       5.92076136      15.99900000
H        5.27536983       7.12994406       5.74761160       1.00800000
H        4.75222684       5.64730306       6.74891755       1.00800000
H        4.81342928       5.46160028       5.19153093       1.00800000
H        7.40774541       5.00747903       5.94112129       1.00800000
7
Properties=species:S:1:pos:R:3:masses:R:1 pbc="F F F"
C        5.34268051       6.10004019       5.85593869      12.01100000
C        6.87210695       6.01629711       5.91382793      12.01100000
O        7.62853152       7.01400689       5.89200821      15.99900000
H        5.10797923       7.21738233       5.94545520       1.00800000
H        5.02766947       5.45833749       6.85130385       1.00800000
H        5.11086573       5.43859192       5.23629664       1.00800000
H        7.29307219       4.98790497       5.75297326       1.00800000
7
Properties=species:S:1:pos:R:3:masses:R:1 pbc="F F F"
C        5.42717603       6.09850658       5.93232824      12.01100000
C        6.89932063       5.97670132       5.77144616      12.01100000
O        7.53484041       7.00051791       5.96011985      15.99900000
H        5.36272551       7.22845735       5.51051327       1.00800000
H        4.90388953       6.04961502       6.96962545       1.00800000
H        5.00287283       5.39113360       5.24833279       1.00800000
H        7.42607806       5.13718890       5.76282139       1.00800000
7
Properties=species:S:1:pos:R:3:masses:R:1 pbc="F F F"
C        5.39753214       6.12235054       5.89676781      12.01100000
C        6.87901675       5.98287851       5.92551159      12.01100000
O        7.59154830       7.01517387       5.87190958      15.99900000
H        4.98357686       7.09514780       6.02918478       1.00800000
H        4.99360909       5.53349343       6.63326527       1.00800000
H        5.16389552       5.60606089       4.93252013       1.00800000
H        7.24957685       4.98135609       5.88433437       1.00800000
7
Properties=species:S:1:pos:R:3:masses:R:1 pbc="F F F"
C        5.32878085       6.10241015       5.88483265      12.01100000
C        6.91778006       6.00553303       5.90440952      12.01100000
O        7.61873696       7.00397342       5.88125455      15.99900000
H        4.93404488       7.29470392       6.00959582       1.00800000
H        5.01168551       5.39868127       6.69967741       1.00800000
H        5.02101327       5.55966632       5.00839004       1.00800000
H        7.34969908       5.10843084       6.00698100       1.00800000
7
Properties=species:S:1:pos:R:3:masses:R:1 pbc="F F F"
C        5.35803356       6.07909261       5.92640811      12.01100000
C        6.91769851       5.98237967       5.87562442      12.01100000
O        7.60361978       7.03618799       5.88218470      15.99900000
H        5.02268007       7.21586266       5.90717133       1.00800000
H        4.81813963       5.56151368       6.71575726       1.00800000
H        5.22443662       5.78228212       4.89584805       1.00800000
H        7.14353951       4.84425087       6.03869825       1.00800000
7
Properties=species:S:1:pos:R:3:masses:R:1 pbc="F F F"
C        5.39042008       6.11609884       5.90244716      12.01100000
C        6.88546986       6.01386653       5.89160735      12.01100000
O        7.60092785       6.99259862       5.88147501      15.99900000
H        4.80821955       7.06736318       5.98919436       1.00800000
H        5.00688870       5.49218270       6.65097563       1.00800000
H        5.12086273       5.66720090       4.97062044       1.00800000
H        7.31366635       5.05287189       6.05300902       1.00800000
7
Properties=species:S:1:pos:R:3:masses:R:1 pbc="F F F"
C        5.37903932       6.05555534       5.89649583      12.01100000
C        6.85257692       6.03464395       5.89095119      12.01100000
O        7.65094385       7.02568538       5.89411589      15.99900000
H        4.96962076       7.11766659       5.78820157       1.00800000
H        4.89375746       5.53878522       6.68693234       1.00800000
H        4.87030632       5.69337768       5.16588245       1.00800000
H        7.24964743       4.87847999       5.90088415       1.00800000
7
Properties=species:S:1:pos:R:3:masses:R:1 pbc="F F F"
C        5.36711271       6.05486141       5.92332961      12.01100000
C        6.85730493       6.04061063       5.88832737      12.01100000
O        7.64759141       7.02284280       5.89541648      15.99900000
H        5.20439955       7.01642721       5.69239491       1.00800000
H        4.80906345       5.57338689       6.87414463       1.00800000
H        4.89929780       5.63053460       4.85791480       1.00800000
H        7.20956241       4.99024735       5.80832579       1.00800000
7
Properties=species:S:1:pos:R:3:masses:R:1 pbc="F F F"
C        5.42808276       6.11533184       5.87000991      12.01100000
C        6.85659883       5.99406816       5.87778302      12.01100000
O        7.57213566       7.00208903       5.91732248      15.99900000
H        5.07152725       7.13992314       5.75698920       1.00800000
H        5.16025979       5.73949511       7.01204384       1.00800000
H        4.95174255       5.51440051       5.14207253       1.00800000
H        7.41833600       4.98022231       5.73495849       1.00800000
7
Properties=species:S:1:pos:R:3:masses:R:1 pbc="F F F"
C        5.35438459       6.07360116       5.88014985      12.01100000
C        6.87230797       6.01706152       5.88043605      12.01100000
O        7.62421550       7.01588271       5.89340021      15.99900000
H        5.08195151       7.09994286       6.18370668       1.00800000
H        4.92917454       5.81293954       6.67830979       1.00800000
H        4.92220306       5.54997657       4.97890628       1.00800000
H        7.53290322       4.91551597       6.03240083       1.00800000
7
Properties=species:S:1:pos:R:3:masses:R:1 pbc="F F F"
C        5.40740458       6.06404550       5.85088736      12.01100000
C        6.86046196       6.01805595       5.89143111      12.01100000
O        7.62467045       7.01608407       5.89479475      15.99900000
H        4.97513972       7.15883344       5.98915514       1.00800000
H        4.99751587       5.53920921       6.92984303       1.00800000
H        4.71762954       5.74848810       5.08198741       1.00800000
H        7.27811008       5.03066200       6.06787635       1.00800000
7
Properties=species:S:1:pos:R:3:masses:R:1 pbc="F F F"
C        5.35284425       6.07339820       5.90675128      12.01100000
C        6.95187533       6.01163173       5.92641022      12.01100000
O        7.59437259       7.00985231       5.88076509      15.99900000
H        4.92322475       7.11711840       5.87038907       1.00800000
H        4.84521529       5.77856091       6.72361927       1.00800000
H        4.99177389       5.71556804       4.90609180       1.00800000
H        7.24994523       4.92995846       5.70897894       1.00800000
7
Properties=species:S:1:pos:R:3:masses:R:1 pbc="F F F"
C        5.36523704       6.08003089       5.88044185      12.01100000
C        6.91663866       6.04122662       5.95839593      12.01100000
O        7.59241953       6.98512686       5.84818896      15.99900000
H        4.93304758       7.27669478       6.14966134       1.00800000
H        4.94392443       5.38125744       6.67011447       1.00800000
H        5.03290314       5.87239731       4.78618919       1.00800000
H        7.40347979       4.97162184       6.05252968       1.00800000
7
Properties=species:S:1:pos:R:3:masses:R:1 pbc="F F F"
C        5.36162509       6.10186771       5.87159405      12.01100000
C        6.92195170       6.01315786       5.92308085      12.01100000
O        7.59351333       7.00805983       5.88695672      15.99900000
H        5.02966320       7.11022285       5.93422643       1.00800000
H        5.05173359       5.60165951       6.91742917       1.00800000
H        4.91987717       5.59813213       4.91316905       1.00800000
H        7.27445095       4.90222451       5.80457688       1.00800000
7
Properties=species:S:1:pos:R:3:masses:R:1 pbc="F F F"
C        5.38364943       6.09866082       5.86730610      12.01100000
C        6.90308569       6.01496147       5.86024868      12.01100000
O        7.58094439       7.00106025       5.92284494      15.99900000
H        5.15819884       7.13817705       5.84674390       1.00800000
H        5.01818227       5.80028338       7.05148500       1.00800000
H        4.91639413       5.42241344       5.13273175       1.00800000
H        7.34481103       4.97918427       5.76860386       1.00800000
7
Properties=species:S:1:pos:R:3:masses:R:1 pbc="F F F"
C        5.34365708       6.05288161       5.93197946      12.01100000
C        6.87902072       6.07873195       5.87624948      12.01100000
O        7.66334354       6.99906460       5.89006215      15.99900000
H        5.01299688       7.01397856       5.85530399       1.00800000
H        4.68077462       5.54557072       6.69597416       1.00800000
H        5.16331135       5.49141181       4.95564038       1.00800000
H        7.03595849       5.10639210       5.85169458       1.00800000
7
Properties=species:S:1:pos:R:3:masses:R:1 pbc="F F F"
C        5.42098411       6.09292208       5.89441498      12.01100000
C        6.84909699       6.01846147       5.95683409      12.01100000
O        7.60226543       7.00466177       5.86806878      15.99900000
H        4.99234294       7.02633800       5.89843251       1.00800000
H        4.94025958       5.60749042       6.78426736       1.00800000
H        5.18615794       5.66875313       4.88437486       1.00800000
H        7.17886722       5.00699340       5.62799777       1.00800000
7
Properties=species:S:1:pos:R:3:masses:R:1 pbc="F F F"
C        5.34317829       6.06836811       5.89112510      12.01100000
C        6.89235241       6.01835373       5.89002521      12.01100000
O        7.65181402       7.02597201       5.89915270      15.99900000
H        4.85251371       7.17059671       5.86582524       1.00800000
H        4.96363916       5.63006721       6.74167226       1.00800000
H        4.83806154       5.53942181       5.06284455       1.00800000
H        7.26866164       4.92510636       5.86664155       1.00800000
7
Properties=species:S:1:pos:R:3:masses:R:1 pbc="F F F"
C        5.32620667       6.10837497       5.90379188      12.01100000
C        6.87782078       6.03632725       5.90425465      12.01100000
O        7.64087342       6.98874026       5.90084068      15.99900000
H        4.81703795       7.00383435       5.67771866       1.00800000
H        5.00879642       5.62415071       7.00864490       1.00800000
H        5.19361625       5.44670874       4.94426454       1.00800000
H        7.45246242       5.09055906       5.55907425       1.00800000
7
Properties=species:S:1:pos:R:3:masses:R:1 pbc="F F F"
C        5.39721734       6.07861645       5.89844882      12.01100000
C        6.88271739       5.99398529       5.84550892      12.01100000
O        7.58797800       7.00478927       5.92623399      15.99900000
H        5.01510924       7.21155701       5.68132531       1.00800000
H        4.91553456       5.90356529       7.05535625       1.00800000
H        5.01134401       5.56856759       5.09601992       1.00800000
H        7.46499414       5.08596302       5.71761769       1.00800000
7
Properties=species:S:1:pos:R:3:masses:R:1 pbc="F F F"
C        5.40988137       6.05452113       5.91271066      12.01100000
C        6.82534660       6.06573439       5.86509003      12.01100000
O        7.63239220       6.98850453       5.91604500      15.99900000
H        5.07881891       7.02965491       5.66162793       1.00800000
H        4.87882697       5.78089508       6.86027035       1.00800000
H        4.82287024       5.53667333       5.04661632       1.00800000
H        7.45423390       5.11307861       5.74026526       1.00800000
7
Properties=species:S:1:pos:R:3:masses:R:1 pbc="F F F"
C        5.42004484       6.11066393       5.88271801      12.01100000
C        6.84933809       6.00501299       5.93871760      12.01100000
O        7.58986974       6.99234329       5.86077463      15.99900000
H        4.88569847       7.15242208       6.06302393       1.00800000
H        5.09606896       5.40602759       6.65351690       1.00800000
H        5.06995378       5.83635252       4.89094732       1.00800000
H        7.45096284       5.05912728       6.05860362       1.00800000
7
Properties=species:S:1:pos:R:3:masses:R:1 pbc="F F F"
C        5.36271235       6.10941088       5.89996623      12.01100000
C        6.86555328       6.01076047       5.87067136      12.01100000
O        7.61566307       7.00268218       5.90666693      15.99900000
H        5.05474012       7.14284204       5.83524476       1.00800000
H        5.01273053       5.61000360       6.86586906       1.00800000
H        5.20328718       5.38135508       5.05946738       1.00800000
H        7.31247921       5.10207274       5.78240265       1.00800000
7
Properties=species:S:1:pos:R:3:masses:R:1 pbc="F F F"
C        5.34423714       6.11822276       5.89983617      12.01100000
C        6.90810720       6.01517111       5.83736550      12.01100000
O        7.59295120       6.99451837       5.91817259      15.99900000
H        5.00903086       7.14776581       5.91695970       1.00800000
H        5.19839550       5.70076672       6.78236406       1.00800000
H        5.13522428       5.37458363       5.06564757       1.00800000
H        7.31415168       4.98517770       5.99380193       1.00800000
7
Properties=species:S:1:pos:R:3:masses:R:1 pbc="F F F"
C        5.45709377       6.13410751       5.91739278      12.01100000
C        6.86460566       5.95355621       5.90509190      12.01100000
O        7.54617969       7.01411998       5.88392069      15.99900000
H        5.06781698       7.13356729       5.91375870       1.00800000
H        4.86473461       5.74081160       6.88265615       1.00800000
H        5.33255209       5.57841970       4.77482341       1.00800000
H        7.30765228       4.98929050       5.71497749       1.00800000
7
Properties=species:S:1:pos:R:3:masses:R:1 pbc="F F F"
C        5.35391089       6.09678961       5.88250242      12.01100000
C        6.87223534       6.05357175       5.80520793      12.01100000
O        7.62663672       6.98085342       5.95773254      15.99900000
H        4.91427717       7.18511851       5.62561206       1.00800000
H        5.26632053       5.80177753       7.08459931       1.00800000
H        4.88237797       5.14384568       5.25253202       1.00800000
H        7.37133603       5.09226135       5.75785653       1.00800000
7
Properties=species:S:1:pos:R:3:masses:R:1 pbc="F F F"
C        5.36808651       6.07046356       5.89685097      12.01100000
C        6.87179149       6.03226628       5.94912043      12.01100000
O        7.64974250       7.01498285       5.85643714      15.99900000
H        4.90501832       7.09747022       6.08573896       1.00800000
H        4.65236682       5.46982143       6.56534499       1.00800000
H        5.02332569       5.67495515       4.93594156       1.00800000
H        7.32324854       5.00662291       5.85555648       1.00800000
7
Properties=species:S:1:pos:R:3:masses:R:1 pbc="F F F"
C        5.34099572       6.08984637       5.91038120      12.01100000
C        6.88241623       5.99229257       5.84766991      12.01100000
O        7.60725704       7.01954292       5.92395054      15.99900000
H        5.25226082       7.22672568       5.66513956       1.00800000
H        4.98618246       5.76542990       6.86659361       1.00800000
H        5.04711292       5.42663361       5.15943756       1.00800000
H        7.48893269       5.00305010       5.72746233       1.00800000
7
Properties=species:S:1:pos:R:3:masses:R:1 pbc="F F F"
C        5.38878845       6.10090373       5.88322350      12.01100000
C        6.90538826       6.01165126       5.80972592      12.01100000
O        7.60028235       7.00450519       5.95257257      15.99900000
H        4.93221246       7.00946929       5.62155175       1.00800000
H        5.08730795       5.89974128       7.17374277       1.00800000
H        4.88822251       5.33361049       5.20947114       1.00800000
H        7.13424198       5.05527400       5.73530603       1.00800000
7
Properties=species:S:1:pos:R:3:masses:R:1 pbc="F F F"
C        5.39497417       6.09417303       5.92379838      12.01100000
C        6.88989731       6.03263071       5.88377947      12.01100000
O        7.55462225       6.97597803       5.90110610      15.99900000
H        5.28517993       7.16769780       5.73432305       1.00800000
H        5.08608689       5.74500224       6.82240335       1.00800000
H        5.09319331       5.58784701       4.85479432       1.00800000
H        7.41311926       5.08054690       5.77955081       1.00800000
7
Properties=species:S:1:pos:R:3:masses:R:1 pbc="F F F"
C        5.46010741       6.12174660       5.86422556      12.01100000
C        6.84800732       5.99246237       5.91002389      12.01100000
O        7.56009481       7.00844963       5.88218232      15.99900000
H        5.16390005       7.14895335       6.07360302       1.00800000
H        4.98448809       5.53070181       6.83252082       1.00800000
H        5.00506717       5.64231985       5.01140570       1.00800000
H        7.36030285       4.89381451       5.97103665       1.00800000
7
Properties=species:S:1:pos:R:3:masses:R:1 pbc="F F F"
C        5.39382839       6.10375624       5.91997173      12.01100000
C        6.88192434       5.98321206       5.79749775      12.01100000
O        7.57724663       7.01078189       5.94502062      15.99900000
H        5.19382004       7.18657971       5.57908067       1.00800000
H        5.05395053       5.82843035       6.98204664       1.00800000
H        4.93034228       5.44620827       5.11748869       1.00800000
H        7.44902616       5.04213098       5.88914750       1.00800000
7
Properties=species:S:1:pos:R:3:masses:R:1 pbc="F F F"
C        5.39709941       6.12620268       5.92270365      12.01100000
C        6.90851657       5.99600077       5.86068009      12.01100000
O        7.56262073       7.00343413       5.90187793      15.99900000
H        5.20138270       7.09947636       5.82688484       1.00800000
H        4.83474331       5.62965440       6.71694968       1.00800000
H        4.95927778       5.54532325       4.97757926       1.00800000
H        7.50803775       4.92567266       5.94570002       1.00800000
7
Properties=species:S:1:pos:R:3:masses:R:1 pbc="F F F"
C        5.38059693       6.03713815       5.89601068      12.01100000
C        6.82847755       6.07126977       5.84941036      12.01100000
O        7.64914352       6.99984141       5.92077196      15.99900000
H        5.06115179       7.17139638       5.80534788       1.00800000
H        5.07111695       5.77395918       6.98235341       1.00800000
H        4.92802261       5.45247260       4.96125194       1.00800000
H        7.22021821       5.02370760       5.87062699       1.00800000
7
Properties=species:S:1:pos:R:3:masses:R:1 pbc="F F F"
C        5.38917480       6.09073823       5.88192178      12.01100000
C        6.90371716       5.99624482       5.91304013      12.01100000
O        7.58562532       7.00938869       5.88933369      15.99900000
H        5.08811516       7.16492236       5.86992088       1.00800000
H        4.90923166       5.65030876       6.78913398       1.00800000
H        4.85945755       5.69107099       5.06000229       1.00800000
H        7.43312155       5.01898990       5.80919728       1.00800000
7
Properties=species:S:1:pos:R:3:masses:R:1 pbc="F F F"
C        5.37583355       6.08659771       5.91236484      12.01100000
C        6.88936821       6.01938058       5.94173426      12.01100000
O        7.61862371       7.01098684       5.85271379      15.99900000
H        4.92067375       7.20306332       6.00375764       1.00800000
H        4.87945513       5.30495073       6.52881453       1.00800000
H        5.07176933       5.80245211       4.83872169       1.00800000
H        7.22422713       4.96311827       6.03353656       1.00800000
7
Properties=species:S:1:pos:R:3:masses:R:1 pbc="F F F"
C        5.31471167       6.06913699       5.87271058      12.01100000
C        6.91031036       6.02328491       5.81961551      12.01100000
O        7.65064727       7.02793374       5.94403782      15.99900000
H        5.06002285       6.93583346       5.77071305       1.00800000
H        4.75147619       5.97385334       7.11442847       1.00800000
H        4.94656758       5.32650578       5.33753952       1.00800000
H        7.30855186       4.92994423       5.66028608       1.00800000
7
Properties=species:S:1:pos:R:3:masses:R:1 pbc="F F F"
C        5.35162745       6.09976156       5.88556241      12.01100000
C        6.89528569       6.01028318       5.89301246      12.01100000
O        7.61195920       7.01752205       5.89758032      15.99900000
H        5.08201270       7.07390227       5.91107465       1.00800000
H        5.07943345       5.63375948       6.74246068       1.00800000
H        5.03796773       5.50934251       5.09516604       1.00800000
H        7.22041014       4.90440104       5.84392597       1.00800000
7
Properties=species:S:1:pos:R:3:masses:R:1 pbc="F F F"
C        5.39730429       6.12379207       5.90034994      12.01100000
C        6.85661944       6.02478763       5.87229674      12.01100000
O        7.60332654       6.99928916       5.89506684      15.99900000
H        5.12597615       7.07167361       5.95916888       1.00800000
H        5.04232935       5.43025889       6.70322162       1.00800000
H        5.05491866       5.43418229       5.00131816       1.00800000
H        7.25008291       5.01551290       6.03945387       1.00800000
7
Properties=species:S:1:pos:R:3:masses:R:1 pbc="F F F"
C        5.41185158       6.12316897       5.87515378      12.01100000
C        6.88802192       5.97140063       5.89234124      12.01100000
O        7.57026442       7.01129326       5.89456663      15.99900000
H        4.95498479       7.20678858       5.90198523       1.00800000
H        5.23421859       5.53060549       6.76634051       1.00800000
H        5.07632812       5.65955138       5.13390709       1.00800000
H        7.18501237       5.00771894       5.97024997       1.00800000
7
Properties=species:S:1:pos:R:3:masses:R:1 pbc="F F F"
C        5.41584129       6.09805142       5.89357726      12.01100000
C        6.91475736       6.03977656       5.88013400      12.01100000
O        7.55043418       6.97694391       5.90591464      15.99900000
H        5.20323147       7.10599026       5.75229296       1.00800000
H        4.95388223       5.68071232       6.89021372       1.00800000
H        4.95953261       5.61044604       5.08663582       1.00800000
H        7.28253640       5.03725823       5.78915362       1.00800000
7
Properties=species:S:1:pos:R:3:masses:R:1 pbc="F F F"
C        5.33695486       6.09375400       5.86360332      12.01100000
C        6.92804057       6.02198929       5.92968752      12.01100000
O        7.60829096       7.01276538       5.86604714      15.99900000
H        5.01457850       7.08045291       6.17658931       1.00800000
H        4.88383188       5.48708074       6.75181516       1.00800000
H        4.95881561       5.76434005       4.94091993       1.00800000
H        7.40535698       4.79712711       6.04844877       1.00800000
7
Properties=species:S:1:pos:R:3:masses:R:1 pbc="F F F"
C        5.37739438       6.07035354       5.91669163      12.01100000
C        6.85772401       6.07327392       5.85605369      12.01100000
O        7.60141416       6.97015465       5.90340648      15.99900000
H        5.13169354       7.26380357       5.87867313       1.00800000
H        4.97676409       5.64828423       6.77185696       1.00800000
H        5.19690963       5.49824062       4.98153738       1.00800000
H        7.42237289       5.06272800       5.93754996       1.00800000
7
Properties=species:S:1:pos:R:3:masses:R:1 pbc="F F F"
C        5.38611767       6.12138330       5.87377752      12.01100000
C        6.91413228       5.99243148       5.91072037      12.01100000
O        7.59434317       7.01794114       5.89161382      15.99900000
H        4.98970894       7.03551525       6.00861760       1.00800000
H        5.01277628       5.63436857       6.82586673       1.00800000
H        4.89764607       5.45501041       4.95402339       1.00800000
H        7.16375161       4.94493879       5.82824294       1.00800000
7
Properties=species:S:1:pos:R:3:masses:R:1 pbc="F F F"
C        5.42073936       6.06565436       5.88666976      12.01100000
C        6.82952407       6.05385787       5.90240309      12.01100000
O        7.58989474       6.97888821       5.87401861      15.99900000
H        5.15792612       7.13183044       6.10888405       1.00800000
H        5.11455470       5.57021864       6.78144967       1.00800000
H        5.15367137       5.82606578       4.81176749       1.00800000
H        7.30396075       5.09367714       6.13940636       1.00800000
7
Properties=species:S:1:pos:R:3:masses:R:1 pbc="F F F"
C        5.37728315       6.09133847       5.92085261      12.01100000
C        6.88121540       6.02922676       5.89319127      12.01100000
O        7.62595706       7.00480655       5.88853013      15.99900000
H        4.86838002       7.12046088       5.80509051       1.00800000
H        4.90827224       5.51347528       6.63221365       1.00800000
H        5.04106208       5.57587753       5.00532150       1.00800000
H        7.24188984       4.98805034       5.87101039       1.00800000
7
Properties=species:S:1:pos:R:3:masses:R:1 pbc="F F F"
C        5.43024066       6.10906453       5.91187715      12.01100000
C        6.83972491       5.97849210       5.86557707      12.01100000
O        7.60641194       7.03322907       5.91718275      15.99900000
H        5.10356461       7.06706827       5.59926178       1.00800000
H        5.10603341       5.61508446       6.77853120       1.00800000
H        4.82301698       5.49741550       5.11240750       1.00800000
H        7.20056903       4.96049665       5.80465028       1.00800000
7
Properties=species:S:1:pos:R:3:masses:R:1 pbc="F F F"
C        5.38041101       6.10565434       5.92367419      12.01100000
C        6.91304383       5.96085208       5.91530002      12.01100000
O        7.57398566       7.03114532       5.86928871      15.99900000
H        5.24060087       7.13417381       5.88198562       1.00800000
H        4.83675068       5.50599485       6.66931475       1.00800000
H        5.10096056       5.81836064       4.82555430       1.00800000
H        7.28965584       4.96543269       5.94511968       1.00800000
7
Properties=species:S:1:pos:R:3:masses:R:1 pbc="F F F"
C        5.40576256       6.09128428       5.85153414      12.01100000
C        6.90300970       5.99337661       5.88332000      12.01100000
O        7.57891224       7.01811722       5.89875141      15.99900000
H        5.22388813       7.18657400       6.16034424       1.00800000
H        4.98228934       5.69343730       6.86008942       1.00800000
H        4.81265047       5.51651806       5.04678138       1.00800000
H        7.18842436       5.01789958       6.02778819       1.00800000
7
Properties=species:S:1:pos:R:3:masses:R:1 pbc="F F F"
C        5.35828591       6.06463548       5.90255259      12.01100000
C        6.85675762       6.04394353       5.84577268      12.01100000
O        7.65530895       7.02118703       5.91093266      15.99900000
H        5.06253894       7.03916986       5.85034960       1.00800000
H        5.00859659       5.57744846       6.77297844       1.00800000
H        4.90207744       5.52448797       5.06252750       1.00800000
H        7.13831248       4.93959276       6.05529097       1.00800000
7
Properties=species:S:1:pos:R:3:masses:R:1 pbc="F F F"
C        5.34939086       6.08722980       5.89211483      12.01100000
C        6.87193684       6.02899706       5.93912405      12.01100000
O        7.61935753       6.99011109       5.86767574      15.99900000
H        4.90114136       7.18683087       5.96027034       1.00800000
H        5.09223473       5.48795900       6.66722073       1.00800000
H        5.13703297       5.74292126       4.92524052       1.00800000
H        7.47685521       5.06509061       5.88701286       1.00800000
7
Properties=species:S:1:pos:R:3:masses:R:1 pbc="F F F"
C        5.32326180       6.06441676       5.88642475      12.01100000
C        6.88477370       6.00554237       5.94005264      12.01100000
O        7.63946918       7.02542954       5.87095043      15.99900000
H        5.08456919       7.08029640       5.94325104       1.00800000
H        5.10742159       5.55858158       6.74433984       1.00800000
H        5.04147254       5.78529241       4.88401452       1.00800000
H        7.21297568       5.04937028       5.87290123       1.00800000
7
Properties=species:S:1:pos:R:3:masses:R:1 pbc="F F F"
C        5.34774691       6.09498699       5.88407698      12.01100000
C        6.87844017       6.04737572       5.89602436      12.01100000
O        7.62991839       6.99355840       5.90733998      15.99900000
H        4.91923244       7.02970716       5.80145296       1.00800000
H        5.13987972       5.70206950       6.88671134       1.00800000
H        4.95889577       5.41884962       5.03390151       1.00800000
H        7.36373201       4.96603695       5.69746488       1.00800000
7
Properties=species:S:1:pos:R:3:masses:R:1 pbc="F F F"
C        5.35085352       6.08743567       5.87811162      12.01100000
C        6.90255741       6.05439247       5.87115298      12.01100000
O        7.61765502       6.98786814       5.90260486      15.99900000
H        4.98258703       7.10587584       5.88750591       1.00800000
H        5.02392784       5.50850696       6.92290923       1.00800000
H        4.99439110       5.56991168       5.07448618       1.00800000
H        7.25108965       5.02905359       5.97722962       1.00800000
7
Properties=species:S:1:pos:R:3:masses:R:1 pbc="F F F"
C        5.39190036       6.07099988       5.87723785      12.01100000
C        6.84963456       6.06377669       5.90124612      12.01100000
O        7.62472556       6.99886968       5.89132807      15.99900000
H        5.10215277       7.14763423       5.95386760       1.00800000
H        5.10474053       5.50346443       6.80748560       1.00800000
H        4.90473970       5.54283276       4.97918814       1.00800000
H        7.16964815       4.92883145       5.95240736       1.00800000
7
Properties=species:S:1:pos:R:3:masses:R:1 pbc="F F F"
C        5.36211186       6.09722480       5.89756044      12.01100000
C        6.87781526       6.01697015       5.86026982      12.01100000
O        7.62267991       7.01673050       5.90838186      15.99900000
H        5.06768015       7.02830470       5.91503443       1.00800000
H        4.84814427       5.71965905       6.83831631       1.00800000
H        5.11048204       5.41580731       5.08680929       1.00800000
H        7.30660561       4.92074483       5.82821268       1.00800000
7
Properties=species:S:1:pos:R:3:masses:R:1 pbc="F F F"
C        5.36556834       6.10422981       5.89289410      12.01100000
C        6.86929485       6.00681734       5.91162834      12.01100000
O        7.60376799       7.00443285       5.88341126      15.99900000
H        5.06517983       7.31112576       5.89274609       1.00800000
H        5.09728969       5.43954155       6.70202347       1.00800000
H        5.01190922       5.59533906       4.99291699       1.00800000
H        7.51903550       4.97120071       5.92065011       1.00800000
7
Properties=species:S:1:pos:R:3:masses:R:1 pbc="F F F"
C        5.36965853       6.06851069       5.89919181      12.01100000
C        6.86798551       5.98887567       5.86753474      12.01100000
O        7.60347803       7.02292010       5.89221187      15.99900000
H        5.09684272       7.17038947       5.94155354       1.00800000
H        4.96560894       5.69674496       6.83648956       1.00800000
H        5.16969037       5.86013212       4.97366969       1.00800000
H        7.43274455       4.93591667       6.06730220       1.00800000
7
Properties=species:S:1:pos:R:3:masses:R:1 pbc="F F F"
C        5.38340934       6.08377723       5.88078097      12.01100000
C        6.84019276       6.01356248       5.92022453      12.01100000
O        7.64395274       7.01745687       5.85937648      15.99900000
H        5.03935526       7.05156310       6.10608655       1.00800000
H        4.90308846       5.23053628       6.64295989       1.00800000
H        4.90855424       5.87449309       4.92801169       1.00800000
H        7.33879071       5.11723372       6.25467075       1.00800000
7
Properties=species:S:1:pos:R:3:masses:R:1 pbc="F F F"
C        5.35254501       6.10567981       5.90971413      12.01100000
C        6.90140268       6.03613905       5.94364469      12.01100000
O        7.61257654       6.98892508       5.87685846      15.99900000
H        4.95337615       7.02481857       5.75674920       1.00800000
H        4.96870863       5.52404003       6.74307373       1.00800000
H        5.00809275       5.59787555       4.88121546       1.00800000
H        7.39602800       5.04994720       5.64938388       1.00800000
7
Properties=species:S:1:pos:R:3:masses:R:1 pbc="F F F"
C        5.33896432       6.09535918       5.88960139      12.01100000
C        6.89278968       6.06397513       5.88707245      12.01100000
O        7.61665190       6.97350795       5.89119793      15.99900000
H        5.00853448       7.06141088       5.99420353       1.00800000
H        5.07817800       5.53512874       6.77521056       1.00800000
H        5.01373750       5.54625387       4.93184185       1.00800000
H        7.42552262       5.08987979       6.01532388       1.00800000
7
Properties=species:S:1:pos:R:3:masses:R:1 pbc="F F F"
C        5.40701740       6.10023888       5.92274179      12.01100000
C        6.84619323       6.02923531       5.89916811      12.01100000
O        7.58698184       6.98832065       5.88608565      15.99900000
H        5.22176536       7.07768039       5.77017786       1.00800000
H        5.05100454       5.51663442       6.67984380       1.00800000
H        5.00670661       5.68678205       4.88733435       1.00800000
H        7.46174946       5.07227524       5.92134743       1.00800000
7
Properties=species:S:1:pos:R:3:masses:R:1 pbc="F F F"
C        5.39433777       6.10157834       5.90431361      12.01100000
C        6.87455049       5.96697702       5.87739939      12.01100000
O        7.59883446       7.01874541       5.90102666      15.99900000
H        4.90413706       7.13183609       5.78815749       1.00800000
H        5.00968472       5.70396948       6.78128261       1.00800000
H        5.05079790       5.68746087       5.06315412       1.00800000
H        7.40167256       5.07308979       5.86793698       1.00800000
7
Properties=species:S:1:pos:R:3:masses:R:1 pbc="F F F"
C        5.36789850       6.12244631       5.91516009      12.01100000
C        6.87352031       5.97445029       5.86389908      12.01100000
O        7.61180911       7.01921280       5.90296649      15.99900000
H        4.91221098       7.17764131       5.80459956       1.00800000
H        5.02608231       5.56397476       6.84132244       1.00800000
H        5.22230708       5.48409545       4.97224023       1.00800000
H        7.32707731       5.02551941       5.88320514       1.00800000
7
Properties=species:S:1:pos:R:3:masses:R:1 pbc="F F F"
C        5.36707844       6.09215228       5.87874151      12.01100000
C        6.84945197       6.01396185       5.88768213      12.01100000
O        7.62100364       7.00885726       5.88947013      15.99900000
H        5.05160031       7.14644559       6.05438091       1.00800000
H        5.18662142       5.54046044       6.76569562       1.00800000
H        5.18204372       5.57686388       5.00802617       1.00800000
H        7.21803655       5.04199733       6.03804063       1.00800000
7
Properties=species:S:1:pos:R:3:masses:R:1 pbc="F F F"
C        5.34790943       6.08126253       5.89136028      12.01100000
C        6.89958531       6.03925209       5.84719428      12.01100000
O        7.60729404       6.99155445       5.91271762      15.99900000
H        4.99015955       7.21371305       5.82218381       1.00800000
H        5.25694544       5.56940669       6.82584263       1.00800000
H        5.02784400       5.60669173       5.10211121       1.00800000
H        7.21198851       5.01899030       6.07909782       1.00800000
7
Properties=species:S:1:pos:R:3:masses:R:1 pbc="F F F"
C        5.43272862       6.11736164       5.89118088      12.01100000
C        6.83924506       6.02236164       5.91110743      12.01100000
O        7.58582143       6.99349996       5.89321346      15.99900000
H        4.99637298       7.13117455       5.87437830       1.00800000
H        5.21733622       5.60368308       6.71532079       1.00800000
H        5.09205700       5.45681690       5.02166307       1.00800000
H        7.23030348       4.95737338       5.76801240       1.00800000
7
Properties=species:S:1:pos:R:3:masses:R:1 pbc="F F F"
C        5.35895854       6.08992322       5.87412505      12.01100000
C        6.82886976       6.01921316       5.96280761      12.01100000
O        7.64555985       7.01199252       5.85023933      15.99900000
H        5.03630546       7.16992597       6.17681349       1.00800000
H        5.00224497       5.32468230       6.62239198       1.00800000
H        5.04276295       5.70065942       4.84645999       1.00800000
H        7.50923461       5.02472352       6.00298998       1.00800000
7
Properties=species:S:1:pos:R:3:masses:R:1 pbc="F F F"
C        5.39853462       6.10255508       5.91406681      12.01100000
C        6.91116039       6.02039783       5.92734534      12.01100000
O        7.57830321       6.99746362       5.86273078      15.99900000
H        5.02818168       7.16942543       6.01138098       1.00800000
H        4.78697598       5.46554790       6.64301071       1.00800000
H        5.07495787       5.71604029       4.78963670       1.00800000
H        7.31581195       4.93494922       5.95298373       1.00800000
7
Properties=species:S:1:pos:R:3:masses:R:1 pbc="F F F"
C        5.36619846       6.07795822       5.87366007      12.01100000
C        6.85125042       6.05063020       5.90593233      12.01100000
O        7.63768254       6.99651396       5.87814256      15.99900000
H        5.08675524       6.94517554       6.09879413       1.00800000
H        4.89993338       5.51473961       6.68251479       1.00800000
H        5.02860776       5.67724809       5.08469430       1.00800000
H        7.34733496       5.09672283       6.02301886       1.00800000
7
Properties=species:S:1:pos:R:3:masses:R:1 pbc="F F F"
C        5.35857418       6.11434014       5.89778319      12.01100000
C        6.92525879       5.97120371       5.89742092      12.01100000
O        7.58015540       7.01829462       5.87445363      15.99900000
H        5.16614316       7.15287917       6.06445093       1.00800000
H        4.98222895       5.45431550       6.69904256       1.00800000
H        4.96147187       5.75728086       4.81637690       1.00800000
H        7.37484472       5.03660616       6.18167577       1.00800000
7
Properties=species:S:1:pos:R:3:masses:R:1 pbc="F F F"
C        5.41024427       6.15425549       5.93286352      12.01100000
C        6.89024938       5.95302158       5.84673695      12.01100000
O        7.53340049       7.01112889       5.90767886      15.99900000
H        5.26943377       7.17112789       5.76133136       1.00800000
H        5.11598249       5.62577339       6.70057321       1.00800000
H        5.25615057       5.52651615       5.00601529       1.00800000
H        7.38669495       4.93243497       5.95219953       1.00800000
7
Properties=species:S:1:pos:R:3:masses:R:1 pbc="F F F"
C        5.35911838       6.08528268       5.87967720      12.01100000
C        6.89139654       6.00345569       5.94420556      12.01100000
O        7.61207389       7.02088127       5.86939805      15.99900000
H        5.07339232       7.19536105       6.03775823       1.00800000
H        4.90701520       5.57326756       6.66520811       1.00800000
H        5.06700153       5.63740217       5.01145984       1.00800000
H        7.32767739       4.91593734       5.78563823       1.00800000
7
Properties=species:S:1:pos:R:3:masses:R:1 pbc="F F F"
C        5.40715257       6.08737084       5.88961347      12.01100000
C        6.89275443       5.99795449       5.85716196      12.01100000
O        7.56498224       6.99803786       5.90809655      15.99900000
H        5.18519489       7.20831514       5.94852107       1.00800000
H        4.87751504       5.81949817       6.92076165       1.00800000
H        4.89191593       5.63330850       4.96234869       1.00800000
H        7.57935963       5.06408181       5.97299135       1.00800000
7
Properties=species:S:1:pos:R:3:masses:R:1 pbc="F F F"
C        5.40053027       6.11340816       5.90273537      12.01100000
C        6.89772710       6.00612795       5.84492898      12.01100000
O        7.56354274       6.99695360       5.91682333      15.99900000
H        5.10654616       7.07134248       5.75511540       1.00800000
H        5.09754041       5.71290273       6.92104117       1.00800000
H        4.99129660       5.61915112       5.02007924       1.00800000
H        7.38110650       4.93137263       5.95928216       1.00800000
7
Properties=species:S:1:pos:R:3:masses:R:1 pbc="F F F"
C        5.41764250       6.06472869       5.87201448      12.01100000
C        6.83307290       6.01434246       5.92948322      12.01100000
O        7.61002494       7.02639251       5.86637446      15.99900000
H        5.36837421       7.08886267       6.13824690       1.00800000
H        4.83602558       5.51479087       6.72127883       1.00800000
H        4.94397637       5.77235394       4.93916967       1.00800000
H        7.25684408       4.97368406       6.01609604       1.00800000
7
Properties=species:S:1:pos:R:3:masses:R:1 pbc="F F F"
C        5.44114206       6.11054505       5.90145379      12.01100000
C        6.90500049       5.98873958       5.86709894      12.01100000
O        7.53163365       7.00666756       5.90961525      15.99900000
H        5.26446968       7.29758541       5.74004750       1.00800000
H        5.02303519       5.66063087       6.83276561       1.00800000
H        4.97644037       5.58323766       5.09451810       1.00800000
H        7.24842135       4.88045030       5.85369702       1.00800000
7
Properties=species:S:1:pos:R:3:masses:R:1 pbc="F F F"
C        5.40523093       6.10998956       5.91094035      12.01100000
C        6.85285298       5.98996461       5.82954113      12.01100000
O        7.60351901       7.02351778       5.93733732      15.99900000
H        5.17690446       7.10869364       5.54353375       1.00800000
H        5.02408614       5.70820238       7.01908516       1.00800000
H        5.01122883       5.32606225       5.16022766       1.00800000
H        7.20846318       5.00351665       5.69266689       1.00800000
7
Properties=species:S:1:pos:R:3:masses:R:1 pbc="F F F"
C        5.37736549       6.10490144       5.87422216      12.01100000
C        6.90601923       5.98653920       5.90023836      12.01100000
O        7.63145257       7.03793971       5.91396322      15.99900000
H        4.89425489       7.20029755       5.78772003       1.00800000
H        5.04000325       5.65014858       6.72477223       1.00800000
H        4.56521035       5.24723522       5.20027971       1.00800000
H        7.17636822       4.92133589       5.66885247       1.00800000
7
Properties=species:S:1:pos:R:3:masses:R:1 pbc="F F F"
C        5.36856782       6.09725136       5.87097064      12.01100000
C        6.88655559       6.02121055       5.87523436      12.01100000
O        7.60600643       6.99602279       5.90985151      15.99900000
H        5.10490652       7.15716614       5.92971230       1.00800000
H        5.16054783       5.62983926       6.86700623       1.00800000
H        4.87896177       5.41666155       5.07099394       1.00800000
H        7.27205788       5.15867566       5.91585506       1.00800000
7
Properties=species:S:1:pos:R:3:masses:R:1 pbc="F F F"
C        5.36243866       6.08441333       5.87135463      12.01100000
C        6.90021330       5.98483197       5.91834628      12.01100000
O        7.59839015       7.02449041       5.87468436      15.99900000
H        5.15029085       7.11907425       6.13656821       1.00800000
H        4.99741229       5.63328500       6.72905896       1.00800000
H        4.90079682       5.77834505       4.90401720       1.00800000
H        7.39915177       4.96625082       6.05381297       1.00800000
7
Properties=species:S:1:pos:R:3:masses:R:1 pbc="F F F"
C        5.39824596       6.01808268       5.87941640      12.01100000
C        6.85036183       6.04129887       5.86375813      12.01100000
O        7.64299986       7.02996872       5.91178296      15.99900000
H        5.14351114       7.22532583       5.84247505       1.00800000
H        4.86885855       5.73918334       6.96186035       1.00800000
H        4.83626219       5.62005057       5.10127314       1.00800000
H        7.05832474       4.94298226       5.88341756       1.00800000
7
Properties=species:S:1:pos:R:3:masses:R:1 pbc="F F F"
C        5.40101481       6.09436651       5.87136680      12.01100000
C        6.84869374       6.05331022       5.88313564      12.01100000
O        7.62303336       6.98678282       5.91444734      15.99900000
H        4.80399609       7.00170813       5.83669448       1.00800000
H        5.02853506       5.79184185       6.96977224       1.00800000
H        5.25485342       5.34530562       5.24074774       1.00800000
H        7.12336733       5.02203608       5.56453788       1.00800000
7
Properties=species:S:1:pos:R:3:masses:R:1 pbc="F F F"
C        5.32776976       6.07584695       5.87470839      12.01100000
C        6.88646614       6.02403246       5.93098690      12.01100000
O        7.63818658       7.02102080       5.87947412      15.99900000
H        5.05932245       7.07489088       6.00782446       1.00800000
H        5.17502530       5.57768539       6.81800346       1.00800000
H        5.06456291       5.59228048       4.88479990       1.00800000
H        7.09400462       4.94214293       5.84622393       1.00800000
7
Properties=species:S:1:pos:R:3:masses:R:1 pbc="F F F"
C        5.36567070       6.07245681       5.88171923      12.01100000
C        6.88212805       5.98922202       5.82210669      12.01100000
O        7.59012941       7.01554263       5.93684835      15.99900000
H        5.17603592       7.11715720       5.79784025       1.00800000
H        5.27571076       5.99584568       6.94263840       1.00800000
H        5.02068381       5.57426370       5.20153784       1.00800000
H        7.28332248       5.04186569       5.91802684       1.00800000
7
Properties=species:S:1:pos:R:3:masses:R:1 pbc="F F F"
C        5.40524174       6.09576810       5.86887355      12.01100000
C        6.89415468       5.99658811       5.90661806      12.01100000
O        7.59104075       7.02235511       5.88453825      15.99900000
H        5.20081954       7.15241287       6.07267332       1.00800000
H        4.96784728       5.51861977       6.63317110       1.00800000
H        4.71889609       5.61444777       5.07565244       1.00800000
H        7.23890230       4.96998948       6.05487611       1.00800000
7
Properties=species:S:1:pos:R:3:masses:R:1 pbc="F F F"
C        5.41038377       6.10871108       5.89504402      12.01100000
C        6.87479989       5.99428987       5.89886086      12.01100000
O        7.59326051       7.01026801       5.87770439      15.99900000
H        4.77598338       7.15602852       6.06821003       1.00800000
H        5.00174804       5.58074056       6.69627722       1.00800000
H        5.22553755       5.69962022       4.93950411       1.00800000
H        7.25732467       4.88408378       6.02143805       1.00800000
7
Properties=species:S:1:pos:R:3:masses:R:1 pbc="F F F"
C        5.38926495       6.11079022       5.86647196      12.01100000
C        6.87788930       6.00118883       5.93358005      12.01100000
O        7.59230821       7.00736362       5.86569729      15.99900000
H        5.01995357       7.14693052       6.15209010       1.00800000
H        5.01606736       5.45318530       6.76530971       1.00800000
H        5.11646854       5.70858136       4.92330016       1.00800000
H        7.33804931       4.95089478       6.00206176       1.00800000
7
Properties=species:S:1:pos:R:3:masses:R:1 pbc="F F F"
C        5.34037154       6.09174444       5.87725238      12.01100000
C        6.90879488       6.00160019       5.81808076      12.01100000
O        7.63798480       7.02372907       5.93870030      15.99900000
H        5.00341165       6.97814394       5.83838281       1.00800000
H        5.02882399       5.80575007       7.04186366       1.00800000
H        4.80415741       5.32233794       5.13140263       1.00800000
H        7.14350480       5.11564418       5.92020300       1.00800000
7
Properties=species:S:1:pos:R:3:masses:R:1 pbc="F F F"
C        5.37029158       6.07803387       5.88035326      12.01100000
C        6.89718899       6.05294290       5.86311747      12.01100000
O        7.61203713       6.99093320       5.91261184      15.99900000
H        5.04401527       7.17278765       5.80080885       1.00800000
H        5.09092113       5.54878282       6.90342958       1.00800000
H        4.89587616       5.51383297       5.13241669       1.00800000
H        7.14269991       5.05859925       5.93568265       1.00800000
7
Properties=species:S:1:pos:R:3:masses:R:1 pbc="F F F"
C        5.38420185       6.06800540       5.88874096      12.01100000
C        6.86581610       6.04853899       5.92919457      12.01100000
O        7.61615643       6.99440745       5.86944245      15.99900000
H        5.05033766       7.09333086       6.06174262       1.00800000
H        4.82461173       5.59745610       6.70254981       1.00800000
H        5.09701809       5.69990549       4.93651115       1.00800000
H        7.34424593       5.02014183       5.86942101       1.00800000
7
Properties=species:S:1:pos:R:3:masses:R:1 pbc="F F F"
C        5.39858777       6.07389066       5.89589602      12.01100000
C        6.87032072       6.03312625       5.88749552      12.01100000
O        7.60281285       7.00480829       5.89241014      15.99900000
H        5.22085783       7.10859938       5.86308836       1.00800000
H        4.85361714       5.56358019       6.72928381       1.00800000
H        4.89028541       5.68093144       5.08323879       1.00800000
H        7.33814601       5.00616680       5.94168610       1.00800000
7
Properties=species:S:1:pos:R:3:masses:R:1 pbc="F F F"
C        5.35871394       6.10060744       5.89346714      12.01100000
C        6.87342607       6.03741770       5.89089795      12.01100000
O        7.60884285       6.98622693       5.89920697      15.99900000
H        5.07226935       7.20733535       5.84572991       1.00800000
H        5.09153403       5.55342725       6.89041691       1.00800000
H        4.99190036       5.45979416       4.91855180       1.00800000
H        7.48961371       5.06415321       5.84311567       1.00800000
7
Properties=species:S:1:pos:R:3:masses:R:1 pbc="F F F"
C        5.36098732       6.02870407       5.86460198      12.01100000
C        6.85908220       6.08429150       5.86895253      12.01100000
O        7.63611845       6.99753478       5.91869639      15.99900000
H        5.28044535       7.13544519       5.79588466       1.00800000
H        5.13452689       5.70613757       6.94528970       1.00800000
H        4.85385548       5.53322360       5.21928957       1.00800000
H        7.08740020       5.02867940       5.83345929       1.00800000
7
Properties=species:S:1:pos:R:3:masses:R:1 pbc="F F F"
C        5.36426207       6.06268015       5.87180527      12.01100000
C        6.84587685       6.00398696       5.89960992      12.01100000
O        7.62622128       7.02505205       5.89420562      15.99900000
H        5.17093491       7.26946396       5.86417164       1.00800000
H        5.17073076       5.54896403       6.94931602       1.00800000
H        4.92834865       5.71771734       4.97219136       1.00800000
H        7.36162858       4.98261388       5.94582549       1.00800000
7
Properties=species:S:1:pos:R:3:masses:R:1 pbc="F F F"
C        5.44733443       6.07544935       5.90790869      12.01100000
C        6.84126975       6.01448394       5.93064953      12.01100000
O        7.58832735       7.01815576       5.86694404      15.99900000
H        5.22446981       7.20142732       5.98828538       1.00800000
H        4.83704387       5.54073729       6.70614352       1.00800000
H        5.01962709       5.71180751       4.77184905       1.00800000
H        7.21699537       4.89702251       5.89786964       1.00800000
7
Properties=species:S:1:pos:R:3:masses:R:1 pbc="F F F"
C        5.38010958       6.06557339       5.89340849      12.01100000
C        6.87587475       6.02906993       5.88225910      12.01100000
O        7.61508265       7.00641447       5.88786618      15.99900000
H        5.11604224       7.15523013       6.01540545       1.00800000
H        4.80870115       5.60989705       6.77263604       1.00800000
H        5.13388362       5.63856945       5.02747142       1.00800000
H        7.20353743       5.07752669       5.96594279       1.00800000
7
Properties=species:S:1:pos:R:3:masses:R:1 pbc="F F F"
C        5.40349756       6.10212027       5.88728299      12.01100000
C        6.91032013       6.02440215       5.95293006      12.01100000
O        7.55047187       6.97792420       5.85605417      15.99900000
H        5.11612158       7.28206975       5.93842932       1.00800000
H        5.08910983       5.30695179       6.65064531       1.00800000
H        5.06207935       5.92185678       4.92840263       1.00800000
H        7.33122628       5.04267991       5.99979277       1.00800000
7
Properties=species:S:1:pos:R:3:masses:R:1 pbc="F F F"
C        5.37927750       6.10878915       5.88011085      12.01100000
C        6.87547851       6.02251629       5.89805052      12.01100000
O        7.59767147       6.99651136       5.90940196      15.99900000
H        5.05826768       7.04167091       5.72801036       1.00800000
H        5.18933277       5.68961306       6.95805200       1.00800000
H        5.06265477       5.45525368       5.09406223       1.00800000
H        7.24289186       5.01501329       5.62979438       1.00800000
7
Properties=species:S:1:pos:R:3:masses:R:1 pbc="F F F"
C        5.38027134       6.08302369       5.90722556      12.01100000
C        6.85763995       6.01648845       5.84017984      12.01100000
O        7.61996792       7.00986502       5.90941388      15.99900000
H        5.02807968       7.13618769       5.86413102       1.00800000
H        5.04369055       5.60977615       6.83702804       1.00800000
H        4.93371607       5.62022139       4.94634515       1.00800000
H        7.39448604       5.00224997       6.12870578       1.00800000
7
Properties=species:S:1:pos:R:3:masses:R:1 pbc="F F F"
C        5.40590496       6.09325105       5.91159498      12.01100000
C        6.89486045       6.03148701       5.79929551      12.01100000
O        7.59714226       7.00975639       5.96568913      15.99900000
H        5.05080645       7.07341911       5.38246679       1.00800000
H        5.07460914       5.92488555       6.97642650       1.00800000
H        4.79857297       5.20793147       5.38041795       1.00800000
H        7.08932497       4.86334671       5.57879509       1.00800000
7
Properties=species:S:1:pos:R:3:masses:R:1 pbc="F F F"
C        5.37686568       6.11391921       5.89049654      12.01100000
C        6.88219159       6.02480402       5.96366226      12.01100000
O        7.57929094       7.00083755       5.84844508      15.99900000
H        5.18060885       7.21020739       6.17469059       1.00800000
H        4.96496526       5.41092827       6.76294594       1.00800000
H        5.48505791       5.59064083       4.72239842       1.00800000
H        7.16300420       4.83272549       5.81183705       1.00800000
7
Properties=species:S:1:pos:R:3:masses:R:1 pbc="F F F"
C        5.42030873       6.11326919       5.89162672      12.01100000
C        6.84767821       6.03242875       5.95170443      12.01100000
O        7.60833976       6.99547697       5.86498810      15.99900000
H        4.91785994       7.05934363       5.94332151       1.00800000
H        4.98812570       5.39110473       6.73274438       1.00800000
H        5.13012116       5.60019505       4.88480066       1.00800000
H        7.19006025       4.99583233       5.77745215       1.00800000
7
Properties=species:S:1:pos:R:3:masses:R:1 pbc="F F F"
C        5.31351653       6.04203869       5.90706920      12.01100000
C        6.85290457       6.06971898       5.90699628      12.01100000
O        7.68810436       7.01640641       5.86110000      15.99900000
H        5.01885719       7.11578760       6.11249994       1.00800000
H        4.63523914       5.34772029       6.67332775       1.00800000
H        5.34594897       5.68469193       4.93168986       1.00800000
H        7.17032760       4.97049999       6.03124082       1.00800000
7
Properties=species:S:1:pos:R:3:masses:R:1 pbc="F F F"
C        5.39265205       6.07063484       5.86893989      12.01100000
C        6.83688497       6.01429516       5.87034078      12.01100000
O        7.61325781       7.01298457       5.92203716      15.99900000
H        5.28789653       7.18365460       5.81830172       1.00800000
H        5.12408301       5.80169208       6.92819913       1.00800000
H        4.89176149       5.39816808       5.19417863       1.00800000
H        7.30251850       5.10916974       5.73198611       1.00800000
7
Properties=species:S:1:pos:R:3:masses:R:1 pbc="F F F"
C        5.41181729       6.06902844       5.88691849      12.01100000
C        6.86079584       6.05354780       5.88956651      12.01100000
O        7.59497926       6.99738243       5.89790799      15.99900000
H        5.26145442       7.16104098       5.81881840       1.00800000
H        4.99508643       5.55758243       6.79231934       1.00800000
H        4.92461185       5.62479553       5.11889428       1.00800000
H        7.20194504       4.94832583       5.88229923       1.00800000
7
Properties=species:S:1:pos:R:3:masses:R:1 pbc="F F F"
C        5.31294916       6.08176226       5.89102177      12.01100000
C        6.87177175       6.00757457       5.89911146      12.01100000
O        7.65301344       7.02036269       5.89891649      15.99900000
H        5.14538212       7.22060050       5.81536371       1.00800000
H        5.06670824       5.52220565       6.85886668       1.00800000
H        5.03948638       5.39402003       5.01291462       1.00800000
H        7.25769685       5.18623327       5.74655261       1.00800000
7
Properties=species:S:1:pos:R:3:masses:R:1 pbc="F F F"
C        5.41730117       6.11375892       5.91052812      12.01100000
C        6.86968200       6.02097167       5.92004540      12.01100000
O        7.57136730       6.99722273       5.87947134      15.99900000
H        5.20945066       7.11422462       5.84421224       1.00800000
H        5.03103132       5.49833383       6.62724089       1.00800000
H        5.06917137       5.60511200       4.96038946       1.00800000
H        7.27698528       4.93177994       5.82861174       1.00800000
7
Properties=species:S:1:pos:R:3:masses:R:1 pbc="F F F"
C        5.41046110       6.07460340       5.89392580      12.01100000
C        6.82111167       5.99479987       5.95039147      12.01100000
O        7.61462569       7.02041893       5.85070972      15.99900000
H        4.98148253       7.02293215       6.12830081       1.00800000
H        4.96658528       5.59942398       6.59896458       1.00800000
H        5.21244187       5.98222028       4.82711588       1.00800000
H        7.39978520       4.95512191       5.99881052       1.00800000
7
Properties=species:S:1:pos:R:3:masses:R:1 pbc="F F F"
C        5.35785623       6.08764095       5.89939959      12.01100000
C        6.88620241       6.02046349       5.88482907      12.01100000
O        7.61260736       6.99875090       5.88795512      15.99900000
H        4.94669830       7.15125243       5.99199076       1.00800000
H        4.92330394       5.62755464       6.62648327       1.00800000
H        5.10545651       5.64828834       5.07729225       1.00800000
H        7.46809119       5.01536114       5.98226297       1.00800000
7
Properties=species:S:1:pos:R:3:masses:R:1 pbc="F F F"
C        5.36361177       6.08911538       5.89257898      12.01100000
C        6.89442840       6.06731513       5.95398553      12.01100000
O        7.60076582       6.96165115       5.85159401      15.99900000
H        4.85559927       7.13748514       6.07275155       1.00800000
H        4.96492115       5.40500598       6.65345216       1.00800000
H        5.19993172       5.82345517       4.83002231       1.00800000
H        7.44444925       5.08952004       5.95615295       1.00800000
7
Properties=species:S:1:pos:R:3:masses:R:1 pbc="F F F"
C        5.40273295       6.08797932       5.90129709      12.01100000
C        6.85785433       6.01933656       5.93591163      12.01100000
O        7.60415048       7.00478708       5.88111270      15.99900000
H        4.91864014       7.24707119       5.84145875       1.00800000
H        5.16094219       5.60971005       6.90740614       1.00800000
H        5.17307707       5.54642070       4.73346160       1.00800000
H        7.12817187       4.95284910       5.67301171       1.00800000
7
Properties=species:S:1:pos:R:3:masses:R:1 pbc="F F F"
C        5.40969610       6.09605550       5.86548380      12.01100000
C        6.90205730       5.98154798       5.87651087      12.01100000
O        7.57054258       7.02133757       5.90885207      15.99900000
H        5.15273174       7.18015165       5.97212194       1.00800000
H        5.13446286       5.76916926       6.84857876       1.00800000
H        4.92444671       5.52966021       5.12473923       1.00800000
H        7.09293197       4.96842784       5.90415845       1.00800000
7
Properties=species:S:1:pos:R:3:masses:R:1 pbc="F F F"
C        5.35934845       6.08232955       5.87688868      12.01100000
C        6.89050938       6.05418066       5.91858611      12.01100000
O        7.62221783       6.99614779       5.87710750      15.99900000
H        5.03922103       7.10217725       6.02205330       1.00800000
H        4.88183053       5.46459094       6.76391748       1.00800000
H        5.03274066       5.61312251       5.02469396       1.00800000
H        7.26812084       4.96541371       5.90553685       1.00800000
7
Properties=species:S:1:pos:R:3:masses:R:1 pbc="F F F"
C        5.34065577       6.07387584       5.89694857      12.01100000
C        6.90224754       6.03395609       5.89070835      12.01100000
O        7.60405750       7.00157019       5.89903443      15.99900000
H        5.17166302       7.14471406       5.81220517       1.00800000
H        5.06584780       5.68511779       6.90383026       1.00800000
H        5.01325164       5.61943403       4.92121767       1.00800000
H        7.34225790       4.95169076       5.82407440       1.00800000
7
Properties=species:S:1:pos:R:3:masses:R:1 pbc="F F F"
C        5.45014960       6.11252788       5.87402456      12.01100000
C        6.84965395       5.98368752       5.93656657      12.01100000
O        7.54336553       6.99418482       5.88213667      15.99900000
H        5.42927261       7.24935219       5.93682979       1.00800000
H        5.06169568       5.60091599       6.62955876       1.00800000
H        4.82304043       5.61129356       5.09402428       1.00800000
H        7.56430489       5.19504053       5.79583995       1.00800000
7
Properties=species:S:1:pos:R:3:masses:R:1 pbc="F F F"
C        5.43463685       6.08815733       5.88492763      12.01100000
C        6.88431612       5.96156486       5.88575393      12.01100000
O        7.55467914       7.02386944       5.91277523      15.99900000
H        5.37862266       7.18702075       5.74560168       1.00800000
H        4.89678005       5.87860657       6.86879970       1.00800000
H        4.64497034       5.63052638       5.10497098       1.00800000
H        7.55019438       5.04329055       5.72613269       1.00800000
7
Properties=species:S:1:pos:R:3:masses:R:1 pbc="F F F"
C        5.35326227       6.09889779       5.91044658      12.01100000
C        6.88211182       6.02436251       5.81683911      12.01100000
O        7.62030103       6.99680842       5.94106730      15.99900000
H        4.97768261       7.18771933       5.57163654       1.00800000
H        5.19812463       5.67561290       7.01065047       1.00800000
H        4.92228389       5.33145620       5.08192897       1.00800000
H        7.32682589       5.09790160       5.84932901       1.00800000
7
Properties=species:S:1:pos:R:3:masses:R:1 pbc="F F F"
C        5.35814393       6.08133057       5.92135355      12.01100000
C        6.91181523       6.01314218       5.84917114      12.01100000
O        7.61235828       7.01274964       5.92009418      15.99900000
H        4.98809692       7.22718485       5.66640655       1.00800000
H        4.89387475       5.74575399       6.71634855       1.00800000
H        5.02145858       5.42166691       5.21348400       1.00800000
H        7.23545253       4.98809370       5.73497133       1.00800000
7
Properties=species:S:1:pos:R:3:masses:R:1 pbc="F F F"
C        5.40452925       6.12221543       5.86887730      12.01100000
C        6.86254130       6.04736444       5.87433035      12.01100000
O        7.58260167       6.96912102       5.90889681      15.99900000
H        4.91770218       7.12621572       5.89801749       1.00800000
H        5.14934314       5.61395319       6.83930881       1.00800000
H        5.02754028       5.48216609       5.21094704       1.00800000
H        7.55100945       4.95788954       5.88616004       1.00800000
7
Properties=species:S:1:pos:R:3:masses:R:1 pbc="F F F"
C        5.45556053       6.11130036       5.92380909      12.01100000
C        6.85567195       6.02744667       5.91942949      12.01100000
O        7.57887777       6.99219818       5.86579893      15.99900000
H        4.89226128       7.09765427       6.05377776       1.00800000
H        4.84080371       5.56121043       6.72998734       1.00800000
H        5.36067425       5.58034930       4.67692660       1.00800000
H        7.08475554       4.94212966       5.86585878       1.00800000
7
Properties=species:S:1:pos:R:3:masses:R:1 pbc="F F F"
C        5.35357995       6.07472380       5.91438634      12.01100000
C        6.86440588       6.04441867       5.85257289      12.01100000
O        7.61896345       7.00789195       5.92940982      15.99900000
H        5.22623529       7.20701924       5.58807208       1.00800000
H        5.17736099       5.75718779       6.92369975       1.00800000
H        5.02416326       5.31111289       5.05743074       1.00800000
H        7.22558178       4.89052676       5.65663430       1.00800000
7
Properties=species:S:1:pos:R:3:masses:R:1 pbc="F F F"
C        5.36530731       6.08074516       5.88504025      12.01100000
C        6.88304498       6.00154653       5.89003154      12.01100000
O        7.60658293       7.02088180       5.89219216      15.99900000
H        5.05514991       7.29272482       5.98188478       1.00800000
H        5.09811875       5.61463346       6.72394014       1.00800000
H        5.02721061       5.61362077       5.03353705       1.00800000
H        7.30752636       4.87779513       5.98052793       1.00800000
7
Properties=species:S:1:pos:R:3:masses:R:1 pbc="F F F"
C        5.42139319       6.10370610       5.86665112      12.01100000
C        6.85257094       6.01917534       5.86756083      12.01100000
O        7.60294076       7.01299096       5.92021639      15.99900000
H        5.15384960       7.13966461       5.90213446       1.00800000
H        5.08602416       5.68743791       6.85945974       1.00800000
H        4.73137453       5.28612795       5.15955454       1.00800000
H        7.26938321       4.92713938       5.84081404       1.00800000
7
Properties=species:S:1:pos:R:3:masses:R:1 pbc="F F F"
C        5.37213472       6.06950856       5.92000347      12.01100000
C        6.85446515       6.03953263       5.89423473      12.01100000
O        7.64566119       7.00979667       5.89453924      15.99900000
H        4.90216606       7.13941113       5.75839665       1.00800000
H        4.89870165       5.61716859       6.67218829       1.00800000
H        4.98845653       5.54343021       5.01360481       1.00800000
H        7.33762943       4.95596785       5.77175393       1.00800000
7
Properties=species:S:1:pos:R:3:masses:R:1 pbc="F F F"
C        5.41394684       6.07859879       5.87194855      12.01100000
C        6.82824239       6.08625946       5.91798943      12.01100000
O        7.63400084       6.97353658       5.88297271      15.99900000
H        4.86680386       7.13550242       5.93368052       1.00800000
H        5.00450793       5.39196993       6.75828302       1.00800000
H        4.88298673       5.59611775       5.07573509       1.00800000
H        7.37196785       5.04281420       5.92138440       1.00800000
7
Properties=species:S:1:pos:R:3:masses:R:1 pbc="F F F"
C        5.36296731       6.11730179       5.90016885      12.01100000
C        6.93473974       6.00035766       5.88926441      12.01100000
O        7.59199057       7.00288366       5.91078911      15.99900000
H        4.88364261       7.26548068       5.69157237       1.00800000
H        5.06757889       5.63168680       6.82613538       1.00800000
H        4.94128687       5.35200283       5.08505450       1.00800000
H        7.23901352       5.01383576       5.65082831       1.00800000
7
Properties=species:S:1:pos:R:3:masses:R:1 pbc="F F F"
C        5.36565003       6.07716925       5.89196524      12.01100000
C        6.88899305       6.01084928       5.90138088      12.01100000
O        7.63760769       7.02370549       5.88486460      15.99900000
H        4.90478263       7.07340591       5.87867016       1.00800000
H        5.10961783       5.44020532       6.72596348       1.00800000
H        4.92524982       5.72681704       4.97970408       1.00800000
H        6.98097423       5.04528852       6.03410607       1.00800000
7
Properties=species:S:1:pos:R:3:masses:R:1 pbc="F F F"
C        5.31860487       6.08635966       5.90326740      12.01100000
C        6.91077586       6.05305135       5.92941317      12.01100000
O        7.64192913       7.00289604       5.86687230      15.99900000
H        4.90505006       7.14436230       5.86196540       1.00800000
H        4.85755919       5.27081150       6.66075020       1.00800000
H        5.22650793       5.67849511       5.05961915       1.00800000
H        7.16393795       4.90995755       5.85299007       1.00800000
7
Properties=species:S:1:pos:R:3:masses:R:1 pbc="F F F"
C        5.43442927       6.06834039       5.89680870      12.01100000
C        6.83439924       6.02212271       5.87781950      12.01100000
O        7.59906981       6.99644085       5.89943809      15.99900000
H        4.97920437       7.26688558       5.95307736       1.00800000
H        4.96747335       5.77461149       6.81357974       1.00800000
H        5.10219684       5.55659787       4.97584655       1.00800000
H        7.31439694       5.09124044       5.86766323       1.00800000
7
Properties=species:S:1:pos:R:3:masses:R:1 pbc="F F F"
C        5.38573380       6.10502453       5.91538316      12.01100000
C        6.88883376       6.00063360       5.88093132      12.01100000
O        7.59825810       7.01211340       5.89144139      15.99900000
H        5.10262543       7.12774888       5.88975852       1.00800000
H        4.82359833       5.57052099       6.72099417       1.00800000
H        5.06192754       5.54464235       4.96139993       1.00800000
H        7.31961917       5.01660602       5.90653421       1.00800000
7
Properties=species:S:1:pos:R:3:masses:R:1 pbc="F F F"
C        5.35993556       6.09424380       5.89393381      12.01100000
C        6.87428017       6.03401265       5.88688207      12.01100000
O        7.62217985       6.99811302       5.89559340      15.99900000
H        5.03741162       7.10352029       5.89884796       1.00800000
H        5.04210865       5.54059078       6.80118547       1.00800000
H        5.01791753       5.51419769       4.98104180       1.00800000
H        7.31146303       5.05414832       5.91638619       1.00800000
7
Properties=species:S:1:pos:R:3:masses:R:1 pbc="F F F"
C        5.33280444       6.08720108       5.88085791      12.01100000
C        6.90888973       5.97238045       5.93940623      12.01100000
O        7.62373004       7.03369361       5.87402429      15.99900000
H        4.96878933       7.20286278       5.92478685       1.00800000
H        5.00685957       5.54020555       6.81830148       1.00800000
H        4.85014635       5.76234140       4.85672624       1.00800000
H        7.46938624       4.96061614       5.86993822       1.00800000
7
Properties=species:S:1:pos:R:3:masses:R:1 pbc="F F F"
C        5.33970488       6.08592167       5.88900758      12.01100000
C        6.89460729       6.01217195       5.90087676      12.01100000
O        7.61712402       7.01050002       5.90006297      15.99900000
H        5.13396524       7.21299396       5.74058625       1.00800000
H        5.10024948       5.55309838       6.82754296       1.00800000
H        4.85847456       5.56423171       5.05406092       1.00800000
H        7.39530440       5.04493437       5.79627292       1.00800000
7
Properties=species:S:1:pos:R:3:masses:R:1 pbc="F F F"
C        5.39295870       6.09673954       5.90438579      12.01100000
C        6.89111850       6.05244732       5.83359410      12.01100000
O        7.59121212       6.99294491       5.92550818      15.99900000
H        5.06517211       7.03236978       5.67210622       1.00800000
H        5.11608739       5.64821605       7.01174119       1.00800000
H        5.00952461       5.50579474       5.03722767       1.00800000
H        7.11550601       4.85870872       5.91199630       1.00800000
7
Properties=species:S:1:pos:R:3:masses:R:1 pbc="F F F"
C        5.45643761       6.12909797       5.84223379      12.01100000
C        6.89001765       5.97436209       5.97357059      12.01100000
O        7.54686691       7.00817348       5.85060541      15.99900000
H        4.99996882       7.15869272       6.16037838       1.00800000
H        5.16357273       5.32096299       6.78078929       1.00800000
H        4.92393572       5.91551305       4.89078908       1.00800000
H        7.17937878       4.95308359       6.06264205       1.00800000
7
Properties=species:S:1:pos:R:3:masses:R:1 pbc="F F F"
C        5.36435818       6.05553462       5.89395712      12.01100000
C        6.84047695       6.01811326       5.87163589      12.01100000
O        7.66685859       7.02943391       5.89968573      15.99900000
H        5.02378139       7.20958941       5.94556022       1.00800000
H        4.94316046       5.55759385       6.59150703       1.00800000
H        4.77799736       5.51927398       5.13346515       1.00800000
H        7.30490643       5.07957340       6.04336977       1.00800000
7
Properties=species:S:1:pos:R:3:masses:R:1 pbc="F F F"
C        5.36163918       6.07341281       5.90430709      12.01100000
C        6.87257984       6.04511782       5.87074649      12.01100000
O        7.62125450       7.00143635       5.90336221      15.99900000
H        5.10582392       7.20412673       5.85642431       1.00800000
H        4.99693903       5.62218830       6.81063413       1.00800000
H        5.03134201       5.48074146       4.98438575       1.00800000
H        7.28944447       4.96854374       5.89137271       1.00800000
7
Properties=species:S:1:pos:R:3:masses:R:1 pbc="F F F"
C        5.41183992       6.10893698       5.90216877      12.01100000
C        6.83520648       6.02044488       5.93942420      12.01100000
O        7.62699556       7.01043874       5.85749553      15.99900000
H        4.98498177       7.04037482       5.96413425       1.00800000
H        4.82501038       5.23634522       6.68025110       1.00800000
H        5.13741965       5.71027541       4.88791815       1.00800000
H        7.23217181       5.01642180       5.94565283       1.00800000
7
Properties=species:S:1:pos:R:3:masses:R:1 pbc="F F F"
C        5.44289637       6.09977128       5.85727478      12.01100000
C        6.84627468       5.97843694       5.87764838      12.01100000
O        7.57926756       7.01632251       5.90296109      15.99900000
H        5.06589975       7.15594755       6.06481377       1.00800000
H        5.01671181       5.76914900       6.88738172       1.00800000
H        4.91173580       5.61229319       5.10170395       1.00800000
H        7.44082597       4.98241144       5.97346248       1.00800000
7
Properties=species:S:1:pos:R:3:masses:R:1 pbc="F F F"
C        5.45546485       6.10235239       5.89450444      12.01100000
C        6.83864606       6.01265882       5.87382173      12.01100000
O        7.57867876       6.99301891       5.91281539      15.99900000
H        5.03108569       7.11409027       5.76506822       1.00800000
H        5.22120086       5.71595349       6.86389638       1.00800000
H        4.85794773       5.52757497       4.97975452       1.00800000
H        7.27542314       5.09352279       5.86421344       1.00800000
7
Properties=species:S:1:pos:R:3:masses:R:1 pbc="F F F"
C        5.39441869       6.06645509       5.87491537      12.01100000
C        6.85867806       6.00076656       5.93815800      12.01100000
O        7.61484752       7.02213342       5.86003655      15.99900000
H        5.09591479       7.16795289       6.17359508       1.00800000
H        5.03938294       5.49746471       6.69954954       1.00800000
H        5.02460322       5.82693846       4.81846344       1.00800000
H        7.14039931       5.06612544       6.08584363       1.00800000
7
Properties=species:S:1:pos:R:3:masses:R:1 pbc="F F F"
C        5.34221214       6.10465064       5.90430362      12.01100000
C        6.88440926       6.01359781       5.76986797      12.01100000
O        7.61817441       7.00654720       5.96323066      15.99900000
H        5.07670783       7.07548863       5.56658178       1.00800000
H        5.15712174       5.81988998       7.08927177       1.00800000
H        4.95815252       5.27327331       5.24857581       1.00800000
H        7.37098355       5.02918448       5.89022859       1.00800000
7
Properties=species:S:1:pos:R:3:masses:R:1 pbc="F F F"
C        5.40962745       6.08621623       5.89262163      12.01100000
C        6.86017944       6.01126375       5.81076384      12.01100000
O        7.59814735       7.00991997       5.94440216      15.99900000
H        5.19494557       7.03251798       5.73812980       1.00800000
H        5.04497348       5.92921949       6.98578950       1.00800000
H        4.84590234       5.36815724       5.17087011       1.00800000
H        7.28043136       5.06188881       5.85061153       1.00800000
7
Properties=species:S:1:pos:R:3:masses:R:1 pbc="F F F"
C        5.41663026       6.08485473       5.89334849      12.01100000
C        6.86061244       6.02013161       5.86307706      12.01100000
O        7.61505460       7.00425545       5.91389964      15.99900000
H        4.79762346       6.93738097       5.86875536       1.00800000
H        4.95645652       5.91088524       6.81643462       1.00800000
H        4.93839901       5.55381994       5.09469682       1.00800000
H        7.31682032       4.99016234       5.81763995       1.00800000
7
Properties=species:S:1:pos:R:3:masses:R:1 pbc="F F F"
C        5.45167354       6.09968848       5.91445561      12.01100000
C        6.84522299       5.97553546       5.96448442      12.01100000
O        7.58677893       7.03152510       5.84133323      15.99900000
H        5.07088578       7.08444239       6.03500090       1.00800000
H        4.75194993       5.41567637       6.61102405       1.00800000
H        5.16454442       5.92710625       4.71495552       1.00800000
H        7.23652555       4.88684181       5.92848545       1.00800000
7
Properties=species:S:1:pos:R:3:masses:R:1 pbc="F F F"
C        5.37797138       6.11000284       5.89407621      12.01100000
C        6.89761233       6.00029082       5.90770613      12.01100000
O        7.61072960       7.00772459       5.88097833      15.99900000
H        4.85842051       7.09482544       5.97380532       1.00800000
H        4.92825813       5.51479277       6.60367809       1.00800000
H        4.88823717       5.64403659       5.02113828       1.00800000
H        7.42279364       5.02028600       5.98097951       1.00800000
7
Properties=species:S:1:pos:R:3:masses:R:1 pbc="F F F"
C        5.38645418       6.05951340       5.88245456      12.01100000
C        6.82224317       6.02797363       5.85028882      12.01100000
O        7.61985604       7.01498597       5.90767648      15.99900000
H        5.31372353       7.15839183       5.97715359       1.00800000
H        5.11452525       5.66348347       6.80325912       1.00800000
H        5.00386081       5.61834754       5.08939264       1.00800000
H        7.31774187       4.99022657       6.10869054       1.00800000
7
Properties=species:S:1:pos:R:3:masses:R:1 pbc="F F F"
C        5.36362689       6.09707917       5.90876851      12.01100000
C        6.86445503       6.01977056       5.90171673      12.01100000
O        7.63286628       7.01626847       5.87068342      15.99900000
H        4.92841860       6.97145370       6.07705539       1.00800000
H        4.85010824       5.51499536       6.72011159       1.00800000
H        5.19285237       5.70035920       4.79492009       1.00800000
H        7.34099898       4.87340602       6.04721617       1.00800000
7
Properties=species:S:1:pos:R:3:masses:R:1 pbc="F F F"
C        5.36311472       6.08788568       5.87272408      12.01100000
C        6.87348048       6.06863499       5.88431837      12.01100000
O        7.62823422       6.97253499       5.90253608      15.99900000
H        4.89984214       7.03346356       5.91776031       1.00800000
H        5.10074065       5.58334747       6.86272792       1.00800000
H        4.86390999       5.52608714       5.05094110       1.00800000
H        7.41995774       5.13874565       5.93911207       1.00800000
7
Properties=species:S:1:pos:R:3:masses:R:1 pbc="F F F"
C        5.37253030       6.08840769       5.87673988      12.01100000
C        6.88212326       6.02602330       5.94827531      12.01100000
O        7.61370812       7.00723153       5.85931337      15.99900000
H        4.98374924       7.08439331       6.09424702       1.00800000
H        4.92912594       5.45887151       6.76255064       1.00800000
H        4.96559054       5.80347312       4.81054327       1.00800000
H        7.42136724       4.88573305       5.97929300       1.00800000
7
Properties=species:S:1:pos:R:3:masses:R:1 pbc="F F F"
C        5.35098945       6.09912988       5.88069663      12.01100000
C        6.89587781       6.07183951       5.87607717      12.01100000
O        7.61067564       6.96965596       5.90546368      15.99900000
H        4.94349904       7.10997089       5.83346884       1.00800000
H        5.06377969       5.52943826       6.82716655       1.00800000
H        5.04380979       5.49543595       5.19634834       1.00800000
H        7.38965414       5.02032891       5.87029312       1.00800000
7
Properties=species:S:1:pos:R:3:masses:R:1 pbc="F F F"
C        5.42863767       6.11504690       5.90139327      12.01100000
C        6.83988495       5.98009083       5.85225377      12.01100000
O        7.58721066       7.03205559       5.90948938      15.99900000
H        5.24010688       7.11018974       5.85993249       1.00800000
H        5.15506832       5.58431959       6.80119300       1.00800000
H        4.98048690       5.51414261       4.99334680       1.00800000
H        7.17947936       4.85970694       6.04616717       1.00800000
7
Properties=species:S:1:pos:R:3:masses:R:1 pbc="F F F"
C        5.36891559       6.08378830       5.90607657      12.01100000
C        6.89284044       6.02742282       5.86361167      12.01100000
O        7.60676741       7.01065007       5.90195204      15.99900000
H        5.04276417       7.14874648       5.84473187       1.00800000
H        5.00044853       5.60648501       6.85287082       1.00800000
H        5.13225855       5.58836342       4.98552346       1.00800000
H        7.14989748       4.87298307       5.94600414       1.00800000
7
Properties=species:S:1:pos:R:3:masses:R:1 pbc="F F F"
C        5.37830485       6.10139151       5.90159007      12.01100000
C        6.88868164       6.00085833       5.85510261      12.01100000
O        7.61389667       7.01090148       5.91473527      15.99900000
H        4.86516811       7.21829470       5.80618857       1.00800000
H        4.94792253       5.67802990       6.83615542       1.00800000
H        5.11437446       5.38599759       5.14359285       1.00800000
H        7.22242289       5.03704237       5.79514849       1.00800000
7
Properties=species:S:1:pos:R:3:masses:R:1 pbc="F F F"
C        5.34200272       6.11080584       5.92063703      12.01100000
C        6.90601898       6.00768264       5.81743905      12.01100000
O        7.60123932       7.01038336       5.92130023      15.99900000
H        5.07523851       7.08476995       5.87987354       1.00800000
H        5.28431433       5.68508132       6.80242881       1.00800000
H        5.06804772       5.42030373       4.86760204       1.00800000
H        7.14916070       4.94393692       6.14880763       1.00800000
7
Properties=species:S:1:pos:R:3:masses:R:1 pbc="F F F"
C        5.37293649       6.07013552       5.89931683      12.01100000
C        6.85738143       6.04533532       5.90431035      12.01100000
O        7.61740099       7.00729001       5.88694166      15.99900000
H        5.20454833       7.16467896       5.81009689       1.00800000
H        5.01963105       5.48665777       6.77380998       1.00800000
H        5.11450069       5.65085815       5.03010433       1.00800000
H        7.19251718       4.91695863       5.84896092       1.00800000
7
Properties=species:S:1:pos:R:3:masses:R:1 pbc="F F F"
C        5.39084172       6.09982570       5.90518592      12.01100000
C        6.83166966       6.00589123       5.88369025      12.01100000
O        7.63937469       7.02470767       5.90961645      15.99900000
H        4.95206302       7.09556165       5.67434057       1.00800000
H        5.04331919       5.61118292       6.84639633       1.00800000
H        4.93759851       5.42838766       5.04930540       1.00800000
H        7.34246781       4.92378943       5.70880126       1.00800000
7
Properties=species:S:1:pos:R:3:masses:R:1 pbc="F F F"
C        5.39952852       6.09588568       5.90705411      12.01100000
C        6.90075857       5.99616854       5.88466573      12.01100000
O        7.58153207       7.01323919       5.90495402      15.99900000
H        5.05605608       7.21283075       5.73527027       1.00800000
H        5.01335580       5.70118001       6.74886372       1.00800000
H        4.95508394       5.54397146       5.07481573       1.00800000
H        7.24228161       4.94576910       5.76000943       1.00800000
7
Properties=species:S:1:pos:R:3:masses:R:1 pbc="F F F"
C        5.38850977       6.10161229       5.91175277      12.01100000
C        6.86516425       6.04528107       5.89622358      12.01100000
O        7.59972436       6.98355091       5.89108884      15.99900000
H        4.98304178       7.15668058       5.81448720       1.00800000
H        5.11022927       5.52814534       6.72339056       1.00800000
H        5.00459251       5.57593969       4.90341466       1.00800000
H        7.43559037       4.96075023       5.90402729       1.00800000
7
Properties=species:S:1:pos:R:3:masses:R:1 pbc="F F F"
C        5.38263180       6.07152645       5.90808323      12.01100000
C        6.89243347       6.00272326       5.94176526      12.01100000
O        7.60327648       7.01782965       5.86595456      15.99900000
H        5.19462212       7.13201757       5.81768409       1.00800000
H        4.83944178       5.46402649       6.67563116       1.00800000
H        4.91417311       5.86450239       4.89939894       1.00800000
H        7.27394943       5.08249628       5.85260647       1.00800000
7
Properties=species:S:1:pos:R:3:masses:R:1 pbc="F F F"
C        5.39536176       6.09027112       5.91009568      12.01100000
C        6.89096343       5.97486787       5.89800349      12.01100000
O        7.60236921       7.03582061       5.89247112      15.99900000
H        5.16543484       7.09300643       5.77027741       1.00800000
H        4.76141328       5.63620527       6.69755913       1.00800000
H        4.79123941       5.66945824       5.03933146       1.00800000
H        7.38432813       4.96738159       5.81475225       1.00800000
7
Properties=species:S:1:pos:R:3:masses:R:1 pbc="F F F"
C        5.39226501       6.07406193       5.90188420      12.01100000
C        6.84003837       5.99244483       5.93895005      12.01100000
O        7.62715919       7.03620123       5.87168449      15.99900000
H        5.13462664       7.05938197       5.93347628       1.00800000
H        4.89533451       5.64660396       6.63381007       1.00800000
H        4.97791674       5.71067949       4.91139744       1.00800000
H        7.34477825       4.92705036       5.78310092       1.00800000
7
Properties=species:S:1:pos:R:3:masses:R:1 pbc="F F F"
C        5.38035561       6.09752301       5.89888762      12.01100000
C        6.90385559       6.04568383       5.94329007      12.01100000
O        7.60120004       6.98114970       5.85655533      15.99900000
H        5.01727114       7.11256471       6.02452912       1.00800000
H        4.80675670       5.31922408       6.52061905       1.00800000
H        4.92962490       5.74676849       4.93871433       1.00800000
H        7.39250957       5.12499882       6.00204603       1.00800000
7
Properties=species:S:1:pos:R:3:masses:R:1 pbc="F F F"
C        5.32395129       6.06253121       5.87166636      12.01100000
C        6.86732065       6.04017420       5.93199135      12.01100000
O        7.66618099       7.00945852       5.86760977      15.99900000
H        5.00399210       7.13466174       6.10376067       1.00800000
H        4.95339400       5.39278243       6.58588849       1.00800000
H        4.95950137       5.66297914       5.07008103       1.00800000
H        7.30532904       5.14641594       6.00971601       1.00800000
7
Properties=species:S:1:pos:R:3:masses:R:1 pbc="F F F"
C        5.34453886       6.08357446       5.91156804      12.01100000
C        6.89155872       6.05565265       5.79784146      12.01100000
O        7.63554860       6.99510967       5.93775426      15.99900000
H        4.85551840       7.08638385       5.69016395       1.00800000
H        4.93416973       5.71323957       6.95456142       1.00800000
H        4.98343319       5.42678666       5.16929967       1.00800000
H        7.40116774       4.90298993       5.96511264       1.00800000
7
Properties=species:S:1:pos:R:3:masses:R:1 pbc="F F F"
C        5.33943697       6.08835115       5.89884874      12.01100000
C        6.89616205       6.01634487       5.84068639      12.01100000
O        7.61764981       7.00990253       5.93680768      15.99900000
H        5.17041991       7.21772414       5.63693402       1.00800000
H        5.16408040       5.75445903       6.99248569       1.00800000
H        4.75279403       5.28672156       5.03874082       1.00800000
H        7.37702049       5.04716371       5.76703318       1.00800000
7
Properties=species:S:1:pos:R:3:masses:R:1 pbc="F F F"
C        5.36595377       6.06758794       5.90301194      12.01100000
C        6.90558853       6.01038555       5.84305408      12.01100000
O        7.60132516       7.00934425       5.91626696      15.99900000
H        5.06873712       7.20266880       5.67593458       1.00800000
H        4.88807531       5.68124292       6.99159016       1.00800000
H        4.79552704       5.76760306       5.03198015       1.00800000
H        7.54279383       4.98183059       5.98389158       1.00800000
7
Properties=species:S:1:pos:R:3:masses:R:1 pbc="F F F"
C        5.38135889       6.09155220       5.87979585      12.01100000
C        6.87765395       6.01670166       5.90711419      12.01100000
O        7.61537979       7.01142035       5.89603116      15.99900000
H        5.01444790       7.21570294       5.86665096       1.00800000
H        5.00966413       5.57434737       6.80581708       1.00800000
H        4.89982575       5.47717672       5.07213261       1.00800000
H        7.29741750       4.97236356       5.77329729       1.00800000
7
Properties=species:S:1:pos:R:3:masses:R:1 pbc="F F F"
C        5.37298166       6.05655120       5.89696929      12.01100000
C        6.82834525       6.04043837       5.93109408      12.01100000
O        7.63845920       7.00317784       5.86264695      15.99900000
H        5.09230014       7.06357904       5.99895759       1.00800000
H        4.92264024       5.48437348       6.67447932       1.00800000
H        5.18356980       5.86346753       4.92100229       1.00800000
H        7.34389972       5.09321636       5.96296449       1.00800000
7
Properties=species:S:1:pos:R:3:masses:R:1 pbc="F F F"
C        5.36004142       6.05060357       5.87994858      12.01100000
C        6.85193734       6.04986042       5.88138546      12.01100000
O        7.65473012       7.00486611       5.90198383      15.99900000
H        4.89067233       7.14551066       5.92977378       1.00800000
H        5.02141715       5.68969251       6.76800636       1.00800000
H        4.93336095       5.57052461       5.12416203       1.00800000
H        7.31177941       5.03071193       5.90622928       1.00800000
7
Properties=species:S:1:pos:R:3:masses:R:1 pbc="F F F"
C        5.40778902       6.07640819       5.89289508      12.01100000
C        6.83807603       6.02711382       5.89131685      12.01100000
O        7.60440000       7.00495687       5.89902197      15.99900000
H        5.15636853       7.10562548       5.89183518       1.00800000
H        5.00131728       5.76090186       6.84354382       1.00800000
H        5.09169705       5.54392084       4.99713149       1.00800000
H        7.30291262       4.98811728       5.77006507       1.00800000
7
Properties=species:S:1:pos:R:3:masses:R:1 pbc="F F F"
C        5.41387640       6.09195625       5.88732259      12.01100000
C        6.83147772       6.01783228       5.91744077      12.01100000
O        7.63195651       7.02730484       5.87030788      15.99900000
H        5.02576460       7.01375367       6.00192523       1.00800000
H        4.94266075       5.35086898       6.76848915       1.00800000
H        5.07211435       5.72175273       4.91598468       1.00800000
H        7.08046767       4.88281489       6.02704861       1.00800000
7
Properties=species:S:1:pos:R:3:masses:R:1 pbc="F F F"
C        5.36536659       6.08826703       5.90368865      12.01100000
C        6.88792202       5.97706665       5.88668964      12.01100000
O        7.58887207       7.02402050       5.90145568      15.99900000
H        5.19135804       7.15239555       5.79321718       1.00800000
H        5.09566240       5.78305100       6.87226495       1.00800000
H        5.13146824       5.63241920       4.95211441       1.00800000
H        7.29180838       4.98315531       5.77287261       1.00800000
7
Properties=species:S:1:pos:R:3:masses:R:1 pbc="F F F"
C        5.36316670       6.07594379       5.88602506      12.01100000
C        6.88923167       6.05639875       5.88083232      12.01100000
O        7.59535379       6.99094435       5.90640753      15.99900000
H        5.16213439       7.06216358       5.81325647       1.00800000
H        5.07366873       5.74332735       6.89788021       1.00800000
H        5.07305266       5.60163027       5.09158111       1.00800000
H        7.30917058       4.87043324       5.78942371       1.00800000
7
Properties=species:S:1:pos:R:3:masses:R:1 pbc="F F F"
C        5.37281479       6.11882036       5.91909638      12.01100000
C        6.91686699       5.96355465       5.89003144      12.01100000
O        7.58975180       7.02662240       5.88495621      15.99900000
H        5.00217975       7.11882918       5.86020687       1.00800000
H        4.84521251       5.54885216       6.67831417       1.00800000
H        5.15575088       5.65590783       4.98967031       1.00800000
H        7.25954347       4.98307421       5.90074765       1.00800000
7
Properties=species:S:1:pos:R:3:masses:R:1 pbc="F F F"
C        5.37089998       6.08854666       5.91360895      12.01100000
C        6.87556306       6.01887428       5.84613605      12.01100000
O        7.59252010       7.00363500       5.92430989      15.99900000
H        5.29456950       7.10468751       5.74774747       1.00800000
H        4.99763377       5.88166641       6.85538867       1.00800000
H        5.07068825       5.37063716       5.06695680       1.00800000
H        7.37083592       5.01609217       5.72265106       1.00800000
7
Properties=species:S:1:pos:R:3:masses:R:1 pbc="F F F"
C        5.37900091       6.12292076       5.90935271      12.01100000
C        6.90348721       5.99100297       5.86123820      12.01100000
O        7.58926330       6.99406469       5.90414871      15.99900000
H        4.93028362       7.12078016       5.82483805       1.00800000
H        5.16455599       5.54429405       6.69694770       1.00800000
H        4.88948790       5.58310297       4.98358528       1.00800000
H        7.37182367       5.19931364       6.07813393       1.00800000
7
Properties=species:S:1:pos:R:3:masses:R:1 pbc="F F F"
C        5.39832050       6.10753700       5.87458635      12.01100000
C        6.89413326       5.98758458       5.88157818      12.01100000
O        7.59716747       7.01977591       5.90319656      15.99900000
H        4.90380751       7.11450391       5.86255483       1.00800000
H        5.07469074       5.60272568       6.76667992       1.00800000
H        4.91938823       5.61778008       5.22069103       1.00800000
H        7.21406320       4.92844224       5.92059436       1.00800000
7
Properties=species:S:1:pos:R:3:masses:R:1 pbc="F F F"
C        5.38596675       6.10324007       5.88327724      12.01100000
C        6.88983571       6.02281994       5.91163119      12.01100000
O        7.57904347       6.99971093       5.88190931      15.99900000
H        5.20167812       7.16705776       5.88615405       1.00800000
H        4.94528016       5.44991158       6.79371746       1.00800000
H        5.10672432       5.69265617       5.09348969       1.00800000
H        7.34434530       4.90364589       5.87337345       1.00800000
7
Properties=species:S:1:pos:R:3:masses:R:1 pbc="F F F"
C        5.36174542       6.09500320       5.86297515      12.01100000
C        6.91378078       5.98444907       5.89292477      12.01100000
O        7.61078996       7.03105305       5.91145089      15.99900000
H        5.07281318       7.24489939       5.74481477       1.00800000
H        5.15116543       5.54915902       6.90146369       1.00800000
H        4.74372819       5.48530742       5.21286894       1.00800000
H        7.12972759       4.99180341       5.78351546       1.00800000
7
Properties=species:S:1:pos:R:3:masses:R:1 pbc="F F F"
C        5.35263117       6.05727233       5.89398760      12.01100000
C        6.91049057       6.04228028       5.87157087      12.01100000
O        7.58543429       6.98532583       5.90598799      15.99900000
H        5.17274582       7.17657431       5.84505754       1.00800000
H        5.04121414       5.83041739       6.90758389       1.00800000
H        5.10621997       5.67970630       5.01624519       1.00800000
H        7.32751376       5.07074306       5.84538975       1.00800000
7
Properties=species:S:1:pos:R:3:masses:R:1 pbc="F F F"
C        5.38117513       6.04037348       5.86872139      12.01100000
C        6.87757403       6.05015367       5.91680389      12.01100000
O        7.62462893       7.01136469       5.88760196      15.99900000
H        5.16653932       7.16778381       5.98561371       1.00800000
H        4.97498854       5.65351691       6.84423424       1.00800000
H        4.86030991       5.63178520       4.98638015       1.00800000
H        7.07585971       4.99861898       5.85195971       1.00800000
7
Properties=species:S:1:pos:R:3:masses:R:1 pbc="F F F"
C        5.36417024       6.08192112       5.90426551      12.01100000
C        6.91937364       5.94378739       5.97720043      12.01100000
O        7.60854701       7.05457231       5.84298874      15.99900000
H        5.02350177       7.28131519       6.02463610       1.00800000
H        4.86530643       5.42199883       6.59757698       1.00800000
H        5.01177384       5.88347699       4.71413606       1.00800000
H        7.13692208       4.95147276       5.89674262       1.00800000
7
Properties=species:S:1:pos:R:3:masses:R:1 pbc="F F F"
C        5.35049705       6.08653149       5.88793858      12.01100000
C        6.93093289       6.00131367       5.90307566      12.01100000
O        7.60122181       7.01715797       5.89517842      15.99900000
H        5.05216253       7.27989564       5.83994369       1.00800000
H        5.01057249       5.58589688       6.70677578       1.00800000
H        4.66875719       5.60823347       5.03526153       1.00800000
H        7.44745890       4.91767626       5.90054516       1.00800000
7
Properties=species:S:1:pos:R:3:masses:R:1 pbc="F F F"
C        5.38725373       6.10266865       5.89410460      12.01100000
C        6.86914100       5.99822008       5.88730963      12.01100000
O        7.60031659       7.01360244       5.90249747      15.99900000
H        5.05481294       7.01299652       5.84577757       1.00800000
H        5.19877179       5.72232820       6.71323474       1.00800000
H        5.07463376       5.55105104       5.09499127       1.00800000
H        7.16341814       5.00634262       5.82674303       1.00800000
7
Properties=species:S:1:pos:R:3:masses:R:1 pbc="F F F"
C        5.34728418       6.10623672       5.87169339      12.01100000
C        6.90280874       6.01927796       5.90220085      12.01100000
O        7.61278586       7.00448122       5.87791626      15.99900000
H        5.06402830       7.15213125       5.99179735       1.00800000
H        4.91247006       5.28027837       6.82342837       1.00800000
H        5.06035453       5.70085465       5.08238654       1.00800000
H        7.33196163       5.01078591       6.06290112       1.00800000
7
Properties=species:S:1:pos:R:3:masses:R:1 pbc="F F F"
C        5.35192434       6.10744721       5.94146276      12.01100000
C        6.91549995       5.96940409       5.90435282      12.01100000
O        7.57331952       7.01398299       5.87412938      15.99900000
H        5.20267029       7.08983960       5.76337746       1.00800000
H        5.05852948       5.52230165       6.61252257       1.00800000
H        5.11787908       5.90435116       4.77806173       1.00800000
H        7.40963080       5.05659760       6.00965743       1.00800000
7
Properties=species:S:1:pos:R:3:masses:R:1 pbc="F F F"
C        5.39436085       6.12499862       5.90160325      12.01100000
C        6.85863953       5.97421896       5.89124658      12.01100000
O        7.61347556       7.03604369       5.87092571      15.99900000
H        5.05279607       7.15636189       6.08119659       1.00800000
H        4.78573199       5.29046775       6.65087245       1.00800000
H        5.14158124       5.64636048       4.95941010       1.00800000
H        7.34311573       4.86325147       6.15412101       1.00800000
7
Properties=species:S:1:pos:R:3:masses:R:1 pbc="F F F"
C        5.38946330       6.08966655       5.90393491      12.01100000
C        6.89070026       5.98923589       5.92867935      12.01100000
O        7.58523966       7.01082173       5.86594701      15.99900000
H        5.14255417       7.23151371       5.92233973       1.00800000
H        4.84416040       5.45898145       6.66757646       1.00800000
H        5.12800687       5.81790137       4.95462560       1.00800000
H        7.33299673       5.09043460       5.90625599       1.00800000
7
Properties=species:S:1:pos:R:3:masses:R:1 pbc="F F F"
C        5.38547479       6.13133036       5.89053893      12.01100000
C        6.91833341       5.96323508       5.89688033      12.01100000
O        7.57358384       7.01141081       5.88022225      15.99900000
H        5.00222470       7.09048522       5.97295408       1.00800000
H        5.04864010       5.44027812       6.75311803       1.00800000
H        4.97013562       5.77318910       4.91486585       1.00800000
H        7.32997401       5.09889090       6.12180898       1.00800000
7
Properties=species:S:1:pos:R:3:masses:R:1 pbc="F F F"
C        5.39586964       6.08190027       5.93203052      12.01100000
C        6.84038424       6.02690470       5.92387154      12.01100000
O        7.61496275       7.01230364       5.88248303      15.99900000
H        5.21529123       7.06752379       5.66958259       1.00800000
H        4.94601276       5.56083906       6.65938143       1.00800000
H        5.09055349       5.61350130       4.92395211       1.00800000
H        7.24730989       4.97714113       5.65793119       1.00800000
7
Properties=species:S:1:pos:R:3:masses:R:1 pbc="F F F"
C        5.36720490       6.04281797       5.89222290      12.01100000
C        6.90577607       6.07940525       5.85295962      12.01100000
O        7.61298672       6.98686273       5.91343541      15.99900000
H        5.07612343       7.18703132       5.78855286       1.00800000
H        4.99090822       5.66363388       6.90044240       1.00800000
H        4.81691331       5.64161913       5.06166728       1.00800000
H        7.20895500       4.97062972       5.98820521       1.00800000
7
Properties=species:S:1:pos:R:3:masses:R:1 pbc="F F F"
C        5.41144558       6.11228260       5.87393159      12.01100000
C        6.90335580       6.04313681       5.90756596      12.01100000
O        7.56151356       6.98239561       5.89531967      15.99900000
H        5.11055793       7.13093886       5.95678546       1.00800000
H        5.07386129       5.65342879       6.72022036       1.00800000
H        4.89355662       5.48255164       5.09872714       1.00800000
H        7.33358562       4.87134841       5.81794760       1.00800000
7
Properties=species:S:1:pos:R:3:masses:R:1 pbc="F F F"
C        5.38637083       6.10417794       5.89467357      12.01100000
C        6.88006170       5.97117937       5.98627142      12.01100000
O        7.56845887       7.01942136       5.83763710      15.99900000
H        5.27254883       7.14767387       6.03341600       1.00800000
H        4.93855873       5.41484484       6.60897646       1.00800000
H        5.30917440       5.97222107       4.84308976       1.00800000
H        7.35739556       4.96984419       5.83875637       1.00800000
7
Properties=species:S:1:pos:R:3:masses:R:1 pbc="F F F"
C        5.43490875       6.09813958       5.94122762      12.01100000
C        6.89615210       5.99813891       5.93330994      12.01100000
O        7.56063290       7.00482757       5.85839252      15.99900000
H        5.08497738       7.17415870       5.86012686       1.00800000
H        4.71121673       5.50195138       6.56791130       1.00800000
H        5.06438065       5.86742918       4.74538097       1.00800000
H        7.37122836       4.94338662       5.89773694       1.00800000
7
Properties=species:S:1:pos:R:3:masses:R:1 pbc="F F F"
C        5.34695724       6.07702635       5.88683166      12.01100000
C        6.88869698       6.03411810       5.87435072      12.01100000
O        7.62323749       6.98763936       5.92661076      15.99900000
H        4.87489783       7.22882574       5.61125830       1.00800000
H        5.30116538       5.76981068       7.02199133       1.00800000
H        4.83957182       5.42334767       5.03876164       1.00800000
H        7.35933441       5.16060656       5.66708321       1.00800000
7
Properties=species:S:1:pos:R:3:masses:R:1 pbc="F F F"
C        5.42699341       6.12131708       5.88204988      12.01100000
C        6.87450933       5.95923790       5.89443093      12.01100000
O        7.59032500       7.02172180       5.88122136      15.99900000
H        4.86517055       7.28064064       5.95223719       1.00800000
H        5.00918202       5.31907110       6.84363322       1.00800000
H        4.93137854       5.75309710       4.93637996       1.00800000
H        7.30699823       5.05332365       6.14498099       1.00800000
7
Properties=species:S:1:pos:R:3:masses:R:1 pbc="F F F"
C        5.33959378       6.09976193       5.85982985      12.01100000
C        6.90540682       5.99918371       5.88883243      12.01100000
O        7.60472593       7.01817029       5.90148875      15.99900000
H        5.15400143       7.18065137       6.00319055       1.00800000
H        5.15532434       5.62093424       6.77857574       1.00800000
H        4.87300067       5.51301536       5.15023088       1.00800000
H        7.37508835       4.92876688       5.95502422       1.00800000
7
Properties=species:S:1:pos:R:3:masses:R:1 pbc="F F F"
C        5.39037655       6.07679594       5.91583428      12.01100000
C        6.86184722       6.05917648       5.87621844      12.01100000
O        7.62702740       6.99000126       5.89014999      15.99900000
H        4.96490392       7.09073437       5.89982411       1.00800000
H        4.75953540       5.53903541       6.82151922       1.00800000
H        5.19661674       5.54877995       4.92964460       1.00800000
H        7.19633371       5.07071855       5.89897941       1.00800000
7
Properties=species:S:1:pos:R:3:masses:R:1 pbc="F F F"
C        5.36452640       6.13715056       5.88800286      12.01100000
C        6.90669782       5.98758463       5.79720177      12.01100000
O        7.58843507       7.00557951       5.96591138      15.99900000
H        4.94992113       7.08658865       5.48257808       1.00800000
H        5.28624588       5.86533976       7.08148737       1.00800000
H        4.94735017       5.20011067       5.39270543       1.00800000
H        7.31999682       4.98386511       5.66386972       1.00800000
7
Properties=species:S:1:pos:R:3:masses:R:1 pbc="F F F"
C        5.38444605       6.11121415       5.86234080      12.01100000
C        6.88986790       5.97293264       5.81585834      12.01100000
O        7.58491396       7.01670167       5.93937406      15.99900000
H        5.02365293       7.26304066       5.84587580       1.00800000
H        5.19496233       5.77467041       7.05275690       1.00800000
H        4.90322114       5.42185745       5.24171467       1.00800000
H        7.40074714       4.98344478       5.98497172       1.00800000
7
Properties=species:S:1:pos:R:3:masses:R:1 pbc="F F F"
C        5.38443054       6.07955338       5.85999748      12.01100000
C        6.85288287       6.04349864       5.92594367      12.01100000
O        7.62328613       7.00040800       5.88361683      15.99900000
H        5.05405709       7.13523667       6.02592054       1.00800000
H        4.97442792       5.56978123       6.84126273       1.00800000
H        5.02354012       5.54335771       5.07026847       1.00800000
H        7.30240614       4.98967635       5.78903276       1.00800000
7
Properties=species:S:1:pos:R:3:masses:R:1 pbc="F F F"
C        5.30097533       6.07104199       5.88115693      12.01100000
C        6.86873630       6.03984996       5.87200732      12.01100000
O        7.67696333       7.02390795       5.91202484      15.99900000
H        4.99135863       7.10966901       5.92471702       1.00800000
H        5.15888593       5.65714206       6.77647778       1.00800000
H        4.98471213       5.29981737       5.11806337       1.00800000
H        7.17302827       4.94332193       5.84689242       1.00800000
7
Properties=species:S:1:pos:R:3:masses:R:1 pbc="F F F"
C        5.37127101       6.04774111       5.91106302      12.01100000
C        6.84356522       6.02099836       5.88510376      12.01100000
O        7.65943571       7.03367191       5.89241087      15.99900000
H        5.02557802       7.24504281       5.81513529       1.00800000
H        4.80771615       5.53908890       6.74321711       1.00800000
H        5.06820715       5.58928046       5.05607984       1.00800000
H        7.14699713       4.98384121       5.85063114       1.00800000
7
Properties=species:S:1:pos:R:3:masses:R:1 pbc="F F F"
C        5.40344833       6.08619237       5.88405193      12.01100000
C        6.87105019       5.98898164       5.85738324      12.01100000
O        7.58865840       7.02502385       5.92654483      15.99900000
H        5.16151684       7.16163709       5.68187799       1.00800000
H        5.09206118       5.83459372       6.94880012       1.00800000
H        4.84701132       5.54465938       5.18985965       1.00800000
H        7.36036484       4.87695526       5.75490678       1.00800000
7
Properties=species:S:1:pos:R:3:masses:R:1 pbc="F F F"
C        5.36083520       6.05298533       5.86905688      12.01100000
C        6.81860580       6.08685411       5.92783876      12.01100000
O        7.68395234       6.99663824       5.85801047      15.99900000
H        5.01974962       7.11166428       6.26242953       1.00800000
H        4.84066106       5.23601037       6.63690961       1.00800000
H        4.99430277       5.61772632       4.93476197       1.00800000
H        7.22641323       5.13244950       6.16828437       1.00800000
7
Properties=species:S:1:pos:R:3:masses:R:1 pbc="F F F"
C        5.35121641       6.09418512       5.90404667      12.01100000
C        6.89421098       6.04833215       5.90143111      12.01100000
O        7.59706440       6.98414243       5.87764567      15.99900000
H        5.11369689       7.01937597       5.90417820       1.00800000
H        5.01670924       5.46826128       6.81765261       1.00800000
H        5.04652443       5.82388078       4.80920123       1.00800000
H        7.49700818       4.95275113       6.05743058       1.00800000
7
Properties=species:S:1:pos:R:3:masses:R:1 pbc="F F F"
C        5.41869675       6.09066426       5.88325024      12.01100000
C        6.87052801       5.99497937       5.85455804      12.01100000
O        7.57388377       7.01661839       5.91269571      15.99900000
H        5.30029906       7.20891197       5.92150519       1.00800000
H        4.98732578       5.72985636       6.86313186       1.00800000
H        4.99248559       5.50813031       5.12143235       1.00800000
H        7.23987705       4.97960840       5.93240869       1.00800000
7
Properties=species:S:1:pos:R:3:masses:R:1 pbc="F F F"
C        5.36193860       6.12583523       5.90078439      12.01100000
C        6.87922689       5.97866026       5.87650879      12.01100000
O        7.59183802       7.00859091       5.90385398      15.99900000
H        5.11500182       7.03992602       5.78380949       1.00800000
H        4.95250265       5.67742595       6.83545924       1.00800000
H        5.23904300       5.54256332       5.14955029       1.00800000
H        7.50112978       5.06936203       5.73950369       1.00800000
7
Properties=species:S:1:pos:R:3:masses:R:1 pbc="F F F"
C        5.37634754       6.10765673       5.87124532      12.01100000
C        6.90926261       5.99649919       5.92082324      12.01100000
O        7.58054177       7.00295667       5.87919169      15.99900000
H        4.95359011       7.13875862       6.00127908       1.00800000
H        5.04138591       5.58933031       6.83968757       1.00800000
H        5.00629122       5.76287267       4.95396698       1.00800000
H        7.45611214       4.93179179       5.92876914       1.00800000
7
Properties=species:S:1:pos:R:3:masses:R:1 pbc="F F F"
C        5.39355883       6.07189063       5.84709878      12.01100000
C        6.88976981       6.01222214       5.88382151      12.01100000
O        7.59662150       7.00542323       5.91240838      15.99900000
H        5.03862138       7.14870865       5.91915268       1.00800000
H        5.09391138       5.80360041       6.97748082       1.00800000
H        4.81488441       5.60614718       5.19507354       1.00800000
H        7.28193016       5.06397955       5.83340373       1.00800000
7
Properties=species:S:1:pos:R:3:masses:R:1 pbc="F F F"
C        5.35400345       6.09471974       5.92508584      12.01100000
C        6.88631996       6.01978662       5.86717232      12.01100000
O        7.62579699       7.01661738       5.89304904      15.99900000
H        5.03175168       7.08810595       5.84515859       1.00800000
H        4.87508721       5.49795652       6.66418597       1.00800000
H        5.18347023       5.56434844       5.02560586       1.00800000
H        7.18840670       4.93218686       5.96655480       1.00800000
7
Properties=species:S:1:pos:R:3:masses:R:1 pbc="F F F"
C        5.35329056       6.10346750       5.91606550      12.01100000
C        6.89947225       5.99057742       5.90107165      12.01100000
O        7.59520329       7.02638755       5.86758728      15.99900000
H        5.23208987       7.14339724       6.01627187       1.00800000
H        4.98738841       5.37662783       6.56776053       1.00800000
H        5.13809941       5.78123428       4.85585967       1.00800000
H        7.25849424       4.87007876       6.16929205       1.00800000
7
Properties=species:S:1:pos:R:3:masses:R:1 pbc="F F F"
C        5.41355267       6.08609375       5.85687002      12.01100000
C        6.86067477       5.97445710       5.88298044      12.01100000
O        7.58231312       7.02690446       5.90250097      15.99900000
H        5.26419853       7.21999379       6.02555321       1.00800000
H        4.98671676       5.74930830       6.85625783       1.00800000
H        4.84586701       5.62589525       5.14881981       1.00800000
H        7.46811333       4.96704579       5.94532373       1.00800000
7
Properties=species:S:1:pos:R:3:masses:R:1 pbc="F F F"
C        5.44026022       6.09526659       5.90525069      12.01100000
C        6.80168628       6.01153772       5.86428014      12.01100000
O        7.60341930       6.99875633       5.88883011      15.99900000
H        4.95051522       7.16659865       6.08657777       1.00800000
H        5.12208865       5.59127312       6.76483866       1.00800000
H        5.26659371       5.62607638       4.82120333       1.00800000
H        7.27535654       5.07391832       6.16665613       1.00800000
7
Properties=species:S:1:pos:R:3:masses:R:1 pbc="F F F"
C        5.40454044       6.08383965       5.89166727      12.01100000
C        6.85266486       5.99648838       5.93276221      12.01100000
O        7.61238649       7.01782392       5.86415776      15.99900000
H        4.94651092       7.20380289       5.99363713       1.00800000
H        4.93033369       5.44660200       6.69361439       1.00800000
H        4.97635912       5.85590118       4.87749165       1.00800000
H        7.43719966       4.96440042       6.01197987       1.00800000
7
Properties=species:S:1:pos:R:3:masses:R:1 pbc="F F F"
C        5.35948979       6.09331117       5.89436777      12.01100000
C        6.90329791       6.02318494       5.85603149      12.01100000
O        7.60230718       6.99650749       5.91084115      15.99900000
H        4.98624307       7.05302510       5.90486504       1.00800000
H        4.90717868       5.79781013       7.05252083       1.00800000
H        5.06817851       5.52495442       4.89015171       1.00800000
H        7.42226898       5.00228120       5.87034280       1.00800000
7
Properties=species:S:1:pos:R:3:masses:R:1 pbc="F F F"
C        5.35160049       6.06574231       5.89985956      12.01100000
C        6.88964517       6.04677903       5.90334456      12.01100000
O        7.63472261       6.98320260       5.89658820      15.99900000
H        4.86264708       7.16352021       5.81984460       1.00800000
H        5.03129756       5.67826200       6.77449817       1.00800000
H        4.95687951       5.51415773       4.97316960       1.00800000
H        7.27523224       5.28066659       5.74738614       1.00800000
7
Properties=species:S:1:pos:R:3:masses:R:1 pbc="F F F"
C        5.37623891       6.09025965       5.86178072      12.01100000
C        6.88627209       6.01593297       5.87641441      12.01100000
O        7.60375291       7.01707402       5.89484114      15.99900000
H        5.15046396       7.09176976       6.10629677       1.00800000
H        5.05470086       5.57109154       6.81285148       1.00800000
H        5.01098859       5.60581179       5.09960355       1.00800000
H        7.14806248       4.90574742       6.09850596       1.00800000
7
Properties=species:S:1:pos:R:3:masses:R:1 pbc="F F F"
C        5.39788303       6.10108313       5.90272066      12.01100000
C        6.87573088       6.02683458       5.86620017      12.01100000
O        7.60151069       7.00119066       5.90541825      15.99900000
H        4.89374255       7.12513683       5.90755817       1.00800000
H        5.00391857       5.71288248       6.81091506       1.00800000
H        5.06729825       5.46571206       4.97539508       1.00800000
H        7.30254788       4.86391737       5.88938802       1.00800000
7
Properties=species:S:1:pos:R:3:masses:R:1 pbc="F F F"
C        5.41449599       6.12095948       5.89867263      12.01100000
C        6.88545358       5.97579920       5.91463221      12.01100000
O        7.57861850       7.01936389       5.87988310      15.99900000
H        5.14991156       7.11662295       5.92227175       1.00800000
H        4.91092598       5.50307171       6.71040758       1.00800000
H        5.08346616       5.58788660       4.98242723       1.00800000
H        7.17274280       5.04290397       5.84458228       1.00800000
7
Properties=species:S:1:pos:R:3:masses:R:1 pbc="F F F"
C        5.36869857       6.06931717       5.88469826      12.01100000
C        6.90727801       6.01964511       5.92119041      12.01100000
O        7.61797310       7.01204397       5.87477154      15.99900000
H        4.90846090       7.23963799       6.03207429       1.00800000
H        4.86485221       5.55410059       6.75535128       1.00800000
H        4.99671755       5.67893737       4.92817168       1.00800000
H        7.20803254       4.98688795       5.91359096       1.00800000
7
Properties=species:S:1:pos:R:3:masses:R:1 pbc="F F F"
C        5.38263328       6.07441509       5.88469507      12.01100000
C        6.86683927       6.04012145       5.92324122      12.01100000
O        7.62699918       7.00335582       5.87622216      15.99900000
H        5.00321590       7.03685130       5.94957743       1.00800000
H        5.06050290       5.47502022       6.69663642       1.00800000
H        4.86759226       5.74868638       4.94243951       1.00800000
H        7.21930071       5.03217125       5.99311078       1.00800000
7
Properties=species:S:1:pos:R:3:masses:R:1 pbc="F F F"
C        5.41994421       6.10165159       5.91906890      12.01100000
C        6.88274653       6.00893282       5.87231365      12.01100000
O        7.58388184       7.00933463       5.90098510      15.99900000
H        5.05602788       7.05100678       5.83784735       1.00800000
H        5.07556863       5.68265380       6.69864765       1.00800000
H        4.99781491       5.54812049       4.91702966       1.00800000
H        7.07143196       4.96314685       5.93244774       1.00800000
7
Properties=species:S:1:pos:R:3:masses:R:1 pbc="F F F"
C        5.36395636       6.12484923       5.88106833      12.01100000
C        6.90519690       5.96085145       5.90017583      12.01100000
O        7.59770515       7.02596446       5.88053599      15.99900000
H        5.09008639       7.22382176       6.00482601       1.00800000
H        4.93075128       5.36041932       6.67938731       1.00800000
H        5.03120272       5.61828843       5.11292311       1.00800000
H        7.32901699       5.07494872       6.03421648       1.00800000
7
Properties=species:S:1:pos:R:3:masses:R:1 pbc="F F F"
C        5.36928796       6.13314090       5.91674433      12.01100000
C        6.88260019       5.98113755       5.83379097      12.01100000
O        7.61237942       7.02855068       5.92506809      15.99900000
H        4.97654276       7.05002786       5.63772553       1.00800000
H        5.15805154       5.56459905       6.85423291       1.00800000
H        5.03056602       5.39943833       5.09646250       1.00800000
H        7.18871383       4.88184108       5.90203053       1.00800000
7
Properties=species:S:1:pos:R:3:masses:R:1 pbc="F F F"
C        5.45415831       6.11733718       5.85818795      12.01100000
C        6.89588038       5.97708944       5.88389899      12.01100000
O        7.56074031       7.02014396       5.91625938      15.99900000
H        5.09494018       7.19706927       5.84242738       1.00800000
H        4.92350491       5.73373162       6.92324447       1.00800000
H        4.73290555       5.41386752       5.25596909       1.00800000
H        7.25260849       4.92122856       5.70929082       1.00800000
7
Properties=species:S:1:pos:R:3:masses:R:1 pbc="F F F"
C        5.39057873       6.14022141       5.88077163      12.01100000
C        6.90118963       6.01889592       5.84419785      12.01100000
O        7.56903985       6.98530222       5.92438507      15.99900000
H        5.15088339       7.08504544       5.86574703       1.00800000
H        4.98609704       5.67941677       6.99065801       1.00800000
H        5.14442073       5.23218877       5.17885955       1.00800000
H        7.28516274       5.05141417       5.77066222       1.00800000
7
Properties=species:S:1:pos:R:3:masses:R:1 pbc="F F F"
C        5.33422945       6.09784352       5.88664577      12.01100000
C        6.94203575       6.01000412       5.83349923      12.01100000
O        7.60519236       6.99975012       5.93575711      15.99900000
H        4.90917098       7.05422461       5.71422668       1.00800000
H        5.08304911       5.85635843       6.94029203       1.00800000
H        4.79233667       5.45110527       5.19576354       1.00800000
H        7.39291887       5.06796496       5.83262916       1.00800000
7
Properties=species:S:1:pos:R:3:masses:R:1 pbc="F F F"
C        5.37391225       6.08991113       5.90102893      12.01100000
C        6.86024955       6.03533838       5.86174529      12.01100000
O        7.63782436       7.00065148       5.91417950      15.99900000
H        4.87892546       7.05347190       5.63334364       1.00800000
H        4.97891656       5.55017721       6.91618786       1.00800000
H        4.99173482       5.54857984       5.16334714       1.00800000
H        7.31165778       5.05576562       5.80456290       1.00800000
7
Properties=species:S:1:pos:R:3:masses:R:1 pbc="F F F"
C        5.37325409       6.10286750       5.86584417      12.01100000
C        6.89588687       6.01033613       5.92401364      12.01100000
O        7.59835116       6.99634672       5.88881646      15.99900000
H        5.04459542       7.17434282       5.88507499       1.00800000
H        5.06681117       5.52053611       6.75239473       1.00800000
H        4.95882104       5.56607225       5.19409438       1.00800000
H        7.30072224       5.15890656       5.76572014       1.00800000
7
Properties=species:S:1:pos:R:3:masses:R:1 pbc="F F F"
C        5.43027331       6.10793255       5.88618678      12.01100000
C        6.87468189       6.01036271       5.89645484      12.01100000
O        7.56249363       6.98933692       5.89709142      15.99900000
H        5.19056425       7.28404148       5.91189929       1.00800000
H        5.04807883       5.60395681       6.72368778       1.00800000
H        4.92767483       5.46793095       5.06838309       1.00800000
H        7.34701249       5.11452110       5.84795862       1.00800000
7
Properties=species:S:1:pos:R:3:masses:R:1 pbc="F F F"
C        5.41741545       6.05262203       5.88830589      12.01100000
C        6.85742161       6.02590288       5.85643351      12.01100000
O        7.59519850       7.00653858       5.91791022      15.99900000
H        5.20053368       7.29007712       5.75444552       1.00800000
H        5.01047595       5.74770282       6.87442162       1.00800000
H        4.88147088       5.59786860       5.17893406       1.00800000
H        7.26063712       5.03566765       5.86532271       1.00800000
7
Properties=species:S:1:pos:R:3:masses:R:1 pbc="F F F"
C        5.41483574       6.07457497       5.88260464      12.01100000
C        6.76842004       6.00165161       5.87019045      12.01100000
O        7.65878868       7.04398423       5.91503933      15.99900000
H        5.14841534       7.04343588       5.76681869       1.00800000
H        5.08159202       5.65882401       6.90662186       1.00800000
H        4.93747240       5.47444649       5.14924956       1.00800000
H        7.26758706       4.92766058       5.80001467       1.00800000
7
Properties=species:S:1:pos:R:3:masses:R:1 pbc="F F F"
C        5.34371443       6.09944201       5.89708066      12.01100000
C        6.91764373       6.04861427       5.86384190      12.01100000
O        7.63552023       6.99461439       5.92101267      15.99900000
H        4.81969709       7.17935811       5.74177810       1.00800000
H        4.84953344       5.65120031       6.83450568       1.00800000
H        4.90407136       5.19676610       5.20464066       1.00800000
H        7.30044038       5.00473353       5.65012538       1.00800000
7
Properties=species:S:1:pos:R:3:masses:R:1 pbc="F F F"
C        5.35472003       6.13282845       5.87315938      12.01100000
C        6.95248740       5.94237494       5.95089241      12.01100000
O        7.57373454       7.02233956       5.86536502      15.99900000
H        4.98245467       7.21814000       6.00538643       1.00800000
H        5.01654214       5.43285788       6.70696560       1.00800000
H        5.00240579       5.72035896       4.97628270       1.00800000
H        7.30667482       5.08873717       5.87342582       1.00800000
7
Properties=species:S:1:pos:R:3:masses:R:1 pbc="F F F"
C        5.36400487       6.09623534       5.87190004      12.01100000
C        6.89897739       6.04317723       5.91103090      12.01100000
O        7.60891557       6.99056001       5.89237091      15.99900000
H        5.03929178       7.12145044       5.83938208       1.00800000
H        5.00096875       5.47183544       6.87903322       1.00800000
H        4.84529582       5.58904181       5.06979911       1.00800000
H        7.39110018       5.01707885       5.83519245       1.00800000
7
Properties=species:S:1:pos:R:3:masses:R:1 pbc="F F F"
C        5.42193375       6.08081823       5.87547458      12.01100000
C        6.90062362       6.06847294       5.90968927      12.01100000
O        7.59567738       6.98326795       5.89481859      15.99900000
H        4.89012648       6.99074607       5.91298498       1.00800000
H        4.90403808       5.71008303       6.90068001       1.00800000
H        4.88145334       5.55771716       4.99989507       1.00800000
H        7.10128367       4.93889911       5.74438832       1.00800000
7
Properties=species:S:1:pos:R:3:masses:R:1 pbc="F F F"
C        5.42795118       6.08594499       5.87386059      12.01100000
C        6.86400323       6.03484359       5.82143583      12.01100000
O        7.55840136       6.97352348       5.93473761      15.99900000
H        5.22180889       7.07874623       5.84290451       1.00800000
H        5.17298614       5.90955290       7.05547676       1.00800000
H        4.92503783       5.55857815       5.12224516       1.00800000
H        7.41336477       5.14485330       5.97455374       1.00800000
7
Properties=species:S:1:pos:R:3:masses:R:1 pbc="F F F"
C        5.36651444       6.06443091       5.87622216      12.01100000
C        6.89101332       6.03930512       5.86779333      12.01100000
O        7.62417565       7.00175506       5.91066131      15.99900000
H        4.97308021       7.27059780       5.87795419       1.00800000
H        5.10095635       5.61371481       6.90801151       1.00800000
H        4.79054673       5.51871019       5.03536567       1.00800000
H        7.23485891       5.04380539       5.97547324       1.00800000
7
Properties=species:S:1:pos:R:3:masses:R:1 pbc="F F F"
C        5.31858421       6.06847275       5.88266072      12.01100000
C        6.85807822       6.05538996       5.90238335      12.01100000
O        7.68625971       7.00835848       5.87639699      15.99900000
H        4.84085681       7.02688885       6.15983000       1.00800000
H        4.93016646       5.45762694       6.70333775       1.00800000
H        4.94484189       5.57331474       4.87588584       1.00800000
H        7.36174565       5.04436382       6.11271453       1.00800000
7
Properties=species:S:1:pos:R:3:masses:R:1 pbc="F F F"
C        5.36895700       6.07052375       5.88355374      12.01100000
C        6.91411031       6.06991743       5.90813962      12.01100000
O        7.57523400       6.96113202       5.88920870      15.99900000
H        5.12462893       7.14972110       5.82304513       1.00800000
H        5.05695634       5.60452377       6.84588155       1.00800000
H        5.01099589       5.78022844       5.04458358       1.00800000
H        7.37934451       5.11975767       5.85567313       1.00800000
7
Properties=species:S:1:pos:R:3:masses:R:1 pbc="F F F"
C        5.42038104       6.09835803       5.91984590      12.01100000
C        6.82685583       5.97573282       5.85467097      12.01100000
O        7.62057220       7.03803394       5.91754149      15.99900000
H        5.11192913       7.07089848       5.59127177       1.00800000
H        4.93333761       5.64366001       6.81925955       1.00800000
H        4.91704266       5.52944937       5.12646633       1.00800000
H        7.31695283       4.98024570       5.78716128       1.00800000
7
Properties=species:S:1:pos:R:3:masses:R:1 pbc="F F F"
C        5.36462615       6.06969897       5.89794186      12.01100000
C        6.88259521       6.02182006       5.89821236      12.01100000
O        7.62451519       7.00604489       5.88468096      15.99900000
H        4.91403207       7.16758297       5.91745685       1.00800000
H        5.07689107       5.54999784       6.86095776       1.00800000
H        5.09972206       5.71184163       4.83302402       1.00800000
H        7.12622089       5.09489019       5.97645767       1.00800000
7
Properties=species:S:1:pos:R:3:masses:R:1 pbc="F F F"
C        5.36976565       6.08737392       5.90418858      12.01100000
C        6.90484332       6.04381357       5.90061915      12.01100000
O        7.60432900       6.99199405       5.88227927      15.99900000
H        4.91855158       7.18227262       5.90785805       1.00800000
H        4.88179572       5.51508776       6.77417647       1.00800000
H        5.06602452       5.66143292       4.91820122       1.00800000
H        7.34454671       4.91585927       5.92266826       1.00800000
7
Properties=species:S:1:pos:R:3:masses:R:1 pbc="F F F"
C        5.39609592       6.11679921       5.88548544      12.01100000
C        6.80592667       6.02232515       5.91807352      12.01100000
O        7.63895739       7.00837987       5.86078829      15.99900000
H        5.03419394       7.02201541       6.08413242       1.00800000
H        5.22346152       5.08630010       6.68288020       1.00800000
H        5.05122025       5.74842101       4.80304303       1.00800000
H        7.21733313       5.06326825       6.30883792       1.00800000
7
Properties=species:S:1:pos:R:3:masses:R:1 pbc="F F F"
C        5.39144298       6.11402213       5.92362756      12.01100000
C        6.93830497       5.95452520       5.87778779      12.01100000
O        7.54166041       7.01712594       5.90496974      15.99900000
H        5.23503289       7.18752831       5.59766939       1.00800000
H        4.98197003       5.69854474       6.88150372       1.00800000
H        4.90620811       5.73819530       4.92035301       1.00800000
H        7.42536326       4.99788656       5.80365251       1.00800000
7
Properties=species:S:1:pos:R:3:masses:R:1 pbc="F F F"
C        5.38388884       6.07244529       5.89324287      12.01100000
C        6.87385013       6.00262568       5.93890300      12.01100000
O        7.59990578       7.02948862       5.85276024      15.99900000
H        5.24962640       7.12378541       6.06183690       1.00800000
H        4.93806417       5.38678499       6.68098213       1.00800000
H        5.09282362       5.98326779       4.81139703       1.00800000
H        7.20162694       4.85437185       6.11146498       1.00800000
7
Properties=species:S:1:pos:R:3:masses:R:1 pbc="F F F"
C        5.40698398       6.12472492       5.89903232      12.01100000
C        6.88575373       5.97189413       5.92772411      12.01100000
O        7.56176015       7.01828948       5.86044242      15.99900000
H        5.13634009       7.09055564       6.05784486       1.00800000
H        5.00890730       5.45875629       6.74170704       1.00800000
H        5.23465672       5.84824419       4.76517829       1.00800000
H        7.29065224       4.87164520       6.04323409       1.00800000
7
Properties=species:S:1:pos:R:3:masses:R:1 pbc="F F F"
C        5.41714314       6.11952849       5.89970256      12.01100000
C        6.89703365       5.97288518       5.88346347      12.01100000
O        7.57589075       7.01764151       5.89716878      15.99900000
H        4.98220525       7.13070951       5.88996353       1.00800000
H        4.84885135       5.68256523       6.80331938       1.00800000
H        5.01247902       5.56066116       5.01268150       1.00800000
H        7.34727803       4.95565867       5.83848725       1.00800000
7
Properties=species:S:1:pos:R:3:masses:R:1 pbc="F F F"
C        5.40395176       6.09735988       5.91680003      12.01100000
C        6.87446862       5.99073237       5.91639407      12.01100000
O        7.60132883       7.02284468       5.86655731      15.99900000
H        5.03878880       7.08862120       5.95969341       1.00800000
H        4.84269005       5.46424878       6.61982388       1.00800000
H        5.06592956       5.79374821       4.84359825       1.00800000
H        7.26571427       4.95188435       6.01108611       1.00800000
7
Properties=species:S:1:pos:R:3:masses:R:1 pbc="F F F"
C        5.35451974       6.08971211       5.89711465      12.01100000
C        6.90988288       6.03068982       5.80310676      12.01100000
O        7.59744576       6.99021617       5.93915204      15.99900000
H        5.13525400       7.10991232       5.71537205       1.00800000
H        4.99517203       5.75382222       7.03292375       1.00800000
H        4.87980452       5.46650230       5.13852055       1.00800000
H        7.43155229       5.10114676       5.97961705       1.00800000
7
Properties=species:S:1:pos:R:3:masses:R:1 pbc="F F F"
C        5.41649280       6.12890376       5.91405609      12.01100000
C        6.85198438       6.02266083       5.86161431      12.01100000
O        7.56757993       6.98552301       5.91504187      15.99900000
H        5.18456331       7.09627081       5.71982727       1.00800000
H        5.08398281       5.69525791       6.91805857       1.00800000
H        5.16075299       5.38328219       4.97468817       1.00800000
H        7.43796551       4.95974510       5.73750957       1.00800000
7
Properties=species:S:1:pos:R:3:masses:R:1 pbc="F F F"
C        5.40548329       6.10929510       5.90918091      12.01100000
C        6.87717327       5.98266813       5.89142832      12.01100000
O        7.58560969       7.01562028       5.89672870      15.99900000
H        5.09604474       7.07241259       5.70307177       1.00800000
H        4.93032322       5.60859843       6.65125418       1.00800000
H        5.02578847       5.67615697       5.20863395       1.00800000
H        7.35998078       5.00987434       5.78062946       1.00800000
7
Properties=species:S:1:pos:R:3:masses:R:1 pbc="F F F"
C        5.39761966       6.09409212       5.92355976      12.01100000
C        6.86101011       6.01045755       5.82072065      12.01100000
O        7.62629035       7.03188626       5.92984330      15.99900000
H        5.16077322       7.03832985       5.65716696       1.00800000
H        4.85181766       5.66226306       6.75427905       1.00800000
H        4.89103049       5.34792493       5.21215995       1.00800000
H        7.14912970       4.91037724       5.86558826       1.00800000
7
Properties=species:S:1:pos:R:3:masses:R:1 pbc="F F F"
C        5.38096021       6.11313433       5.88761988      12.01100000
C        6.87989035       6.01852307       5.93765206      12.01100000
O        7.59899402       7.00290257       5.87941309      15.99900000
H        5.10967178       7.19122190       5.94852727       1.00800000
H        4.97761211       5.52492975       6.60042240       1.00800000
H        4.93429299       5.44018991       5.04311310       1.00800000
H        7.43795433       4.93957564       5.73248905       1.00800000
7
Properties=species:S:1:pos:R:3:masses:R:1 pbc="F F F"
C        5.36842354       6.08481336       5.88519438      12.01100000
C        6.89192066       6.00600460       5.90602467      12.01100000
O        7.60082954       7.01296220       5.88077610      15.99900000
H        4.99438685       7.13351431       6.00772702       1.00800000
H        5.12331297       5.59742385       6.77925686       1.00800000
H        4.98223931       5.79395492       4.86530554       1.00800000
H        7.33649349       4.89798387       6.05638861       1.00800000
7
Properties=species:S:1:pos:R:3:masses:R:1 pbc="F F F"
C        5.37008957       6.10312815       5.88491964      12.01100000
C        6.88616060       6.00162201       5.92739750      12.01100000
O        7.61331039       7.01910446       5.87890783      15.99900000
H        5.06466241       7.14200552       5.88488035       1.00800000
H        5.17358738       5.38119741       6.71577535       1.00800000
H        4.90258863       5.63614332       4.95114767       1.00800000
H        7.14628041       5.00003001       5.93513382       1.00800000
7
Properties=species:S:1:pos:R:3:masses:R:1 pbc="F F F"
C        5.44236255       6.08062649       5.87302246      12.01100000
C        6.85235373       6.04904016       5.84949712      12.01100000
O        7.58713439       6.99242117       5.91070610      15.99900000
H        5.03558034       7.10675558       6.03335667       1.00800000
H        5.04848621       5.73030808       6.82652675       1.00800000
H        4.91806522       5.56510805       5.10559483       1.00800000
H        7.24210567       4.88383320       6.08675233       1.00800000
7
Properties=species:S:1:pos:R:3:masses:R:1 pbc="F F F"
C        5.38006849       6.11245740       5.89644117      12.01100000
C        6.89599683       6.00787672       5.87763488      12.01100000
O        7.59383475       7.00769881       5.89810245      15.99900000
H        5.12737806       7.16738394       5.98701366       1.00800000
H        4.97464523       5.59175021       6.80246515       1.00800000
H        4.99337290       5.39717328       4.91095825       1.00800000
H        7.26473306       4.99840627       5.93751077       1.00800000
7
Properties=species:S:1:pos:R:3:masses:R:1 pbc="F F F"
C        5.40659164       6.05704429       5.88763075      12.01100000
C        6.82460939       6.03403364       5.92319385      12.01100000
O        7.61866492       7.01047613       5.86123854      15.99900000
H        5.26488735       7.14438574       6.22132583       1.00800000
H        4.97407853       5.49963633       6.59834235       1.00800000
H        4.89306186       5.79499843       4.75724533       1.00800000
H        7.36858285       5.02022310       6.20825632       1.00800000
7
Properties=species:S:1:pos:R:3:masses:R:1 pbc="F F F"
C        5.36109640       6.08093998       5.90005883      12.01100000
C        6.87492725       6.10159127       5.89979978      12.01100000
O        7.63119379       6.95990389       5.88207945      15.99900000
H        4.79457864       7.06990372       5.98301115       1.00800000
H        4.99332058       5.49434336       6.75350468       1.00800000
H        5.21411212       5.54932068       4.92185671       1.00800000
H        7.24228143       5.05862528       5.92667486       1.00800000
7
Properties=species:S:1:pos:R:3:masses:R:1 pbc="F F F"
C        5.39535402       6.09259005       5.82945413      12.01100000
C        6.88343769       6.01966589       5.90886648      12.01100000
O        7.60277396       6.99404913       5.88906111      15.99900000
H        4.81317027       7.16808661       6.23972428       1.00800000
H        5.06916802       5.68360083       6.84882512       1.00800000
H        4.95192470       5.58067618       5.14277890       1.00800000
H        7.35149303       5.03525827       5.97617151       1.00800000
7
Properties=species:S:1:pos:R:3:masses:R:1 pbc="F F F"
C        5.35955592       6.08406969       5.86789448      12.01100000
C        6.91453519       6.05030829       5.88442758      12.01100000
O        7.60010001       6.99068378       5.91560319      15.99900000
H        5.16778077       7.19205680       5.84695368       1.00800000
H        5.09961154       5.69660973       6.81199981       1.00800000
H        4.67866163       5.36269839       5.17650164       1.00800000
H        7.33815081       5.00607053       5.78393241       1.00800000
7
Properties=species:S:1:pos:R:3:masses:R:1 pbc="F F F"
C        5.42085642       6.10482947       5.88358190      12.01100000
C        6.88842096       6.02989766       5.85542606      12.01100000
O        7.56637823       6.99212554       5.92326318      15.99900000
H        5.19583996       7.08251517       5.73995711       1.00800000
H        5.13006226       5.70915745       6.94076377       1.00800000
H        4.80479023       5.48617966       5.11264903       1.00800000
H        7.26948002       4.95254151       5.86308299       1.00800000
7
Properties=species:S:1:pos:R:3:masses:R:1 pbc="F F F"
C        5.38921393       6.07383239       5.86556905      12.01100000
C        6.82798601       6.03389078       5.86564459      12.01100000
O        7.61712347       6.99996406       5.91217451      15.99900000
H        5.19567643       7.23085180       5.94590950       1.00800000
H        5.18687252       5.64771278       7.03169596       1.00800000
H        5.06998280       5.44226685       5.03257509       1.00800000
H        7.23937891       5.10691719       5.91515043       1.00800000
7
Properties=species:S:1:pos:R:3:masses:R:1 pbc="F F F"
C        5.37972147       6.06094811       5.89189513      12.01100000
C        6.85061258       6.05208927       5.92354926      12.01100000
O        7.65393711       7.00792367       5.86796236      15.99900000
H        4.90280904       7.11308785       6.02478305       1.00800000
H        4.80198414       5.41915069       6.71845770       1.00800000
H        5.04410763       5.69443704       4.92292543       1.00800000
H        7.20220470       5.01141622       5.95723767       1.00800000
7
Properties=species:S:1:pos:R:3:masses:R:1 pbc="F F F"
C        5.34394156       6.07832585       5.91016514      12.01100000
C        6.85196581       6.06518000       5.84609890      12.01100000
O        7.64228007       6.98609408       5.91338121      15.99900000
H        5.11041525       7.17297557       5.68297295       1.00800000
H        4.96953531       5.44307731       6.93688838       1.00800000
H        4.99704128       5.49702251       5.04174917       1.00800000
H        7.46934797       5.10843378       5.94607689       1.00800000
7
Properties=species:S:1:pos:R:3:masses:R:1 pbc="F F F"
C        5.41346142       6.11116425       5.87728388      12.01100000
C        6.91678659       5.99200024       5.94266336      12.01100000
O        7.57176928       7.00584332       5.85883768      15.99900000
H        4.81520269       7.18457962       6.14824348       1.00800000
H        4.90918462       5.50209541       6.61484811       1.00800000
H        5.00480562       5.81836617       4.93395642       1.00800000
H        7.33553446       4.88371329       6.01752215       1.00800000
7
Properties=species:S:1:pos:R:3:masses:R:1 pbc="F F F"
C        5.40216763       6.10427635       5.92546127      12.01100000
C        6.87933817       6.01728345       5.84863162      12.01100000
O        7.59361630       6.98958679       5.91366632      15.99900000
H        4.93196225       7.19141101       5.79181596       1.00800000
H        4.90948920       5.73728514       6.79661819       1.00800000
H        5.14239615       5.37503674       4.99771274       1.00800000
H        7.31492481       5.12384681       5.80456754       1.00800000
7
Properties=species:S:1:pos:R:3:masses:R:1 pbc="F F F"
C        5.42547813       6.12797344       5.87671309      12.01100000
C        6.90188196       6.02458305       5.91799634      12.01100000
O        7.57409782       6.99590744       5.87453774      15.99900000
H        4.98513157       6.99036537       6.11712300       1.00800000
H        4.87301661       5.49683872       6.70164543       1.00800000
H        5.03131800       5.57820797       4.99465791       1.00800000
H        7.17271794       4.89251082       5.95268034       1.00800000
7
Properties=species:S:1:pos:R:3:masses:R:1 pbc="F F F"
C        5.38480235       6.11270912       5.86630173      12.01100000
C        6.89788911       5.98172021       5.89250137      12.01100000
O        7.58045644       7.02320685       5.90429510      15.99900000
H        5.18127938       7.15642747       5.88119198       1.00800000
H        5.09371716       5.64698503       6.85192938       1.00800000
H        4.93876265       5.52099466       5.17808213       1.00800000
H        7.27975217       4.89283869       5.81044084       1.00800000
7
Properties=species:S:1:pos:R:3:masses:R:1 pbc="F F F"
C        5.36627632       6.09724513       5.89183080      12.01100000
C        6.89871324       6.02373193       5.89919505      12.01100000
O        7.60195330       6.99946573       5.87487331      15.99900000
H        5.10767518       7.23151968       6.08089524       1.00800000
H        4.95081342       5.36584610       6.62551187       1.00800000
H        4.87558426       5.66503131       4.90919405       1.00800000
H        7.42916949       5.01532817       6.18907284       1.00800000
7
Properties=species:S:1:pos:R:3:masses:R:1 pbc="F F F"
C        5.42495563       6.10716764       5.90653376      12.01100000
C        6.92433828       5.99233786       5.85167284      12.01100000
O        7.53848100       7.00314015       5.91685799      15.99900000
H        5.04630283       7.18411115       5.74617976       1.00800000
H        4.96821829       5.85325873       6.92808431       1.00800000
H        5.06619173       5.60764038       5.04714761       1.00800000
H        7.28542479       4.83024753       5.80793741       1.00800000
7
Properties=species:S:1:pos:R:3:masses:R:1 pbc="F F F"
C        5.40550741       6.08489115       5.89952426      12.01100000
C        6.92600309       6.06144976       5.87441210      12.01100000
O        7.57030698       6.97733820       5.90672705      15.99900000
H        5.02350203       7.11795771       5.83864514       1.00800000
H        5.07812013       5.71437244       6.72894506       1.00800000
H        4.77064312       5.55857624       5.00006855       1.00800000
H        7.20062762       4.93580609       5.93505878       1.00800000
7
Properties=species:S:1:pos:R:3:masses:R:1 pbc="F F F"
C        5.33022483       6.07080698       5.89341259      12.01100000
C        6.87142898       6.01958447       5.91298092      12.01100000
O        7.65865330       7.02445518       5.88271489      15.99900000
H        5.11942141       7.13309710       5.91758697       1.00800000
H        5.04706982       5.42589851       6.72209718       1.00800000
H        4.80771989       5.58043414       4.88052277       1.00800000
H        7.24377759       5.10610986       5.97689076       1.00800000
7
Properties=species:S:1:pos:R:3:masses:R:1 pbc="F F F"
C        5.36711369       6.09151183       5.87808119      12.01100000
C        6.88772370       5.99465655       5.90204498      12.01100000
O        7.61787966       7.01991291       5.89406033      15.99900000
H        4.98676848       7.16840769       5.87489307       1.00800000
H        4.95697783       5.58511045       6.87390792       1.00800000
H        4.91298019       5.60786420       5.04480509       1.00800000
H        7.37470456       5.00657441       5.83640692       1.00800000
7
Properties=species:S:1:pos:R:3:masses:R:1 pbc="F F F"
C        5.39484182       6.08365954       5.89783956      12.01100000
C        6.87476024       6.04177915       5.92321446      12.01100000
O        7.59808147       7.00173638       5.87320952      15.99900000
H        5.27226819       7.13285242       5.93400460       1.00800000
H        4.94721061       5.40988086       6.63665752       1.00800000
H        4.98467875       5.65692164       4.96850996       1.00800000
H        7.16558183       4.98887448       5.93410496       1.00800000
7
Properties=species:S:1:pos:R:3:masses:R:1 pbc="F F F"
C        5.38994841       6.10413140       5.87511343      12.01100000
C        6.88764720       6.00728571       5.85028735      12.01100000
O        7.59278728       7.01103641       5.92698383      15.99900000
H        5.08975066       7.22146876       5.80748818       1.00800000
H        5.15815061       5.70340928       6.86970099       1.00800000
H        4.81359502       5.36016271       5.21375320       1.00800000
H        7.29701868       4.92295176       5.86859658       1.00800000
7
Properties=species:S:1:pos:R:3:masses:R:1 pbc="F F F"
C        5.30287139       6.10322876       5.88168914      12.01100000
C        6.93906207       5.99310270       5.83596422      12.01100000
O        7.61614755       7.01684745       5.93979516      15.99900000
H        5.04150627       7.06955819       5.69815849       1.00800000
H        5.05503926       5.88224047       7.00946774       1.00800000
H        4.79071098       5.35910298       5.20474164       1.00800000
H        7.52542303       4.98460444       5.73614256       1.00800000
7
Properties=species:S:1:pos:R:3:masses:R:1 pbc="F F F"
C        5.35623789       6.09487576       5.89570882      12.01100000
C        6.89405124       6.06414203       5.92813214      12.01100000
O        7.61423864       6.98005970       5.86447937      15.99900000
H        5.10294807       7.05412772       6.13512894       1.00800000
H        4.82793498       5.43898775       6.51403083       1.00800000
H        5.10145345       5.55017046       4.97653929       1.00800000
H        7.31108392       5.08917551       5.95293403       1.00800000
7
Properties=species:S:1:pos:R:3:masses:R:1 pbc="F F F"
C        5.35151897       6.08729874       5.85953234      12.01100000
C        6.89562780       6.00003117       5.85163733      12.01100000
O        7.61522059       7.02673128       5.94008794      15.99900000
H        5.25938928       7.28645157       5.75499770       1.00800000
H        5.15168515       5.77859085       7.03267335       1.00800000
H        4.78471278       5.15883603       5.27314355       1.00800000
H        7.16948567       5.02201978       5.66031173       1.00800000
7
Properties=species:S:1:pos:R:3:masses:R:1 pbc="F F F"
C        5.37500703       6.08725674       5.90560285      12.01100000
C        6.84322463       6.01114316       5.87449171      12.01100000
O        7.64301303       7.01666758       5.89755478      15.99900000
H        4.94733716       7.12615284       5.98483794       1.00800000
H        4.96306427       5.65269931       6.71842055       1.00800000
H        5.13479322       5.40678476       4.97020906       1.00800000
H        7.22350559       5.08808432       5.90145878       1.00800000
7
Properties=species:S:1:pos:R:3:masses:R:1 pbc="F F F"
C        5.40727871       6.10669702       5.89453519      12.01100000
C        6.84146416       5.98466282       5.90268265      12.01100000
O        7.59678686       7.00361033       5.88867244      15.99900000
H        5.06899641       7.19806072       5.88845709       1.00800000
H        5.00734239       5.57518620       6.79666224       1.00800000
H        5.08194203       5.59977600       4.97789961       1.00800000
H        7.48055676       5.19182759       5.84885061       1.00800000
7
Properties=species:S:1:pos:R:3:masses:R:1 pbc="F F F"
C        5.45567670       6.11950216       5.90696821      12.01100000
C        6.89558961       5.96341754       5.85428446      12.01100000
O        7.53688265       7.02130544       5.91978662      15.99900000
H        5.31985533       7.25427894       5.70939615       1.00800000
H        4.85612650       5.75063235       6.82412898       1.00800000
H        4.97170282       5.42089294       5.18996862       1.00800000
H        7.22031923       4.95876802       5.72308134       1.00800000
7
Properties=species:S:1:pos:R:3:masses:R:1 pbc="F F F"
C        5.34493435       6.12452261       5.88365643      12.01100000
C        6.91279184       6.01422780       5.88104512      12.01100000
O        7.60752859       7.00481837       5.90063417      15.99900000
H        5.03230151       7.00657885       5.86390921       1.00800000
H        4.90209807       5.52840832       6.79487073       1.00800000
H        4.91034743       5.52676990       5.15913836       1.00800000
H        7.51655328       4.91922920       5.89154900       1.00800000
7
Properties=species:S:1:pos:R:3:masses:R:1 pbc="F F F"
C        5.36246087       6.05976649       5.91457113      12.01100000
C        6.88162553       6.02455197       5.88127473      12.01100000
O        7.61224674       7.00556337       5.91013534      15.99900000
H        5.16290501       7.20503180       5.57401659       1.00800000
H        5.07825861       5.68728959       6.90376144       1.00800000
H        4.98082964       5.61408283       5.00619597       1.00800000
H        7.22695082       5.11134975       5.70358351       1.00800000
7
Properties=species:S:1:pos:R:3:masses:R:1 pbc="F F F"
C        5.41632174       6.06285683       5.90900194      12.01100000
C        6.87475648       6.05315395       5.81602886      12.01100000
O        7.59034380       6.99641035       5.94635270      15.99900000
H        5.14686085       7.18157547       5.51704391       1.00800000
H        4.97278011       5.88818130       7.04920731       1.00800000
H        4.99775626       5.39149928       5.23842617       1.00800000
H        7.11925439       4.92414712       5.65184709       1.00800000
7
Properties=species:S:1:pos:R:3:masses:R:1 pbc="F F F"
C        5.43926155       6.07273807       5.92274856      12.01100000
C        6.86008780       6.02124677       5.79129396      12.01100000
O        7.56537643       7.00838198       5.95382309      15.99900000
H        5.33083276       7.22887892       5.57160821       1.00800000
H        5.00631721       6.00724980       6.91000568       1.00800000
H        5.02510412       5.32795360       5.25600987       1.00800000
H        7.17212285       4.89376299       5.73126217       1.00800000
7
Properties=species:S:1:pos:R:3:masses:R:1 pbc="F F F"
C        5.38618413       6.09350668       5.91887932      12.01100000
C        6.85094105       6.02486494       5.97415057      12.01100000
O        7.60839452       6.99531413       5.84480558      15.99900000
H        5.06127128       7.14919725       5.94129280       1.00800000
H        4.93379546       5.36286891       6.54750002       1.00800000
H        5.19951267       5.79153517       4.75653530       1.00800000
H        7.39845585       5.07106506       5.82113292       1.00800000
7
Properties=species:S:1:pos:R:3:masses:R:1 pbc="F F F"
C        5.44503290       6.07021569       5.88132855      12.01100000
C        6.84511359       6.02145952       5.83393117      12.01100000
O        7.54673729       6.98578832       5.92514704      15.99900000
H        5.31642468       7.31262608       5.86351669       1.00800000
H        5.20524212       5.87925584       7.01678135       1.00800000
H        4.95481794       5.63239905       5.01797984       1.00800000
H        7.46338611       5.01968839       6.01124831       1.00800000
7
Properties=species:S:1:pos:R:3:masses:R:1 pbc="F F F"
C        5.35150636       6.07319261       5.92364532      12.01100000
C        6.86212680       6.00974267       5.89982911      12.01100000
O        7.65065353       7.02523570       5.86860443      15.99900000
H        4.90441726       7.06049720       5.90261095       1.00800000
H        4.82868644       5.40136902       6.75946180       1.00800000
H        5.09858707       5.89371460       4.74998601       1.00800000
H        7.37053364       4.96641307       6.10546840       1.00800000
7
Properties=species:S:1:pos:R:3:masses:R:1 pbc="F F F"
C        5.39040497       6.08906344       5.87360543      12.01100000
C        6.83439696       5.98405589       5.91884828      12.01100000
O        7.63497394       7.03111657       5.89358298      15.99900000
H        4.91448128       7.23947076       5.77367571       1.00800000
H        5.20216054       5.50288683       6.81873625       1.00800000
H        4.86134255       5.62694287       5.09239463       1.00800000
H        7.34001486       4.97632078       5.80589146       1.00800000
7
Properties=species:S:1:pos:R:3:masses:R:1 pbc="F F F"
C        5.36225615       6.09824989       5.86280023      12.01100000
C        6.91691456       5.98113243       5.88614014      12.01100000
O        7.59792141       7.01750140       5.90157302      15.99900000
H        5.08837549       7.11134289       6.01782134       1.00800000
H        5.01326461       5.70925987       6.91131382       1.00800000
H        4.73387795       5.57989939       4.98098297       1.00800000
H        7.42274066       5.08659031       5.97225082       1.00800000
7
Properties=species:S:1:pos:R:3:masses:R:1 pbc="F F F"
C        5.40983492       6.06656078       5.89316243      12.01100000
C        6.87285407       6.05060711       5.86336888      12.01100000
O        7.61082927       6.98935153       5.90985778      15.99900000
H        4.98048111       7.19984451       5.75770868       1.00800000
H        4.95160852       5.58314016       6.85560980       1.00800000
H        4.82069347       5.60190753       5.11319893       1.00800000
H        7.25868220       5.09875689       5.93390701       1.00800000
7
Properties=species:S:1:pos:R:3:masses:R:1 pbc="F F F"
C        5.39067762       6.12413436       5.87892951      12.01100000
C        6.92121675       5.97377965       5.86773862      12.01100000
O        7.58910543       7.02411655       5.91620684      15.99900000
H        4.98172262       7.10127077       5.82204765       1.00800000
H        4.89037978       5.70084273       6.89016275       1.00800000
H        4.83529135       5.41309500       5.19003998       1.00800000
H        7.30087050       4.94607372       5.77492714       1.00800000
7
Properties=species:S:1:pos:R:3:masses:R:1 pbc="F F F"
C        5.31903860       6.10169539       5.89088959      12.01100000
C        6.89425871       6.01890902       5.87652970      12.01100000
O        7.62101116       7.00425411       5.89411987      15.99900000
H        5.16645006       7.21971639       5.99405891       1.00800000
H        5.25600067       5.40875843       6.64464264       1.00800000
H        4.86800311       5.51190793       4.95604913       1.00800000
H        7.38624668       5.06577801       6.18572807       1.00800000
7
Properties=species:S:1:pos:R:3:masses:R:1 pbc="F F F"
C        5.35946428       6.10514476       5.90034726      12.01100000
C        6.92474136       6.00027253       5.88780984      12.01100000
O        7.60249863       7.01968145       5.89662584      15.99900000
H        4.88224608       7.12678003       5.86080763       1.00800000
H        4.96431882       5.64701484       6.84734969       1.00800000
H        5.11056019       5.54244268       4.97340357       1.00800000
H        7.16849510       4.82603092       5.81203668       1.00800000
7
Properties=species:S:1:pos:R:3:masses:R:1 pbc="F F F"
C        5.41514144       6.11460036       5.87875951      12.01100000
C        6.87956280       6.00036251       5.92241513      12.01100000
O        7.58004320       7.00158954       5.86639450      15.99900000
H        5.02439291       7.28045314       6.19984478       1.00800000
H        5.10227838       5.38449287       6.69169670       1.00800000
H        5.04761689       5.60302250       4.79555882       1.00800000
H        7.18264387       5.04771552       6.13121893       1.00800000
7
Properties=species:S:1:pos:R:3:masses:R:1 pbc="F F F"
C        5.37115020       6.06026770       5.87584844      12.01100000
C        6.85659954       5.99359257       5.88069322      12.01100000
O        7.61146461       7.02256140       5.89587615      15.99900000
H        5.27232698       7.23665751       6.08101680       1.00800000
H        5.10821913       5.73191721       6.82922022       1.00800000
H        4.89174508       5.64520029       4.89574066       1.00800000
H        7.38372588       5.09711916       6.07623858       1.00800000
7
Properties=species:S:1:pos:R:3:masses:R:1 pbc="F F F"
C        5.47601324       6.10418436       5.90457920      12.01100000
C        6.82038801       6.02022734       5.88817514      12.01100000
O        7.57610168       6.99450639       5.88283549      15.99900000
H        5.02721465       7.15430206       5.96950390       1.00800000
H        4.91903295       5.51966244       6.58818696       1.00800000
H        5.17926997       5.66751741       5.09749943       1.00800000
H        7.27375620       4.97404177       6.00251047       1.00800000
7
Properties=species:S:1:pos:R:3:masses:R:1 pbc="F F F"
C        5.38953533       6.11124942       5.85598927      12.01100000
C        6.89969538       5.94534399       5.91302994      12.01100000
O        7.56695681       7.03353872       5.88249109      15.99900000
H        5.34009946       7.21829535       6.10395198       1.00800000
H        5.00916664       5.57326995       6.81982927       1.00800000
H        4.86810430       5.69082788       5.00878883       1.00800000
H        7.41248656       5.02170388       6.01341715       1.00800000
7
Properties=species:S:1:pos:R:3:masses:R:1 pbc="F F F"
C        5.39465026       6.12195602       5.87613289      12.01100000
C        6.90810886       5.97963093       5.88684244      12.01100000
O        7.58789005       7.01142459       5.90082538      15.99900000
H        4.92540775       7.02951787       5.96458009       1.00800000
H        5.01014528       5.70156413       6.89002906       1.00800000
H        4.88646788       5.53629722       4.97810145       1.00800000
H        7.31438716       5.05158326       5.89428773       1.00800000
7
Properties=species:S:1:pos:R:3:masses:R:1 pbc="F F F"
C        5.38978392       6.10105652       5.88455902      12.01100000
C        6.86385009       6.02304435       5.91980683      12.01100000
O        7.59638001       6.99948526       5.86623792      15.99900000
H        5.16368741       7.06825455       6.09896302       1.00800000
H        4.98744663       5.40847265       6.70294803       1.00800000
H        5.12065999       5.75053027       4.90187170       1.00800000
H        7.31522116       5.01294013       6.07899669       1.00800000
7
Properties=species:S:1:pos:R:3:masses:R:1 pbc="F F F"
C        5.39835555       6.10008143       5.88814067      12.01100000
C        6.89755746       6.02284396       5.88283721      12.01100000
O        7.57131767       6.99166110       5.91283991      15.99900000
H        5.12882741       7.22362851       5.71406374       1.00800000
H        4.98860737       5.71469871       6.94551004       1.00800000
H        5.02087987       5.45931225       5.14165161       1.00800000
H        7.34270699       4.98074892       5.63972378       1.00800000
7
Properties=species:S:1:pos:R:3:masses:R:1 pbc="F F F"
C        5.41332140       6.08879863       5.87845830      12.01100000
C        6.88676437       6.00076243       5.94450038      12.01100000
O        7.57511963       7.00694455       5.86189601      15.99900000
H        5.22092285       7.26213535       6.03238830       1.00800000
H        4.94847702       5.39619455       6.64420586       1.00800000
H        4.92325956       5.80294036       4.96245859       1.00800000
H        7.27829390       5.07209950       5.99109615       1.00800000
7
Properties=species:S:1:pos:R:3:masses:R:1 pbc="F F F"
C        5.41924788       6.15446606       5.89037963      12.01100000
C        6.93607134       5.97881478       5.94688892      12.01100000
O        7.53448600       6.98527636       5.85807396      15.99900000
H        4.82103958       7.09162279       6.07728059       1.00800000
H        4.91593572       5.51156866       6.68462628       1.00800000
H        5.14524518       5.78787822       4.84353383       1.00800000
H        7.47552890       4.96526366       5.91485284       1.00800000
7
Properties=species:S:1:pos:R:3:masses:R:1 pbc="F F F"
C        5.37488397       6.09432040       5.87066245      12.01100000
C        6.85853488       6.01492718       5.97411933      12.01100000
O        7.63434550       7.01687900       5.86482442      15.99900000
H        5.03262255       7.18012707       5.83375830       1.00800000
H        5.10087777       5.25987037       6.72439570       1.00800000
H        4.84417097       5.66707567       5.00673991       1.00800000
H        7.24762766       5.03403630       5.75873964       1.00800000
7
Properties=species:S:1:pos:R:3:masses:R:1 pbc="F F F"
C        5.39846743       6.09451797       5.89633884      12.01100000
C        6.83673643       5.99921803       5.92818810      12.01100000
O        7.61613714       7.00797680       5.86439947      15.99900000
H        5.08337012       7.03059610       6.06012045       1.00800000
H        4.94388945       5.48650544       6.63484696       1.00800000
H        5.01490625       5.77935907       4.84523376       1.00800000
H        7.45087077       5.17077390       6.03152390       1.00800000
7
Properties=species:S:1:pos:R:3:masses:R:1 pbc="F F F"
C        5.39149245       6.02800358       5.88531003      12.01100000
C        6.84079282       6.04361938       5.84074788      12.01100000
O        7.63565060       7.00605194       5.91088913      15.99900000
H        4.98528626       7.18577057       5.97274772       1.00800000
H        4.95738768       5.80780205       6.95714926       1.00800000
H        4.94662964       5.72042472       4.97722479       1.00800000
H        7.32879348       5.04728122       6.10004268       1.00800000
7
Properties=species:S:1:pos:R:3:masses:R:1 pbc="F F F"
C        5.36358714       6.09478349       5.90051671      12.01100000
C        6.91875498       6.00084606       5.85250795      12.01100000
O        7.58956264       7.02421410       5.90962542      15.99900000
H        5.16965783       7.10815237       5.87676498       1.00800000
H        4.98030482       5.70587388       6.73230669       1.00800000
H        5.03752592       5.54694771       5.14239829       1.00800000
H        7.16565499       4.82598279       5.95442542       1.00800000
7
Properties=species:S:1:pos:R:3:masses:R:1 pbc="F F F"
C        5.40108436       6.11636949       5.88673018      12.01100000
C        6.87145179       5.97230795       5.93330407      12.01100000
O        7.58509724       7.01483270       5.86230627      15.99900000
H        5.02808275       7.08739697       6.06491469       1.00800000
H        4.98014953       5.47384549       6.65498973       1.00800000
H        5.13993645       5.83102118       4.93367792       1.00800000
H        7.39269396       5.02643146       6.00489844       1.00800000
7
Properties=species:S:1:pos:R:3:masses:R:1 pbc="F F F"
C        5.35534401       6.08157197       5.88923818      12.01100000
C        6.91491643       6.01266061       5.90310073      12.01100000
O        7.59579646       7.01074558       5.88076203      15.99900000
H        5.19702567       7.22350431       5.98026832       1.00800000
H        4.93538587       5.49791297       6.76603791       1.00800000
H        4.85394393       5.73179794       4.89421641       1.00800000
H        7.41180322       4.96415485       6.05503846       1.00800000
7
Properties=species:S:1:pos:R:3:masses:R:1 pbc="F F F"
C        5.32967587       6.09020140       5.87352539      12.01100000
C        6.90032253       6.00721157       5.89211641      12.01100000
O        7.62859930       7.01495328       5.89654191      15.99900000
H        4.97152276       7.20057778       6.00033055       1.00800000
H        5.12692463       5.59867371       6.79588747       1.00800000
H        4.99027916       5.48893535       5.03757253       1.00800000
H        7.26853466       5.02450147       5.92942502       1.00800000
7
Properties=species:S:1:pos:R:3:masses:R:1 pbc="F F F"
C        5.36230888       6.05478572       5.88960978      12.01100000
C        6.85602164       6.03923858       5.91282066      12.01100000
O        7.65525966       6.99966109       5.87612684      15.99900000
H        4.85461202       7.13960284       5.98350889       1.00800000
H        4.75039110       5.54209180       6.78130201       1.00800000
H        5.06017976       5.72191822       4.98967772       1.00800000
H        7.40796094       5.19217062       5.89439641       1.00800000
7
Properties=species:S:1:pos:R:3:masses:R:1 pbc="F F F"
C        5.39910196       6.08383340       5.92682837      12.01100000
C        6.90004948       6.03555007       5.87848373      12.01100000
O        7.56588746       6.99087432       5.90056422      15.99900000
H        5.30114593       7.23621896       5.68636314       1.00800000
H        4.89728312       5.62671567       6.75818632       1.00800000
H        5.02793815       5.58541312       4.99303372       1.00800000
H        7.30225582       4.98473227       5.78909159       1.00800000
7
Properties=species:S:1:pos:R:3:masses:R:1 pbc="F F F"
C        5.37148618       6.04094845       5.86451020      12.01100000
C        6.84717051       6.05850978       5.88967046      12.01100000
O        7.64631420       7.00033576       5.89612477      15.99900000
H        5.01236786       7.18236404       6.06906959       1.00800000
H        4.96378295       5.70329161       6.92978802       1.00800000
H        4.93590647       5.56494390       4.97182035       1.00800000
H        7.29918020       5.06973245       5.93572713       1.00800000
7
Properties=species:S:1:pos:R:3:masses:R:1 pbc="F F F"
C        5.36324269       6.10793573       5.88965624      12.01100000
C        6.88910875       5.99953666       5.95920292      12.01100000
O        7.61538503       7.01991833       5.86094806      15.99900000
H        5.07526412       7.02953366       6.11022128       1.00800000
H        4.99834185       5.53521632       6.54255801       1.00800000
H        4.99938229       5.55485623       4.85331267       1.00800000
H        7.22766055       4.99441837       5.83047910       1.00800000
7
Properties=species:S:1:pos:R:3:masses:R:1 pbc="F F F"
C        5.36033304       6.09342997       5.88842837      12.01100000
C        6.90993402       5.98157756       5.88447293      12.01100000
O        7.61061643       7.02355925       5.90346124      15.99900000
H        4.92849221       7.21623213       5.93411765       1.00800000
H        5.01896439       5.75485902       6.72622955       1.00800000
H        4.98813520       5.44903785       5.09594173       1.00800000
H        7.22726698       5.02294314       5.81059975       1.00800000
7
Properties=species:S:1:pos:R:3:masses:R:1 pbc="F F F"
C        5.41503758       6.06883470       5.87942116      12.01100000
C        6.84015275       6.07520892       5.91575921      12.01100000
O        7.61529153       6.97559121       5.88208130      15.99900000
H        5.04600870       7.12712336       6.02409465       1.00800000
H        4.98377586       5.55617722       6.72814394       1.00800000
H        4.96550183       5.57128871       4.98599364       1.00800000
H        7.27302035       5.12722614       5.90253152       1.00800000
7
Properties=species:S:1:pos:R:3:masses:R:1 pbc="F F F"
C        5.37515111       6.12972863       5.90741203      12.01100000
C        6.91628524       6.00372438       5.88929425      12.01100000
O        7.57112086       7.00250759       5.89986257      15.99900000
H        5.21136501       7.16149530       5.81126359       1.00800000
H        4.95435177       5.58398153       6.70438661       1.00800000
H        5.07270611       5.37646030       5.08780425       1.00800000
H        7.29906476       4.95885140       5.73690158       1.00800000
7
Properties=species:S:1:pos:R:3:masses:R:1 pbc="F F F"
C        5.41088284       6.11259057       5.86321955      12.01100000
C        6.87177104       6.01202741       5.91218325      12.01100000
O        7.57042332       7.00301142       5.89120437      15.99900000
H        5.16855680       7.14977083       5.88973757       1.00800000
H        5.29568768       5.48788247       6.82458107       1.00800000
H        5.01338876       5.64841586       5.10801889       1.00800000
H        7.17557106       4.89200300       5.90928579       1.00800000
7
Properties=species:S:1:pos:R:3:masses:R:1 pbc="F F F"
C        5.40819824       6.08406664       5.88897249      12.01100000
C        6.88852716       6.00117161       5.87772715      12.01100000
O        7.57399638       7.00755749       5.90034298      15.99900000
H        5.08612204       7.18950877       5.89779410       1.00800000
H        5.05104702       5.73590515       6.79158467       1.00800000
H        5.01992630       5.69107398       5.06839225       1.00800000
H        7.27172878       4.95866190       5.93250625       1.00800000
7
Properties=species:S:1:pos:R:3:masses:R:1 pbc="F F F"
C        5.38943656       6.08926063       5.88644897      12.01100000
C        6.89262114       6.00694138       5.81441090      12.01100000
O        7.59162796       7.01634617       5.93641426      15.99900000
H        5.05924454       7.11057315       5.82215081       1.00800000
H        5.26946376       5.83337731       6.97974460       1.00800000
H        4.86891978       5.47690480       5.05439611       1.00800000
H        7.12612148       4.88415903       6.04598622       1.00800000
7
Properties=species:S:1:pos:R:3:masses:R:1 pbc="F F F"
C        5.33343098       6.06430280       5.88189646      12.01100000
C        6.89934955       6.02690721       5.93245267      12.01100000
O        7.62207045       7.02100486       5.87619884      15.99900000
H        5.15559428       7.12957974       5.90348417       1.00800000
H        5.01360927       5.54567735       6.83319851       1.00800000
H        4.99054357       5.76923562       4.92295103       1.00800000
H        7.26799071       4.84606090       5.84608748       1.00800000
7
Properties=species:S:1:pos:R:3:masses:R:1 pbc="F F F"
C        5.34732644       6.07155973       5.88514914      12.01100000
C        6.87954668       6.02656666       5.94384855      12.01100000
O        7.63950215       7.00355620       5.85411621      15.99900000
H        4.94937330       7.15266595       6.08311796       1.00800000
H        4.89131747       5.33207810       6.72851774       1.00800000
H        5.07836022       5.83799240       4.82775681       1.00800000
H        7.30240402       5.16234446       6.04227953       1.00800000
7
Properties=species:S:1:pos:R:3:masses:R:1 pbc="F F F"
C        5.38203234       6.10763924       5.87692759      12.01100000
C        6.85019547       6.01155071       5.89221557      12.01100000
O        7.60872472       7.02230481       5.90363275      15.99900000
H        5.14909280       7.08045511       5.83843883       1.00800000
H        5.31166881       5.56864263       6.88058528       1.00800000
H        4.97323880       5.50420846       5.01523218       1.00800000
H        7.21214448       4.78321813       5.87469174       1.00800000
7
Properties=species:S:1:pos:R:3:masses:R:1 pbc="F F F"
C        5.40632581       6.07750523       5.88820839      12.01100000
C        6.87318587       6.05328881       5.85161465      12.01100000
O        7.60640670       6.99499615       5.90821541      15.99900000
H        5.13611439       7.16867938       5.95466387       1.00800000
H        4.95018174       5.56679926       6.86065467       1.00800000
H        4.88571899       5.46561319       5.01274565       1.00800000
H        7.14750684       5.03060475       6.05752034       1.00800000
7
Properties=species:S:1:pos:R:3:masses:R:1 pbc="F F F"
C        5.39524421       6.12207735       5.89893745      12.01100000
C        6.90588338       5.95681623       5.86126404      12.01100000
O        7.58517702       7.01662083       5.91131667      15.99900000
H        4.79853434       7.13284967       5.80972191       1.00800000
H        4.94781581       5.77170436       7.01892850       1.00800000
H        5.14516662       5.53893758       4.97458155       1.00800000
H        7.30739721       5.06339846       5.79030012       1.00800000
7
Properties=species:S:1:pos:R:3:masses:R:1 pbc="F F F"
C        5.42119269       6.09927618       5.90294284      12.01100000
C        6.90416618       5.96823838       5.87882675      12.01100000
O        7.58010808       7.02954845       5.88980314      15.99900000
H        5.05737807       7.25099993       5.86745431       1.00800000
H        4.84851631       5.47552469       6.71117509       1.00800000
H        4.82928821       5.74525455       5.01926845       1.00800000
H        7.25544872       4.96551711       6.08010411       1.00800000
7
Properties=species:S:1:pos:R:3:masses:R:1 pbc="F F F"
C        5.36574069       6.06811428       5.90393370      12.01100000
C        6.86617739       6.02947229       5.90969293      12.01100000
O        7.63833465       7.00447987       5.86488626      15.99900000
H        5.06407535       7.18179081       6.08558505       1.00800000
H        4.79600131       5.36439392       6.63051804       1.00800000
H        5.00546062       5.72555519       4.84350165       1.00800000
H        7.31433442       5.20511353       6.13428296       1.00800000
7
Properties=species:S:1:pos:R:3:masses:R:1 pbc="F F F"
C        5.42356713       6.09308132       5.87781309      12.01100000
C        6.88466330       6.04572782       5.88614391      12.01100000
O        7.58195980       6.98550858       5.90073373      15.99900000
H        5.07892668       7.13774791       5.97354094       1.00800000
H        4.82574330       5.69657489       6.83195824       1.00800000
H        5.00761465       5.43724889       5.12830581       1.00800000
H        7.25305720       5.01520928       5.78295446       1.00800000
7
Properties=species:S:1:pos:R:3:masses:R:1 pbc="F F F"
C        5.41494352       6.08875521       5.89750412      12.01100000
C        6.86568937       6.03514593       5.88021109      12.01100000
O        7.60498744       7.00454342       5.89341555      15.99900000
H        4.99024618       7.26333035       5.93640269       1.00800000
H        4.92727537       5.49717694       6.82725011       1.00800000
H        5.05743554       5.49963155       4.95154055       1.00800000
H        7.15373264       4.90215699       5.95378404       1.00800000
7
Properties=species:S:1:pos:R:3:masses:R:1 pbc="F F F"
C        5.32504749       6.09263656       5.91158918      12.01100000
C        6.95688715       6.07817765       5.86324592      12.01100000
O        7.60878533       6.97569896       5.88807369      15.99900000
H        4.89898234       7.16850531       5.92836269       1.00800000
H        4.91025573       5.32635100       6.69581130       1.00800000
H        5.02940306       5.63873542       4.97247115       1.00800000
H        7.21425527       4.92751412       6.19143576       1.00800000
7
Properties=species:S:1:pos:R:3:masses:R:1 pbc="F F F"
C        5.33775927       6.07795674       5.90087989      12.01100000
C        6.83530431       6.03939988       5.88524207      12.01100000
O        7.66221767       7.01608105       5.89304372      15.99900000
H        5.00734869       6.99874533       5.93241855       1.00800000
H        4.98776396       5.60630318       6.75317045       1.00800000
H        5.26091114       5.50331502       5.03867276       1.00800000
H        7.24606883       4.94878599       5.85044430       1.00800000
7
Properties=species:S:1:pos:R:3:masses:R:1 pbc="F F F"
C        5.39331371       6.09063312       5.91788205      12.01100000
C        6.90046787       5.99227250       5.92673151      12.01100000
O        7.58137584       7.00855086       5.86857054      15.99900000
H        5.11845346       7.09068035       5.83526603       1.00800000
H        4.86171011       5.53089176       6.61467600       1.00800000
H        4.94107450       5.90600312       4.88633171       1.00800000
H        7.42553695       5.05959774       5.92990049       1.00800000
7
Properties=species:S:1:pos:R:3:masses:R:1 pbc="F F F"
C        5.36618251       6.09960590       5.87697283      12.01100000
C        6.87407086       6.04627815       5.85625325      12.01100000
O        7.64363529       7.00034057       5.93074150      15.99900000
H        4.81250339       7.05947567       5.74243950       1.00800000
H        5.06225073       5.71478652       6.91262691       1.00800000
H        4.87391277       5.21885240       5.27029775       1.00800000
H        7.24774933       4.97394448       5.68129017       1.00800000
7
Properties=species:S:1:pos:R:3:masses:R:1 pbc="F F F"
C        5.35380689       6.12603623       5.90278017      12.01100000
C        6.94709671       5.99051514       5.91373181      12.01100000
O        7.56827171       7.00547014       5.88674415      15.99900000
H        5.01258218       7.20912259       5.88260050       1.00800000
H        4.90539181       5.65050288       6.81418713       1.00800000
H        5.05547321       5.53233807       4.88486354       1.00800000
H        7.49645263       4.84319393       5.73091914       1.00800000
7
Properties=species:S:1:pos:R:3:masses:R:1 pbc="F F F"
C        5.38917014       6.09472276       5.89532669      12.01100000
C        6.92135992       5.97432112       5.86549043      12.01100000
O        7.56060848       7.01924084       5.91712861      15.99900000
H        5.18000085       7.33958250       5.64205181       1.00800000
H        4.94704517       5.72844657       6.81213147       1.00800000
H        4.95692447       5.60292273       5.31251269       1.00800000
H        7.39285212       4.91172306       5.72725520       1.00800000
7
Properties=species:S:1:pos:R:3:masses:R:1 pbc="F F F"
C        5.39411564       6.11774877       5.90416628      12.01100000
C        6.88149677       6.03917395       5.90940196      12.01100000
O        7.58514873       6.97697242       5.88363651      15.99900000
H        5.08886612       7.03486095       5.76276181       1.00800000
H        4.83035302       5.43333611       6.75516485       1.00800000
H        5.09672425       5.65910767       5.09377152       1.00800000
H        7.48744805       5.07911863       5.78527692       1.00800000
7
Properties=species:S:1:pos:R:3:masses:R:1 pbc="F F F"
C        5.33225959       6.07095382       5.88800246      12.01100000
C        6.92789671       5.96368914       5.89838425      12.01100000
O        7.62873834       7.05297948       5.88156326      15.99900000
H        5.02895945       7.13603677       6.00608006       1.00800000
H        4.79273224       5.61461625       6.77243252       1.00800000
H        4.94694896       5.78270094       4.97653568       1.00800000
H        7.22706544       4.92373006       5.99872134       1.00800000
7
Properties=species:S:1:pos:R:3:masses:R:1 pbc="F F F"
C        5.38128131       6.07195186       5.89417686      12.01100000
C        6.83403019       6.02362499       5.92672023      12.01100000
O        7.62963842       7.00840931       5.87218488      15.99900000
H        5.23331381       7.11799673       5.98788329       1.00800000
H        4.87579754       5.50341300       6.74469331       1.00800000
H        4.95648721       5.66858460       4.85087689       1.00800000
H        7.45017689       5.14844086       5.90795602       1.00800000
7
Properties=species:S:1:pos:R:3:masses:R:1 pbc="F F F"
C        5.35763745       6.09260389       5.87660939      12.01100000
C        6.85194715       6.02722971       5.83681268      12.01100000
O        7.64004499       7.00680119       5.93627422      15.99900000
H        4.89870417       7.02478058       5.71690096       1.00800000
H        5.11411488       5.80646462       7.05272500       1.00800000
H        5.03065150       5.36829228       5.25285626       1.00800000
H        7.37537084       4.97538458       5.73233306       1.00800000
7
Properties=species:S:1:pos:R:3:masses:R:1 pbc="F F F"
C        5.37001529       6.10871377       5.87611157      12.01100000
C        6.92216396       5.95465153       5.90477221      12.01100000
O        7.56830318       7.01812696       5.88837928      15.99900000
H        5.12149403       7.15275734       5.95788131       1.00800000
H        5.07902520       5.67327239       6.84626015       1.00800000
H        5.02620375       5.74453490       4.98955283       1.00800000
H        7.34663323       5.09745186       5.91745716       1.00800000
7
Properties=species:S:1:pos:R:3:masses:R:1 pbc="F F F"
C        5.37805557       6.09721204       5.91535079      12.01100000
C        6.91085337       5.98934180       5.87061096      12.01100000
O        7.59591612       7.01178780       5.90579056      15.99900000
H        4.86247515       7.06688032       5.81610027       1.00800000
H        4.86817993       5.86801531       6.79857879       1.00800000
H        5.05989090       5.57803631       4.99167451       1.00800000
H        7.38350921       4.97939302       5.76793688       1.00800000
7
Properties=species:S:1:pos:R:3:masses:R:1 pbc="F F F"
C        5.40638572       6.09935469       5.89410034      12.01100000
C        6.88859432       6.05007727       5.84966585      12.01100000
O        7.58916612       6.98982326       5.91145160      15.99900000
H        5.00222548       7.13960655       5.80459323       1.00800000
H        5.05941267       5.52097432       6.81022470       1.00800000
H        4.97379439       5.54763674       5.15414982       1.00800000
H        7.17341443       4.88349904       6.01826412       1.00800000
7
Properties=species:S:1:pos:R:3:masses:R:1 pbc="F F F"
C        5.37713373       6.07109643       5.87526212      12.01100000
C        6.83045213       6.05227819       5.89195760      12.01100000
O        7.66935553       7.00551076       5.90434112      15.99900000
H        4.82929494       7.10492571       5.87860111       1.00800000
H        4.99732987       5.59315030       6.81423932       1.00800000
H        4.93131725       5.37968793       5.16464855       1.00800000
H        7.21949904       5.07545001       5.76313827       1.00800000
7
Properties=species:S:1:pos:R:3:masses:R:1 pbc="F F F"
C        5.36087225       6.08554870       5.88498389      12.01100000
C        6.90933736       6.04131280       5.88422912      12.01100000
O        7.59305971       6.99250451       5.90025544      15.99900000
H        5.22603787       7.14564075       5.98448405       1.00800000
H        5.07990623       5.66638824       6.69918718       1.00800000
H        4.79010396       5.48659113       5.00317973       1.00800000
H        7.34615284       5.01948022       5.97486866       1.00800000
7
Properties=species:S:1:pos:R:3:masses:R:1 pbc="F F F"
C        5.36416380       6.09500482       5.92551953      12.01100000
C        6.88433828       6.02821497       5.87229746      12.01100000
O        7.60677433       6.99499438       5.89036764      15.99900000
H        5.06881671       7.23005094       5.85264035       1.00800000
H        4.89345145       5.47000087       6.73934823       1.00800000
H        5.23731180       5.54696950       4.93538607       1.00800000
H        7.28360967       5.07494752       5.95045206       1.00800000
7
Properties=species:S:1:pos:R:3:masses:R:1 pbc="F F F"
C        5.35776776       6.09522503       5.91321686      12.01100000
C        6.85315973       6.04219110       5.89747136      12.01100000
O        7.64028931       6.99193406       5.87924303      15.99900000
H        4.91859330       7.01922045       5.89875433       1.00800000
H        4.97237801       5.41243088       6.70710872       1.00800000
H        5.15635391       5.65217115       4.90489367       1.00800000
H        7.35163940       5.11756066       5.99026957       1.00800000
7
Properties=species:S:1:pos:R:3:masses:R:1 pbc="F F F"
C        5.34754852       6.09394562       5.93172400      12.01100000
C        6.91206569       6.01443702       5.86667459      12.01100000
O        7.60928484       7.01098161       5.89071712      15.99900000
H        5.01621111       7.18325309       5.83469980       1.00800000
H        4.95225890       5.47811450       6.57492091       1.00800000
H        5.06287626       5.65022945       4.98013720       1.00800000
H        7.27958390       4.93341707       6.07559001       1.00800000
7
Properties=species:S:1:pos:R:3:masses:R:1 pbc="F F F"
C        5.38271466       6.06731508       5.89098111      12.01100000
C        6.87773410       6.03238050       5.85300432      12.01100000
O        7.62625548       7.01627833       5.92745849      15.99900000
H        5.04960288       7.07627260       5.62133762       1.00800000
H        4.98061674       5.74096895       6.95156160       1.00800000
H        4.84581417       5.49427708       5.23084601       1.00800000
H        7.15559490       4.95294450       5.72681272       1.00800000
7
Properties=species:S:1:pos:R:3:masses:R:1 pbc="F F F"
C        5.38581922       6.08956073       5.89469594      12.01100000
C        6.85119977       6.03446487       5.88570333      12.01100000
O        7.62551045       6.99750625       5.89726979      15.99900000
H        4.83607004       7.08644895       5.82109887       1.00800000
H        5.03092790       5.58922373       6.86590848       1.00800000
H        5.02466074       5.64315899       4.99749100       1.00800000
H        7.43097575       4.95366933       5.89131770       1.00800000
7
Properties=species:S:1:pos:R:3:masses:R:1 pbc="F F F"
C        5.37290776       6.12250342       5.89190109      12.01100000
C        6.96167270       5.98501424       5.89304202      12.01100000
O        7.56798351       7.00968199       5.89206432      15.99900000
H        4.99520967       7.15764971       5.90168525       1.00800000
H        5.02229444       5.53432574       6.78495385       1.00800000
H        4.79954911       5.62454447       4.91808654       1.00800000
H        7.25613631       4.95943079       5.99956808       1.00800000
7
Properties=species:S:1:pos:R:3:masses:R:1 pbc="F F F"
C        5.42457863       6.10876605       5.88177639      12.01100000
C        6.87939488       6.02352734       5.87849384      12.01100000
O        7.57997118       6.98607759       5.89485560      15.99900000
H        4.95937829       7.07473272       5.98483843       1.00800000
H        5.02791310       5.57309364       6.87105449       1.00800000
H        4.99254448       5.62929963       4.96027961       1.00800000
H        7.26779162       5.07825830       6.03781269       1.00800000
7
Properties=species:S:1:pos:R:3:masses:R:1 pbc="F F F"
C        5.42761066       6.08560809       5.89482399      12.01100000
C        6.84416715       6.01610543       5.92298448      12.01100000
O        7.59321846       6.99979715       5.88152543      15.99900000
H        5.23552256       7.15319406       5.77450113       1.00800000
H        4.85430080       5.47619000       6.83397232       1.00800000
H        4.92920796       5.71672747       4.98912805       1.00800000
H        7.40196842       5.15589484       5.78235719       1.00800000
7
Properties=species:S:1:pos:R:3:masses:R:1 pbc="F F F"
C        5.39710100       6.12232238       5.85685095      12.01100000
C        6.87632620       5.95446763       5.87024104      12.01100000
O        7.58629760       7.03271255       5.91775471      15.99900000
H        5.12391587       7.07420869       5.89971079       1.00800000
H        4.98877211       5.80417496       7.08780501       1.00800000
H        5.02558823       5.45039850       5.16832191       1.00800000
H        7.37291759       4.94777234       5.73003425       1.00800000
7
Properties=species:S:1:pos:R:3:masses:R:1 pbc="F F F"
C        5.39594313       6.09623772       5.89605490      12.01100000
C        6.88545615       5.98938806       5.88892905      12.01100000
O        7.59742056       7.02280002       5.88711211      15.99900000
H        5.08774211       7.09602182       5.99807294       1.00800000
H        4.87958936       5.61690301       6.74944769       1.00800000
H        5.08528659       5.62937622       4.97973355       1.00800000
H        7.18704180       4.98630160       5.95515781       1.00800000
7
Properties=species:S:1:pos:R:3:masses:R:1 pbc="F F F"
C        5.35447159       6.05536105       5.86555309      12.01100000
C        6.84176789       6.04551025       5.86465864      12.01100000
O        7.64210835       7.00528676       5.91175798      15.99900000
H        5.11813931       7.15400467       5.95865073       1.00800000
H        5.16054832       5.70052415       7.03466318       1.00800000
H        4.94923428       5.52375469       4.98270095       1.00800000
H        7.31718512       5.04662581       5.96786466       1.00800000
7
Properties=species:S:1:pos:R:3:masses:R:1 pbc="F F F"
C        5.41230991       6.09438984       5.93418413      12.01100000
C        6.89026871       5.98536258       5.84691378      12.01100000
O        7.56761206       7.01424367       5.90249714      15.99900000
H        5.13842310       7.28776401       5.89180128       1.00800000
H        4.76730282       5.76778794       6.67805717       1.00800000
H        5.24211540       5.53207182       5.00404102       1.00800000
H        7.31257455       4.94676834       5.91062426       1.00800000
7
Properties=species:S:1:pos:R:3:masses:R:1 pbc="F F F"
C        5.30713367       6.04762764       5.88943454      12.01100000
C        6.88518733       6.06863812       5.85428385      12.01100000
O        7.66231981       7.00234151       5.91163173      15.99900000
H        4.96022264       7.21984326       5.95193703       1.00800000
H        5.01948134       5.69457265       6.83617008       1.00800000
H        4.98152457       5.42052494       5.03940469       1.00800000
H        7.30977361       4.95327743       5.95743135       1.00800000
7
Properties=species:S:1:pos:R:3:masses:R:1 pbc="F F F"
C        5.34710848       6.10380288       5.91211862      12.01100000
C        6.88858314       5.99169707       5.88526904      12.01100000
O        7.61859370       7.01736898       5.88982079      15.99900000
H        5.07486805       7.22794931       5.87907243       1.00800000
H        4.76322806       5.51531215       6.72476590       1.00800000
H        5.03614040       5.53386592       5.00056852       1.00800000
H        7.57399713       5.02001017       5.88721576       1.00800000
7
Properties=species:S:1:pos:R:3:masses:R:1 pbc="F F F"
C        5.40894055       6.09905889       5.92335330      12.01100000
C        6.88261961       6.00425996       5.82640757      12.01100000
O        7.59487921       7.01618489       5.92852529      15.99900000
H        5.01184550       7.00251972       5.67102711       1.00800000
H        5.16498669       5.78361958       6.73475991       1.00800000
H        4.85381969       5.51194006       5.07176209       1.00800000
H        7.12826656       4.92469269       5.96725383       1.00800000
7
Properties=species:S:1:pos:R:3:masses:R:1 pbc="F F F"
C        5.40475466       6.08274997       5.88724635      12.01100000
C        6.82614518       6.03159684       5.85106258      12.01100000
O        7.64357819       7.01590591       5.91764198      15.99900000
H        4.96449550       7.09009692       5.92577428       1.00800000
H        4.87720407       5.73994059       6.89643836       1.00800000
H        5.01127817       5.30367537       5.11172990       1.00800000
H        7.25580254       4.96208427       5.82006452       1.00800000
7
Properties=species:S:1:pos:R:3:masses:R:1 pbc="F F F"
C        5.38719622       6.08709509       5.87495939      12.01100000
C        6.87642721       6.01777959       5.95281823      12.01100000
O        7.60235116       6.99426684       5.86346370      15.99900000
H        4.94385276       7.20003285       6.06115143       1.00800000
H        4.99463153       5.52605945       6.69743961       1.00800000
H        5.01425161       5.73737449       4.91820785       1.00800000
H        7.42047213       5.08864828       5.87104335       1.00800000
7
Properties=species:S:1:pos:R:3:masses:R:1 pbc="F F F"
C        5.36912639       6.08210004       5.89716577      12.01100000
C        6.87193189       6.03401556       5.91938757      12.01100000
O        7.65398696       7.01974647       5.87488172      15.99900000
H        4.92615809       7.15054679       5.99265193       1.00800000
H        4.68975664       5.41588371       6.61245003       1.00800000
H        4.95400667       5.49225353       5.04046984       1.00800000
H        7.25260505       4.95507727       5.85479554       1.00800000
7
Properties=species:S:1:pos:R:3:masses:R:1 pbc="F F F"
C        5.33041308       6.06464073       5.91818353      12.01100000
C        6.85381573       6.06589187       5.83190293      12.01100000
O        7.66370649       7.00701931       5.93587860      15.99900000
H        5.03194807       7.14511386       5.63878072       1.00800000
H        5.10500112       5.76173425       6.90474168       1.00800000
H        4.98552028       5.20016890       5.06123630       1.00800000
H        7.22294855       4.93695703       5.71945727       1.00800000
7
Properties=species:S:1:pos:R:3:masses:R:1 pbc="F F F"
C        5.38458267       6.04471380       5.87210727      12.01100000
C        6.84108398       6.06028487       5.89619586      12.01100000
O        7.64761203       6.99853484       5.88429784      15.99900000
H        4.79917647       7.09732283       6.07044691       1.00800000
H        5.06412022       5.61839831       6.84381929       1.00800000
H        5.01787207       5.77932481       4.93439163       1.00800000
H        7.22594128       4.98785224       6.07718373       1.00800000
7
Properties=species:S:1:pos:R:3:masses:R:1 pbc="F F F"
C        5.40020794       6.10396532       5.86754729      12.01100000
C        6.93754760       5.98973389       5.90915206      12.01100000
O        7.53680739       6.99423084       5.89511367      15.99900000
H        5.24444706       7.12464504       5.95884439       1.00800000
H        5.00102182       5.81658915       6.89121917       1.00800000
H        4.90825976       5.66162900       5.01834514       1.00800000
H        7.37645726       5.08298902       5.78571320       1.00800000
7
Properties=species:S:1:pos:R:3:masses:R:1 pbc="F F F"
C        5.34096489       6.09318715       5.87643547      12.01100000
C        6.88313054       6.00497677       5.90302169      12.01100000
O        7.63683529       7.01445484       5.87729512      15.99900000
H        4.86486069       7.09200259       6.14762990       1.00800000
H        4.97842944       5.53421718       6.72500392       1.00800000
H        4.99565745       5.68170796       4.92928519       1.00800000
H        7.45793033       5.00372287       6.10216251       1.00800000
7
Properties=species:S:1:pos:R:3:masses:R:1 pbc="F F F"
C        5.34827836       6.08320783       5.88551304      12.01100000
C        6.89372061       6.01282573       5.91682815      12.01100000
O        7.62976282       7.00573686       5.89053693      15.99900000
H        4.88301406       7.19474795       5.89360621       1.00800000
H        5.00789757       5.64365832       6.74727596       1.00800000
H        4.97872504       5.51473811       5.04541640       1.00800000
H        7.32616361       5.12226312       5.73492933       1.00800000
7
Properties=species:S:1:pos:R:3:masses:R:1 pbc="F F F"
C        5.41588131       6.09568771       5.88272970      12.01100000
C        6.86013524       5.98704008       5.85572547      12.01100000
O        7.61588988       7.02233697       5.92437232      15.99900000
H        4.80740920       7.19984485       5.81494798       1.00800000
H        5.10996658       5.79731024       6.86767765       1.00800000
H        4.81518799       5.39447083       5.13450195       1.00800000
H        7.27808373       4.97885594       5.82830793       1.00800000
7
Properties=species:S:1:pos:R:3:masses:R:1 pbc="F F F"
C        5.35190600       6.08038875       5.87329671      12.01100000
C        6.85568350       6.04401278       5.87420823      12.01100000
O        7.64651700       7.00406901       5.89584537      15.99900000
H        4.95826129       6.99543361       6.06154432       1.00800000
H        5.08887562       5.57272618       6.74438747       1.00800000
H        4.99551636       5.59341753       5.08567935       1.00800000
H        7.29723633       5.00228279       6.09877343       1.00800000
7
Properties=species:S:1:pos:R:3:masses:R:1 pbc="F F F"
C        5.38121899       6.10676229       5.90873035      12.01100000
C        6.87939865       6.00806231       5.87430422      12.01100000
O        7.59310674       6.99068259       5.90918381      15.99900000
H        4.94590321       7.05593502       5.63284940       1.00800000
H        5.11355429       5.67107782       7.02059278       1.00800000
H        5.00940059       5.66542687       4.90049311       1.00800000
H        7.48689487       5.09799730       5.80137620       1.00800000
7
Properties=species:S:1:pos:R:3:masses:R:1 pbc="F F F"
C        5.42744674       6.08143377       5.88741107      12.01100000
C        6.86136228       6.03526386       5.94330012      12.01100000
O        7.59447193       7.00143104       5.85926666      15.99900000
H        5.09825402       7.03744962       6.00626128       1.00800000
H        4.87797652       5.42500349       6.72585662       1.00800000
H        5.02034725       5.87502073       4.87821056       1.00800000
H        7.20159033       4.96005923       5.96917681       1.00800000
7
Properties=species:S:1:pos:R:3:masses:R:1 pbc="F F F"
C        5.37874317       6.08025650       5.86814602      12.01100000
C        6.85951991       6.04333649       5.87919860      12.01100000
O        7.62189099       7.00202446       5.91303977      15.99900000
H        5.02328073       7.12961129       5.90018841       1.00800000
H        5.23852796       5.70804417       6.88983591       1.00800000
H        4.85418893       5.42847820       5.06409565       1.00800000
H        7.24925769       4.93981433       5.86526301       1.00800000
7
Properties=species:S:1:pos:R:3:masses:R:1 pbc="F F F"
C        5.43071912       6.07666260       5.92020825      12.01100000
C        6.82253408       6.00065564       5.81143358      12.01100000
O        7.59840935       7.00246419       5.94996100      15.99900000
H        5.14915025       7.13998234       5.43349358       1.00800000
H        4.96928751       5.95644905       7.05912616       1.00800000
H        4.96412577       5.44530949       5.20522556       1.00800000
H        7.47678041       5.20861560       5.62263115       1.00800000
7
Properties=species:S:1:pos:R:3:masses:R:1 pbc="F F F"
C        5.41867438       6.11777745       5.89364583      12.01100000
C        6.81157726       6.01112315       5.87985324      12.01100000
O        7.61976110       7.00312429       5.91003849      15.99900000
H        4.87958651       6.99303247       5.85900736       1.00800000
H        5.22354772       5.74106636       6.75624908       1.00800000
H        5.14072029       5.35063741       5.09191649       1.00800000
H        7.25067216       5.04051165       5.74819702       1.00800000
7
Properties=species:S:1:pos:R:3:masses:R:1 pbc="F F F"
C        5.34772926       6.09555435       5.90388388      12.01100000
C        6.90730927       5.99357402       5.90574613      12.01100000
O        7.59257159       7.01106657       5.87456228      15.99900000
H        5.18612417       7.19944230       6.00476257       1.00800000
H        4.93756870       5.51345047       6.75478943       1.00800000
H        5.19846490       5.69439233       4.84752235       1.00800000
H        7.30857015       5.06580883       5.98085406       1.00800000
7
Properties=species:S:1:pos:R:3:masses:R:1 pbc="F F F"
C        5.43774340       6.12148106       5.90795333      12.01100000
C        6.87240419       5.95265941       5.86851636      12.01100000
O        7.54142288       7.01941122       5.90649635      15.99900000
H        5.33159255       7.23134821       5.80686272       1.00800000
H        4.97592394       5.73873340       6.77104502       1.00800000
H        4.98687311       5.57191452       5.03883924       1.00800000
H        7.49150573       4.97724736       5.85944771       1.00800000
7
Properties=species:S:1:pos:R:3:masses:R:1 pbc="F F F"
C        5.37126802       6.08621244       5.94237930      12.01100000
C        6.90449840       5.98488172       5.89762532      12.01100000
O        7.57994881       7.02240272       5.87186063      15.99900000
H        5.30620266       7.17847111       5.80719676       1.00800000
H        4.89304626       5.45786884       6.60429679       1.00800000
H        5.20541562       5.85930623       4.84048183       1.00800000
H        7.17942690       5.01241127       6.01690001       1.00800000
7
Properties=species:S:1:pos:R:3:masses:R:1 pbc="F F F"
C        5.34892133       6.05206863       5.88913590      12.01100000
C        6.88828493       6.05832295       5.93282342      12.01100000
O        7.63098885       6.99897124       5.87469875      15.99900000
H        5.06269342       7.13752074       5.90914376       1.00800000
H        4.87654083       5.55545574       6.84891893       1.00800000
H        5.04609407       5.71175981       4.89919437       1.00800000
H        7.24812462       5.00697335       5.78159412       1.00800000
7
Properties=species:S:1:pos:R:3:masses:R:1 pbc="F F F"
C        5.36597866       6.09444704       5.89317072      12.01100000
C        6.90012277       6.06564329       5.87165964      12.01100000
O        7.58992503       6.97516655       5.89928906      15.99900000
H        5.03475636       7.15884334       5.88152003       1.00800000
H        5.08016866       5.53600816       6.86728985       1.00800000
H        5.16788381       5.57045761       5.02306445       1.00800000
H        7.25810246       4.93203416       5.95740671       1.00800000
7
Properties=species:S:1:pos:R:3:masses:R:1 pbc="F F F"
C        5.36747334       6.07994011       5.88835019      12.01100000
C        6.89108347       6.01456138       5.92147810      12.01100000
O        7.61183296       7.01748920       5.87528577      15.99900000
H        5.14592402       7.02230707       6.01419455       1.00800000
H        4.92908788       5.59195673       6.71074703       1.00800000
H        4.94483484       5.72433760       4.91034823       1.00800000
H        7.26324009       4.96853452       5.93879218       1.00800000
7
Properties=species:S:1:pos:R:3:masses:R:1 pbc="F F F"
C        5.39026121       6.10708915       5.86866775      12.01100000
C        6.88816135       6.02999657       5.89531739      12.01100000
O        7.59226524       6.99408904       5.91620750      15.99900000
H        5.11138003       7.20731606       5.77809482       1.00800000
H        5.11111855       5.68113651       6.96799745       1.00800000
H        4.98796648       5.23175697       5.17072425       1.00800000
H        7.14648679       5.05091505       5.55400723       1.00800000
7
Properties=species:S:1:pos:R:3:masses:R:1 pbc="F F F"
C        5.33158419       6.08214925       5.89543316      12.01100000
C        6.87707536       6.04876072       5.96498264      12.01100000
O        7.64487820       7.00267369       5.84723456      15.99900000
H        5.05297478       7.05926281       6.08176749       1.00800000
H        4.81281952       5.33070187       6.53321175       1.00800000
H        5.22099409       5.69207953       4.94567078       1.00800000
H        7.26636612       5.02641007       5.85588116       1.00800000
7
Properties=species:S:1:pos:R:3:masses:R:1 pbc="F F F"
C        5.38474664       6.11795329       5.88625249      12.01100000
C        6.87361499       6.02557672       5.86950121      12.01100000
O        7.60240187       6.99293954       5.91543393      15.99900000
H        4.92233739       7.09654617       5.79483772       1.00800000
H        5.20001015       5.64812062       6.90324719       1.00800000
H        5.03250322       5.38271455       5.08266086       1.00800000
H        7.28025059       4.98519609       5.80043637       1.00800000
7
Properties=species:S:1:pos:R:3:masses:R:1 pbc="F F F"
C        5.39466945       6.11965609       5.88875644      12.01100000
C        6.86290282       6.00712391       5.83397317      12.01100000
O        7.60148619       7.01353257       5.93832240      15.99900000
H        5.16772647       6.99810678       5.69657333       1.00800000
H        5.14981626       5.76490222       6.92164418       1.00800000
H        4.70828168       5.30937141       5.15787585       1.00800000
H        7.43321284       4.91293330       5.83530720       1.00800000
7
Properties=species:S:1:pos:R:3:masses:R:1 pbc="F F F"
C        5.38969151       6.06482407       5.87747047      12.01100000
C        6.83812664       6.02855369       5.92624275      12.01100000
O        7.61688798       7.01191276       5.87054839      15.99900000
H        5.17039476       7.15767070       6.09766646       1.00800000
H        5.19274378       5.51528894       6.67925785       1.00800000
H        5.04818383       5.74702499       4.88674308       1.00800000
H        7.15780132       4.98905286       6.05847186       1.00800000
7
Properties=species:S:1:pos:R:3:masses:R:1 pbc="F F F"
C        5.39840018       6.10704274       5.90697834      12.01100000
C        6.85693575       5.97938424       5.89563277      12.01100000
O        7.59121132       7.00881338       5.88011428      15.99900000
H        5.12589744       7.14284360       6.03668251       1.00800000
H        5.02590094       5.58422489       6.72079079       1.00800000
H        5.10206079       5.64648442       4.78359138       1.00800000
H        7.39491406       5.16749350       6.04237487       1.00800000
7
Properties=species:S:1:pos:R:3:masses:R:1 pbc="F F F"
C        5.35224408       6.06872666       5.92181853      12.01100000
C        6.91507071       6.01519933       5.84935953      12.01100000
O        7.61279537       7.01010052       5.90656371      15.99900000
H        5.09220774       7.21262522       5.80007186       1.00800000
H        4.87741768       5.64123013       6.75967287       1.00800000
H        4.92679918       5.59676772       4.97595432       1.00800000
H        7.26703017       5.09979233       6.00248274       1.00800000
7
Properties=species:S:1:pos:R:3:masses:R:1 pbc="F F F"
C        5.41156699       6.07893265       5.91852413      12.01100000
C        6.85660286       6.03157711       5.86686959      12.01100000
O        7.59036880       7.00153371       5.90292709      15.99900000
H        5.26583847       7.14106912       5.74259406       1.00800000
H        4.99239495       5.60525998       6.81092369       1.00800000
H        5.04912652       5.60745383       4.97010050       1.00800000
H        7.20186239       5.01584885       5.90289489       1.00800000
7
Properties=species:S:1:pos:R:3:masses:R:1 pbc="F F F"
C        5.38727206       6.11684923       5.90623848      12.01100000
C        6.87744045       5.98384563       5.86477556      12.01100000
O        7.59095228       7.00086892       5.91030852      15.99900000
H        4.85812425       7.11414282       5.78170462       1.00800000
H        5.05677935       5.77212617       6.83922596       1.00800000
H        5.08770425       5.56380592       5.03613963       1.00800000
H        7.53854681       5.04705174       5.82362236       1.00800000
7
Properties=species:S:1:pos:R:3:masses:R:1 pbc="F F F"
C        5.43393570       6.12482468       5.87231341      12.01100000
C        6.88892211       5.97885156       5.89504109      12.01100000
O        7.53934406       6.99661397       5.91801842      15.99900000
H        5.18020268       7.16312234       5.66055435       1.00800000
H        5.30203073       5.77244397       7.00722218       1.00800000
H        4.68918850       5.56060420       5.02816912       1.00800000
H        7.49601246       5.03297134       5.70597948       1.00800000
7
Properties=species:S:1:pos:R:3:masses:R:1 pbc="F F F"
C        5.38537596       6.06577165       5.91425122      12.01100000
C        6.87774993       6.06696933       5.87001796      12.01100000
O        7.61254559       6.98174619       5.90041421      15.99900000
H        4.95090834       7.07262459       5.78504768       1.00800000
H        4.92085662       5.66636382       6.74928510       1.00800000
H        5.02630685       5.67095180       5.03895233       1.00800000
H        7.31926207       5.00885667       5.90650988       1.00800000
7
Properties=species:S:1:pos:R:3:masses:R:1 pbc="F F F"
C        5.40943409       6.09308621       5.88944378      12.01100000
C        6.84210937       6.00817220       5.92136462      12.01100000
O        7.60790322       7.00654963       5.87120947      15.99900000
H        5.01358696       7.10545528       6.07144674       1.00800000
H        5.05535492       5.52749796       6.67994720       1.00800000
H        5.04170599       5.70930765       4.85481341       1.00800000
H        7.31838009       5.05799396       6.02089415       1.00800000
7
Properties=species:S:1:pos:R:3:masses:R:1 pbc="F F F"
C        5.36039999       6.09412364       5.87938634      12.01100000
C        6.88547907       5.96302787       5.86945226      12.01100000
O        7.61174603       7.04732583       5.92606797      15.99900000
H        5.16176839       7.21053239       5.63016750       1.00800000
H        5.14481656       5.73679194       7.00140347       1.00800000
H        4.76079576       5.48072559       5.15367214       1.00800000
H        7.36814406       4.85056450       5.70955516       1.00800000
7
Properties=species:S:1:pos:R:3:masses:R:1 pbc="F F F"
C        5.35070860       6.06380968       5.90201656      12.01100000
C        6.89536197       6.02898936       5.90306400      12.01100000
O        7.62738340       7.01685614       5.87740609      15.99900000
H        5.08444183       7.01781454       5.97125952       1.00800000
H        4.89254108       5.56875720       6.77577603       1.00800000
H        5.14651357       5.75412833       4.88702186       1.00800000
H        7.06156038       4.99676840       5.96294460       1.00800000
7
Properties=species:S:1:pos:R:3:masses:R:1 pbc="F F F"
C        5.39516102       6.07839578       5.88319048      12.01100000
C        6.90451512       6.04216363       5.87494553      12.01100000
O        7.54929816       6.97068493       5.90902075      15.99900000
H        5.16609872       7.23892268       5.79820154       1.00800000
H        5.26644611       5.75982056       6.79467789       1.00800000
H        5.01841027       5.70599823       5.16191921       1.00800000
H        7.33471615       5.03477275       5.89978315       1.00800000
7
Properties=species:S:1:pos:R:3:masses:R:1 pbc="F F F"
C        5.40130711       6.06946032       5.87828376      12.01100000
C        6.87666802       6.03988225       5.90061543      12.01100000
O        7.59389972       7.00028916       5.89408265      15.99900000
H        4.98980568       7.07251406       5.95525805       1.00800000
H        5.06750015       5.80234599       6.87697177       1.00800000
H        4.94666743       5.71565676       4.93542239       1.00800000
H        7.33236694       4.81277939       5.87662177       1.00800000
7
Properties=species:S:1:pos:R:3:masses:R:1 pbc="F F F"
C        5.39545202       6.10855385       5.90760871      12.01100000
C        6.91519163       5.99974354       5.85377909      12.01100000
O        7.54293359       6.99639656       5.92430649      15.99900000
H        5.37366347       7.24100930       5.64743008       1.00800000
H        4.97313383       5.79645661       6.91405366       1.00800000
H        4.98625838       5.43516209       5.12597083       1.00800000
H        7.42295198       5.00489967       5.68576807       1.00800000
7
Properties=species:S:1:pos:R:3:masses:R:1 pbc="F F F"
C        5.38101134       6.09451195       5.88444897      12.01100000
C        6.86854410       6.00088762       5.87735141      12.01100000
O        7.58334196       6.99529558       5.90615880      15.99900000
H        5.14670379       7.23268917       5.88881496       1.00800000
H        5.17535774       5.73623936       6.80606602       1.00800000
H        5.05843840       5.55405627       5.08825357       1.00800000
H        7.46205046       5.12570200       5.87321125       1.00800000
7
Properties=species:S:1:pos:R:3:masses:R:1 pbc="F F F"
C        5.36956641       6.10646569       5.89307350      12.01100000
C        6.85985920       6.04827566       5.84746898      12.01100000
O        7.62579951       6.99667338       5.91007684      15.99900000
H        5.00582997       7.08943587       5.91395362       1.00800000
H        4.90591410       5.53972884       6.73434108       1.00800000
H        5.01930059       5.40840698       5.21119418       1.00800000
H        7.47748106       4.88215202       5.98797764       1.00800000
7
Properties=species:S:1:pos:R:3:masses:R:1 pbc="F F F"
C        5.36906366       6.08412099       5.89183446      12.01100000
C        6.89559445       6.01029395       5.83222591      12.01100000
O        7.58230990       7.00500173       5.91794982      15.99900000
H        5.28200543       7.13041744       5.96286339       1.00800000
H        4.95452350       5.83655581       6.89259001       1.00800000
H        5.03285329       5.53224268       5.05449482       1.00800000
H        7.40959425       5.00714955       6.00894995       1.00800000
7
Properties=species:S:1:pos:R:3:masses:R:1 pbc="F F F"
C        5.35207682       6.07679662       5.88267458      12.01100000
C        6.92296739       6.00634316       5.91019924      12.01100000
O        7.59920964       7.02589006       5.88307668      15.99900000
H        5.21886121       7.17649439       5.98925039       1.00800000
H        4.93539324       5.59029436       6.73552330       1.00800000
H        4.86756671       5.68484586       4.97573076       1.00800000
H        7.26516218       4.85754495       5.95194469       1.00800000
7
Properties=species:S:1:pos:R:3:masses:R:1 pbc="F F F"
C        5.42969088       6.10029810       5.90826506      12.01100000
C        6.87774563       6.01954490       5.87938207      12.01100000
O        7.57029971       6.99379879       5.90112860      15.99900000
H        5.15627990       7.17431219       5.68950376       1.00800000
H        4.95930437       5.53078939       6.72043090       1.00800000
H        4.83660653       5.67009654       5.11454691       1.00800000
H        7.40767459       5.00598917       5.90372511       1.00800000
7
Properties=species:S:1:pos:R:3:masses:R:1 pbc="F F F"
C        5.37789484       6.08098337       5.89474457      12.01100000
C        6.90143449       6.01510134       5.88272980      12.01100000
O        7.59469853       7.00839975       5.88908383      15.99900000
H        4.97035042       7.25986091       5.98672171       1.00800000
H        5.02280746       5.59770200       6.71565842       1.00800000
H        5.11122572       5.67412166       5.01072972       1.00800000
H        7.20314238       4.90085221       6.02748699       1.00800000
7
Properties=species:S:1:pos:R:3:masses:R:1 pbc="F F F"
C        5.34592901       6.10288007       5.89763705      12.01100000
C        6.94049718       6.00027138       5.84751638      12.01100000
O        7.59269218       7.01616619       5.92931953      15.99900000
H        5.04427411       7.24268173       5.71702775       1.00800000
H        5.03047974       5.79064480       6.88254214       1.00800000
H        4.94391143       5.30368573       5.17507114       1.00800000
H        7.23614009       4.88804802       5.71245883       1.00800000
7
Properties=species:S:1:pos:R:3:masses:R:1 pbc="F F F"
C        5.37732740       6.05714905       5.89199720      12.01100000
C        6.87016047       6.02580393       5.91059525      12.01100000
O        7.60932499       6.99828033       5.89284652      15.99900000
H        5.06387797       7.17851874       5.81426997       1.00800000
H        4.80080976       5.80678535       6.91801017       1.00800000
H        4.96858548       5.70777475       4.98116556       1.00800000
H        7.62151433       5.05654348       5.66812901       1.00800000
7
Properties=species:S:1:pos:R:3:masses:R:1 pbc="F F F"
C        5.43221087       6.12544684       5.90685309      12.01100000
C        6.84137281       6.01882906       5.89197969      12.01100000
O        7.59425884       6.99523368       5.89384299      15.99900000
H        4.88978802       7.05681647       5.78347332       1.00800000
H        5.04367423       5.51320455       6.86640341       1.00800000
H        5.13145371       5.55924374       4.92788324       1.00800000
H        7.31805397       4.93801374       5.83279886       1.00800000
7
Properties=species:S:1:pos:R:3:masses:R:1 pbc="F F F"
C        5.40919614       6.09270095       5.88322408      12.01100000
C        6.80442559       5.99160887       5.89400483      12.01100000
O        7.60756315       7.02820914       5.89234383      15.99900000
H        5.29232275       7.12580188       5.94064082       1.00800000
H        5.21220801       5.57722241       6.82837504       1.00800000
H        5.11790063       5.61595043       4.97003839       1.00800000
H        7.26385642       4.93945663       5.95272614       1.00800000
7
Properties=species:S:1:pos:R:3:masses:R:1 pbc="F F F"
C        5.37103524       6.07550699       5.87933973      12.01100000
C        6.89999079       5.95797485       5.91763636      12.01100000
O        7.58504969       7.03537193       5.88409551      15.99900000
H        5.23746362       7.23906467       5.95107259       1.00800000
H        4.91030574       5.74779390       6.86804050       1.00800000
H        5.08734231       5.74699958       4.99253869       1.00800000
H        7.32450113       5.01653080       5.77574373       1.00800000
7
Properties=species:S:1:pos:R:3:masses:R:1 pbc="F F F"
C        5.37516662       6.10135862       5.89101730      12.01100000
C        6.88456575       5.97486978       5.94072815      12.01100000
O        7.60680752       7.03149119       5.85168468      15.99900000
H        5.15057525       7.12854748       6.13137407       1.00800000
H        4.73194721       5.36407939       6.69319693       1.00800000
H        5.14882122       5.80694749       4.84687705       1.00800000
H        7.31750218       5.00305578       6.01607731       1.00800000
7
Properties=species:S:1:pos:R:3:masses:R:1 pbc="F F F"
C        5.41985603       6.07586946       5.88265640      12.01100000
C        6.84784022       6.05236556       5.95029495      12.01100000
O        7.59691339       6.98712380       5.86246022      15.99900000
H        5.12702945       7.09683630       6.03788867       1.00800000
H        4.97896752       5.50310465       6.71429068       1.00800000
H        5.06409729       5.74420439       4.87599703       1.00800000
H        7.24089518       5.04299633       5.87394631       1.00800000
7
Properties=species:S:1:pos:R:3:masses:R:1 pbc="F F F"
C        5.36800069       6.08992333       5.90196505      12.01100000
C        6.87214765       6.03118994       5.97543821      12.01100000
O        7.61715034       6.99989269       5.84342808      15.99900000
H        4.98706239       7.14544783       5.99623081       1.00800000
H        4.90314410       5.31863446       6.53033370       1.00800000
H        5.15550941       5.82936452       4.87688576       1.00800000
H        7.37232263       4.97588097       5.87107733       1.00800000
7
Properties=species:S:1:pos:R:3:masses:R:1 pbc="F F F"
C        5.38790989       6.11917193       5.92815154      12.01100000
C        6.91837466       5.96721520       5.81062436      12.01100000
O        7.55998776       7.00495949       5.92168901      15.99900000
H        5.03961579       7.15026926       5.80023064       1.00800000
H        4.99979237       5.78197099       6.76519430       1.00800000
H        5.10813800       5.58624595       5.04705962       1.00800000
H        7.38972030       5.08420036       6.07171661       1.00800000
7
Properties=species:S:1:pos:R:3:masses:R:1 pbc="F F F"
C        5.37394681       6.08591011       5.89718484      12.01100000
C        6.89929693       6.05444853       5.88029448      12.01100000
O        7.59146113       6.98130209       5.91144398      15.99900000
H        5.11359990       7.03838506       5.74266358       1.00800000
H        4.99703622       5.78262450       6.93707869       1.00800000
H        5.09947925       5.46666468       5.06184107       1.00800000
H        7.22131215       5.04740377       5.64405195       1.00800000
7
Properties=species:S:1:pos:R:3:masses:R:1 pbc="F F F"
C        5.36397781       6.03998403       5.88122764      12.01100000
C        6.81320163       6.03600963       5.89903666      12.01100000
O        7.69290577       7.02682130       5.90678341      15.99900000
H        4.84951921       7.03710277       5.76763233       1.00800000
H        5.09971028       5.72325064       6.87153745       1.00800000
H        4.83614997       5.52829400       5.07107586       1.00800000
H        7.18058438       5.09090047       5.71618047       1.00800000
7
Properties=species:S:1:pos:R:3:masses:R:1 pbc="F F F"
C        5.42446410       6.09136712       5.92511810      12.01100000
C        6.83518691       6.03734064       5.82263716      12.01100000
O        7.59529026       7.00325133       5.91937601      15.99900000
H        5.28709240       7.13053504       5.71308809       1.00800000
H        5.06019308       5.53745066       6.73065672       1.00800000
H        5.07296325       5.48387311       5.12900118       1.00800000
H        7.11236725       4.97367094       6.04117913       1.00800000
7
Properties=species:S:1:pos:R:3:masses:R:1 pbc="F F F"
C        5.37212797       6.08985152       5.89152206      12.01100000
C        6.90085267       6.05549506       5.89964601      12.01100000
O        7.60115621       6.97454623       5.89278174      15.99900000
H        4.95975855       7.00907139       5.82635169       1.00800000
H        5.03146989       5.58899889       6.77602201       1.00800000
H        4.95391201       5.67209878       5.04651237       1.00800000
H        7.33553760       5.11270019       5.86984572       1.00800000
7
Properties=species:S:1:pos:R:3:masses:R:1 pbc="F F F"
C        5.40727014       6.10707363       5.88534842      12.01100000
C        6.88063722       5.94954069       5.93976154      12.01100000
O        7.57952727       7.03784889       5.86991325      15.99900000
H        5.28148007       7.20495286       5.96826888       1.00800000
H        4.92343594       5.49594632       6.64065140       1.00800000
H        4.98781071       5.69681382       5.02194335       1.00800000
H        7.25338340       5.03772551       5.84640165       1.00800000
7
Properties=species:S:1:pos:R:3:masses:R:1 pbc="F F F"
C        5.42829195       6.11271638       5.85462383      12.01100000
C        6.89791757       5.97814471       5.93764779      12.01100000
O        7.55481461       7.01312319       5.88775800      15.99900000
H        5.14978847       7.11174067       5.85444583       1.00800000
H        5.11750335       5.62167301       6.86066092       1.00800000
H        4.81093554       5.73532101       5.11930818       1.00800000
H        7.30372317       4.95107953       5.75090410       1.00800000
7
Properties=species:S:1:pos:R:3:masses:R:1 pbc="F F F"
C        5.37985966       6.09534818       5.93263244      12.01100000
C        6.89078220       6.01126896       5.98035510      12.01100000
O        7.59749556       7.00868776       5.83408575      15.99900000
H        4.97737921       6.97345749       5.91938584       1.00800000
H        4.82021778       5.39918005       6.54146513       1.00800000
H        5.30735304       6.02016567       4.69513290       1.00800000
H        7.26170381       4.90966102       5.84281199       1.00800000
7
Properties=species:S:1:pos:R:3:masses:R:1 pbc="F F F"
C        5.34873871       6.09387201       5.88347798      12.01100000
C        6.89255584       6.01164298       5.96741622      12.01100000
O        7.63098933       7.02067904       5.84865613      15.99900000
H        4.94465140       7.17909891       6.08471885       1.00800000
H        5.17657566       5.23356244       6.64529322       1.00800000
H        4.95758023       5.76251170       4.70844645       1.00800000
H        7.10591797       4.95009721       6.06896324       1.00800000
7
Properties=species:S:1:pos:R:3:masses:R:1 pbc="F F F"
C        5.40500363       6.09882800       5.90963618      12.01100000
C        6.86240181       6.02616970       5.83293892      12.01100000
O        7.60072366       6.99313837       5.93434254      15.99900000
H        4.97433983       7.08567270       5.49943785       1.00800000
H        5.06941327       5.69941018       7.03289274       1.00800000
H        4.86443750       5.52458978       5.11534483       1.00800000
H        7.44578426       5.02056991       5.79042038       1.00800000
7
Properties=species:S:1:pos:R:3:masses:R:1 pbc="F F F"
C        5.39271520       6.03969280       5.92892230      12.01100000
C        6.85123738       6.05570032       5.83366662      12.01100000
O        7.63840689       7.00836023       5.94454863      15.99900000
H        5.11104276       7.18693530       5.45594227       1.00800000
H        4.83016632       5.96743222       6.89836269       1.00800000
H        4.95284978       5.23696465       5.24628993       1.00800000
H        7.14126982       5.05007418       5.43703520       1.00800000
7
Properties=species:S:1:pos:R:3:masses:R:1 pbc="F F F"
C        5.38464845       6.10178925       5.90193893      12.01100000
C        6.91174275       5.99192414       5.88317662      12.01100000
O        7.57343885       6.99623210       5.88337926      15.99900000
H        5.04411911       7.13020714       6.07528447       1.00800000
H        4.89990415       5.67101560       6.74437385       1.00800000
H        5.12776398       5.70157964       4.86420568       1.00800000
H        7.36987121       5.15111160       6.05622392       1.00800000
7
Properties=species:S:1:pos:R:3:masses:R:1 pbc="F F F"
C        5.36780781       6.06530476       5.88338783      12.01100000
C        6.90211421       6.01670168       5.92836029      12.01100000
O        7.59948878       7.00927732       5.87573033      15.99900000
H        5.07586743       7.14076275       5.99233655       1.00800000
H        4.96306409       5.68454836       6.78009954       1.00800000
H        4.94546572       5.80365381       4.88473094       1.00800000
H        7.35919140       4.95739518       5.88698033       1.00800000
7
Properties=species:S:1:pos:R:3:masses:R:1 pbc="F F F"
C        5.35060136       6.10979869       5.87875840      12.01100000
C        6.88220371       6.00914229       5.86096757      12.01100000
O        7.63150402       7.00126829       5.91348569      15.99900000
H        4.87607656       6.98705706       5.80400799       1.00800000
H        5.17464029       5.55864770       6.83774053       1.00800000
H        4.94292444       5.53453903       5.20342137       1.00800000
H        7.28407296       5.19312928       5.95791731       1.00800000
7
Properties=species:S:1:pos:R:3:masses:R:1 pbc="F F F"
C        5.41989397       6.08938807       5.88181617      12.01100000
C        6.90901848       6.01967853       5.89837327      12.01100000
O        7.57398894       7.01110251       5.90443649      15.99900000
H        5.03905029       7.17386726       5.84975722       1.00800000
H        4.88208407       5.80961653       6.89350393       1.00800000
H        4.91628931       5.48455836       5.07288028       1.00800000
H        7.20798984       4.76691583       5.64842487       1.00800000
7
Properties=species:S:1:pos:R:3:masses:R:1 pbc="F F F"
C        5.43080685       6.09516400       5.90348494      12.01100000
C        6.88083214       5.99913478       5.86986155      12.01100000
O        7.56579788       6.99935576       5.89849837      15.99900000
H        5.13582479       7.05851302       5.86158393       1.00800000
H        5.00032959       5.68515389       6.91223851       1.00800000
H        5.04540068       5.73145563       4.88134836       1.00800000
H        7.19969452       5.12224134       5.98518278       1.00800000
7
Properties=species:S:1:pos:R:3:masses:R:1 pbc="F F F"
C        5.31660821       6.03780916       5.88887493      12.01100000
C        6.84203890       6.09960790       5.98892364      12.01100000
O        7.70162069       6.99368006       5.83407383      15.99900000
H        4.88097179       6.93929181       6.09593380       1.00800000
H        4.69990589       5.28624177       6.60197896       1.00800000
H        5.01533195       5.89419445       4.81218309       1.00800000
H        7.45225893       5.05393482       5.90819578       1.00800000
7
Properties=species:S:1:pos:R:3:masses:R:1 pbc="F F F"
C        5.38950406       6.08230025       5.86963137      12.01100000
C        6.91830075       6.00690551       5.95819714      12.01100000
O        7.59386786       7.00578283       5.86839202      15.99900000
H        5.00242713       7.07033190       5.99475674       1.00800000
H        4.80766427       5.64167479       6.78554176       1.00800000
H        4.87780144       5.75275834       4.96569691       1.00800000
H        7.29351397       5.09127690       5.72301843       1.00800000
7
Properties=species:S:1:pos:R:3:masses:R:1 pbc="F F F"
C        5.37078197       6.10392857       5.92053762      12.01100000
C        6.88336231       6.03969190       5.85860397      12.01100000
O        7.58201146       6.98817465       5.89450713      15.99900000
H        5.14234012       7.11495478       5.81165247       1.00800000
H        5.02357792       5.48337237       6.79148282       1.00800000
H        5.29965572       5.70797992       4.98551792       1.00800000
H        7.34342031       4.88081908       6.04599890       1.00800000
7
Properties=species:S:1:pos:R:3:masses:R:1 pbc="F F F"
C        5.41337155       6.11330522       5.91054006      12.01100000
C        6.90034363       5.99615106       5.86049613      12.01100000
O        7.56700489       7.00326090       5.90317097      15.99900000
H        5.01410092       7.20636008       5.83548503       1.00800000
H        5.00821102       5.60978847       6.81999494       1.00800000
H        5.05226677       5.58590758       4.95924569       1.00800000
H        7.26277104       4.95271192       5.97899386       1.00800000
7
Properties=species:S:1:pos:R:3:masses:R:1 pbc="F F F"
C        5.37711906       6.08170300       5.87784039      12.01100000
C        6.89969472       5.97169522       5.88035229      12.01100000
O        7.60741714       7.04112946       5.91074998      15.99900000
H        5.08376613       7.17625323       5.82848598       1.00800000
H        4.94670834       5.78166439       7.01352858       1.00800000
H        4.83173560       5.55339378       5.00914226       1.00800000
H        7.27341979       4.91037730       5.77530906       1.00800000
7
Properties=species:S:1:pos:R:3:masses:R:1 pbc="F F F"
C        5.34922012       6.08930639       5.87675599      12.01100000
C        6.84364263       6.05156048       5.88855037      12.01100000
O        7.66640794       6.99568400       5.88746203      15.99900000
H        4.81065244       7.03954901       6.05961858       1.00800000
H        4.87237792       5.46054546       6.84082357       1.00800000
H        5.16119406       5.49538506       5.05278749       1.00800000
H        7.35543958       5.10526872       5.95810287       1.00800000
7
Properties=species:S:1:pos:R:3:masses:R:1 pbc="F F F"
C        5.40075833       6.13816780       5.90633698      12.01100000
C        6.92586162       5.99391070       5.90598264      12.01100000
O        7.55820010       6.99864076       5.86794118      15.99900000
H        4.92973989       7.09113725       5.99143435       1.00800000
H        4.86777863       5.38930934       6.63580022       1.00800000
H        5.16063121       5.81009386       4.95248791       1.00800000
H        7.36518093       4.86799974       6.08124583       1.00800000
7
Properties=species:S:1:pos:R:3:masses:R:1 pbc="F F F"
C        5.32185944       6.09845045       5.88038909      12.01100000
C        6.88720612       6.02063956       5.97133835      12.01100000
O        7.64297955       7.00176934       5.84365350      15.99900000
H        4.83707011       6.98966680       6.12674289       1.00800000
H        5.06774584       5.31329198       6.65174322       1.00800000
H        5.00266784       5.89270009       4.73082553       1.00800000
H        7.47096277       5.06798534       6.06758049       1.00800000
7
Properties=species:S:1:pos:R:3:masses:R:1 pbc="F F F"
C        5.37916749       6.09372600       5.92228961      12.01100000
C        6.83679751       6.05187888       5.89556753      12.01100000
O        7.62687340       6.99470049       5.89356844      15.99900000
H        5.04049559       7.08960173       5.61321008       1.00800000
H        5.03098325       5.41982961       6.78284973       1.00800000
H        5.18235992       5.59115850       5.04010135       1.00800000
H        7.29803770       4.95931308       5.75207003       1.00800000
7
Properties=species:S:1:pos:R:3:masses:R:1 pbc="F F F"
C        5.34126462       6.04742122       5.86787736      12.01100000
C        6.84879397       6.02782126       5.87559930      12.01100000
O        7.65959898       7.03101313       5.90279660      15.99900000
H        5.15525773       7.27201673       5.99450361       1.00800000
H        5.11390645       5.56566407       6.75979707       1.00800000
H        4.74249295       5.54388516       5.09553193       1.00800000
H        7.32948278       4.94039950       6.07822455       1.00800000
7
Properties=species:S:1:pos:R:3:masses:R:1 pbc="F F F"
C        5.33731601       6.08867366       5.90116877      12.01100000
C        6.91351139       6.03164001       5.89635742      12.01100000
O        7.62768202       7.00487964       5.88045661      15.99900000
H        4.91670140       7.08816736       5.93340011       1.00800000
H        4.85983584       5.44684607       6.73966374       1.00800000
H        4.99697461       5.70562085       4.94518419       1.00800000
H        7.35011979       4.95906450       6.02035117       1.00800000
7
Properties=species:S:1:pos:R:3:masses:R:1 pbc="F F F"
C        5.38566507       6.07139147       5.90183530      12.01100000
C        6.85782575       6.05575721       5.93248291      12.01100000
O        7.62062806       6.99003762       5.86916523      15.99900000
H        5.00713731       7.07812952       6.05151639       1.00800000
H        5.00320106       5.59827392       6.71439963       1.00800000
H        5.06744888       5.63067702       4.71800476       1.00800000
H        7.24522739       5.04675367       5.89549117       1.00800000
7
Properties=species:S:1:pos:R:3:masses:R:1 pbc="F F F"
C        5.37384888       6.12245872       5.89833687      12.01100000
C        6.94116941       6.00240247       5.91161550      12.01100000
O        7.56521784       6.99551528       5.89090505      15.99900000
H        4.90657355       7.20869249       5.80656463       1.00800000
H        4.95500050       5.63909733       6.77316470       1.00800000
H        5.07435134       5.57271799       5.04587260       1.00800000
H        7.41425929       4.87363769       5.69908820       1.00800000
7
Properties=species:S:1:pos:R:3:masses:R:1 pbc="F F F"
C        5.40809865       6.10915248       5.89734233      12.01100000
C        6.93374240       5.96337114       5.89861780      12.01100000
O        7.56358706       7.02945605       5.90069359      15.99900000
H        5.17217277       7.09332841       5.86251770       1.00800000
H        4.86176801       5.82297156       6.71913254       1.00800000
H        4.93557364       5.47204478       5.08744962       1.00800000
H        7.08694602       4.99073745       5.66695569       1.00800000
7
Properties=species:S:1:pos:R:3:masses:R:1 pbc="F F F"
C        5.31073536       6.07968074       5.91999058      12.01100000
C        6.88375840       6.03940013       5.91485434      12.01100000
O        7.64843397       7.01154418       5.88268855      15.99900000
H        5.03878427       7.13410716       5.72380220       1.00800000
H        4.96572473       5.44477252       6.69742927       1.00800000
H        5.22683195       5.57668622       5.01677063       1.00800000
H        7.23417042       4.95304280       5.72049500       1.00800000
7
Properties=species:S:1:pos:R:3:masses:R:1 pbc="F F F"
C        5.38164493       6.10310469       5.90296767      12.01100000
C        6.90018467       6.02658034       5.85067194      12.01100000
O        7.59877534       6.99565734       5.90591181      15.99900000
H        5.07097321       7.09805250       5.94763876       1.00800000
H        4.95942867       5.58924112       6.70926482       1.00800000
H        4.89770792       5.47418613       5.02288385       1.00800000
H        7.28491586       5.07293262       6.07772328       1.00800000
7
Properties=species:S:1:pos:R:3:masses:R:1 pbc="F F F"
C        5.42853008       6.09756502       5.89695638      12.01100000
C        6.85693253       5.99044357       5.90859445      12.01100000
O        7.59217101       7.01161615       5.87336037      15.99900000
H        5.05602724       7.05966443       6.03060978       1.00800000
H        4.91808789       5.53713782       6.56305819       1.00800000
H        4.89964411       5.80884667       4.96769112       1.00800000
H        7.40079961       5.07207079       6.09425068       1.00800000
7
Properties=species:S:1:pos:R:3:masses:R:1 pbc="F F F"
C        5.42489587       6.07271991       5.89266996      12.01100000
C        6.86264968       6.01432374       5.88361627      12.01100000
O        7.58830780       7.00968767       5.89548167      15.99900000
H        5.16391113       7.17377715       5.89462840       1.00800000
H        5.08260247       5.62568420       6.90823602       1.00800000
H        4.93991560       5.69173619       4.85243009       1.00800000
H        7.12462991       5.02863038       5.99791347       1.00800000
7
Properties=species:S:1:pos:R:3:masses:R:1 pbc="F F F"
C        5.38908870       6.08062889       5.88687060      12.01100000
C        6.84148109       6.02271194       5.94153137      12.01100000
O        7.62849865       7.01535157       5.86649329      15.99900000
H        5.04709265       7.16562059       5.98435994       1.00800000
H        5.03022062       5.41139806       6.65150279       1.00800000
H        4.96227574       5.70946148       4.91877958       1.00800000
H        7.31246162       4.94925737       5.93767781       1.00800000
7
Properties=species:S:1:pos:R:3:masses:R:1 pbc="F F F"
C        5.41185181       6.08157045       5.86761470      12.01100000
C        6.85326807       6.00534831       5.94469904      12.01100000
O        7.60441336       7.01131437       5.86094926      15.99900000
H        5.08689988       7.21627932       6.12718223       1.00800000
H        5.06118414       5.40308273       6.70886921       1.00800000
H        4.95474820       5.78408045       4.87953956       1.00800000
H        7.21981331       5.09205436       6.05642619       1.00800000
7
Properties=species:S:1:pos:R:3:masses:R:1 pbc="F F F"
C        5.35393246       6.07154838       5.88951787      12.01100000
C        6.88675419       5.97848443       5.90918947      12.01100000
O        7.62581993       7.04698681       5.90131930      15.99900000
H        5.18009099       7.18105284       5.83536670       1.00800000
H        4.89017902       5.83026686       6.76415812       1.00800000
H        4.89591720       5.45547278       5.09882814       1.00800000
H        7.30783200       4.90203118       5.59503825       1.00800000
7
Properties=species:S:1:pos:R:3:masses:R:1 pbc="F F F"
C        5.37539336       6.08795720       5.90345417      12.01100000
C        6.89882779       6.02983306       5.92714164      12.01100000
O        7.60200828       7.00009832       5.85852376      15.99900000
H        5.00377014       7.22279286       6.06434285       1.00800000
H        4.81853738       5.36681723       6.57768952       1.00800000
H        5.09754099       5.77335384       4.89643262       1.00800000
H        7.33252509       4.94269610       6.05420693       1.00800000
7
Properties=species:S:1:pos:R:3:masses:R:1 pbc="F F F"
C        5.40555322       6.07343809       5.89604719      12.01100000
C        6.90298525       5.98851410       5.84826096      12.01100000
O        7.56913092       7.01601796       5.91807346      15.99900000
H        5.17681014       7.13233173       5.86359887       1.00800000
H        4.89519013       5.98587586       6.82607923       1.00800000
H        4.83026003       5.65548944       5.08681359       1.00800000
H        7.46302695       4.94463636       5.89917493       1.00800000
7
Properties=species:S:1:pos:R:3:masses:R:1 pbc="F F F"
C        5.46094469       6.08572805       5.87641077      12.01100000
C        6.85117188       5.97421592       5.79108187      12.01100000
O        7.58642035       7.02696639       5.94963540      15.99900000
H        5.17168979       7.19667602       5.81525344       1.00800000
H        5.07735132       5.84860030       7.05531198       1.00800000
H        4.46828400       5.43663862       5.08512233       1.00800000
H        7.33090537       5.08657420       6.13433944       1.00800000
7
Properties=species:S:1:pos:R:3:masses:R:1 pbc="F F F"
C        5.41632435       6.07552115       5.90793368      12.01100000
C        6.85215815       6.06297064       5.89581451      12.01100000
O        7.59785445       6.97930919       5.88702560      15.99900000
H        5.13712883       7.07534296       5.81782145       1.00800000
H        4.86254500       5.54071247       6.65284806       1.00800000
H        5.07706132       5.69172591       5.12236463       1.00800000
H        7.30994935       5.08117460       5.86716221       1.00800000
7
Properties=species:S:1:pos:R:3:masses:R:1 pbc="F F F"
C        5.39978281       6.07343021       5.88476937      12.01100000
C        6.85607301       6.05833394       5.87414723      12.01100000
O        7.61324722       6.99050769       5.90915158      15.99900000
H        4.94629876       7.09859974       5.86482956       1.00800000
H        5.10076103       5.74058717       6.81873530       1.00800000
H        4.86035677       5.55744150       5.06227241       1.00800000
H        7.38540433       4.89474897       5.89736970       1.00800000
7
Properties=species:S:1:pos:R:3:masses:R:1 pbc="F F F"
C        5.42048271       6.13856232       5.93491506      12.01100000
C        6.88217939       6.01713778       5.90350117      12.01100000
O        7.58020981       6.99331171       5.88015638      15.99900000
H        4.94592897       7.10751668       5.75965253       1.00800000
H        4.97959289       5.34703241       6.54854907       1.00800000
H        5.01336319       5.58232263       4.91570383       1.00800000
H        7.32057948       4.92478377       5.93222477       1.00800000
7
Properties=species:S:1:pos:R:3:masses:R:1 pbc="F F F"
C        5.38322443       6.09767457       5.88775770      12.01100000
C        6.88955663       5.98877053       5.86387182      12.01100000
O        7.60095052       7.02237648       5.91223052      15.99900000
H        5.04678088       7.26946059       5.81197811       1.00800000
H        4.93794159       5.64309330       6.89138750       1.00800000
H        5.01818956       5.46246117       5.16244400       1.00800000
H        7.28340903       4.95054414       5.81536342       1.00800000
7
Properties=species:S:1:pos:R:3:masses:R:1 pbc="F F F"
C        5.44385774       6.10683079       5.90550104      12.01100000
C        6.82409013       6.02162023       5.96048581      12.01100000
O        7.60878389       7.01579594       5.84535640      15.99900000
H        5.09320578       7.04988523       6.06436870       1.00800000
H        4.81106359       5.27138826       6.52872717       1.00800000
H        5.11926341       5.73064209       4.83508331       1.00800000
H        7.19605103       4.87757031       5.95177972       1.00800000
7
Properties=species:S:1:pos:R:3:masses:R:1 pbc="F F F"
C        5.38474354       6.10859199       5.90441081      12.01100000
C        6.90233187       5.98919436       5.84780993      12.01100000
O        7.57271017       7.01007447       5.90759891      15.99900000
H        5.32580299       7.33636325       5.88302829       1.00800000
H        4.90334536       5.52438366       6.82492731       1.00800000
H        4.97592498       5.45200332       5.01679058       1.00800000
H        7.35915158       5.07292535       6.02289651       1.00800000
7
Properties=species:S:1:pos:R:3:masses:R:1 pbc="F F F"
C        5.38516693       6.06372762       5.92375756      12.01100000
C        6.87801982       6.03885591       5.88778218      12.01100000
O        7.59863001       7.00164149       5.89042814      15.99900000
H        5.27545751       7.17582789       5.85225207       1.00800000
H        4.93635335       5.64360243       6.71903909       1.00800000
H        4.89903097       5.63601018       4.79500188       1.00800000
H        7.32663356       5.00692522       5.94705513       1.00800000
7
Properties=species:S:1:pos:R:3:masses:R:1 pbc="F F F"
C        5.34009629       6.10874720       5.89864445      12.01100000
C        6.87308584       6.05059750       5.88189962      12.01100000
O        7.62751094       6.98439016       5.89941198      15.99900000
H        5.00973776       7.08052837       5.89452730       1.00800000
H        4.96743509       5.55736500       6.75810841       1.00800000
H        5.07523424       5.38569953       5.05097050       1.00800000
H        7.52250751       5.03623388       5.83648543       1.00800000
7
Properties=species:S:1:pos:R:3:masses:R:1 pbc="F F F"
C        5.37899156       6.06993480       5.88569032      12.01100000
C        6.89216696       6.01216903       5.92356494      12.01100000
O        7.62945041       7.02982537       5.85180675      15.99900000
H        5.06309499       7.09901106       6.25323121       1.00800000
H        4.83307642       5.30351952       6.56674857       1.00800000
H        4.88248996       5.87338720       4.80535056       1.00800000
H        7.07464377       4.98314587       6.32824407       1.00800000
7
Properties=species:S:1:pos:R:3:masses:R:1 pbc="F F F"
C        5.37271383       6.07481028       5.87093496      12.01100000
C        6.88447453       6.02900565       5.88874023      12.01100000
O        7.61251134       7.00284124       5.89993867      15.99900000
H        5.17093181       7.14761032       5.91721786       1.00800000
H        4.98878784       5.59362102       6.82899102       1.00800000
H        4.74844257       5.59522622       5.08633759       1.00800000
H        7.38045976       5.09218039       5.94785297       1.00800000
7
Properties=species:S:1:pos:R:3:masses:R:1 pbc="F F F"
C        5.40911661       6.08841631       5.90311229      12.01100000
C        6.82994062       6.04196381       5.86597743      12.01100000
O        7.62416781       6.99442804       5.90999448      15.99900000
H        5.09128435       7.16950228       5.78945338       1.00800000
H        4.85893096       5.58936649       6.79295245       1.00800000
H        4.96986197       5.37022610       5.13296376       1.00800000
H        7.39958198       5.11654770       5.79324525       1.00800000
7
Properties=species:S:1:pos:R:3:masses:R:1 pbc="F F F"
C        5.38960994       6.08761518       5.89518168      12.01100000
C        6.84631773       6.00690370       5.91391495      12.01100000
O        7.62516096       7.01433471       5.87948977      15.99900000
H        5.01724270       7.17812471       5.98265703       1.00800000
H        4.99161111       5.52309242       6.64055581       1.00800000
H        5.04476505       5.58241041       4.98337934       1.00800000
H        7.28756665       5.07336720       5.90948325       1.00800000
7
Properties=species:S:1:pos:R:3:masses:R:1 pbc="F F F"
C        5.34793293       6.05434784       5.87236754      12.01100000
C        6.86213718       6.05333990       5.86782669      12.01100000
O        7.67234269       7.01100976       5.90601653      15.99900000
H        4.75459474       7.07152076       5.99440182       1.00800000
H        5.16042205       5.64225565       6.88303728       1.00800000
H        4.89354845       5.53342030       4.99155704       1.00800000
H        7.09186148       5.00565518       6.04706342       1.00800000
7
Properties=species:S:1:pos:R:3:masses:R:1 pbc="F F F"
C        5.39610604       6.10316062       5.85330138      12.01100000
C        6.88605024       5.95526365       5.88173259      12.01100000
O        7.59552217       7.04357572       5.91176365      15.99900000
H        5.13138183       7.23596821       5.90882713       1.00800000
H        5.17866735       5.64745596       6.87469982       1.00800000
H        4.62363209       5.53536035       5.14467698       1.00800000
H        7.32707874       4.90418992       5.95812458       1.00800000
7
Properties=species:S:1:pos:R:3:masses:R:1 pbc="F F F"
C        5.38532491       6.08073224       5.91273494      12.01100000
C        6.91389713       6.04943012       5.90163229      12.01100000
O        7.58434956       6.98756857       5.87840488      15.99900000
H        5.12698229       7.16527508       5.93699472       1.00800000
H        4.88909020       5.51183350       6.54303379       1.00800000
H        4.92982335       5.70239114       4.97115804       1.00800000
H        7.28885319       4.97761246       6.01930398       1.00800000
7
Properties=species:S:1:pos:R:3:masses:R:1 pbc="F F F"
C        5.34137683       6.05996331       5.86086511      12.01100000
C        6.83994891       6.09202036       5.89698879      12.01100000
O        7.68140183       7.00532195       5.91305186      15.99900000
H        4.97562112       7.16288629       5.74740503       1.00800000
H        5.07982637       5.49854009       6.94024171       1.00800000
H        4.92989150       5.27322293       5.28500495       1.00800000
H        7.11380896       4.88066788       5.62132163       1.00800000
7
Properties=species:S:1:pos:R:3:masses:R:1 pbc="F F F"
C        5.42234318       6.10070843       5.89489906      12.01100000
C        6.86217092       6.00048229       5.90850672      12.01100000
O        7.59590490       7.00510311       5.89886336      15.99900000
H        4.87587083       7.16143266       5.74648304       1.00800000
H        5.02457183       5.70190140       6.82995877       1.00800000
H        4.87910141       5.57906208       5.00495145       1.00800000
H        7.44705197       4.98162253       5.69498957       1.00800000
7
Properties=species:S:1:pos:R:3:masses:R:1 pbc="F F F"
C        5.35389604       6.06157563       5.86618505      12.01100000
C        6.87357228       6.06781918       5.94874037      12.01100000
O        7.62825043       6.99209391       5.85980401      15.99900000
H        4.98807978       7.18013251       6.16302263       1.00800000
H        5.18108569       5.42373131       6.59907665       1.00800000
H        5.02464480       5.75752828       4.93830004       1.00800000
H        7.19913526       4.93304176       6.05867378       1.00800000
7
Properties=species:S:1:pos:R:3:masses:R:1 pbc="F F F"
C        5.34437650       6.09005741       5.92404485      12.01100000
C        6.91498217       6.01072513       5.90068681      12.01100000
O        7.60359831       7.01547996       5.86575581      15.99900000
H        5.18333203       7.19055522       5.96262058       1.00800000
H        4.74794384       5.34415141       6.60774766       1.00800000
H        5.17454628       5.78251206       4.89085013       1.00800000
H        7.29841274       4.94695918       6.08654333       1.00800000
7
Properties=species:S:1:pos:R:3:masses:R:1 pbc="F F F"
C        5.36820324       6.10146616       5.89029212      12.01100000
C        6.91467409       6.02169500       5.86678107      12.01100000
O        7.59914497       6.99470842       5.91996714      15.99900000
H        4.97165945       7.19073000       5.64033364       1.00800000
H        5.12813965       5.59235902       6.88181559       1.00800000
H        4.87911222       5.45440854       5.19926654       1.00800000
H        7.21576127       5.08970972       5.77209380       1.00800000
7
Properties=species:S:1:pos:R:3:masses:R:1 pbc="F F F"
C        5.39649182       6.08420358       5.88766344      12.01100000
C        6.85264224       6.04739062       5.91663873      12.01100000
O        7.59526535       6.98393696       5.87191408      15.99900000
H        5.10176836       7.15229908       5.99684595       1.00800000
H        5.11256406       5.43127755       6.71211240       1.00800000
H        5.18408940       5.77278248       4.95712705       1.00800000
H        7.25990496       5.04133293       6.02735934       1.00800000
7
Properties=species:S:1:pos:R:3:masses:R:1 pbc="F F F"
C        5.30805978       6.06226287       5.90461597      12.01100000
C        6.92387875       6.00530948       5.90210537      12.01100000
O        7.64049395       7.02799632       5.88798503      15.99900000
H        4.94501712       7.12805648       5.81516247       1.00800000
H        5.03023195       5.60922127       6.78362756       1.00800000
H        4.95826819       5.74997048       4.90648467       1.00800000
H        7.21183600       4.97398906       5.90426453       1.00800000
7
Properties=species:S:1:pos:R:3:masses:R:1 pbc="F F F"
C        5.36031772       6.10268829       5.85732675      12.01100000
C        6.90065236       5.98173809       5.93469472      12.01100000
O        7.62615544       7.02902753       5.88419799      15.99900000
H        4.86745531       7.08856608       6.03708302       1.00800000
H        5.07676678       5.62345640       6.82557738       1.00800000
H        4.92288141       5.51935070       5.00655293       1.00800000
H        7.15989962       5.01267701       5.77559325       1.00800000
7
Properties=species:S:1:pos:R:3:masses:R:1 pbc="F F F"
C        5.41703543       6.09703103       5.90625869      12.01100000
C        6.91341369       6.00098073       5.93667972      12.01100000
O        7.55343999       6.99262856       5.86546090      15.99900000
H        5.13518624       7.17314457       5.87260571       1.00800000
H        4.86639494       5.50178114       6.69538636       1.00800000
H        5.06336002       5.87051843       4.90071465       1.00800000
H        7.28831585       5.11445048       5.86678465       1.00800000
7
Properties=species:S:1:pos:R:3:masses:R:1 pbc="F F F"
C        5.38147389       6.07210887       5.89203994      12.01100000
C        6.88318758       5.99631098       5.91778807      12.01100000
O        7.60122563       7.01697595       5.87120252      15.99900000
H        5.23203859       7.21835149       6.04106959       1.00800000
H        4.99253640       5.49307844       6.58210848       1.00800000
H        4.89022001       5.77436342       4.93057175       1.00800000
H        7.26390783       5.14026672       6.08514586       1.00800000
7
Properties=species:S:1:pos:R:3:masses:R:1 pbc="F F F"
C        5.38051965       6.07784469       5.90061907      12.01100000
C        6.85028739       6.01749038       5.93853859      12.01100000
O        7.62876766       7.02058168       5.86237968      15.99900000
H        5.20515538       7.06444513       6.04371907       1.00800000
H        4.91181930       5.45667575       6.59209783       1.00800000
H        4.94642563       5.69881765       4.82079921       1.00800000
H        7.28155595       5.02818104       5.97283489       1.00800000
7
Properties=species:S:1:pos:R:3:masses:R:1 pbc="F F F"
C        5.37720161       6.10682962       5.88749843      12.01100000
C        6.88321322       6.01733112       5.83706818      12.01100000
O        7.60908995       7.00791799       5.92849400      15.99900000
H        4.99688998       7.23308506       5.71729261       1.00800000
H        5.09181803       5.58283057       6.94279109       1.00800000
H        4.84403331       5.38127557       5.17466302       1.00800000
H        7.37173878       4.90844390       5.91076408       1.00800000
7
Properties=species:S:1:pos:R:3:masses:R:1 pbc="F F F"
C        5.35802351       6.08138114       5.93355884      12.01100000
C        6.89003183       6.03121579       5.92419492      12.01100000
O        7.61768654       7.00082259       5.87018632      15.99900000
H        5.00925848       7.13208984       5.81626418       1.00800000
H        4.74851251       5.52642914       6.71010705       1.00800000
H        5.20658233       5.68118787       4.80713590       1.00800000
H        7.35096237       5.01633600       5.75044958       1.00800000
7
Properties=species:S:1:pos:R:3:masses:R:1 pbc="F F F"
C        5.38988411       6.07828864       5.91777451      12.01100000
C        6.84648660       6.03163086       5.89276687      12.01100000
O        7.61952764       7.00964898       5.88810690      15.99900000
H        5.22604896       7.04506282       5.84374457       1.00800000
H        4.74086764       5.60513379       6.69803696       1.00800000
H        5.10126594       5.58854235       5.01890158       1.00800000
H        7.35714024       5.00912055       5.80140722       1.00800000
7
Properties=species:S:1:pos:R:3:masses:R:1 pbc="F F F"
C        5.40466344       6.11596372       5.88204552      12.01100000
C        6.86153708       6.01267488       5.95173333      12.01100000
O        7.61337303       7.00354164       5.86597265      15.99900000
H        5.00865832       7.05081204       6.06774747       1.00800000
H        4.88436490       5.45915849       6.50626306       1.00800000
H        4.87370932       5.52662573       5.02905581       1.00800000
H        7.40082789       5.08514991       5.83344778       1.00800000
7
Properties=species:S:1:pos:R:3:masses:R:1 pbc="F F F"
C        5.33856515       6.02852147       5.87520990      12.01100000
C        6.84119363       6.08451176       5.88893941      12.01100000
O        7.67025361       7.00564101       5.91542300      15.99900000
H        5.06985056       7.13376985       5.72487799       1.00800000
H        5.29157880       5.69571988       7.01969311       1.00800000
H        4.89019175       5.46477815       5.01244596       1.00800000
H        7.04314305       4.98010384       5.72430208       1.00800000
7
Properties=species:S:1:pos:R:3:masses:R:1 pbc="F F F"
C        5.37771767       6.10286528       5.87320674      12.01100000
C        6.86942152       6.00297131       5.84275124      12.01100000
O        7.63737699       7.02328622       5.92941111      15.99900000
H        4.89106124       6.88006584       5.76535812       1.00800000
H        5.16373825       5.71479882       6.90211141       1.00800000
H        4.68643824       5.49903272       5.21244841       1.00800000
H        7.27245845       4.98616014       5.95361141       1.00800000
7
Properties=species:S:1:pos:R:3:masses:R:1 pbc="F F F"
C        5.40612915       6.10979212       5.87846459      12.01100000
C        6.93267288       5.96650619       5.92138009      12.01100000
O        7.55053977       7.02542898       5.87326420      15.99900000
H        5.18106501       7.11247053       6.05493677       1.00800000
H        4.83580701       5.62490336       6.72308790       1.00800000
H        5.05482501       5.79326761       5.02937620       1.00800000
H        7.22806118       4.86738049       5.91772817       1.00800000
7
Properties=species:S:1:pos:R:3:masses:R:1 pbc="F F F"
C        5.35684626       6.10694373       5.91653468      12.01100000
C        6.92324905       5.97163695       5.89150383      12.01100000
O        7.57906619       7.01826734       5.89010417      15.99900000
H        5.17314831       7.15522639       5.81623846       1.00800000
H        4.89798979       5.63665624       6.78515521       1.00800000
H        5.07349956       5.66678238       4.90761676       1.00800000
H        7.40187863       5.02581972       5.85119821       1.00800000
7
Properties=species:S:1:pos:R:3:masses:R:1 pbc="F F F"
C        5.38419428       6.08032075       5.88465819      12.01100000
C        6.85688156       6.06290629       5.93777747      12.01100000
O        7.62446188       6.99249283       5.87605278      15.99900000
H        5.06187228       7.06180251       5.94002780       1.00800000
H        4.96622057       5.51121381       6.72401101       1.00800000
H        4.93980191       5.58629123       4.95601628       1.00800000
H        7.32304267       4.96397452       5.79162847       1.00800000
7
Properties=species:S:1:pos:R:3:masses:R:1 pbc="F F F"
C        5.39796248       6.08356501       5.92552652      12.01100000
C        6.85905790       5.98425428       5.92460311      12.01100000
O        7.60154842       7.02637488       5.86231336      15.99900000
H        5.15352138       7.23096960       6.03098951       1.00800000
H        5.00447278       5.50906173       6.46815878       1.00800000
H        5.18245929       5.70561542       4.79512772       1.00800000
H        7.12417902       5.03839134       6.00548711       1.00800000
7
Properties=species:S:1:pos:R:3:masses:R:1 pbc="F F F"
C        5.38582949       6.09971992       5.90065292      12.01100000
C        6.88306448       6.05698666       5.93987240      12.01100000
O        7.60910209       6.98067944       5.86154953      15.99900000
H        4.77825112       7.04244941       6.02666679       1.00800000
H        4.98514645       5.46225522       6.63930100       1.00800000
H        5.27820298       5.68470795       4.88343010       1.00800000
H        7.16166025       4.96075254       5.87692875       1.00800000
7
Properties=species:S:1:pos:R:3:masses:R:1 pbc="F F F"
C        5.41235938       6.09085623       5.89301290      12.01100000
C        6.88931092       6.01996423       5.93021537      12.01100000
O        7.56955829       6.99379915       5.88520775      15.99900000
H        5.19879350       7.22874987       5.81953635       1.00800000
H        4.86409085       5.64950584       6.75983172       1.00800000
H        5.02530789       5.57553792       5.06239593       1.00800000
H        7.35215286       5.03490043       5.61516582       1.00800000
7
Properties=species:S:1:pos:R:3:masses:R:1 pbc="F F F"
C        5.38021834       6.09866513       5.93013360      12.01100000
C        6.87400013       6.02773478       5.86199335      12.01100000
O        7.61518134       7.01135709       5.90051788      15.99900000
H        4.95103211       7.15732175       5.75339589       1.00800000
H        4.92450585       5.53263913       6.78906242       1.00800000
H        5.02482817       5.55815028       4.88842231       1.00800000
H        7.38126958       4.77625770       5.95364004       1.00800000
7
Properties=species:S:1:pos:R:3:masses:R:1 pbc="F F F"
C        5.37556097       6.07796165       5.88862695      12.01100000
C        6.91033775       6.00995470       5.93204432      12.01100000
O        7.59073689       7.01458142       5.85526464      15.99900000
H        5.29481638       7.16211648       6.09245077       1.00800000
H        4.84063635       5.32227504       6.61385164       1.00800000
H        4.94846962       5.90605180       4.89695343       1.00800000
H        7.20820414       5.04131056       6.15940416       1.00800000
7
Properties=species:S:1:pos:R:3:masses:R:1 pbc="F F F"
C        5.42191318       6.12777807       5.87932848      12.01100000
C        6.88675243       5.94077253       5.92744733      12.01100000
O        7.58258694       7.03316790       5.87525109      15.99900000
H        5.06099598       7.16363721       5.97486404       1.00800000
H        4.91153181       5.44814209       6.72993346       1.00800000
H        4.79148045       5.68727491       4.95411851       1.00800000
H        7.38618829       5.06844905       5.95208964       1.00800000
7
Properties=species:S:1:pos:R:3:masses:R:1 pbc="F F F"
C        5.41814363       6.06580056       5.87617649      12.01100000
C        6.86034326       6.04493616       5.89110691      12.01100000
O        7.60423135       6.99574036       5.89872694      15.99900000
H        4.92575780       7.06112139       5.91351840       1.00800000
H        4.97397019       5.77475426       6.99507940       1.00800000
H        5.03020616       5.68107704       4.97692144       1.00800000
H        7.23632821       4.94192962       5.82345264       1.00800000
7
Properties=species:S:1:pos:R:3:masses:R:1 pbc="F F F"
C        5.39549354       6.10145441       5.88372633      12.01100000
C        6.92010668       5.98793058       5.91522707      12.01100000
O        7.55869164       7.00118793       5.88693131      15.99900000
H        5.09129733       7.14311273       5.88423506       1.00800000
H        5.06623957       5.67956598       6.72196153       1.00800000
H        5.00605611       5.74475468       5.08143632       1.00800000
H        7.28324094       5.05940136       5.83118826       1.00800000
7
Properties=species:S:1:pos:R:3:masses:R:1 pbc="F F F"
C        5.37828520       6.11236809       5.89393047      12.01100000
C        6.85125280       5.99784042       5.85430614      12.01100000
O        7.60286935       7.01212790       5.91282210      15.99900000
H        5.13661352       7.11228404       5.88811479       1.00800000
H        5.19545874       5.66763868       6.83589629       1.00800000
H        5.05640302       5.45057788       5.02137965       1.00800000
H        7.38265832       4.97456623       5.96681841       1.00800000
7
Properties=species:S:1:pos:R:3:masses:R:1 pbc="F F F"
C        5.41944338       6.11088486       5.86605875      12.01100000
C        6.90080199       6.03009800       5.91779513      12.01100000
O        7.53963350       6.97867014       5.89107092      15.99900000
H        5.29351406       7.32655930       5.86530088       1.00800000
H        5.21781982       5.45809872       6.88631656       1.00800000
H        4.92174906       5.57719556       5.02420776       1.00800000
H        7.26088932       5.00756300       5.85721640       1.00800000
7
Properties=species:S:1:pos:R:3:masses:R:1 pbc="F F F"
C        5.38016189       6.08104360       5.86177996      12.01100000
C        6.87901719       6.01831037       5.90286697      12.01100000
O        7.61754424       7.01399623       5.88922490      15.99900000
H        4.97081791       7.13056280       6.14563182       1.00800000
H        5.13876449       5.66251559       6.74782868       1.00800000
H        4.90768447       5.55423633       4.98532861       1.00800000
H        7.16775333       4.95744309       6.01241592       1.00800000
7
Properties=species:S:1:pos:R:3:masses:R:1 pbc="F F F"
C        5.39101443       6.11149703       5.90048770      12.01100000
C        6.88325359       5.98351490       5.89003142      12.01100000
O        7.59176493       7.02191696       5.88915311      15.99900000
H        5.06867682       7.12219235       5.99272885       1.00800000
H        4.87633116       5.66078578       6.65904118       1.00800000
H        5.16433311       5.53522900       5.06474879       1.00800000
H        7.30505764       4.91256929       5.86754215       1.00800000
7
Properties=species:S:1:pos:R:3:masses:R:1 pbc="F F F"
C        5.38341264       6.06932567       5.87176763      12.01100000
C        6.82690955       6.04412823       5.85297833      12.01100000
O        7.62932901       6.99624153       5.92168197      15.99900000
H        5.09775810       7.10686597       5.84690416       1.00800000
H        5.16332573       5.73827249       7.05413184       1.00800000
H        4.95490263       5.48323630       5.05850961       1.00800000
H        7.36414977       5.09017056       5.89194741       1.00800000
7
Properties=species:S:1:pos:R:3:masses:R:1 pbc="F F F"
C        5.41346792       6.07150799       5.90795936      12.01100000
C        6.90302281       6.00958084       5.83395303      12.01100000
O        7.58434391       7.00062385       5.92517440      15.99900000
H        5.00625077       7.20935870       5.75135280       1.00800000
H        4.88453778       5.86634217       6.86939799       1.00800000
H        4.91857680       5.52515292       5.11896148       1.00800000
H        7.21970820       5.13378677       5.85179772       1.00800000
7
Properties=species:S:1:pos:R:3:masses:R:1 pbc="F F F"
C        5.35156296       6.08894714       5.87450315      12.01100000
C        6.92954509       6.03525783       5.90013080      12.01100000
O        7.60256791       7.00098647       5.89193760      15.99900000
H        5.00226530       7.11751850       5.98047533       1.00800000
H        5.03817789       5.59677175       6.75455385       1.00800000
H        4.84541509       5.60070685       5.03979338       1.00800000
H        7.27556701       4.90013195       5.95432422       1.00800000
7
Properties=species:S:1:pos:R:3:masses:R:1 pbc="F F F"
C        5.37951793       6.08520787       5.88661097      12.01100000
C        6.86508612       6.02999457       5.91676691      12.01100000
O        7.62605402       7.01140130       5.88120588      15.99900000
H        4.93721250       7.09408181       5.90673722       1.00800000
H        4.99973243       5.50143789       6.77638554       1.00800000
H        4.91992047       5.70189196       4.95332091       1.00800000
H        7.36675892       4.85968427       5.92053513       1.00800000
7
Properties=species:S:1:pos:R:3:masses:R:1 pbc="F F F"
C        5.39412806       6.12750414       5.89885388      12.01100000
[truncated: 1,812,055 more chars]
