# Supplementary material for: Benchmarking Electronic-Structure Methods for the Description of Dark Transitions in Carbonyls at and Beyond the Franck–Condon Point
Source: J Phys Chem A. 2025 Sep 26;129(40):9355–67. doi: 10.1021/acs.jpca.5c05510 (PMC12516729; doi:10.1021/acs.jpca.5c05510)
Supplement: Supplementary file 2 [file jp5c05510_si_002.zip › dark-state-carbonyls-submission/nea_spectra_acetaldehyde/wigner4000/specdata_4000wigners.json]

[[{"oscillator_strengths": [0.000782399, 0.018113681, 0.049558589], "excitation_energies_cm": [31657.2, 51056.3, 56224.8]}], [{"oscillator_strengths": [0.000137265, 0.016629449, 0.05623891], "excitation_energies_cm": [31072.3, 50888.7, 54996.1]}], [{"oscillator_strengths": [0.000252838, 0.018137914, 0.078829], "excitation_energies_cm": [33277.8, 50715.5, 56257.4]}], [{"oscillator_strengths": [0.002739018, 0.026451254, 0.103865636], "excitation_energies_cm": [32251.5, 52139.3, 55297.8]}], [{"oscillator_strengths": [0.000814331, 0.025903528, 0.082131014], "excitation_energies_cm": [34787.8, 51299.9, 55552.0]}], [{"oscillator_strengths": [0.000242845, 0.022708163, 0.104951571], "excitation_energies_cm": [34080.6, 50499.2, 56205.5]}], [{"oscillator_strengths": [0.000357075, 0.023834789, 0.074870657], "excitation_energies_cm": [30561.2, 50911.6, 54230.3]}], [{"oscillator_strengths": [4.2929e-05, 0.015865871, 0.027712954], "excitation_energies_cm": [30796.5, 52657.7, 56785.0]}], [{"oscillator_strengths": [5.8304e-05, 0.01485648, 0.044740432], "excitation_energies_cm": [32720.9, 50417.2, 55168.5]}], [{"oscillator_strengths": [0.000186026, 0.018456901, 0.094329202], "excitation_energies_cm": [34767.9, 52740.9, 57021.1]}], [{"oscillator_strengths": [0.000947464, 0.02566903, 0.130392223], "excitation_energies_cm": [35850.1, 52273.5, 55435.0]}], [{"oscillator_strengths": [0.000240004, 0.015717357, 0.134349147], "excitation_energies_cm": [34138.7, 51761.6, 55321.5]}], [{"oscillator_strengths": [4.1408e-05, 0.013798458, 0.04040544], "excitation_energies_cm": [32106.3, 50992.0, 55728.8]}], [{"oscillator_strengths": [0.000229809, 0.019233673, 0.087186661], "excitation_energies_cm": [30888.3, 53173.2, 57205.2]}], [{"oscillator_strengths": [3.2217e-05, 0.018155206, 0.048540347], "excitation_energies_cm": [33849.8, 51703.9, 56660.7]}], [{"oscillator_strengths": [0.000247435, 0.018448308, 0.094926039], "excitation_energies_cm": [33104.4, 52424.0, 57029.6]}], [{"oscillator_strengths": [0.000281414, 0.016413961, 0.081426452], "excitation_energies_cm": [35949.1, 50628.2, 56211.1]}], [{"oscillator_strengths": [0.000608699, 0.014482153, 0.06154827], "excitation_energies_cm": [31764.6, 52231.9, 56203.3]}], [{"oscillator_strengths": [0.000180161, 0.008622638, 0.044592746], "excitation_energies_cm": [28207.6, 50951.4, 54853.4]}], [{"oscillator_strengths": [0.000108118, 0.011142029, 0.031146696], "excitation_energies_cm": [31490.2, 50169.0, 57027.2]}], [{"oscillator_strengths": [0.000359354, 0.019741157, 0.082993476], "excitation_energies_cm": [34784.0, 52136.9, 55812.1]}], [{"oscillator_strengths": [0.000544972, 0.017336681, 0.071774346], "excitation_energies_cm": [32461.1, 53012.0, 57176.7]}], [{"oscillator_strengths": [0.000487793, 0.032532413, 0.094050921], "excitation_energies_cm": [34845.6, 52129.8, 56838.4]}], [{"oscillator_strengths": [0.000336152, 0.023236693, 0.073373109], "excitation_energies_cm": [32992.4, 52794.6, 57131.5]}], [{"oscillator_strengths": [1.8411e-05, 0.011706881, 0.02620239], "excitation_energies_cm": [28803.8, 52844.0, 58183.7]}], [{"oscillator_strengths": [5.1085e-05, 0.01515923, 0.038990853], "excitation_energies_cm": [32465.5, 51071.9, 55755.3]}], [{"oscillator_strengths": [0.000218865, 0.019925875, 0.088278838], "excitation_energies_cm": [33551.2, 52791.9, 56847.5]}], [{"oscillator_strengths": [0.000752373, 0.023293763, 0.068625333], "excitation_energies_cm": [32512.7, 49971.7, 54127.2]}], [{"oscillator_strengths": [0.000125415, 0.024638972, 0.064829493], "excitation_energies_cm": [33339.2, 51723.0, 55499.8]}], [{"oscillator_strengths": [0.000138136, 0.018966751, 0.089767812], "excitation_energies_cm": [33812.3, 50185.2, 55949.2]}], [{"oscillator_strengths": [0.000521331, 0.082983642, 0.120309105], "excitation_energies_cm": [37203.8, 51621.0, 55029.9]}], [{"oscillator_strengths": [0.000308746, 0.015040495, 0.041610526], "excitation_energies_cm": [34269.8, 51191.3, 55633.3]}], [{"oscillator_strengths": [0.000176074, 0.022543128, 0.073482988], "excitation_energies_cm": [36254.3, 51629.6, 56145.1]}], [{"oscillator_strengths": [3.7112e-05, 0.016279537, 0.047329922], "excitation_energies_cm": [33515.2, 51502.9, 55937.7]}], [{"oscillator_strengths": [0.001989243, 0.021152427, 0.089005901], "excitation_energies_cm": [33461.8, 52170.1, 56071.1]}], [{"oscillator_strengths": [0.000290242, 0.021194876, 0.083792444], "excitation_energies_cm": [32624.6, 52579.4, 55781.6]}], [{"oscillator_strengths": [0.000607461, 0.019317152, 0.085904018], "excitation_energies_cm": [34785.5, 52582.7, 55800.6]}], [{"oscillator_strengths": [0.000610769, 0.044640525, 0.087484603], "excitation_energies_cm": [31870.9, 51637.3, 54411.7]}], [{"oscillator_strengths": [0.000140392, 0.018824484, 0.025944581], "excitation_energies_cm": [31999.0, 51359.1, 56264.6]}], [{"oscillator_strengths": [0.000297375, 0.017740262, 0.060063563], "excitation_energies_cm": [29646.4, 52287.8, 57577.5]}], [{"oscillator_strengths": [0.00160898, 0.021509663, 0.10548266], "excitation_energies_cm": [33398.5, 50485.8, 55975.5]}], [{"oscillator_strengths": [0.000389201, 0.028486454, 0.075507384], "excitation_energies_cm": [33776.3, 52014.1, 56365.1]}], [{"oscillator_strengths": [0.000167766, 0.022457564, 0.098315075], "excitation_energies_cm": [34481.1, 51962.5, 55874.3]}], [{"oscillator_strengths": [9.6879e-05, 0.009049057, 0.03244037], "excitation_energies_cm": [28598.1, 52469.3, 56495.7]}], [{"oscillator_strengths": [2.8526e-05, 0.019958637, 0.065045904], "excitation_energies_cm": [32075.8, 52054.7, 56900.5]}], [{"oscillator_strengths": [0.001207427, 0.016422127, 0.044690312], "excitation_energies_cm": [32415.0, 50940.5, 56490.7]}], [{"oscillator_strengths": [0.000304355, 0.017618111, 0.046910453], "excitation_energies_cm": [32781.0, 50662.9, 56014.3]}], [{"oscillator_strengths": [0.002432059, 0.036831895, 0.110417336], "excitation_energies_cm": [35119.7, 50728.5, 55138.5]}], [{"oscillator_strengths": [0.00048185, 0.022623236, 0.082321907], "excitation_energies_cm": [33478.0, 52813.2, 56921.4]}], [{"oscillator_strengths": [9.0236e-05, 0.023148959, 0.059095674], "excitation_energies_cm": [34248.3, 52271.4, 57228.3]}], [{"oscillator_strengths": [0.000334127, 0.023390549, 0.076191303], "excitation_energies_cm": [36030.9, 51622.1, 56050.3]}], [{"oscillator_strengths": [0.000111018, 0.02405335, 0.078102823], "excitation_energies_cm": [32746.2, 51592.0, 55549.8]}], [{"oscillator_strengths": [0.000135149, 0.018300092, 0.063179309], "excitation_energies_cm": [34088.9, 52267.6, 56743.9]}], [{"oscillator_strengths": [0.00020459, 0.021334943, 0.050665946], "excitation_energies_cm": [35601.1, 52111.7, 56801.7]}], [{"oscillator_strengths": [4.9931e-05, 0.02454654, 0.030547076], "excitation_energies_cm": [36909.6, 51393.0, 54377.5]}], [{"oscillator_strengths": [0.000389567, 0.015927803, 0.054853046], "excitation_energies_cm": [32438.6, 51210.4, 55795.5]}], [{"oscillator_strengths": [0.000496788, 0.0189779, 0.125188932], "excitation_energies_cm": [34082.8, 52726.1, 56375.7]}], [{"oscillator_strengths": [0.001110011, 0.027905674, 0.085051436], "excitation_energies_cm": [34696.4, 51425.1, 56151.3]}], [{"oscillator_strengths": [0.000243808, 0.020925299, 0.064600675], "excitation_energies_cm": [33799.8, 52317.6, 57137.3]}], [{"oscillator_strengths": [0.000365355, 0.018812754, 0.044972718], "excitation_energies_cm": [31842.3, 51885.3, 55474.5]}], [{"oscillator_strengths": [9.276e-06, 0.011465424, 0.065996249], "excitation_energies_cm": [31334.2, 50430.3, 55978.2]}], [{"oscillator_strengths": [0.000220383, 0.016672571, 0.042601531], "excitation_energies_cm": [32561.1, 51307.3, 56403.4]}], [{"oscillator_strengths": [0.000247637, 0.017444442, 0.045637665], "excitation_energies_cm": [32174.3, 51987.9, 57089.2]}], [{"oscillator_strengths": [0.000688422, 0.00766944, 0.049989449], "excitation_energies_cm": [29711.7, 52560.9, 56200.7]}], [{"oscillator_strengths": [4.3453e-05, 0.016466068, 0.09637614], "excitation_energies_cm": [33646.3, 50647.0, 55504.8]}], [{"oscillator_strengths": [0.000516345, 0.022896857, 0.084793027], "excitation_energies_cm": [33600.1, 52620.4, 56424.7]}], [{"oscillator_strengths": [0.000640362, 0.011561935, 0.083964134], "excitation_energies_cm": [28475.4, 51911.0, 56432.1]}], [{"oscillator_strengths": [6.5077e-05, 0.015612794, 0.061341903], "excitation_energies_cm": [31774.6, 51354.1, 55571.2]}], [{"oscillator_strengths": [0.000673337, 0.012920786, 0.046983166], "excitation_energies_cm": [31045.3, 52796.6, 57574.4]}], [{"oscillator_strengths": [0.000382999, 0.035822516, 0.086424805], "excitation_energies_cm": [36065.1, 51526.8, 55638.5]}], [{"oscillator_strengths": [0.000273934, 0.015182173, 0.057404872], "excitation_energies_cm": [32229.3, 50961.9, 56321.6]}], [{"oscillator_strengths": [0.000338051, 0.023594367, 0.059669519], "excitation_energies_cm": [34035.1, 52143.9, 55921.8]}], [{"oscillator_strengths": [4.6277e-05, 0.023012294, 0.078169441], "excitation_energies_cm": [34104.5, 51348.9, 55086.0]}], [{"oscillator_strengths": [8.76e-05, 0.018093692, 0.031551334], "excitation_energies_cm": [30364.3, 51208.2, 56348.9]}], [{"oscillator_strengths": [0.000152928, 0.012557329, 0.058169192], "excitation_energies_cm": [33421.7, 51749.3, 55637.8]}], [{"oscillator_strengths": [0.000120123, 0.010880383, 0.030075296], "excitation_energies_cm": [29805.7, 52571.0, 57929.9]}], [{"oscillator_strengths": [0.000205898, 0.025600017, 0.070986925], "excitation_energies_cm": [34784.7, 50733.2, 55879.7]}], [{"oscillator_strengths": [0.000655031, 0.025259662, 0.087014017], "excitation_energies_cm": [35797.5, 53117.2, 57131.8]}], [{"oscillator_strengths": [0.000899889, 0.02921573, 0.125476347], "excitation_energies_cm": [37631.4, 52083.8, 55357.3]}], [{"oscillator_strengths": [0.000139377, 0.018225614, 0.071095974], "excitation_energies_cm": [32758.7, 52385.0, 57160.0]}], [{"oscillator_strengths": [0.000780622, 0.029267211, 0.100070344], "excitation_energies_cm": [33505.7, 51665.2, 56479.1]}], [{"oscillator_strengths": [5.7726e-05, 0.017509547, 0.047726229], "excitation_energies_cm": [34530.2, 51177.4, 56724.7]}], [{"oscillator_strengths": [0.000291585, 0.013430714, 0.060932602], "excitation_energies_cm": [31726.1, 52353.7, 57526.3]}], [{"oscillator_strengths": [0.000794218, 0.015275853, 0.049313199], "excitation_energies_cm": [30007.7, 51514.5, 56201.2]}], [{"oscillator_strengths": [0.000283531, 0.012152898, 0.034027875], "excitation_energies_cm": [29653.7, 50610.0, 55868.7]}], [{"oscillator_strengths": [1.6874e-05, 0.017926594, 0.065602037], "excitation_energies_cm": [35418.8, 51358.5, 56536.5]}], [{"oscillator_strengths": [0.000639608, 0.024449824, 0.086812176], "excitation_energies_cm": [33789.4, 53535.4, 57402.4]}], [{"oscillator_strengths": [5.274e-05, 0.013044105, 0.025346352], "excitation_energies_cm": [30624.1, 52269.0, 56839.9]}], [{"oscillator_strengths": [0.000659091, 0.011935591, 0.10499984], "excitation_energies_cm": [33837.2, 51826.4, 55290.1]}], [{"oscillator_strengths": [0.000304025, 0.014122851, 0.046154271], "excitation_energies_cm": [32779.0, 50965.7, 55480.9]}], [{"oscillator_strengths": [4.8483e-05, 0.019565251, 0.070550056], "excitation_energies_cm": [32953.4, 52191.1, 56733.8]}], [{"oscillator_strengths": [0.000129615, 0.015298587, 0.071424205], "excitation_energies_cm": [30920.2, 52438.7, 56715.5]}], [{"oscillator_strengths": [0.000201086, 0.009377586, 0.054283834], "excitation_energies_cm": [29884.9, 51307.1, 56782.4]}], [{"oscillator_strengths": [1.7146e-05, 0.015428947, 0.050587616], "excitation_energies_cm": [30553.4, 52824.0, 57422.3]}], [{"oscillator_strengths": [0.000185946, 0.008008904, 0.07524796], "excitation_energies_cm": [30960.3, 52144.2, 55864.8]}], [{"oscillator_strengths": [0.000245981, 0.017485353, 0.056034639], "excitation_energies_cm": [30901.8, 51857.8, 56216.8]}], [{"oscillator_strengths": [8.6298e-05, 0.016360428, 0.036753481], "excitation_energies_cm": [28738.7, 51432.3, 55760.6]}], [{"oscillator_strengths": [0.003657063, 0.035758034, 0.10563375], "excitation_energies_cm": [32658.1, 51923.5, 54556.4]}], [{"oscillator_strengths": [0.000497161, 0.026392275, 0.114332877], "excitation_energies_cm": [33980.5, 52179.5, 56375.3]}], [{"oscillator_strengths": [0.000199313, 0.018335943, 0.082656624], "excitation_energies_cm": [36846.2, 49816.7, 55668.0]}], [{"oscillator_strengths": [0.000205583, 0.01601644, 0.083040326], "excitation_energies_cm": [33389.6, 52139.6, 56553.4]}], [{"oscillator_strengths": [0.000628827, 0.022176023, 0.079429323], "excitation_energies_cm": [32797.3, 52438.1, 56913.9]}], [{"oscillator_strengths": [0.000264134, 0.017121841, 0.094102347], "excitation_energies_cm": [35813.9, 51291.1, 55317.1]}], [{"oscillator_strengths": [0.000661235, 0.01977322, 0.080344774], "excitation_energies_cm": [32028.5, 52219.8, 56131.4]}], [{"oscillator_strengths": [0.000591832, 0.016759164, 0.055426332], "excitation_energies_cm": [33211.2, 52596.9, 56950.8]}], [{"oscillator_strengths": [0.000218232, 0.008149282, 0.061188858], "excitation_energies_cm": [32803.6, 52237.5, 57098.3]}], [{"oscillator_strengths": [5.1017e-05, 0.015604883, 0.045307768], "excitation_energies_cm": [31480.3, 52095.8, 55802.6]}], [{"oscillator_strengths": [0.000232825, 0.027362898, 0.091978844], "excitation_energies_cm": [37350.2, 50459.7, 54879.5]}], [{"oscillator_strengths": [0.000250668, 0.018836889, 0.056378073], "excitation_energies_cm": [32005.4, 51689.0, 56987.1]}], [{"oscillator_strengths": [5.9611e-05, 0.025329647, 0.097969519], "excitation_energies_cm": [31713.5, 51980.3, 56069.4]}], [{"oscillator_strengths": [0.000140752, 0.013636929, 0.05145722], "excitation_energies_cm": [34213.3, 49589.5, 55723.2]}], [{"oscillator_strengths": [0.000616764, 0.022522288, 0.095348988], "excitation_energies_cm": [34282.4, 51683.6, 55620.1]}], [{"oscillator_strengths": [0.000516158, 0.025917985, 0.094147177], "excitation_energies_cm": [31514.9, 52985.7, 56438.7]}], [{"oscillator_strengths": [6.8782e-05, 0.023255157, 0.071789398], "excitation_energies_cm": [35012.9, 51265.2, 56126.4]}], [{"oscillator_strengths": [0.000270718, 0.033805181, 0.088016562], "excitation_energies_cm": [32963.0, 51680.5, 55874.1]}], [{"oscillator_strengths": [0.000197328, 0.013835629, 0.051743132], "excitation_energies_cm": [29331.8, 49619.5, 53931.5]}], [{"oscillator_strengths": [0.000130613, 0.025752879, 0.079529903], "excitation_energies_cm": [34108.0, 52008.3, 56813.2]}], [{"oscillator_strengths": [0.000472003, 0.02027069, 0.100862757], "excitation_energies_cm": [32809.3, 51324.9, 55764.6]}], [{"oscillator_strengths": [0.000421107, 0.018844011, 0.083149831], "excitation_energies_cm": [34136.7, 52845.4, 56946.0]}], [{"oscillator_strengths": [9.0171e-05, 0.026495905, 0.036424993], "excitation_energies_cm": [31814.7, 51408.6, 55664.5]}], [{"oscillator_strengths": [0.000203827, 0.017962428, 0.064783426], "excitation_energies_cm": [32407.4, 53312.5, 57381.9]}], [{"oscillator_strengths": [0.000174102, 0.017533057, 0.059041323], "excitation_energies_cm": [32498.5, 52413.0, 57389.3]}], [{"oscillator_strengths": [0.00049236, 0.025658243, 0.044510013], "excitation_energies_cm": [31948.8, 50111.5, 56432.2]}], [{"oscillator_strengths": [0.000618198, 0.022397876, 0.111023965], "excitation_energies_cm": [32357.9, 50083.7, 54781.0]}], [{"oscillator_strengths": [0.000126776, 0.015699753, 0.063162903], "excitation_energies_cm": [33280.3, 53824.4, 57617.3]}], [{"oscillator_strengths": [0.000167191, 0.019676205, 0.104948147], "excitation_energies_cm": [35660.3, 50327.0, 55776.2]}], [{"oscillator_strengths": [0.000258576, 0.026598178, 0.152423471], "excitation_energies_cm": [34812.9, 52331.3, 55795.5]}], [{"oscillator_strengths": [1.9633e-05, 0.018929662, 0.077478733], "excitation_energies_cm": [34753.9, 51885.1, 55959.7]}], [{"oscillator_strengths": [0.000241774, 0.011305589, 0.110825866], "excitation_energies_cm": [32115.7, 51260.4, 55699.2]}], [{"oscillator_strengths": [0.000153491, 0.018507196, 0.045945942], "excitation_energies_cm": [30216.5, 51837.7, 56078.9]}], [{"oscillator_strengths": [0.00142816, 0.03657018, 0.148745176], "excitation_energies_cm": [32365.1, 52638.5, 56134.4]}], [{"oscillator_strengths": [0.000267835, 0.035103282, 0.06441576], "excitation_energies_cm": [34274.3, 51016.3, 54971.0]}], [{"oscillator_strengths": [0.000110984, 0.019297489, 0.050490966], "excitation_energies_cm": [34804.5, 52466.4, 57585.2]}], [{"oscillator_strengths": [0.002159794, 0.031450879, 0.083175317], "excitation_energies_cm": [31059.6, 51009.7, 54292.5]}], [{"oscillator_strengths": [0.00060232, 0.020994962, 0.057494703], "excitation_energies_cm": [30682.3, 50784.6, 55347.9]}], [{"oscillator_strengths": [0.000419327, 0.023615161, 0.064199112], "excitation_energies_cm": [34945.8, 50549.3, 55370.2]}], [{"oscillator_strengths": [0.000117581, 0.013310705, 0.033382372], "excitation_energies_cm": [32390.5, 50306.4, 55874.2]}], [{"oscillator_strengths": [0.000772079, 0.01852948, 0.118498658], "excitation_energies_cm": [32530.9, 54046.2, 56966.9]}], [{"oscillator_strengths": [0.000121128, 0.016465098, 0.06061561], "excitation_energies_cm": [32366.0, 51805.0, 57318.8]}], [{"oscillator_strengths": [0.000190537, 0.015536995, 0.058450783], "excitation_energies_cm": [31080.7, 50692.4, 55807.1]}], [{"oscillator_strengths": [0.001281965, 0.025883751, 0.069413222], "excitation_energies_cm": [34389.4, 51728.1, 55970.4]}], [{"oscillator_strengths": [0.001594447, 0.020307331, 0.071660247], "excitation_energies_cm": [33397.2, 51374.6, 56445.2]}], [{"oscillator_strengths": [8.4663e-05, 0.034184199, 0.099302963], "excitation_energies_cm": [34658.7, 51862.7, 56153.7]}], [{"oscillator_strengths": [0.000657551, 0.013785715, 0.083045632], "excitation_energies_cm": [32094.4, 51489.4, 56137.7]}], [{"oscillator_strengths": [6.5459e-05, 0.011279244, 0.005705724], "excitation_energies_cm": [30398.8, 52944.3, 55473.2]}], [{"oscillator_strengths": [8.4979e-05, 0.013783365, 0.066777499], "excitation_energies_cm": [30399.3, 52349.5, 57005.7]}], [{"oscillator_strengths": [0.000184625, 0.021965931, 0.067736023], "excitation_energies_cm": [33843.5, 51449.6, 53949.2]}], [{"oscillator_strengths": [0.000319314, 0.024026789, 0.05702286], "excitation_energies_cm": [35096.9, 50828.9, 56519.4]}], [{"oscillator_strengths": [0.000121511, 0.016684127, 0.10005274], "excitation_energies_cm": [29137.8, 52168.5, 57005.7]}], [{"oscillator_strengths": [0.001321133, 0.017824068, 0.083938015], "excitation_energies_cm": [32694.8, 52863.3, 56069.3]}], [{"oscillator_strengths": [0.000187106, 0.016524447, 0.05916165], "excitation_energies_cm": [31753.6, 51673.1, 57084.9]}], [{"oscillator_strengths": [0.000449314, 0.022097311, 0.087133663], "excitation_energies_cm": [34551.8, 52386.1, 56505.6]}], [{"oscillator_strengths": [0.000121812, 0.025988387, 0.09297538], "excitation_energies_cm": [32524.4, 52163.9, 55386.3]}], [{"oscillator_strengths": [0.000186646, 0.009800994, 0.089516649], "excitation_energies_cm": [31093.5, 52047.5, 56112.8]}], [{"oscillator_strengths": [9.2656e-05, 0.025847923, 0.102104556], "excitation_energies_cm": [36954.7, 52500.2, 56597.6]}], [{"oscillator_strengths": [0.000298353, 0.026294578, 0.036283377], "excitation_energies_cm": [33382.2, 50152.2, 55849.4]}], [{"oscillator_strengths": [0.000231531, 0.009498097, 0.067490775], "excitation_energies_cm": [29880.9, 51562.4, 56234.8]}], [{"oscillator_strengths": [0.000290221, 0.03054029, 0.097178684], "excitation_energies_cm": [33950.3, 51888.1, 55814.5]}], [{"oscillator_strengths": [0.000186187, 0.020233686, 0.07100461], "excitation_energies_cm": [31093.9, 52442.9, 56686.5]}], [{"oscillator_strengths": [5.5336e-05, 0.026518423, 0.084374053], "excitation_energies_cm": [32676.0, 51453.0, 56499.0]}], [{"oscillator_strengths": [0.00032192, 0.020188141, 0.115337472], "excitation_energies_cm": [36323.2, 51817.0, 55924.2]}], [{"oscillator_strengths": [0.000339259, 0.030489645, 0.06689204], "excitation_energies_cm": [34468.7, 52372.2, 55846.7]}], [{"oscillator_strengths": [0.000866765, 0.030000574, 0.046610718], "excitation_energies_cm": [32633.0, 51341.2, 53583.6]}], [{"oscillator_strengths": [0.000174478, 0.016867256, 0.085269497], "excitation_energies_cm": [35800.4, 52853.9, 56732.8]}], [{"oscillator_strengths": [0.00033406, 0.024631974, 0.025335561], "excitation_energies_cm": [30959.8, 50790.5, 55859.7]}], [{"oscillator_strengths": [0.000222786, 0.027176641, 0.073437326], "excitation_energies_cm": [33572.6, 51614.1, 56666.2]}], [{"oscillator_strengths": [0.001627087, 0.024760286, 0.102869356], "excitation_energies_cm": [31365.5, 52223.4, 56313.3]}], [{"oscillator_strengths": [0.000148308, 0.012201203, 0.072540343], "excitation_energies_cm": [31210.9, 51654.8, 56243.9]}], [{"oscillator_strengths": [0.000117931, 0.019941885, 0.050970355], "excitation_energies_cm": [33657.3, 52503.6, 57022.9]}], [{"oscillator_strengths": [8.2726e-05, 0.012352687, 0.070222547], "excitation_energies_cm": [30219.9, 51841.7, 55364.4]}], [{"oscillator_strengths": [0.000364628, 0.022990174, 0.091745832], "excitation_energies_cm": [36185.0, 50949.1, 55691.2]}], [{"oscillator_strengths": [0.000185124, 0.009773595, 0.055266646], "excitation_energies_cm": [30898.0, 51933.0, 57342.8]}], [{"oscillator_strengths": [2.5319e-05, 0.01868047, 0.061781164], "excitation_energies_cm": [32154.8, 52760.3, 57232.3]}], [{"oscillator_strengths": [0.000524289, 0.022500414, 0.084739476], "excitation_energies_cm": [34182.2, 51805.0, 55199.9]}], [{"oscillator_strengths": [3.4886e-05, 0.010861648, 0.041644527], "excitation_energies_cm": [31590.4, 52341.8, 57556.3]}], [{"oscillator_strengths": [0.000234117, 0.02037436, 0.096508176], "excitation_energies_cm": [31805.5, 51502.9, 56552.2]}], [{"oscillator_strengths": [0.000449201, 0.021856549, 0.065225948], "excitation_energies_cm": [34014.4, 51987.9, 55149.2]}], [{"oscillator_strengths": [1.6637e-05, 0.008409168, 0.051677554], "excitation_energies_cm": [30726.3, 52457.6, 57933.6]}], [{"oscillator_strengths": [0.000298297, 0.01941988, 0.090435931], "excitation_energies_cm": [32815.2, 52923.5, 56176.3]}], [{"oscillator_strengths": [0.000127558, 0.018321067, 0.037566518], "excitation_energies_cm": [29271.8, 50414.6, 55629.8]}], [{"oscillator_strengths": [9.7426e-05, 0.012550245, 0.03318128], "excitation_energies_cm": [30841.1, 52527.1, 56677.3]}], [{"oscillator_strengths": [0.000469383, 0.023891091, 0.110122906], "excitation_energies_cm": [35121.6, 52560.0, 56384.1]}], [{"oscillator_strengths": [0.000504411, 0.028696575, 0.15279219], "excitation_energies_cm": [35772.8, 52443.8, 55473.2]}], [{"oscillator_strengths": [5.7728e-05, 0.014894604, 0.06520888], "excitation_energies_cm": [32213.5, 51678.8, 56940.3]}], [{"oscillator_strengths": [4.2931e-05, 0.017542348, 0.060157249], "excitation_energies_cm": [34089.0, 52528.8, 56936.5]}], [{"oscillator_strengths": [0.000608351, 0.016008181, 0.066411261], "excitation_energies_cm": [33102.8, 52481.1, 56429.4]}], [{"oscillator_strengths": [0.000897499, 0.022925698, 0.146594288], "excitation_energies_cm": [36734.0, 52123.4, 55231.2]}], [{"oscillator_strengths": [0.000276967, 0.020900585, 0.065262952], "excitation_energies_cm": [32258.6, 52738.9, 56464.0]}], [{"oscillator_strengths": [0.000403488, 0.0250514, 0.118811127], "excitation_energies_cm": [34150.3, 50746.4, 56350.6]}], [{"oscillator_strengths": [8.022e-05, 0.016442897, 0.064608179], "excitation_energies_cm": [33352.9, 53065.5, 57622.4]}], [{"oscillator_strengths": [1.6158e-05, 0.019856023, 0.06837422], "excitation_energies_cm": [33782.1, 51226.1, 56387.5]}], [{"oscillator_strengths": [0.000193562, 0.019209323, 0.072791544], "excitation_energies_cm": [31887.0, 52842.7, 56897.4]}], [{"oscillator_strengths": [0.000286142, 0.01587906, 0.052668386], "excitation_energies_cm": [32382.8, 51451.9, 55858.8]}], [{"oscillator_strengths": [0.000102267, 0.016945562, 0.057818297], "excitation_energies_cm": [32542.2, 52722.9, 56990.0]}], [{"oscillator_strengths": [0.000417088, 0.018397036, 0.047644674], "excitation_energies_cm": [31361.2, 50533.3, 56695.7]}], [{"oscillator_strengths": [0.00025005, 0.01690141, 0.054692281], "excitation_energies_cm": [34663.6, 51226.0, 55842.5]}], [{"oscillator_strengths": [8.3797e-05, 0.020008397, 0.042052374], "excitation_energies_cm": [30760.6, 52346.1, 56072.8]}], [{"oscillator_strengths": [0.000120958, 0.019914449, 0.063512853], "excitation_energies_cm": [30695.5, 51771.3, 56737.2]}], [{"oscillator_strengths": [0.000308118, 0.024583524, 0.058533459], "excitation_energies_cm": [34589.8, 53064.8, 55313.5]}], [{"oscillator_strengths": [2.0761e-05, 0.025212979, 0.056925395], "excitation_energies_cm": [35117.9, 51442.7, 55348.7]}], [{"oscillator_strengths": [0.000179799, 0.033152035, 0.084623934], "excitation_energies_cm": [35523.5, 50970.2, 55635.1]}], [{"oscillator_strengths": [0.00081351, 0.023945161, 0.097067242], "excitation_energies_cm": [33207.3, 51633.7, 56392.3]}], [{"oscillator_strengths": [0.000287069, 0.028676276, 0.082898018], "excitation_energies_cm": [36109.7, 52384.8, 55414.0]}], [{"oscillator_strengths": [0.000458733, 0.013761982, 0.091655502], "excitation_energies_cm": [36580.6, 50779.9, 55948.1]}], [{"oscillator_strengths": [0.000257825, 0.017937421, 0.098973403], "excitation_energies_cm": [36013.6, 49909.0, 55712.6]}], [{"oscillator_strengths": [3.739e-05, 0.012631767, 0.030219217], "excitation_energies_cm": [30564.4, 51412.4, 57025.2]}], [{"oscillator_strengths": [0.000160141, 0.020551434, 0.090476506], "excitation_energies_cm": [35467.5, 51439.3, 56016.0]}], [{"oscillator_strengths": [0.000331841, 0.024393228, 0.076516036], "excitation_energies_cm": [36253.9, 51032.7, 55631.2]}], [{"oscillator_strengths": [0.0003204, 0.012651986, 0.098730026], "excitation_energies_cm": [32401.7, 50798.9, 54081.2]}], [{"oscillator_strengths": [0.000232363, 0.021087422, 0.087508658], "excitation_energies_cm": [33491.0, 51587.8, 55937.2]}], [{"oscillator_strengths": [9.6325e-05, 0.02151536, 0.092716354], "excitation_energies_cm": [30977.6, 51732.1, 55957.1]}], [{"oscillator_strengths": [2.3821e-05, 0.020473385, 0.0360838], "excitation_energies_cm": [32163.5, 50147.4, 54316.8]}], [{"oscillator_strengths": [0.000350577, 0.026362222, 0.061360837], "excitation_energies_cm": [32581.1, 51698.2, 55646.0]}], [{"oscillator_strengths": [0.000935875, 0.020752602, 0.071780904], "excitation_energies_cm": [33072.0, 53380.8, 57514.5]}], [{"oscillator_strengths": [0.000155657, 0.017927477, 0.05659403], "excitation_energies_cm": [32069.4, 51082.9, 54064.6]}], [{"oscillator_strengths": [0.00049722, 0.011815188, 0.072707097], "excitation_energies_cm": [32733.9, 53095.6, 57169.7]}], [{"oscillator_strengths": [0.000317196, 0.017775963, 0.072755252], "excitation_energies_cm": [32697.5, 51268.7, 56196.6]}], [{"oscillator_strengths": [0.000185352, 0.01603715, 0.032300662], "excitation_energies_cm": [30814.4, 51777.6, 56155.5]}], [{"oscillator_strengths": [0.000209591, 0.022237323, 0.041543404], "excitation_energies_cm": [32260.0, 51641.9, 56543.3]}], [{"oscillator_strengths": [0.000151193, 0.020308652, 0.044607452], "excitation_energies_cm": [33315.5, 51250.0, 55812.6]}], [{"oscillator_strengths": [0.0003572, 0.028744014, 0.086546363], "excitation_energies_cm": [31038.0, 52215.6, 56194.0]}], [{"oscillator_strengths": [0.000110426, 0.024018712, 0.040321021], "excitation_energies_cm": [34009.3, 51818.0, 56031.5]}], [{"oscillator_strengths": [0.000366506, 0.017343339, 0.091430603], "excitation_energies_cm": [31830.0, 53672.1, 57161.4]}], [{"oscillator_strengths": [2.49e-06, 0.009006308, 0.073474669], "excitation_energies_cm": [31378.1, 51930.2, 57505.0]}], [{"oscillator_strengths": [0.000168179, 0.017702019, 0.067427974], "excitation_energies_cm": [33117.1, 50926.9, 54994.5]}], [{"oscillator_strengths": [0.000691397, 0.0214728, 0.11691311], "excitation_energies_cm": [31737.2, 52394.5, 54593.1]}], [{"oscillator_strengths": [0.000295778, 0.010615621, 0.042577534], "excitation_energies_cm": [31658.1, 52543.9, 57284.2]}], [{"oscillator_strengths": [0.001344721, 0.028072366, 0.082075882], "excitation_energies_cm": [33861.7, 52924.0, 56523.9]}], [{"oscillator_strengths": [0.000106145, 0.022566586, 0.108005581], "excitation_energies_cm": [35876.0, 51733.1, 54745.2]}], [{"oscillator_strengths": [0.000345117, 0.025928195, 0.098270419], "excitation_energies_cm": [34100.9, 51529.8, 55970.7]}], [{"oscillator_strengths": [0.000123699, 0.017852654, 0.084093925], "excitation_energies_cm": [34684.4, 51706.8, 56094.3]}], [{"oscillator_strengths": [7.5091e-05, 0.016394732, 0.054031191], "excitation_energies_cm": [33728.1, 51513.7, 57157.0]}], [{"oscillator_strengths": [0.000542428, 0.018117436, 0.056066376], "excitation_energies_cm": [31518.8, 51660.7, 56784.2]}], [{"oscillator_strengths": [7.6147e-05, 0.018752945, 0.071217262], "excitation_energies_cm": [32011.7, 53667.1, 57242.0]}], [{"oscillator_strengths": [0.00079708, 0.018835316, 0.067327333], "excitation_energies_cm": [32376.0, 49297.3, 54184.0]}], [{"oscillator_strengths": [0.000177719, 0.015518082, 0.043562409], "excitation_energies_cm": [31440.3, 51470.6, 55063.9]}], [{"oscillator_strengths": [0.00018998, 0.008379089, 0.076925759], "excitation_energies_cm": [31364.1, 50682.5, 54909.5]}], [{"oscillator_strengths": [9.1322e-05, 0.021139455, 0.045004683], "excitation_energies_cm": [32383.9, 50966.7, 54105.8]}], [{"oscillator_strengths": [6.4325e-05, 0.018807571, 0.042534529], "excitation_energies_cm": [32815.6, 50708.6, 56204.3]}], [{"oscillator_strengths": [0.000653941, 0.031499006, 0.075127449], "excitation_energies_cm": [34018.1, 50642.3, 55235.5]}], [{"oscillator_strengths": [0.000496752, 0.019548159, 0.036069258], "excitation_energies_cm": [31361.2, 48647.5, 54816.6]}], [{"oscillator_strengths": [0.000222909, 0.01635564, 0.070601769], "excitation_energies_cm": [34542.1, 49767.1, 55220.5]}], [{"oscillator_strengths": [0.000177752, 0.011158736, 0.060167343], "excitation_energies_cm": [31898.9, 53136.9, 57182.3]}], [{"oscillator_strengths": [9.3261e-05, 0.017755273, 0.079865923], "excitation_energies_cm": [31596.0, 51964.0, 55540.0]}], [{"oscillator_strengths": [0.000827487, 0.016713816, 0.038577873], "excitation_energies_cm": [32218.2, 51314.9, 57005.7]}], [{"oscillator_strengths": [0.000515309, 0.019422239, 0.083251677], "excitation_energies_cm": [36907.1, 50411.1, 55238.5]}], [{"oscillator_strengths": [0.000213195, 0.022424544, 0.077932309], "excitation_energies_cm": [33280.4, 51745.2, 55904.8]}], [{"oscillator_strengths": [0.000433096, 0.01676652, 0.053697171], "excitation_energies_cm": [30636.2, 51619.2, 55899.3]}], [{"oscillator_strengths": [0.000506215, 0.025536401, 0.105330969], "excitation_energies_cm": [34419.2, 52262.2, 55542.5]}], [{"oscillator_strengths": [5.1135e-05, 0.01098762, 0.084098962], "excitation_energies_cm": [32544.4, 51004.7, 56514.2]}], [{"oscillator_strengths": [0.000132846, 0.017846388, 0.061400284], "excitation_energies_cm": [33138.7, 53027.4, 56592.7]}], [{"oscillator_strengths": [4.613e-06, 0.019199752, 0.067920427], "excitation_energies_cm": [33477.6, 52608.7, 56834.5]}], [{"oscillator_strengths": [0.00043601, 0.00840967, 0.082383327], "excitation_energies_cm": [30804.6, 52615.1, 55854.3]}], [{"oscillator_strengths": [9.1458e-05, 0.029632748, 0.085699506], "excitation_energies_cm": [33328.7, 52341.9, 56726.8]}], [{"oscillator_strengths": [0.000130267, 0.020815781, 0.063184588], "excitation_energies_cm": [34106.6, 51029.7, 56637.4]}], [{"oscillator_strengths": [0.000418494, 0.026667808, 0.02829404], "excitation_energies_cm": [32272.2, 51060.3, 55785.3]}], [{"oscillator_strengths": [9.5264e-05, 0.021612992, 0.083627234], "excitation_energies_cm": [37740.8, 51802.9, 56142.2]}], [{"oscillator_strengths": [0.000389912, 0.044575288, 0.152683669], "excitation_energies_cm": [34543.3, 52732.4, 55402.0]}], [{"oscillator_strengths": [0.000601619, 0.019470884, 0.11200236], "excitation_energies_cm": [36054.8, 50546.9, 54264.1]}], [{"oscillator_strengths": [0.000178173, 0.024343147, 0.058244551], "excitation_energies_cm": [32656.8, 51841.9, 57045.2]}], [{"oscillator_strengths": [0.000156844, 0.014802681, 0.076141037], "excitation_energies_cm": [34766.9, 50562.6, 55323.7]}], [{"oscillator_strengths": [8.237e-05, 0.020735336, 0.057477922], "excitation_energies_cm": [34082.7, 52824.0, 57107.4]}], [{"oscillator_strengths": [2.2878e-05, 0.009415948, 0.041637777], "excitation_energies_cm": [30283.3, 52116.7, 57343.7]}], [{"oscillator_strengths": [0.000115208, 0.017803492, 0.056323713], "excitation_energies_cm": [31642.4, 52265.8, 56937.1]}], [{"oscillator_strengths": [0.00010256, 0.016686364, 0.045745551], "excitation_energies_cm": [32966.8, 52651.9, 57739.5]}], [{"oscillator_strengths": [0.000485337, 0.017756507, 0.086095537], "excitation_energies_cm": [31317.2, 52708.0, 57425.4]}], [{"oscillator_strengths": [0.000339421, 0.022024904, 0.065400781], "excitation_energies_cm": [33284.4, 51068.8, 54214.9]}], [{"oscillator_strengths": [0.000136225, 0.016201019, 0.049006143], "excitation_energies_cm": [30377.1, 52061.4, 57198.5]}], [{"oscillator_strengths": [0.000499418, 0.024886301, 0.093841992], "excitation_energies_cm": [34473.6, 51426.6, 55678.6]}], [{"oscillator_strengths": [0.000710541, 0.021355902, 0.077422279], "excitation_energies_cm": [35721.8, 51407.1, 56452.7]}], [{"oscillator_strengths": [0.000119951, 0.020666996, 0.109615835], "excitation_energies_cm": [34731.9, 51956.7, 56744.1]}], [{"oscillator_strengths": [0.00014326, 0.021846281, 0.081652081], "excitation_energies_cm": [32648.3, 52406.2, 56532.5]}], [{"oscillator_strengths": [0.000194914, 0.023066798, 0.090298422], "excitation_energies_cm": [33164.4, 51191.1, 53736.1]}], [{"oscillator_strengths": [0.000593182, 0.022487485, 0.071278215], "excitation_energies_cm": [30614.3, 52204.4, 55335.2]}], [{"oscillator_strengths": [0.000303502, 0.009483685, 0.044126115], "excitation_energies_cm": [29623.3, 51464.9, 56661.2]}], [{"oscillator_strengths": [0.001502445, 0.020956606, 0.07498312], "excitation_energies_cm": [33646.8, 51193.7, 55786.6]}], [{"oscillator_strengths": [0.000234114, 0.021566122, 0.085685213], "excitation_energies_cm": [36288.3, 50488.6, 54922.0]}], [{"oscillator_strengths": [0.000161657, 0.015214499, 0.076407792], "excitation_energies_cm": [33998.5, 50857.0, 55102.9]}], [{"oscillator_strengths": [8.635e-06, 0.018186597, 0.020746459], "excitation_energies_cm": [30144.7, 51888.4, 55595.1]}], [{"oscillator_strengths": [4.8066e-05, 0.020223313, 0.031742382], "excitation_energies_cm": [30717.3, 50403.8, 55414.0]}], [{"oscillator_strengths": [0.000103, 0.02009772, 0.049089953], "excitation_energies_cm": [32470.9, 51342.7, 56598.8]}], [{"oscillator_strengths": [0.001828139, 0.027291858, 0.074822147], "excitation_energies_cm": [34591.0, 51312.9, 55791.3]}], [{"oscillator_strengths": [0.000244087, 0.028712033, 0.063056005], "excitation_energies_cm": [34805.2, 51407.0, 56062.4]}], [{"oscillator_strengths": [0.000177812, 0.013308115, 0.073442361], "excitation_energies_cm": [29683.4, 50477.6, 54054.4]}], [{"oscillator_strengths": [0.000140539, 0.02250366, 0.092360969], "excitation_energies_cm": [35783.5, 52309.9, 56437.2]}], [{"oscillator_strengths": [0.000190102, 0.013391547, 0.058366876], "excitation_energies_cm": [33033.5, 52056.1, 56711.4]}], [{"oscillator_strengths": [0.000314137, 0.019488585, 0.060463753], "excitation_energies_cm": [31522.2, 51548.3, 55987.7]}], [{"oscillator_strengths": [0.000445714, 0.031860043, 0.061555793], "excitation_energies_cm": [32083.1, 50186.0, 54622.1]}], [{"oscillator_strengths": [0.000682794, 0.024145873, 0.08301722], "excitation_energies_cm": [32137.9, 52915.4, 56603.9]}], [{"oscillator_strengths": [0.000412849, 0.01698388, 0.077057967], "excitation_energies_cm": [32870.6, 51651.0, 54807.9]}], [{"oscillator_strengths": [0.000688477, 0.027276004, 0.088403382], "excitation_energies_cm": [34508.0, 51685.0, 55611.4]}], [{"oscillator_strengths": [7.8853e-05, 0.008878064, 0.073815825], "excitation_energies_cm": [31227.3, 53198.5, 57940.7]}], [{"oscillator_strengths": [7.5065e-05, 0.030926372, 0.084685472], "excitation_energies_cm": [35109.0, 52506.5, 56379.6]}], [{"oscillator_strengths": [5.0268e-05, 0.013324587, 0.044071003], "excitation_energies_cm": [30645.4, 51382.9, 57049.7]}], [{"oscillator_strengths": [0.000931357, 0.002591464, 0.0739943], "excitation_energies_cm": [30447.1, 52261.2, 57179.6]}], [{"oscillator_strengths": [0.000111948, 0.018652689, 0.037943157], "excitation_energies_cm": [34293.1, 51263.1, 57046.9]}], [{"oscillator_strengths": [2.5708e-05, 0.018571015, 0.069590141], "excitation_energies_cm": [31670.8, 52860.6, 56510.4]}], [{"oscillator_strengths": [0.000110726, 0.001494704, 0.013386107], "excitation_energies_cm": [30780.4, 52660.9, 53509.0]}], [{"oscillator_strengths": [0.000261672, 0.020703357, 0.065774854], "excitation_energies_cm": [34029.3, 51662.0, 56012.6]}], [{"oscillator_strengths": [0.000165311, 0.022153972, 0.082154606], "excitation_energies_cm": [31744.8, 51172.8, 56537.6]}], [{"oscillator_strengths": [0.000880652, 0.015965088, 0.050016893], "excitation_energies_cm": [31541.1, 52029.6, 56603.8]}], [{"oscillator_strengths": [1.72e-05, 0.015634196, 0.058165511], "excitation_energies_cm": [32983.6, 53378.5, 57770.7]}], [{"oscillator_strengths": [0.000179951, 0.032730631, 0.047131456], "excitation_energies_cm": [32996.9, 52190.2, 54986.2]}], [{"oscillator_strengths": [8.0244e-05, 0.024449032, 0.066809942], "excitation_energies_cm": [33201.0, 51652.3, 55942.3]}], [{"oscillator_strengths": [0.000581164, 0.015963725, 0.027353083], "excitation_energies_cm": [30296.0, 52004.3, 58030.0]}], [{"oscillator_strengths": [0.00051924, 0.019265474, 0.06967431], "excitation_energies_cm": [35537.5, 51559.8, 56900.9]}], [{"oscillator_strengths": [0.000262076, 0.016653791, 0.080215363], "excitation_energies_cm": [34281.0, 52397.9, 56386.7]}], [{"oscillator_strengths": [0.000216458, 0.014615477, 0.079849778], "excitation_energies_cm": [33995.9, 53128.5, 57210.3]}], [{"oscillator_strengths": [7.8893e-05, 0.018552886, 0.087177857], "excitation_energies_cm": [34601.7, 49892.3, 54532.9]}], [{"oscillator_strengths": [0.000244372, 0.011936734, 0.105955503], "excitation_energies_cm": [34230.3, 51213.5, 56289.9]}], [{"oscillator_strengths": [0.000221366, 0.013080387, 0.065844884], "excitation_energies_cm": [31171.4, 51222.4, 56017.0]}], [{"oscillator_strengths": [0.00011406, 0.011575439, 0.088585155], "excitation_energies_cm": [32263.1, 52414.2, 57200.7]}], [{"oscillator_strengths": [5.1037e-05, 0.015301716, 0.049911323], "excitation_energies_cm": [33184.6, 52649.9, 57533.6]}], [{"oscillator_strengths": [0.000200354, 0.026999091, 0.071859365], "excitation_energies_cm": [36460.6, 51000.2, 55096.6]}], [{"oscillator_strengths": [0.000219924, 0.021866627, 0.070970164], "excitation_energies_cm": [33919.1, 50895.7, 55957.6]}], [{"oscillator_strengths": [0.000719856, 0.016849421, 0.073570755], "excitation_energies_cm": [30912.1, 51702.1, 55661.0]}], [{"oscillator_strengths": [8.9279e-05, 0.022901693, 0.122466], "excitation_energies_cm": [33557.6, 52535.4, 56731.1]}], [{"oscillator_strengths": [0.00210206, 0.022540001, 0.132268871], "excitation_energies_cm": [35662.9, 48083.8, 55083.5]}], [{"oscillator_strengths": [0.0002423, 0.019537003, 0.056153997], "excitation_energies_cm": [33418.6, 51240.8, 56813.7]}], [{"oscillator_strengths": [0.000160505, 0.012301094, 0.093026479], "excitation_energies_cm": [32001.4, 51308.3, 56322.0]}], [{"oscillator_strengths": [1.353e-05, 0.01097385, 0.049472962], "excitation_energies_cm": [32076.2, 51919.4, 57099.1]}], [{"oscillator_strengths": [0.000312422, 0.020198341, 0.109569396], "excitation_energies_cm": [35454.3, 52671.9, 57036.6]}], [{"oscillator_strengths": [0.000219784, 0.013168879, 0.032167958], "excitation_energies_cm": [30632.8, 50800.1, 57361.9]}], [{"oscillator_strengths": [0.000329736, 0.027995467, 0.089353138], "excitation_energies_cm": [35499.3, 52087.6, 56536.9]}], [{"oscillator_strengths": [0.000248002, 0.013383477, 0.05448112], "excitation_energies_cm": [29920.0, 51731.6, 55034.4]}], [{"oscillator_strengths": [0.000398435, 0.022781774, 0.072429723], "excitation_energies_cm": [33619.6, 52336.3, 55311.9]}], [{"oscillator_strengths": [0.000405549, 0.022428614, 0.085789824], "excitation_energies_cm": [37179.4, 50568.9, 54167.2]}], [{"oscillator_strengths": [0.000512518, 0.016800481, 0.05992464], "excitation_energies_cm": [32611.9, 49276.5, 55734.6]}], [{"oscillator_strengths": [7.1243e-05, 0.022965492, 0.052163571], "excitation_energies_cm": [32528.8, 52133.6, 57082.2]}], [{"oscillator_strengths": [0.000178169, 0.02151401, 0.097296103], "excitation_energies_cm": [35268.9, 52288.7, 56652.1]}], [{"oscillator_strengths": [9.4954e-05, 0.020426308, 0.11193495], "excitation_energies_cm": [34899.5, 51449.7, 55701.1]}], [{"oscillator_strengths": [0.000415366, 0.014200839, 0.043177335], "excitation_energies_cm": [32063.3, 51148.0, 55023.8]}], [{"oscillator_strengths": [0.000200239, 0.011204797, 0.055941527], "excitation_energies_cm": [30997.1, 53200.4, 56417.4]}], [{"oscillator_strengths": [0.00034958, 0.016978422, 0.049087489], "excitation_energies_cm": [32974.1, 50327.2, 56026.5]}], [{"oscillator_strengths": [0.000155623, 0.020931367, 0.063283941], "excitation_energies_cm": [33326.4, 53035.6, 57125.0]}], [{"oscillator_strengths": [0.000863543, 0.041157533, 0.1127133], "excitation_energies_cm": [36879.1, 50658.0, 53055.0]}], [{"oscillator_strengths": [0.000973446, 0.015201017, 0.057193365], "excitation_energies_cm": [35667.3, 49099.4, 56310.2]}], [{"oscillator_strengths": [0.000235024, 0.023774054, 0.134048067], "excitation_energies_cm": [34202.5, 51252.5, 56008.8]}], [{"oscillator_strengths": [0.000214876, 0.029133975, 0.085848776], "excitation_energies_cm": [32850.8, 52756.1, 55888.2]}], [{"oscillator_strengths": [0.000213207, 0.014803228, 0.081706082], "excitation_energies_cm": [33374.0, 51802.5, 56998.3]}], [{"oscillator_strengths": [0.000332485, 0.018156501, 0.078661002], "excitation_energies_cm": [32539.9, 52821.9, 56328.8]}], [{"oscillator_strengths": [0.000391615, 0.014848505, 0.093010277], "excitation_energies_cm": [34195.7, 50750.2, 54631.9]}], [{"oscillator_strengths": [0.000648714, 0.026070164, 0.058829878], "excitation_energies_cm": [33582.6, 51418.8, 55746.1]}], [{"oscillator_strengths": [0.000172153, 0.019605945, 0.038137041], "excitation_energies_cm": [31058.5, 52172.7, 57539.3]}], [{"oscillator_strengths": [0.000341353, 0.033161777, 0.109519586], "excitation_energies_cm": [35073.7, 51893.2, 56317.8]}], [{"oscillator_strengths": [4.5366e-05, 0.014935955, 0.036099135], "excitation_energies_cm": [32818.3, 51666.8, 55105.3]}], [{"oscillator_strengths": [3.4529e-05, 0.018212037, 0.053741842], "excitation_energies_cm": [33151.8, 52276.7, 57070.9]}], [{"oscillator_strengths": [1.2499e-05, 0.019199779, 0.060935654], "excitation_energies_cm": [34082.5, 51537.6, 56595.1]}], [{"oscillator_strengths": [0.00026299, 0.017191637, 0.060701262], "excitation_energies_cm": [29703.0, 52030.4, 55427.3]}], [{"oscillator_strengths": [7.1922e-05, 0.016342451, 0.068773542], "excitation_energies_cm": [32945.5, 51871.2, 56331.6]}], [{"oscillator_strengths": [0.000926166, 0.02866363, 0.127056183], "excitation_energies_cm": [35510.7, 51109.3, 55954.8]}], [{"oscillator_strengths": [0.000512129, 0.03288617, 0.038172093], "excitation_energies_cm": [31588.4, 50790.8, 55868.2]}], [{"oscillator_strengths": [0.000105642, 0.006900565, 0.039949836], "excitation_energies_cm": [29515.0, 52767.6, 57210.0]}], [{"oscillator_strengths": [0.000137424, 0.020579155, 0.096831473], "excitation_energies_cm": [34413.7, 52026.2, 56471.7]}], [{"oscillator_strengths": [0.000151721, 0.012204078, 0.047029308], "excitation_energies_cm": [31976.6, 50821.4, 57192.7]}], [{"oscillator_strengths": [0.00018964, 0.014174704, 0.047697242], "excitation_energies_cm": [30906.2, 51663.0, 55102.3]}], [{"oscillator_strengths": [6.9141e-05, 0.016899353, 0.035119532], "excitation_energies_cm": [33511.2, 51031.5, 56383.6]}], [{"oscillator_strengths": [2.3738e-05, 0.014929626, 0.034447232], "excitation_energies_cm": [30729.5, 52255.8, 57557.4]}], [{"oscillator_strengths": [0.001182673, 0.015216707, 0.062261959], "excitation_energies_cm": [30364.4, 50850.4, 56034.7]}], [{"oscillator_strengths": [0.000195183, 0.013075655, 0.049003277], "excitation_energies_cm": [31605.6, 52354.1, 57446.4]}], [{"oscillator_strengths": [0.000100578, 0.017168448, 0.040802178], "excitation_energies_cm": [32565.4, 52785.2, 56470.1]}], [{"oscillator_strengths": [0.000222609, 0.009420871, 0.058691014], "excitation_energies_cm": [30052.5, 51624.7, 56634.0]}], [{"oscillator_strengths": [5.4073e-05, 0.018793897, 0.04812092], "excitation_energies_cm": [32916.4, 52751.8, 56217.8]}], [{"oscillator_strengths": [0.000711893, 0.017682611, 0.089103015], "excitation_energies_cm": [31305.1, 52501.7, 56737.0]}], [{"oscillator_strengths": [0.000269333, 0.019853302, 0.09661711], "excitation_energies_cm": [32571.4, 51590.4, 55826.0]}], [{"oscillator_strengths": [0.000133725, 0.017856172, 0.062204867], "excitation_energies_cm": [35552.0, 50815.0, 55392.1]}], [{"oscillator_strengths": [0.000357153, 0.022780795, 0.112560733], "excitation_energies_cm": [33150.2, 52183.3, 55574.2]}], [{"oscillator_strengths": [0.000538511, 0.02764427, 0.10078648], "excitation_energies_cm": [37774.5, 51196.0, 55076.5]}], [{"oscillator_strengths": [0.000325941, 0.021381294, 0.075672816], "excitation_energies_cm": [31195.8, 51860.4, 56755.1]}], [{"oscillator_strengths": [0.000304511, 0.030644495, 0.104161183], "excitation_energies_cm": [33965.3, 52052.8, 56408.2]}], [{"oscillator_strengths": [2.4419e-05, 0.020925759, 0.035772397], "excitation_energies_cm": [32323.3, 52072.8, 56458.6]}], [{"oscillator_strengths": [0.001558593, 0.024970629, 0.076978527], "excitation_energies_cm": [31060.2, 49669.3, 55162.1]}], [{"oscillator_strengths": [0.000215152, 0.025192884, 0.110611151], "excitation_energies_cm": [34352.8, 52347.1, 56825.9]}], [{"oscillator_strengths": [0.000117839, 0.01462166, 0.065639299], "excitation_energies_cm": [30364.8, 51474.8, 55830.3]}], [{"oscillator_strengths": [0.000163811, 0.024319475, 0.063117708], "excitation_energies_cm": [33496.5, 52888.3, 56948.0]}], [{"oscillator_strengths": [0.000321995, 0.025141669, 0.104433416], "excitation_energies_cm": [35623.4, 51232.0, 54741.8]}], [{"oscillator_strengths": [0.000100385, 0.013077657, 0.039057099], "excitation_energies_cm": [31980.1, 53136.7, 57887.2]}], [{"oscillator_strengths": [4.0111e-05, 0.009237441, 0.052716228], "excitation_energies_cm": [30810.1, 53741.2, 57570.9]}], [{"oscillator_strengths": [0.00038008, 0.011650377, 0.066036392], "excitation_energies_cm": [29312.7, 52876.7, 56898.8]}], [{"oscillator_strengths": [4.18e-05, 0.017969293, 0.058354614], "excitation_energies_cm": [35943.8, 52168.9, 56530.8]}], [{"oscillator_strengths": [3.4786e-05, 0.013364513, 0.040141632], "excitation_energies_cm": [31727.4, 52496.4, 57438.2]}], [{"oscillator_strengths": [0.002258678, 0.030763951, 0.117396017], "excitation_energies_cm": [32644.1, 52252.4, 55408.5]}], [{"oscillator_strengths": [5.4273e-05, 0.016638599, 0.071132408], "excitation_energies_cm": [33202.1, 50723.5, 56514.6]}], [{"oscillator_strengths": [0.001130578, 0.016095082, 0.097561471], "excitation_energies_cm": [32404.7, 52291.5, 55101.2]}], [{"oscillator_strengths": [0.000167822, 0.018900188, 0.070188249], "excitation_energies_cm": [33119.8, 52473.4, 56732.8]}], [{"oscillator_strengths": [8.198e-05, 0.012648201, 0.057307478], "excitation_energies_cm": [32030.2, 51691.5, 56300.4]}], [{"oscillator_strengths": [0.000154294, 0.015653335, 0.062182146], "excitation_energies_cm": [32581.0, 52903.1, 56553.2]}], [{"oscillator_strengths": [0.000143936, 0.017337176, 0.075147956], "excitation_energies_cm": [33203.3, 52057.0, 56421.2]}], [{"oscillator_strengths": [7.1313e-05, 0.014166556, 0.075978509], "excitation_energies_cm": [31446.4, 51727.9, 57442.7]}], [{"oscillator_strengths": [9.0248e-05, 0.019782031, 0.057532156], "excitation_energies_cm": [31389.8, 51621.9, 56380.3]}], [{"oscillator_strengths": [0.000573672, 0.0314462, 0.148875777], "excitation_energies_cm": [36440.6, 52011.8, 55350.6]}], [{"oscillator_strengths": [4.0941e-05, 0.022128207, 0.039694597], "excitation_energies_cm": [31294.0, 52037.8, 56725.7]}], [{"oscillator_strengths": [0.000239778, 0.020655389, 0.084178167], "excitation_energies_cm": [33782.0, 51956.7, 56425.3]}], [{"oscillator_strengths": [0.000263238, 0.021099604, 0.024933818], "excitation_energies_cm": [32403.8, 51018.7, 55835.2]}], [{"oscillator_strengths": [0.000213368, 0.023738469, 0.046800171], "excitation_energies_cm": [32689.7, 52888.9, 57085.0]}], [{"oscillator_strengths": [0.000495771, 0.029702912, 0.11133513], "excitation_energies_cm": [35520.4, 52245.3, 56148.4]}], [{"oscillator_strengths": [0.000225832, 0.016578146, 0.048792238], "excitation_energies_cm": [31700.1, 51777.1, 57338.8]}], [{"oscillator_strengths": [5.9368e-05, 0.018128818, 0.079286212], "excitation_energies_cm": [35936.8, 51257.6, 55536.3]}], [{"oscillator_strengths": [8.2396e-05, 0.014938346, 0.084817403], "excitation_energies_cm": [33092.0, 52500.2, 57404.7]}], [{"oscillator_strengths": [0.000504345, 0.009119435, 0.044225819], "excitation_energies_cm": [27382.0, 52167.1, 55697.8]}], [{"oscillator_strengths": [0.000245774, 0.019562407, 0.104421118], "excitation_energies_cm": [33790.7, 53316.5, 56015.3]}], [{"oscillator_strengths": [1.8619e-05, 0.02284408, 0.046454267], "excitation_energies_cm": [32400.4, 52068.6, 57136.9]}], [{"oscillator_strengths": [0.001147255, 0.020534888, 0.071434021], "excitation_energies_cm": [33758.6, 51230.6, 56716.2]}], [{"oscillator_strengths": [0.000126476, 0.016043864, 0.052624728], "excitation_energies_cm": [32114.4, 50724.5, 55132.7]}], [{"oscillator_strengths": [0.000480496, 0.017275999, 0.076179004], "excitation_energies_cm": [30158.5, 51255.9, 55902.4]}], [{"oscillator_strengths": [2.5048e-05, 0.018386725, 0.037308537], "excitation_energies_cm": [32776.6, 52359.7, 57028.4]}], [{"oscillator_strengths": [0.000352949, 0.023014177, 0.031618503], "excitation_energies_cm": [31204.2, 51137.8, 56138.7]}], [{"oscillator_strengths": [0.000512681, 0.015757287, 0.08060792], "excitation_energies_cm": [32269.4, 52095.4, 57054.3]}], [{"oscillator_strengths": [0.000939055, 0.017993515, 0.127088964], "excitation_energies_cm": [36107.2, 52080.0, 56034.1]}], [{"oscillator_strengths": [0.001054455, 0.038394334, 0.131931449], "excitation_energies_cm": [38029.0, 52333.4, 55710.0]}], [{"oscillator_strengths": [0.000892029, 0.019696096, 0.064885567], "excitation_energies_cm": [31001.1, 51777.1, 56265.8]}], [{"oscillator_strengths": [0.000275822, 0.015257967, 0.073959506], "excitation_energies_cm": [34285.0, 52478.7, 56426.0]}], [{"oscillator_strengths": [6.3227e-05, 0.016944243, 0.043591781], "excitation_energies_cm": [33872.7, 49929.9, 55033.5]}], [{"oscillator_strengths": [0.000547792, 0.015486432, 0.017328791], "excitation_energies_cm": [29557.0, 50540.2, 54913.8]}], [{"oscillator_strengths": [0.00017813, 0.025742367, 0.08910715], "excitation_energies_cm": [33477.9, 52300.3, 56200.3]}], [{"oscillator_strengths": [2.9448e-05, 0.016775842, 0.053804307], "excitation_energies_cm": [34533.0, 51520.6, 56911.5]}], [{"oscillator_strengths": [0.000263144, 0.020124069, 0.060151576], "excitation_energies_cm": [32431.1, 50582.4, 55437.6]}], [{"oscillator_strengths": [0.000962402, 0.016020118, 0.050934497], "excitation_energies_cm": [31114.4, 51010.3, 55243.1]}], [{"oscillator_strengths": [0.000336779, 0.016791449, 0.082231452], "excitation_energies_cm": [33380.5, 51954.8, 56328.8]}], [{"oscillator_strengths": [5.0307e-05, 0.022255505, 0.083372304], "excitation_energies_cm": [31934.9, 51963.8, 56975.5]}], [{"oscillator_strengths": [1.3967e-05, 0.010804207, 0.05164708], "excitation_energies_cm": [30406.8, 53145.6, 57765.5]}], [{"oscillator_strengths": [0.000109578, 0.020040557, 0.088653402], "excitation_energies_cm": [32212.9, 53025.1, 56320.9]}], [{"oscillator_strengths": [0.000107686, 0.00710452, 0.064303402], "excitation_energies_cm": [31185.8, 50547.2, 56479.6]}], [{"oscillator_strengths": [0.000452666, 0.020916137, 0.140757334], "excitation_energies_cm": [35980.8, 50473.4, 54141.6]}], [{"oscillator_strengths": [0.000114741, 0.017544836, 0.060913286], "excitation_energies_cm": [32848.8, 52834.8, 57546.8]}], [{"oscillator_strengths": [8.5697e-05, 0.020357814, 0.051710884], "excitation_energies_cm": [31426.0, 50933.2, 54883.1]}], [{"oscillator_strengths": [0.000167709, 0.029332934, 0.078626818], "excitation_energies_cm": [33784.7, 51737.8, 54895.7]}], [{"oscillator_strengths": [0.000229579, 0.015355043, 0.043576897], "excitation_energies_cm": [33847.9, 52527.2, 57213.6]}], [{"oscillator_strengths": [0.000217478, 0.025262, 0.076666174], "excitation_energies_cm": [32963.6, 52292.6, 56990.3]}], [{"oscillator_strengths": [0.000490438, 0.030332983, 0.107127738], "excitation_energies_cm": [32376.3, 51968.1, 55921.0]}], [{"oscillator_strengths": [0.000163633, 0.013351829, 0.062066329], "excitation_energies_cm": [31098.4, 52727.9, 56039.8]}], [{"oscillator_strengths": [0.000255374, 0.01324052, 0.039449504], "excitation_energies_cm": [31161.0, 49545.4, 54416.3]}], [{"oscillator_strengths": [6.1804e-05, 0.015034528, 0.058175172], "excitation_energies_cm": [30786.0, 52087.0, 54900.9]}], [{"oscillator_strengths": [0.000307713, 0.018252033, 0.07808655], "excitation_energies_cm": [33908.7, 50300.7, 55314.0]}], [{"oscillator_strengths": [0.000573865, 0.018544098, 0.023661829], "excitation_energies_cm": [33791.9, 51772.7, 56930.5]}], [{"oscillator_strengths": [0.000566351, 0.026202075, 0.092490175], "excitation_energies_cm": [33126.6, 52412.7, 57079.7]}], [{"oscillator_strengths": [0.000357741, 0.032122255, 0.094493578], "excitation_energies_cm": [34730.2, 52350.4, 55912.6]}], [{"oscillator_strengths": [9.7085e-05, 0.01910992, 0.034132192], "excitation_energies_cm": [31996.4, 51864.8, 57493.9]}], [{"oscillator_strengths": [2.3255e-05, 0.02086904, 0.059702707], "excitation_energies_cm": [33428.6, 53031.8, 57125.7]}], [{"oscillator_strengths": [2.6651e-05, 0.016966477, 0.055952963], "excitation_energies_cm": [33351.8, 52652.6, 57286.2]}], [{"oscillator_strengths": [0.000304825, 0.022309815, 0.059460612], "excitation_energies_cm": [33435.4, 51932.0, 57175.0]}], [{"oscillator_strengths": [0.000399098, 0.016880743, 0.029463285], "excitation_energies_cm": [30799.9, 51718.1, 56907.2]}], [{"oscillator_strengths": [0.000263451, 0.025826659, 0.061665284], "excitation_energies_cm": [30997.9, 51270.1, 56461.1]}], [{"oscillator_strengths": [5.2189e-05, 0.01204291, 0.060888307], "excitation_energies_cm": [32647.2, 52638.2, 57009.4]}], [{"oscillator_strengths": [0.00011251, 0.025200435, 0.059426012], "excitation_energies_cm": [35321.7, 50215.5, 55360.9]}], [{"oscillator_strengths": [0.00034428, 0.020266751, 0.056593528], "excitation_energies_cm": [34173.5, 52346.7, 56488.0]}], [{"oscillator_strengths": [0.000234664, 0.016129885, 0.04642825], "excitation_energies_cm": [32656.6, 51973.3, 56595.7]}], [{"oscillator_strengths": [7.2307e-05, 0.018287195, 0.033916521], "excitation_energies_cm": [33443.6, 51703.7, 56831.2]}], [{"oscillator_strengths": [0.000119109, 0.019241466, 0.045411369], "excitation_energies_cm": [35161.9, 51651.7, 56366.6]}], [{"oscillator_strengths": [0.000100721, 0.013019655, 0.061630738], "excitation_energies_cm": [33484.9, 53171.3, 57302.4]}], [{"oscillator_strengths": [4.2929e-05, 0.00396359, 0.059223504], "excitation_energies_cm": [27646.5, 50692.9, 55818.0]}], [{"oscillator_strengths": [0.000492312, 0.022121014, 0.086548643], "excitation_energies_cm": [35334.0, 52430.3, 56547.6]}], [{"oscillator_strengths": [0.000172519, 0.024056824, 0.024628499], "excitation_energies_cm": [29499.1, 50766.2, 55769.1]}], [{"oscillator_strengths": [0.000245715, 0.020039187, 0.087798127], "excitation_energies_cm": [35408.4, 51681.8, 56126.9]}], [{"oscillator_strengths": [0.00030725, 0.020124939, 0.1004069], "excitation_energies_cm": [36492.6, 52152.9, 56693.2]}], [{"oscillator_strengths": [0.000939407, 0.013299248, 0.064034409], "excitation_energies_cm": [34509.7, 50557.4, 55261.6]}], [{"oscillator_strengths": [0.000188525, 0.018413778, 0.064435273], "excitation_energies_cm": [34282.5, 52270.9, 56925.7]}], [{"oscillator_strengths": [0.000128066, 0.013824447, 0.066338766], "excitation_energies_cm": [31177.1, 51733.8, 56146.1]}], [{"oscillator_strengths": [0.000236097, 0.018793866, 0.088593754], "excitation_energies_cm": [38575.4, 50634.6, 54749.4]}], [{"oscillator_strengths": [1.3247e-05, 0.007056739, 0.039746516], "excitation_energies_cm": [28657.8, 52005.2, 56736.0]}], [{"oscillator_strengths": [6.8451e-05, 0.018612965, 0.034929843], "excitation_energies_cm": [32729.7, 50940.5, 56864.0]}], [{"oscillator_strengths": [0.000161868, 0.027364843, 0.112378085], "excitation_energies_cm": [36256.5, 52381.5, 55779.9]}], [{"oscillator_strengths": [0.000112576, 0.012682021, 0.044881908], "excitation_energies_cm": [30272.4, 48533.3, 55248.5]}], [{"oscillator_strengths": [9.9656e-05, 0.022826186, 0.052754432], "excitation_energies_cm": [32290.3, 51590.7, 55738.7]}], [{"oscillator_strengths": [6.0716e-05, 0.022221071, 0.108590728], "excitation_energies_cm": [32331.0, 52664.8, 56612.3]}], [{"oscillator_strengths": [5.5703e-05, 0.02481848, 0.081349012], "excitation_energies_cm": [32611.1, 50865.1, 55354.8]}], [{"oscillator_strengths": [2.518e-06, 0.021455131, 0.046432862], "excitation_energies_cm": [32146.9, 52404.0, 56374.7]}], [{"oscillator_strengths": [2.129e-05, 0.015812916, 0.056359143], "excitation_energies_cm": [31968.0, 52572.4, 57056.3]}], [{"oscillator_strengths": [0.001743361, 0.015511761, 0.070320067], "excitation_energies_cm": [33001.9, 51345.1, 55894.2]}], [{"oscillator_strengths": [0.000202185, 0.027644748, 0.098332941], "excitation_energies_cm": [35403.9, 50183.3, 54837.8]}], [{"oscillator_strengths": [0.000102944, 0.017838263, 0.043134117], "excitation_energies_cm": [32269.5, 52708.8, 56794.0]}], [{"oscillator_strengths": [0.000318345, 0.011426734, 0.068579712], "excitation_energies_cm": [30684.6, 52789.4, 57909.5]}], [{"oscillator_strengths": [0.001329537, 0.027652283, 0.097582311], "excitation_energies_cm": [33571.1, 51824.7, 55587.1]}], [{"oscillator_strengths": [0.000134712, 0.02693433, 0.086292977], "excitation_energies_cm": [33088.5, 52217.2, 55675.3]}], [{"oscillator_strengths": [7.5784e-05, 0.020567917, 0.050964212], "excitation_energies_cm": [32091.9, 51631.2, 57017.5]}], [{"oscillator_strengths": [0.001085977, 0.026446889, 0.116620089], "excitation_energies_cm": [34837.7, 52703.1, 56255.8]}], [{"oscillator_strengths": [0.00020471, 0.021132123, 0.063937073], "excitation_energies_cm": [33853.0, 51186.5, 56847.6]}], [{"oscillator_strengths": [9.9578e-05, 0.007969099, 0.088507411], "excitation_energies_cm": [30766.5, 51758.2, 55538.1]}], [{"oscillator_strengths": [0.000202452, 0.024010166, 0.084946223], "excitation_energies_cm": [38376.0, 50839.5, 55532.5]}], [{"oscillator_strengths": [0.000298508, 0.019283082, 0.043593328], "excitation_energies_cm": [34273.1, 52058.0, 54788.0]}], [{"oscillator_strengths": [0.000524852, 0.019528541, 0.106219321], "excitation_energies_cm": [36632.3, 52154.4, 56305.5]}], [{"oscillator_strengths": [0.000135288, 0.02188508, 0.095115925], "excitation_energies_cm": [36258.4, 52113.6, 56660.6]}], [{"oscillator_strengths": [0.000213066, 0.010924556, 0.050861422], "excitation_energies_cm": [33140.8, 49971.8, 56470.1]}], [{"oscillator_strengths": [3.1768e-05, 0.01324003, 0.061891812], "excitation_energies_cm": [32539.8, 52554.8, 57433.1]}], [{"oscillator_strengths": [0.000811495, 0.013476603, 0.088387935], "excitation_energies_cm": [32459.9, 49520.0, 54566.0]}], [{"oscillator_strengths": [0.000114818, 0.031622653, 0.06540296], "excitation_energies_cm": [33852.5, 53128.4, 55392.5]}], [{"oscillator_strengths": [0.000243998, 0.021545431, 0.034976801], "excitation_energies_cm": [33964.8, 51195.9, 56132.8]}], [{"oscillator_strengths": [7.8524e-05, 0.028000988, 0.086640399], "excitation_energies_cm": [36052.4, 52350.6, 56885.1]}], [{"oscillator_strengths": [0.000125338, 0.025397049, 0.079450086], "excitation_energies_cm": [32969.0, 52347.5, 56591.1]}], [{"oscillator_strengths": [0.000587835, 0.019527989, 0.096875807], "excitation_energies_cm": [34052.0, 51980.7, 55535.3]}], [{"oscillator_strengths": [0.000236877, 0.038429509, 0.09514503], "excitation_energies_cm": [34666.0, 52240.0, 55248.8]}], [{"oscillator_strengths": [0.000494315, 0.025379347, 0.116621897], "excitation_energies_cm": [38316.6, 52241.1, 55925.4]}], [{"oscillator_strengths": [3.8288e-05, 0.012081184, 0.036710774], "excitation_energies_cm": [30745.2, 52010.6, 57590.8]}], [{"oscillator_strengths": [4.8997e-05, 0.01676776, 0.051103541], "excitation_energies_cm": [31676.0, 52404.7, 56622.6]}], [{"oscillator_strengths": [6.2398e-05, 0.019554649, 0.087243116], "excitation_energies_cm": [34902.0, 52277.3, 57243.7]}], [{"oscillator_strengths": [9.5102e-05, 0.023371343, 0.083024413], "excitation_energies_cm": [34270.9, 52420.9, 56617.0]}], [{"oscillator_strengths": [7.943e-05, 0.018187671, 0.097272624], "excitation_energies_cm": [32620.7, 51903.2, 55238.0]}], [{"oscillator_strengths": [0.000294224, 0.017973103, 0.075622371], "excitation_energies_cm": [36677.7, 51355.7, 56220.2]}], [{"oscillator_strengths": [0.000138084, 0.01333427, 0.064153828], "excitation_energies_cm": [32258.0, 50904.6, 57257.8]}], [{"oscillator_strengths": [0.000186953, 0.013585095, 0.030427197], "excitation_energies_cm": [31064.0, 51440.8, 57068.5]}], [{"oscillator_strengths": [1.3625e-05, 0.014724736, 0.028380765], "excitation_energies_cm": [30750.6, 50255.1, 54858.3]}], [{"oscillator_strengths": [5.3692e-05, 0.019631805, 0.046062601], "excitation_energies_cm": [32466.7, 52584.8, 57243.4]}], [{"oscillator_strengths": [0.000346017, 0.030509257, 0.106244464], "excitation_energies_cm": [34407.0, 52131.6, 55376.3]}], [{"oscillator_strengths": [6.407e-05, 0.015100637, 0.049352293], "excitation_energies_cm": [32997.3, 51743.3, 57055.9]}], [{"oscillator_strengths": [7.0444e-05, 0.018241847, 0.116567587], "excitation_energies_cm": [34208.7, 52259.3, 56259.5]}], [{"oscillator_strengths": [0.0004408, 0.021996884, 0.099738323], "excitation_energies_cm": [32991.5, 52956.0, 56901.9]}], [{"oscillator_strengths": [0.000610527, 0.013789322, 0.061368456], "excitation_energies_cm": [32271.2, 50684.8, 55472.0]}], [{"oscillator_strengths": [0.000738694, 0.017566931, 0.089756332], "excitation_energies_cm": [34272.9, 51002.9, 54323.9]}], [{"oscillator_strengths": [7.6762e-05, 0.010605264, 0.066501195], "excitation_energies_cm": [30499.4, 50954.3, 55702.7]}], [{"oscillator_strengths": [0.000152537, 0.010784397, 0.038009066], "excitation_energies_cm": [29368.1, 51375.3, 54838.8]}], [{"oscillator_strengths": [8.4891e-05, 0.019308282, 0.040702713], "excitation_energies_cm": [32065.2, 52166.9, 56824.7]}], [{"oscillator_strengths": [0.000230157, 0.015069919, 0.05341271], "excitation_energies_cm": [34610.8, 52640.4, 57084.2]}], [{"oscillator_strengths": [8.973e-06, 0.01829441, 0.051035349], "excitation_energies_cm": [32160.0, 52811.6, 57058.5]}], [{"oscillator_strengths": [0.001094906, 0.020601239, 0.07665304], "excitation_energies_cm": [32972.8, 50854.1, 55263.7]}], [{"oscillator_strengths": [9.4177e-05, 0.038510246, 0.094305376], "excitation_energies_cm": [33324.8, 52021.8, 55943.4]}], [{"oscillator_strengths": [0.000110765, 0.020496293, 0.043643757], "excitation_energies_cm": [33186.6, 50493.4, 55730.1]}], [{"oscillator_strengths": [8.2316e-05, 0.013427083, 0.044779369], "excitation_energies_cm": [30549.7, 51900.8, 56651.1]}], [{"oscillator_strengths": [0.000270805, 0.02212186, 0.058185919], "excitation_energies_cm": [34396.7, 51911.1, 55697.6]}], [{"oscillator_strengths": [0.000180336, 0.017052583, 0.040066494], "excitation_energies_cm": [30592.7, 52283.4, 56907.2]}], [{"oscillator_strengths": [7.4037e-05, 0.02230582, 0.030991671], "excitation_energies_cm": [32238.6, 51709.8, 56798.2]}], [{"oscillator_strengths": [7.9106e-05, 0.020214552, 0.074954591], "excitation_energies_cm": [34088.5, 51713.1, 56508.7]}], [{"oscillator_strengths": [0.000313539, 0.02332813, 0.095357978], "excitation_energies_cm": [35459.6, 51886.8, 55648.5]}], [{"oscillator_strengths": [7.3486e-05, 0.017276175, 0.043511841], "excitation_energies_cm": [33343.9, 52654.6, 57457.3]}], [{"oscillator_strengths": [0.000354023, 0.035515047, 0.057073259], "excitation_energies_cm": [34625.9, 50681.1, 53668.1]}], [{"oscillator_strengths": [0.000370199, 0.011538875, 0.050364296], "excitation_energies_cm": [29787.6, 51165.3, 56818.8]}], [{"oscillator_strengths": [2.4992e-05, 0.011054289, 0.033499501], "excitation_energies_cm": [30126.8, 50983.8, 55770.3]}], [{"oscillator_strengths": [0.000584226, 0.010124994, 0.006321047], "excitation_energies_cm": [30504.8, 52027.6, 54226.0]}], [{"oscillator_strengths": [0.000609205, 0.040545614, 0.109782132], "excitation_energies_cm": [32814.0, 52526.4, 56527.2]}], [{"oscillator_strengths": [2.0725e-05, 0.019750789, 0.039429257], "excitation_energies_cm": [31212.2, 51672.8, 55937.5]}], [{"oscillator_strengths": [0.000126879, 0.019476811, 0.102025769], "excitation_energies_cm": [34105.9, 52588.9, 56238.4]}], [{"oscillator_strengths": [2.1847e-05, 0.02114546, 0.052656067], "excitation_energies_cm": [32565.4, 51742.3, 56523.4]}], [{"oscillator_strengths": [5.4846e-05, 0.013653194, 0.03246667], "excitation_energies_cm": [31305.6, 51855.1, 56080.4]}], [{"oscillator_strengths": [0.000137488, 0.021032837, 0.102301213], "excitation_energies_cm": [36790.0, 52356.7, 56572.3]}], [{"oscillator_strengths": [3.6814e-05, 0.011510627, 0.066095025], "excitation_energies_cm": [32664.1, 51642.9, 56415.1]}], [{"oscillator_strengths": [0.000825218, 0.016955507, 0.049175846], "excitation_energies_cm": [31035.4, 52016.8, 57324.4]}], [{"oscillator_strengths": [0.000144891, 0.020496255, 0.033438832], "excitation_energies_cm": [31424.9, 52507.7, 56914.5]}], [{"oscillator_strengths": [0.000100361, 0.014801182, 0.062420205], "excitation_energies_cm": [35036.9, 51427.4, 56239.6]}], [{"oscillator_strengths": [0.000491099, 0.029349669, 0.084558398], "excitation_energies_cm": [35242.1, 51455.7, 56236.9]}], [{"oscillator_strengths": [0.00081246, 0.034128864, 0.087656896], "excitation_energies_cm": [35432.4, 51484.9, 56314.6]}], [{"oscillator_strengths": [0.000134881, 0.02435107, 0.060685112], "excitation_energies_cm": [33834.1, 52828.2, 56666.1]}], [{"oscillator_strengths": [0.001213531, 0.02531055, 0.090098173], "excitation_energies_cm": [32278.3, 51778.5, 56541.2]}], [{"oscillator_strengths": [0.00054662, 0.026829773, 0.132859253], "excitation_energies_cm": [32959.5, 52387.5, 56099.9]}], [{"oscillator_strengths": [4.3852e-05, 0.017221234, 0.034464788], "excitation_energies_cm": [32281.2, 51498.0, 57072.2]}], [{"oscillator_strengths": [0.000256615, 0.03700437, 0.116557124], "excitation_energies_cm": [33725.2, 51497.3, 55916.9]}], [{"oscillator_strengths": [0.000222432, 0.016222448, 0.079362787], "excitation_energies_cm": [34027.1, 51791.3, 57170.1]}], [{"oscillator_strengths": [0.000192138, 0.023761269, 0.015742343], "excitation_energies_cm": [29938.0, 50207.2, 55037.0]}], [{"oscillator_strengths": [0.00021916, 0.013696135, 0.038638838], "excitation_energies_cm": [31141.5, 53176.3, 57270.4]}], [{"oscillator_strengths": [0.000136753, 0.012891771, 0.033907439], "excitation_energies_cm": [31759.7, 51780.7, 57232.5]}], [{"oscillator_strengths": [4.5433e-05, 0.018516579, 0.077052135], "excitation_energies_cm": [36187.7, 52316.6, 56570.8]}], [{"oscillator_strengths": [7.5955e-05, 0.021263607, 0.095928069], "excitation_energies_cm": [34504.2, 52106.2, 56680.4]}], [{"oscillator_strengths": [0.004923814, 0.036437462, 0.150680456], "excitation_energies_cm": [37014.2, 50387.1, 54296.5]}], [{"oscillator_strengths": [0.000212932, 0.021051034, 0.073680618], "excitation_energies_cm": [32019.5, 51909.0, 56615.8]}], [{"oscillator_strengths": [0.000112029, 0.014849456, 0.049389865], "excitation_energies_cm": [32988.8, 52721.9, 56584.6]}], [{"oscillator_strengths": [8.9977e-05, 0.019664704, 0.07366504], "excitation_energies_cm": [34081.5, 52264.1, 56829.1]}], [{"oscillator_strengths": [0.001428017, 0.042995656, 0.129538218], "excitation_energies_cm": [34695.0, 51276.2, 54032.0]}], [{"oscillator_strengths": [0.000183524, 0.018786252, 0.078656593], "excitation_energies_cm": [33299.6, 52969.3, 55913.5]}], [{"oscillator_strengths": [0.00044302, 0.021748245, 0.077718551], "excitation_energies_cm": [35666.1, 51042.2, 54992.2]}], [{"oscillator_strengths": [8.3962e-05, 0.016340124, 0.056214633], "excitation_energies_cm": [29297.0, 53691.9, 57769.1]}], [{"oscillator_strengths": [6.214e-05, 0.009177914, 0.051000305], "excitation_energies_cm": [30460.1, 50961.7, 56089.4]}], [{"oscillator_strengths": [0.000182192, 0.015454155, 0.070602663], "excitation_energies_cm": [31847.6, 51319.1, 55433.9]}], [{"oscillator_strengths": [0.000103809, 0.021017664, 0.029771479], "excitation_energies_cm": [30923.3, 51176.1, 56157.4]}], [{"oscillator_strengths": [9.0344e-05, 0.024792949, 0.046671884], "excitation_energies_cm": [32470.2, 52504.8, 55964.2]}], [{"oscillator_strengths": [0.001112849, 0.036435857, 0.112672972], "excitation_energies_cm": [36305.9, 52315.8, 56434.1]}], [{"oscillator_strengths": [7.094e-05, 0.011146916, 0.043170397], "excitation_energies_cm": [31709.0, 51953.0, 56860.2]}], [{"oscillator_strengths": [0.000199294, 0.020048382, 0.09526211], "excitation_energies_cm": [35970.0, 52156.1, 56330.9]}], [{"oscillator_strengths": [4.8586e-05, 0.020358415, 0.058243852], "excitation_energies_cm": [34601.1, 50981.9, 56232.5]}], [{"oscillator_strengths": [2.4782e-05, 0.016444272, 0.046243754], "excitation_energies_cm": [33361.2, 50830.3, 56056.5]}], [{"oscillator_strengths": [0.000770414, 0.026563652, 0.088596325], "excitation_energies_cm": [33466.6, 52340.8, 56253.5]}], [{"oscillator_strengths": [0.000112082, 0.015488046, 0.07886228], "excitation_energies_cm": [32803.2, 53109.1, 57585.9]}], [{"oscillator_strengths": [0.000228829, 0.023085012, 0.077744871], "excitation_energies_cm": [33210.8, 51609.1, 54828.2]}], [{"oscillator_strengths": [8.4771e-05, 0.028269171, 0.068242409], "excitation_energies_cm": [33785.3, 51679.9, 55975.9]}], [{"oscillator_strengths": [0.000199538, 0.021306273, 0.044568507], "excitation_energies_cm": [34831.0, 51441.7, 56601.9]}], [{"oscillator_strengths": [9.8674e-05, 0.011650634, 0.042892547], "excitation_energies_cm": [31679.5, 51253.9, 56507.8]}], [{"oscillator_strengths": [0.000224149, 0.009522137, 0.054242429], "excitation_energies_cm": [29663.2, 50779.8, 55285.1]}], [{"oscillator_strengths": [1.2016e-05, 0.018663611, 0.048137076], "excitation_energies_cm": [31949.2, 52618.9, 57533.5]}], [{"oscillator_strengths": [0.000257937, 0.0106421, 0.072705413], "excitation_energies_cm": [32485.7, 50314.2, 56162.3]}], [{"oscillator_strengths": [0.000370338, 0.021933054, 0.05743438], "excitation_energies_cm": [32779.4, 52225.5, 56038.6]}], [{"oscillator_strengths": [0.000418365, 0.020701568, 0.12023496], "excitation_energies_cm": [33672.8, 51947.6, 55738.3]}], [{"oscillator_strengths": [9.6971e-05, 0.016058402, 0.076264652], "excitation_energies_cm": [31528.2, 51585.7, 54648.1]}], [{"oscillator_strengths": [0.000447062, 0.022108972, 0.063634222], "excitation_energies_cm": [31990.8, 52836.8, 57374.5]}], [{"oscillator_strengths": [8.1504e-05, 0.008998366, 0.06230575], "excitation_energies_cm": [30848.8, 51553.4, 56437.8]}], [{"oscillator_strengths": [0.000248322, 0.018725001, 0.048624797], "excitation_energies_cm": [32736.3, 51820.2, 55396.5]}], [{"oscillator_strengths": [6.9351e-05, 0.00992204, 0.070164216], "excitation_energies_cm": [32414.4, 52760.9, 57311.6]}], [{"oscillator_strengths": [0.000194997, 0.018315898, 0.11000858], "excitation_energies_cm": [32848.4, 50954.2, 56428.6]}], [{"oscillator_strengths": [0.000340033, 0.017237855, 0.064602552], "excitation_energies_cm": [32985.5, 52434.1, 56177.4]}], [{"oscillator_strengths": [0.000102575, 0.020848909, 0.057443929], "excitation_energies_cm": [34882.0, 51759.4, 56088.0]}], [{"oscillator_strengths": [0.000244792, 0.019759869, 0.062070335], "excitation_energies_cm": [31219.2, 52023.9, 55285.8]}], [{"oscillator_strengths": [0.000394233, 0.018172776, 0.03533859], "excitation_energies_cm": [32091.3, 52292.6, 56583.5]}], [{"oscillator_strengths": [3.0866e-05, 0.015384284, 0.029240993], "excitation_energies_cm": [30921.6, 52384.0, 55820.4]}], [{"oscillator_strengths": [0.000507065, 0.020975456, 0.069067621], "excitation_energies_cm": [32650.6, 52255.4, 56673.3]}], [{"oscillator_strengths": [1.752e-05, 0.017437498, 0.049906797], "excitation_energies_cm": [33135.5, 49317.1, 54490.5]}], [{"oscillator_strengths": [0.000152197, 0.01758719, 0.078440924], "excitation_energies_cm": [34017.0, 52489.4, 57245.0]}], [{"oscillator_strengths": [7.6747e-05, 0.021443938, 0.090881733], "excitation_energies_cm": [34719.0, 51897.6, 56465.3]}], [{"oscillator_strengths": [3.0892e-05, 0.008467555, 0.034123012], "excitation_energies_cm": [28674.1, 50263.3, 54461.0]}], [{"oscillator_strengths": [0.000118192, 0.018297719, 0.034291402], "excitation_energies_cm": [32059.7, 50556.7, 55907.0]}], [{"oscillator_strengths": [6.6401e-05, 0.018069402, 0.054079705], "excitation_energies_cm": [33014.6, 50978.6, 56391.7]}], [{"oscillator_strengths": [8.6795e-05, 0.020731895, 0.052983245], "excitation_energies_cm": [31638.3, 52033.5, 55582.2]}], [{"oscillator_strengths": [9.9864e-05, 0.017050648, 0.058652655], "excitation_energies_cm": [32700.1, 51757.8, 56807.5]}], [{"oscillator_strengths": [0.000347836, 0.017634678, 0.092087066], "excitation_energies_cm": [34080.9, 51901.8, 56530.7]}], [{"oscillator_strengths": [0.000662849, 0.032163448, 0.122196825], "excitation_energies_cm": [37942.2, 50882.6, 55110.0]}], [{"oscillator_strengths": [8.4239e-05, 0.017480735, 0.074668475], "excitation_energies_cm": [32872.7, 53042.2, 57384.9]}], [{"oscillator_strengths": [0.000344885, 0.02127505, 0.075483981], "excitation_energies_cm": [34145.2, 50489.2, 55934.7]}], [{"oscillator_strengths": [0.000682159, 0.018563337, 0.075091749], "excitation_energies_cm": [33425.9, 51949.6, 56820.3]}], [{"oscillator_strengths": [1.9202e-05, 0.025638081, 0.064684345], "excitation_energies_cm": [35109.2, 51118.7, 56012.7]}], [{"oscillator_strengths": [0.000285843, 0.017430825, 0.097339649], "excitation_energies_cm": [32664.9, 51592.4, 56056.4]}], [{"oscillator_strengths": [4.4289e-05, 0.018644721, 0.069420932], "excitation_energies_cm": [32619.9, 52321.5, 57083.0]}], [{"oscillator_strengths": [9.7475e-05, 0.014345731, 0.027593203], "excitation_energies_cm": [30894.9, 50198.5, 55914.4]}], [{"oscillator_strengths": [0.000227901, 0.016781429, 0.04768938], "excitation_energies_cm": [32593.5, 52741.4, 57566.5]}], [{"oscillator_strengths": [5.4771e-05, 0.017438031, 0.072869775], "excitation_energies_cm": [34281.3, 52195.7, 57272.9]}], [{"oscillator_strengths": [0.000100771, 0.023476362, 0.04298057], "excitation_energies_cm": [31666.4, 50801.5, 53591.6]}], [{"oscillator_strengths": [0.000237068, 0.019606656, 0.067797691], "excitation_energies_cm": [33691.9, 50365.4, 54847.5]}], [{"oscillator_strengths": [0.000409237, 0.02093486, 0.08719934], "excitation_energies_cm": [35976.1, 52579.2, 56216.2]}], [{"oscillator_strengths": [2.8984e-05, 0.015422689, 0.041468635], "excitation_energies_cm": [31835.4, 51604.7, 56295.4]}], [{"oscillator_strengths": [7.6407e-05, 0.01455496, 0.0874036], "excitation_energies_cm": [30122.2, 52216.5, 55880.1]}], [{"oscillator_strengths": [2.3989e-05, 0.018435223, 0.072829342], "excitation_energies_cm": [32633.2, 51772.8, 56943.2]}], [{"oscillator_strengths": [0.000678832, 0.025321265, 0.0845005], "excitation_energies_cm": [38257.4, 51385.3, 55026.5]}], [{"oscillator_strengths": [0.000495435, 0.027033202, 0.138932833], "excitation_energies_cm": [35211.3, 52669.6, 55567.9]}], [{"oscillator_strengths": [8.4789e-05, 0.022252937, 0.089291018], "excitation_energies_cm": [35449.1, 51954.6, 55922.7]}], [{"oscillator_strengths": [6.7082e-05, 0.018970235, 0.047943556], "excitation_energies_cm": [33291.7, 51047.4, 55068.3]}], [{"oscillator_strengths": [0.001441236, 0.040237665, 0.124552292], "excitation_energies_cm": [33693.1, 51500.5, 54696.2]}], [{"oscillator_strengths": [0.000863797, 0.017685531, 0.087486614], "excitation_energies_cm": [32812.6, 52205.7, 56183.4]}], [{"oscillator_strengths": [8.2606e-05, 0.026092309, 0.118849844], "excitation_energies_cm": [33463.9, 53219.5, 56847.8]}], [{"oscillator_strengths": [0.000182915, 0.017496825, 0.076823977], "excitation_energies_cm": [35164.8, 52487.4, 56157.7]}], [{"oscillator_strengths": [0.00038433, 0.031730507, 0.083275819], "excitation_energies_cm": [34070.6, 52615.6, 56123.2]}], [{"oscillator_strengths": [0.000103388, 0.030783657, 0.101684637], "excitation_energies_cm": [33588.6, 51836.0, 55902.5]}], [{"oscillator_strengths": [0.000571323, 0.013122245, 0.107481224], "excitation_energies_cm": [31488.7, 51142.6, 53194.1]}], [{"oscillator_strengths": [1.609e-05, 0.02269594, 0.063494866], "excitation_energies_cm": [34097.8, 50648.9, 55532.3]}], [{"oscillator_strengths": [4.4644e-05, 0.015707943, 0.066348997], "excitation_energies_cm": [31185.1, 51343.5, 56512.3]}], [{"oscillator_strengths": [8.4456e-05, 0.016953091, 0.038653926], "excitation_energies_cm": [29999.9, 52586.7, 56984.8]}], [{"oscillator_strengths": [6.1774e-05, 0.015443399, 0.047805031], "excitation_energies_cm": [30811.9, 52109.5, 57351.8]}], [{"oscillator_strengths": [0.000221198, 0.016946299, 0.072172051], "excitation_energies_cm": [34380.0, 51874.1, 56693.8]}], [{"oscillator_strengths": [0.000592401, 0.021937781, 0.082137348], "excitation_energies_cm": [33201.0, 52067.0, 55923.3]}], [{"oscillator_strengths": [0.000552802, 0.022536769, 0.037158649], "excitation_energies_cm": [29710.0, 51185.5, 55385.1]}], [{"oscillator_strengths": [0.000182384, 0.022252129, 0.085484873], "excitation_energies_cm": [36236.3, 51136.8, 55749.2]}], [{"oscillator_strengths": [4.2622e-05, 0.007635229, 0.008266591], "excitation_energies_cm": [28560.0, 52224.6, 57208.7]}], [{"oscillator_strengths": [0.000628555, 0.023164282, 0.084896461], "excitation_energies_cm": [32849.1, 51920.4, 57091.4]}], [{"oscillator_strengths": [6.4862e-05, 0.020667065, 0.058162367], "excitation_energies_cm": [36768.9, 51758.3, 56211.3]}], [{"oscillator_strengths": [6.5318e-05, 0.013730875, 0.028524294], "excitation_energies_cm": [29698.1, 52750.7, 57933.2]}], [{"oscillator_strengths": [0.000484748, 0.021491656, 0.061284845], "excitation_energies_cm": [32335.5, 52276.1, 56548.7]}], [{"oscillator_strengths": [0.001555015, 0.015927643, 0.079601128], "excitation_energies_cm": [33316.1, 51317.5, 56195.2]}], [{"oscillator_strengths": [7.93e-05, 0.020468798, 0.063952885], "excitation_energies_cm": [31020.8, 50975.0, 56188.1]}], [{"oscillator_strengths": [0.000252576, 0.015222224, 0.072444678], "excitation_energies_cm": [32934.4, 51117.5, 55074.2]}], [{"oscillator_strengths": [0.000411898, 0.010804908, 0.076229246], "excitation_energies_cm": [31933.8, 52456.2, 56722.2]}], [{"oscillator_strengths": [5.9086e-05, 0.020144653, 0.034213289], "excitation_energies_cm": [33106.9, 51218.4, 56091.5]}], [{"oscillator_strengths": [0.000276739, 0.020037345, 0.083797023], "excitation_energies_cm": [33544.7, 52870.2, 56446.0]}], [{"oscillator_strengths": [0.000608524, 0.017088716, 0.018765176], "excitation_energies_cm": [32347.0, 51543.8, 57148.6]}], [{"oscillator_strengths": [0.000917196, 0.037481257, 0.152620274], "excitation_energies_cm": [34855.8, 53272.6, 55986.1]}], [{"oscillator_strengths": [0.000173524, 0.019656008, 0.03386952], "excitation_energies_cm": [33079.7, 51141.7, 56989.5]}], [{"oscillator_strengths": [0.00078955, 0.009805079, 0.093019748], "excitation_energies_cm": [29966.5, 50302.3, 54731.0]}], [{"oscillator_strengths": [0.000432265, 0.018578495, 0.041211073], "excitation_energies_cm": [31999.7, 53199.6, 57543.4]}], [{"oscillator_strengths": [0.00162508, 0.041870214, 0.126091935], "excitation_energies_cm": [35795.7, 51136.4, 54928.1]}], [{"oscillator_strengths": [0.000183468, 0.027509116, 0.060748737], "excitation_energies_cm": [33884.1, 51781.0, 56089.1]}], [{"oscillator_strengths": [4.9305e-05, 0.014462226, 0.061273616], "excitation_energies_cm": [30398.6, 52606.7, 57030.0]}], [{"oscillator_strengths": [0.000100591, 0.012166005, 0.045041826], "excitation_energies_cm": [32001.4, 50791.2, 55913.7]}], [{"oscillator_strengths": [0.000520948, 0.041279068, 0.091286067], "excitation_energies_cm": [35206.4, 52013.3, 55375.2]}], [{"oscillator_strengths": [0.000186139, 0.018009331, 0.056572627], "excitation_energies_cm": [31214.3, 50897.7, 55057.0]}], [{"oscillator_strengths": [0.00026183, 0.024161121, 0.091129943], "excitation_energies_cm": [34409.0, 51309.7, 55744.4]}], [{"oscillator_strengths": [0.000326636, 0.013556732, 0.095491044], "excitation_energies_cm": [30893.6, 52792.6, 56474.3]}], [{"oscillator_strengths": [0.00026788, 0.023600757, 0.088767649], "excitation_energies_cm": [34334.4, 52611.3, 56471.2]}], [{"oscillator_strengths": [0.000628013, 0.013905817, 0.064343104], "excitation_energies_cm": [34005.8, 50953.2, 56571.4]}], [{"oscillator_strengths": [0.001407876, 0.045694796, 0.103241666], "excitation_energies_cm": [35494.2, 51954.6, 54540.2]}], [{"oscillator_strengths": [0.00047516, 0.020583914, 0.047496065], "excitation_energies_cm": [30934.6, 52577.0, 57399.1]}], [{"oscillator_strengths": [0.00061107, 0.027211143, 0.092364162], "excitation_energies_cm": [33349.6, 51815.6, 56395.9]}], [{"oscillator_strengths": [0.000311397, 0.019630112, 0.057846414], "excitation_energies_cm": [33947.1, 52112.6, 56945.4]}], [{"oscillator_strengths": [5.5154e-05, 0.012422883, 0.039069894], "excitation_energies_cm": [31213.3, 52440.8, 56349.2]}], [{"oscillator_strengths": [7.2647e-05, 0.016545083, 0.05189891], "excitation_energies_cm": [32998.7, 51561.6, 57334.7]}], [{"oscillator_strengths": [0.000136646, 0.016537973, 0.073276504], "excitation_energies_cm": [31657.1, 52302.4, 56414.7]}], [{"oscillator_strengths": [5.1794e-05, 0.015332478, 0.033510026], "excitation_energies_cm": [31542.4, 51967.6, 57121.8]}], [{"oscillator_strengths": [0.000811507, 0.01732595, 0.073970992], "excitation_energies_cm": [29512.6, 53428.2, 57196.5]}], [{"oscillator_strengths": [0.000169638, 0.022812342, 0.100175772], "excitation_energies_cm": [35229.6, 52657.9, 56222.8]}], [{"oscillator_strengths": [0.000347179, 0.017335679, 0.07953759], "excitation_energies_cm": [32802.4, 53716.8, 56438.4]}], [{"oscillator_strengths": [0.000309773, 0.001508272, 0.02269237], "excitation_energies_cm": [27003.4, 49727.3, 52598.5]}], [{"oscillator_strengths": [0.000304657, 0.017108081, 0.071075502], "excitation_energies_cm": [35937.8, 52132.1, 56374.0]}], [{"oscillator_strengths": [0.000553103, 0.026276458, 0.123667175], "excitation_energies_cm": [35110.7, 52487.6, 55390.7]}], [{"oscillator_strengths": [8.4795e-05, 0.023970328, 0.078774091], "excitation_energies_cm": [35721.2, 51475.8, 55839.3]}], [{"oscillator_strengths": [4.1489e-05, 0.018342217, 0.058351591], "excitation_energies_cm": [32092.8, 52422.3, 56568.9]}], [{"oscillator_strengths": [0.000197801, 0.013857663, 0.083167538], "excitation_energies_cm": [32069.1, 51486.7, 56871.5]}], [{"oscillator_strengths": [0.000330207, 0.016693719, 0.053727646], "excitation_energies_cm": [32846.9, 51545.4, 56937.3]}], [{"oscillator_strengths": [0.000278817, 0.013000081, 0.087567442], "excitation_energies_cm": [34261.1, 52166.1, 56773.3]}], [{"oscillator_strengths": [0.00033887, 0.024797733, 0.096816324], "excitation_energies_cm": [34649.6, 50486.5, 54312.3]}], [{"oscillator_strengths": [0.000213341, 0.013694139, 0.077529945], "excitation_energies_cm": [30500.4, 52867.1, 57436.2]}], [{"oscillator_strengths": [4.0437e-05, 0.014290685, 0.059324016], "excitation_energies_cm": [33825.5, 52596.7, 57098.2]}], [{"oscillator_strengths": [4.596e-05, 0.01088445, 0.055838451], "excitation_energies_cm": [32159.8, 50837.9, 55622.3]}], [{"oscillator_strengths": [4.3613e-05, 0.014232549, 0.036093522], "excitation_energies_cm": [31568.2, 52064.7, 56872.6]}], [{"oscillator_strengths": [0.000250803, 0.017583912, 0.054354947], "excitation_energies_cm": [32301.8, 52471.4, 57482.7]}], [{"oscillator_strengths": [3.0945e-05, 0.013796938, 0.052153173], "excitation_energies_cm": [30624.6, 52435.5, 56501.0]}], [{"oscillator_strengths": [0.000292709, 0.020863112, 0.104779777], "excitation_energies_cm": [37150.6, 52662.8, 56449.2]}], [{"oscillator_strengths": [0.000936223, 0.019973517, 0.147560823], "excitation_energies_cm": [32904.8, 50630.4, 55447.0]}], [{"oscillator_strengths": [0.000433539, 0.020319489, 0.056643763], "excitation_energies_cm": [31743.2, 51962.8, 54674.3]}], [{"oscillator_strengths": [0.000283973, 0.03025178, 0.112547093], "excitation_energies_cm": [34890.4, 52350.2, 56024.5]}], [{"oscillator_strengths": [0.000326478, 0.021060589, 0.099732987], "excitation_energies_cm": [33828.2, 52125.8, 56454.2]}], [{"oscillator_strengths": [0.00011219, 0.020186883, 0.048231195], "excitation_energies_cm": [34969.3, 51502.5, 56672.3]}], [{"oscillator_strengths": [0.000163032, 0.023000033, 0.073960084], "excitation_energies_cm": [35750.8, 51476.0, 56112.0]}], [{"oscillator_strengths": [8.331e-06, 0.020297257, 0.06211232], "excitation_energies_cm": [31426.1, 52326.9, 56768.5]}], [{"oscillator_strengths": [0.000125172, 0.019642235, 0.02997686], "excitation_energies_cm": [29793.4, 52030.9, 57128.1]}], [{"oscillator_strengths": [0.00015707, 0.021782023, 0.038587057], "excitation_energies_cm": [34722.6, 52048.9, 56809.7]}], [{"oscillator_strengths": [5.1368e-05, 0.013361677, 0.031040356], "excitation_energies_cm": [31887.0, 52938.4, 57904.6]}], [{"oscillator_strengths": [0.000118155, 0.009975371, 0.055004237], "excitation_energies_cm": [31132.9, 52434.8, 57444.8]}], [{"oscillator_strengths": [0.000392028, 0.02119018, 0.097571834], "excitation_energies_cm": [33661.4, 51812.0, 55719.2]}], [{"oscillator_strengths": [0.000583239, 0.018349483, 0.074371233], "excitation_energies_cm": [34429.2, 51573.4, 56288.6]}], [{"oscillator_strengths": [0.000103926, 0.014070441, 0.076002029], "excitation_energies_cm": [32802.2, 52425.8, 56704.5]}], [{"oscillator_strengths": [0.000339836, 0.011205178, 0.038941012], "excitation_energies_cm": [31748.2, 51581.8, 56251.3]}], [{"oscillator_strengths": [0.000266028, 0.011731709, 0.108642355], "excitation_energies_cm": [32916.2, 49755.2, 55946.4]}], [{"oscillator_strengths": [0.000231704, 0.013051269, 0.041464466], "excitation_energies_cm": [31275.8, 52569.0, 57453.7]}], [{"oscillator_strengths": [8.8454e-05, 0.027537842, 0.078886708], "excitation_energies_cm": [32568.7, 52923.9, 56754.6]}], [{"oscillator_strengths": [9.234e-05, 0.019886019, 0.055600292], "excitation_energies_cm": [32318.4, 51750.0, 56246.5]}], [{"oscillator_strengths": [0.000694145, 0.020031623, 0.103164627], "excitation_energies_cm": [33942.8, 51940.8, 56187.6]}], [{"oscillator_strengths": [0.000383143, 0.012445962, 0.037351095], "excitation_energies_cm": [31303.1, 51638.7, 57324.5]}], [{"oscillator_strengths": [0.000584274, 0.030473806, 0.073449443], "excitation_energies_cm": [36917.7, 51876.8, 56341.8]}], [{"oscillator_strengths": [0.000904842, 0.021201486, 0.080634028], "excitation_energies_cm": [34282.6, 52481.9, 56271.0]}], [{"oscillator_strengths": [0.000796483, 0.034781136, 0.144081735], "excitation_energies_cm": [33731.6, 52047.1, 54985.1]}], [{"oscillator_strengths": [0.00036571, 0.016821876, 0.068077335], "excitation_energies_cm": [33426.8, 52768.9, 57621.7]}], [{"oscillator_strengths": [0.0001007, 0.011069688, 0.022063961], "excitation_energies_cm": [29028.0, 51756.6, 56647.1]}], [{"oscillator_strengths": [0.000146297, 0.015157253, 0.081496102], "excitation_energies_cm": [34397.7, 51890.9, 56427.0]}], [{"oscillator_strengths": [5.3711e-05, 0.021907862, 0.04160115], "excitation_energies_cm": [33576.6, 52016.6, 56472.5]}], [{"oscillator_strengths": [0.000236816, 0.021565834, 0.067556217], "excitation_energies_cm": [32182.3, 51065.9, 55720.3]}], [{"oscillator_strengths": [0.000400807, 0.024923458, 0.090128313], "excitation_energies_cm": [37923.4, 50275.2, 55613.7]}], [{"oscillator_strengths": [3.2549e-05, 0.023121177, 0.061160856], "excitation_energies_cm": [33053.9, 52674.6, 57086.2]}], [{"oscillator_strengths": [0.000150667, 0.024472616, 0.062862971], "excitation_energies_cm": [32547.5, 52464.9, 56529.3]}], [{"oscillator_strengths": [0.000216823, 0.009936495, 0.062589683], "excitation_energies_cm": [32333.0, 49987.8, 55636.8]}], [{"oscillator_strengths": [9.794e-05, 0.018497528, 0.024335249], "excitation_energies_cm": [33105.4, 53045.7, 57569.1]}], [{"oscillator_strengths": [0.000147662, 0.030639799, 0.111817312], "excitation_energies_cm": [35874.6, 52671.5, 56315.3]}], [{"oscillator_strengths": [0.00028431, 0.026918669, 0.105495235], "excitation_energies_cm": [33108.9, 52620.6, 55896.2]}], [{"oscillator_strengths": [0.000141535, 0.024574521, 0.098812164], "excitation_energies_cm": [33984.2, 49052.9, 53330.7]}], [{"oscillator_strengths": [0.000780791, 0.022127642, 0.073667455], "excitation_energies_cm": [36434.4, 49792.1, 54207.3]}], [{"oscillator_strengths": [0.000782008, 0.030687714, 0.133849031], "excitation_energies_cm": [35902.2, 52104.0, 55955.7]}], [{"oscillator_strengths": [0.000303379, 0.011619498, 0.036378747], "excitation_energies_cm": [30372.2, 50661.2, 56078.9]}], [{"oscillator_strengths": [0.000316308, 0.012587096, 0.02326318], "excitation_energies_cm": [31262.1, 51760.4, 58008.3]}], [{"oscillator_strengths": [0.000119693, 0.018238235, 0.03760824], "excitation_energies_cm": [33034.8, 51272.9, 56983.5]}], [{"oscillator_strengths": [0.000269989, 0.017537358, 0.064121929], "excitation_energies_cm": [34527.3, 50717.9, 54812.2]}], [{"oscillator_strengths": [0.000797424, 0.026193204, 0.065943347], "excitation_energies_cm": [34352.7, 52160.6, 56984.0]}], [{"oscillator_strengths": [0.000121874, 0.021842312, 0.063988714], "excitation_energies_cm": [32814.1, 51454.1, 54597.8]}], [{"oscillator_strengths": [0.000435832, 0.014567598, 0.028530367], "excitation_energies_cm": [30836.1, 51369.1, 57122.2]}], [{"oscillator_strengths": [0.000175544, 0.013336326, 0.062681777], "excitation_energies_cm": [33183.1, 50217.0, 54444.8]}], [{"oscillator_strengths": [4.9731e-05, 0.026923761, 0.085803005], "excitation_energies_cm": [33339.4, 51225.5, 54087.6]}], [{"oscillator_strengths": [0.000349384, 0.016208325, 0.054476377], "excitation_energies_cm": [33571.8, 53281.4, 57592.1]}], [{"oscillator_strengths": [7.8153e-05, 0.018388931, 0.074788859], "excitation_energies_cm": [32341.9, 51605.9, 55887.6]}], [{"oscillator_strengths": [6.0492e-05, 0.02031141, 0.060554322], "excitation_energies_cm": [32588.7, 51698.4, 56452.9]}], [{"oscillator_strengths": [0.000105348, 0.012985102, 0.058233351], "excitation_energies_cm": [32524.0, 51306.5, 57579.6]}], [{"oscillator_strengths": [4.4205e-05, 0.025753304, 0.047853293], "excitation_energies_cm": [31907.1, 51830.8, 56324.3]}], [{"oscillator_strengths": [0.000310633, 0.027469371, 0.056311498], "excitation_energies_cm": [33279.1, 51575.1, 56353.2]}], [{"oscillator_strengths": [0.000241763, 0.026275833, 0.111700162], "excitation_energies_cm": [35463.9, 52440.1, 56396.7]}], [{"oscillator_strengths": [0.000637139, 0.021644733, 0.073492777], "excitation_energies_cm": [33059.7, 52009.2, 55203.5]}], [{"oscillator_strengths": [6.5459e-05, 0.024312751, 0.061280683], "excitation_energies_cm": [32872.0, 52174.3, 56400.0]}], [{"oscillator_strengths": [0.000616643, 0.027724334, 0.049092359], "excitation_energies_cm": [33112.3, 50247.0, 55973.8]}], [{"oscillator_strengths": [0.000383658, 0.018079702, 0.091348513], "excitation_energies_cm": [34595.9, 52860.3, 56518.9]}], [{"oscillator_strengths": [0.000725799, 0.033918087, 0.15867117], "excitation_energies_cm": [36651.2, 52715.3, 55918.8]}], [{"oscillator_strengths": [0.000135765, 0.012436952, 0.045675755], "excitation_energies_cm": [29842.7, 51142.3, 55089.8]}], [{"oscillator_strengths": [0.000131895, 0.017784156, 0.104709622], "excitation_energies_cm": [34587.1, 51508.1, 55235.2]}], [{"oscillator_strengths": [5.5425e-05, 0.014402701, 0.047478163], "excitation_energies_cm": [31636.9, 51112.7, 56044.4]}], [{"oscillator_strengths": [1.6999e-05, 0.01853245, 0.061046506], "excitation_energies_cm": [33422.3, 52108.0, 56327.6]}], [{"oscillator_strengths": [9.2773e-05, 0.01837669, 0.076332241], "excitation_energies_cm": [34431.6, 51871.2, 56304.5]}], [{"oscillator_strengths": [0.000506751, 0.027629478, 0.101603723], "excitation_energies_cm": [35871.3, 52751.3, 56541.7]}], [{"oscillator_strengths": [0.000202452, 0.014185464, 0.042958846], "excitation_energies_cm": [30415.0, 52834.4, 57719.4]}], [{"oscillator_strengths": [0.000111541, 0.020569453, 0.103905758], "excitation_energies_cm": [34527.1, 50930.8, 54974.2]}], [{"oscillator_strengths": [5.4441e-05, 0.022120758, 0.039655643], "excitation_energies_cm": [30953.0, 52443.6, 56625.2]}], [{"oscillator_strengths": [1.0159e-05, 0.012930067, 0.023377235], "excitation_energies_cm": [29297.9, 52136.2, 57299.1]}], [{"oscillator_strengths": [0.000419377, 0.009882994, 0.052296609], "excitation_energies_cm": [30630.4, 51607.4, 55821.6]}], [{"oscillator_strengths": [0.000541679, 0.022030261, 0.056745897], "excitation_energies_cm": [35006.1, 50331.8, 54941.6]}], [{"oscillator_strengths": [0.000286667, 0.02451913, 0.112153588], "excitation_energies_cm": [33038.2, 52068.9, 55740.3]}], [{"oscillator_strengths": [4.1616e-05, 0.022250865, 0.064445378], "excitation_energies_cm": [33274.4, 50621.4, 55995.3]}], [{"oscillator_strengths": [0.000101735, 0.020660531, 0.104585326], "excitation_energies_cm": [33191.4, 52831.7, 57298.7]}], [{"oscillator_strengths": [0.00026607, 0.019843467, 0.076230525], "excitation_energies_cm": [33123.3, 50753.0, 55634.4]}], [{"oscillator_strengths": [0.000428831, 0.027085965, 0.072813581], "excitation_energies_cm": [32557.3, 52871.6, 56500.4]}], [{"oscillator_strengths": [0.000312434, 0.019328983, 0.099121829], "excitation_energies_cm": [33310.3, 51753.8, 56316.2]}], [{"oscillator_strengths": [0.000837029, 0.016947454, 0.092111106], "excitation_energies_cm": [33152.3, 53304.4, 56498.6]}], [{"oscillator_strengths": [0.000117389, 0.008934494, 0.06005948], "excitation_energies_cm": [30546.8, 52186.3, 56709.7]}], [{"oscillator_strengths": [0.000137759, 0.017505699, 0.061684325], "excitation_energies_cm": [33784.4, 51160.0, 55818.8]}], [{"oscillator_strengths": [6.6405e-05, 0.016621495, 0.08063922], "excitation_energies_cm": [30056.1, 53052.4, 56986.8]}], [{"oscillator_strengths": [0.000564119, 0.019003289, 0.064607551], "excitation_energies_cm": [32968.9, 52355.5, 56634.9]}], [{"oscillator_strengths": [0.000137317, 0.019944203, 0.041145658], "excitation_energies_cm": [32188.2, 50178.7, 53302.9]}], [{"oscillator_strengths": [0.000256463, 0.014652704, 0.078165442], "excitation_energies_cm": [33740.1, 51052.8, 56198.2]}], [{"oscillator_strengths": [0.000245351, 0.017389913, 0.067261207], "excitation_energies_cm": [33383.2, 50461.2, 55671.7]}], [{"oscillator_strengths": [0.000119679, 0.024317893, 0.109210076], "excitation_energies_cm": [35124.5, 52595.6, 56213.6]}], [{"oscillator_strengths": [8.6067e-05, 0.023410241, 0.071041151], "excitation_energies_cm": [33187.6, 52034.5, 56177.1]}], [{"oscillator_strengths": [6.8412e-05, 0.017464821, 0.060858296], "excitation_energies_cm": [32917.0, 52385.7, 56976.5]}], [{"oscillator_strengths": [0.001474516, 0.015180794, 0.109738493], "excitation_energies_cm": [32946.1, 50950.7, 54569.8]}], [{"oscillator_strengths": [9.9504e-05, 0.022435414, 0.065174963], "excitation_energies_cm": [34167.6, 52221.1, 55972.8]}], [{"oscillator_strengths": [0.000184543, 0.014105406, 0.059513857], "excitation_energies_cm": [31901.1, 52121.2, 56483.3]}], [{"oscillator_strengths": [0.000152906, 0.018105599, 0.070792509], "excitation_energies_cm": [34295.5, 51391.1, 56634.7]}], [{"oscillator_strengths": [8.727e-05, 0.018435512, 0.068522719], "excitation_energies_cm": [35486.4, 51446.0, 56026.7]}], [{"oscillator_strengths": [0.000448703, 0.012842399, 0.108027521], "excitation_energies_cm": [33218.8, 51557.8, 55661.3]}], [{"oscillator_strengths": [0.00053051, 0.017163127, 0.051815472], "excitation_energies_cm": [30641.0, 52836.3, 56597.4]}], [{"oscillator_strengths": [0.000689834, 0.01243605, 0.025485966], "excitation_energies_cm": [32565.8, 48480.3, 55652.7]}], [{"oscillator_strengths": [0.000536585, 0.018156384, 0.056142223], "excitation_energies_cm": [29998.8, 51812.7, 57261.9]}], [{"oscillator_strengths": [0.000628074, 0.016803905, 0.077140423], "excitation_energies_cm": [33431.3, 53223.4, 57513.2]}], [{"oscillator_strengths": [1.8009e-05, 0.008085054, 0.006468198], "excitation_energies_cm": [28274.5, 51254.3, 55924.8]}], [{"oscillator_strengths": [0.000444441, 0.01698037, 0.086040534], "excitation_energies_cm": [31538.0, 52075.2, 56567.5]}], [{"oscillator_strengths": [0.00080155, 0.023815914, 0.091835453], "excitation_energies_cm": [33933.6, 51394.0, 55846.1]}], [{"oscillator_strengths": [9.512e-06, 0.022741163, 0.079780298], "excitation_energies_cm": [34618.4, 52305.0, 57015.6]}], [{"oscillator_strengths": [0.000114287, 0.011549306, 0.104364339], "excitation_energies_cm": [32459.8, 52458.0, 56166.2]}], [{"oscillator_strengths": [8.7506e-05, 0.020495254, 0.051758641], "excitation_energies_cm": [34201.2, 52811.8, 56637.8]}], [{"oscillator_strengths": [0.000264096, 0.023520623, 0.082866543], "excitation_energies_cm": [34350.4, 51206.6, 55431.7]}], [{"oscillator_strengths": [1.709e-06, 0.011265293, 0.039620949], "excitation_energies_cm": [30602.6, 52788.5, 57753.8]}], [{"oscillator_strengths": [0.000298156, 0.019578134, 0.061173072], "excitation_energies_cm": [32539.5, 51227.9, 56028.6]}], [{"oscillator_strengths": [0.000100615, 0.016038078, 0.09231389], "excitation_energies_cm": [34540.8, 52389.4, 57096.5]}], [{"oscillator_strengths": [0.000275022, 0.009377833, 0.062269951], "excitation_energies_cm": [30204.1, 51582.1, 56032.0]}], [{"oscillator_strengths": [1.4639e-05, 0.012234626, 0.031513835], "excitation_energies_cm": [29875.6, 52755.4, 57864.9]}], [{"oscillator_strengths": [0.000146576, 0.032426453, 0.092680536], "excitation_energies_cm": [33108.3, 52585.6, 56170.1]}], [{"oscillator_strengths": [0.000126384, 0.024509519, 0.110366154], "excitation_energies_cm": [31401.6, 51281.3, 55024.9]}], [{"oscillator_strengths": [7.8717e-05, 0.0192571, 0.053192313], "excitation_energies_cm": [34589.6, 52493.9, 56618.5]}], [{"oscillator_strengths": [6.0691e-05, 0.009812281, 0.060792251], "excitation_energies_cm": [30211.8, 51895.3, 57354.8]}], [{"oscillator_strengths": [0.000129549, 0.016006717, 0.0867255], "excitation_energies_cm": [35563.0, 50275.6, 55897.6]}], [{"oscillator_strengths": [0.000651799, 0.02717811, 0.080702417], "excitation_energies_cm": [33925.5, 51942.0, 55997.8]}], [{"oscillator_strengths": [0.000125687, 0.022553978, 0.101191254], "excitation_energies_cm": [34735.5, 53459.1, 56983.0]}], [{"oscillator_strengths": [0.0005249, 0.024359387, 0.073151319], "excitation_energies_cm": [31613.3, 51029.1, 56008.9]}], [{"oscillator_strengths": [0.000433651, 0.017762264, 0.130479403], "excitation_energies_cm": [33599.0, 53202.5, 56182.6]}], [{"oscillator_strengths": [0.00074505, 0.031795755, 0.098809848], "excitation_energies_cm": [33762.7, 52315.7, 56064.6]}], [{"oscillator_strengths": [4.5378e-05, 0.009922613, 0.019652196], "excitation_energies_cm": [30171.4, 51966.1, 57749.2]}], [{"oscillator_strengths": [4.1113e-05, 0.016343068, 0.098106311], "excitation_energies_cm": [32529.7, 51873.6, 56190.9]}], [{"oscillator_strengths": [0.001084903, 0.058414238, 0.145256421], "excitation_energies_cm": [35382.8, 52618.2, 54824.0]}], [{"oscillator_strengths": [0.000105129, 0.016430734, 0.05473134], "excitation_energies_cm": [32020.7, 52284.6, 56938.4]}], [{"oscillator_strengths": [0.000389283, 0.011828426, 0.045411384], "excitation_energies_cm": [31415.5, 52830.0, 57856.2]}], [{"oscillator_strengths": [0.000357825, 0.0153807, 0.043095876], "excitation_energies_cm": [32516.1, 52401.6, 56622.5]}], [{"oscillator_strengths": [0.000590748, 0.026272242, 0.092213738], "excitation_energies_cm": [33081.7, 53870.9, 57488.2]}], [{"oscillator_strengths": [5.9563e-05, 0.031011548, 0.075993101], "excitation_energies_cm": [33951.7, 51488.4, 55931.8]}], [{"oscillator_strengths": [0.00029527, 0.028484243, 0.113450914], "excitation_energies_cm": [34076.5, 51952.7, 56201.9]}], [{"oscillator_strengths": [4.7734e-05, 0.016981762, 0.040258888], "excitation_energies_cm": [31491.7, 52889.3, 57246.3]}], [{"oscillator_strengths": [6.09e-05, 0.026209852, 0.098108767], "excitation_energies_cm": [34333.7, 52342.0, 56656.0]}], [{"oscillator_strengths": [0.000815135, 0.023438119, 0.087780151], "excitation_energies_cm": [30490.7, 51934.8, 55336.3]}], [{"oscillator_strengths": [0.000465802, 0.027376871, 0.077261108], "excitation_energies_cm": [32592.7, 52341.1, 56738.6]}], [{"oscillator_strengths": [0.000533352, 0.015646421, 0.031020349], "excitation_energies_cm": [31704.6, 50586.9, 56405.5]}], [{"oscillator_strengths": [0.000375198, 0.033764328, 0.124213504], "excitation_energies_cm": [31875.5, 52420.4, 55868.0]}], [{"oscillator_strengths": [5.3268e-05, 0.014529117, 0.06778216], "excitation_energies_cm": [34934.4, 53262.7, 57745.6]}], [{"oscillator_strengths": [0.0004132, 0.023458916, 0.077585961], "excitation_energies_cm": [34547.9, 51167.4, 56261.1]}], [{"oscillator_strengths": [0.001214819, 0.023473458, 0.091806075], "excitation_energies_cm": [36928.7, 50744.2, 54564.6]}], [{"oscillator_strengths": [0.000546043, 0.017909033, 0.052531379], "excitation_energies_cm": [32166.8, 50128.8, 56813.7]}], [{"oscillator_strengths": [0.000307712, 0.023985783, 0.087319982], "excitation_energies_cm": [36904.0, 51850.0, 56124.6]}], [{"oscillator_strengths": [7.489e-06, 0.015632264, 0.031443825], "excitation_energies_cm": [33024.6, 52144.3, 57588.9]}], [{"oscillator_strengths": [3.8175e-05, 0.014803483, 0.076408371], "excitation_energies_cm": [32517.0, 51965.6, 56566.1]}], [{"oscillator_strengths": [2.1732e-05, 0.023244759, 0.094712338], "excitation_energies_cm": [37202.3, 50397.4, 55203.9]}], [{"oscillator_strengths": [0.001495048, 0.0536249, 0.127167772], "excitation_energies_cm": [36425.1, 51914.2, 54973.8]}], [{"oscillator_strengths": [0.000102699, 0.023073123, 0.074007166], "excitation_energies_cm": [35285.2, 53209.2, 57169.3]}], [{"oscillator_strengths": [0.000213839, 0.014028094, 0.148930989], "excitation_energies_cm": [34559.0, 51109.9, 56319.1]}], [{"oscillator_strengths": [0.000583723, 0.022834858, 0.074387789], "excitation_energies_cm": [35356.2, 52700.7, 55644.7]}], [{"oscillator_strengths": [4.0486e-05, 0.016032534, 0.043417341], "excitation_energies_cm": [32313.2, 52197.8, 57052.1]}], [{"oscillator_strengths": [0.000400621, 0.023711923, 0.055471835], "excitation_energies_cm": [31355.4, 51584.1, 55607.5]}], [{"oscillator_strengths": [5.4341e-05, 0.021843225, 0.076628381], "excitation_energies_cm": [33788.7, 52169.9, 56603.6]}], [{"oscillator_strengths": [0.000183314, 0.016917875, 0.027728094], "excitation_energies_cm": [29002.5, 51752.2, 56650.8]}], [{"oscillator_strengths": [0.000338543, 0.024887768, 0.029808508], "excitation_energies_cm": [32008.9, 52113.4, 56400.0]}], [{"oscillator_strengths": [0.000116141, 0.020833429, 0.059558429], "excitation_energies_cm": [34580.5, 52282.5, 57208.1]}], [{"oscillator_strengths": [2.3443e-05, 0.017458173, 0.04253724], "excitation_energies_cm": [33401.7, 51497.3, 56460.6]}], [{"oscillator_strengths": [0.000179691, 0.026234644, 0.071628782], "excitation_energies_cm": [35948.9, 52286.0, 56843.9]}], [{"oscillator_strengths": [0.001208265, 0.025336376, 0.092326861], "excitation_energies_cm": [32640.6, 51632.6, 56156.9]}], [{"oscillator_strengths": [0.001389951, 0.01534589, 0.134506491], "excitation_energies_cm": [35608.7, 50238.9, 54526.9]}], [{"oscillator_strengths": [0.000164761, 0.009122005, 0.075767697], "excitation_energies_cm": [30496.6, 51914.9, 56094.9]}], [{"oscillator_strengths": [8.9099e-05, 0.021195265, 0.081500993], "excitation_energies_cm": [33600.8, 51473.1, 55985.3]}], [{"oscillator_strengths": [6.6711e-05, 0.021170921, 0.049438679], "excitation_energies_cm": [32329.0, 51316.3, 56971.9]}], [{"oscillator_strengths": [8.274e-06, 0.008180398, 0.032764561], "excitation_energies_cm": [30093.0, 49714.8, 55173.5]}], [{"oscillator_strengths": [0.000320176, 0.018340819, 0.085026905], "excitation_energies_cm": [34608.2, 51507.6, 56317.3]}], [{"oscillator_strengths": [0.000294126, 0.015179409, 0.05701942], "excitation_energies_cm": [33724.4, 51789.6, 57009.6]}], [{"oscillator_strengths": [0.00046399, 0.018883498, 0.070572127], "excitation_energies_cm": [34047.9, 52118.6, 56484.9]}], [{"oscillator_strengths": [0.000149163, 0.019884833, 0.063024538], "excitation_energies_cm": [32462.1, 51889.3, 56871.6]}], [{"oscillator_strengths": [0.000111446, 0.013145841, 0.083290367], "excitation_energies_cm": [34445.4, 52233.8, 54947.5]}], [{"oscillator_strengths": [0.00047735, 0.029728659, 0.1016303], "excitation_energies_cm": [34159.6, 51901.6, 55794.8]}], [{"oscillator_strengths": [0.000435477, 0.026649484, 0.080606446], "excitation_energies_cm": [33360.3, 51622.8, 56001.2]}], [{"oscillator_strengths": [0.000388308, 0.024123347, 0.052252834], "excitation_energies_cm": [30144.7, 51453.8, 55094.5]}], [{"oscillator_strengths": [1.2577e-05, 0.014541067, 0.043042547], "excitation_energies_cm": [32593.2, 51992.3, 56997.8]}], [{"oscillator_strengths": [0.000521256, 0.023555522, 0.079275722], "excitation_energies_cm": [35051.3, 51309.4, 54901.1]}], [{"oscillator_strengths": [0.000519076, 0.02411867, 0.106842035], "excitation_energies_cm": [33866.7, 51700.2, 54980.4]}], [{"oscillator_strengths": [0.000104205, 0.019810611, 0.068812356], "excitation_energies_cm": [34232.3, 51838.5, 56231.8]}], [{"oscillator_strengths": [0.001058095, 0.02324529, 0.068532103], "excitation_energies_cm": [31348.5, 51387.6, 55706.2]}], [{"oscillator_strengths": [0.000335882, 0.019087933, 0.073057271], "excitation_energies_cm": [34177.7, 52647.2, 57309.3]}], [{"oscillator_strengths": [0.000265035, 0.014775352, 0.037837923], "excitation_energies_cm": [31401.3, 52404.3, 56468.4]}], [{"oscillator_strengths": [0.000324051, 0.021117674, 0.048730388], "excitation_energies_cm": [35644.1, 51235.5, 56491.6]}], [{"oscillator_strengths": [0.000145909, 0.024783462, 0.077406917], "excitation_energies_cm": [30265.6, 52482.3, 55211.3]}], [{"oscillator_strengths": [0.000190731, 0.025488912, 0.056824226], "excitation_energies_cm": [34828.6, 51777.6, 56121.5]}], [{"oscillator_strengths": [0.000178149, 0.018239205, 0.054920686], "excitation_energies_cm": [32175.0, 52609.5, 57092.0]}], [{"oscillator_strengths": [3.5936e-05, 0.021535194, 0.045586059], "excitation_energies_cm": [32195.0, 51554.5, 56054.6]}], [{"oscillator_strengths": [0.000119789, 0.024839217, 0.087575102], "excitation_energies_cm": [35958.4, 51814.3, 56142.2]}], [{"oscillator_strengths": [0.000136756, 0.019311781, 0.102872648], "excitation_energies_cm": [32554.3, 52671.9, 56588.6]}], [{"oscillator_strengths": [0.000450092, 0.021869803, 0.068951085], "excitation_energies_cm": [32529.9, 52130.4, 56901.4]}], [{"oscillator_strengths": [0.000578346, 0.012433867, 0.016076992], "excitation_energies_cm": [29061.3, 49009.1, 52102.7]}], [{"oscillator_strengths": [5.891e-06, 0.018993974, 0.061639666], "excitation_energies_cm": [34777.4, 51465.5, 56467.9]}], [{"oscillator_strengths": [3.4371e-05, 0.017954399, 0.05879932], "excitation_energies_cm": [32086.9, 50766.2, 55573.6]}], [{"oscillator_strengths": [0.001023663, 0.018472115, 0.002541257], "excitation_energies_cm": [32212.6, 53086.4, 54166.0]}], [{"oscillator_strengths": [0.00071471, 0.023309794, 0.142569108], "excitation_energies_cm": [34860.4, 51261.3, 55028.0]}], [{"oscillator_strengths": [0.000154587, 0.027508855, 0.12848483], "excitation_energies_cm": [34551.1, 52806.6, 56081.4]}], [{"oscillator_strengths": [0.000101366, 0.021992428, 0.064919245], "excitation_energies_cm": [30762.1, 52465.3, 56431.3]}], [{"oscillator_strengths": [0.000182686, 0.01850272, 0.091001286], "excitation_energies_cm": [33541.9, 52550.6, 56750.2]}], [{"oscillator_strengths": [2.9709e-05, 0.017667841, 0.043898559], "excitation_energies_cm": [32427.3, 50470.4, 56113.4]}], [{"oscillator_strengths": [0.000444307, 0.020344791, 0.063462554], "excitation_energies_cm": [34477.1, 52454.9, 57169.2]}], [{"oscillator_strengths": [0.000337641, 0.029277641, 0.082679347], "excitation_energies_cm": [36334.5, 49370.5, 54605.2]}], [{"oscillator_strengths": [0.000139326, 0.025841627, 0.086599085], "excitation_energies_cm": [33530.4, 52069.0, 56467.5]}], [{"oscillator_strengths": [1.6637e-05, 0.027430905, 0.073301535], "excitation_energies_cm": [33386.4, 50454.4, 54758.0]}], [{"oscillator_strengths": [0.000131083, 0.012967645, 0.06829974], "excitation_energies_cm": [30671.1, 52056.3, 57110.2]}], [{"oscillator_strengths": [0.000291076, 0.027719155, 0.092713431], "excitation_energies_cm": [35319.1, 51686.2, 55833.2]}], [{"oscillator_strengths": [7.7016e-05, 0.01918569, 0.049108984], "excitation_energies_cm": [32594.5, 53076.5, 57151.1]}], [{"oscillator_strengths": [0.000186259, 0.019750349, 0.070618107], "excitation_energies_cm": [35887.8, 51909.8, 56794.4]}], [{"oscillator_strengths": [0.000105152, 0.016586911, 0.041917909], "excitation_energies_cm": [31976.8, 51609.9, 56663.5]}], [{"oscillator_strengths": [5.3114e-05, 0.009916874, 0.032083505], "excitation_energies_cm": [29950.7, 52786.6, 57494.3]}], [{"oscillator_strengths": [0.000200793, 0.023772474, 0.061970223], "excitation_energies_cm": [31454.7, 52470.3, 55908.8]}], [{"oscillator_strengths": [5.7295e-05, 0.012979096, 0.039794202], "excitation_energies_cm": [30802.9, 52534.6, 57090.6]}], [{"oscillator_strengths": [0.000863334, 0.014613397, 0.062531795], "excitation_energies_cm": [34767.2, 49828.2, 55771.2]}], [{"oscillator_strengths": [7.5675e-05, 0.015949093, 0.062271403], "excitation_energies_cm": [32250.1, 51824.1, 57201.5]}], [{"oscillator_strengths": [0.000238507, 0.019524918, 0.086437605], "excitation_energies_cm": [35365.6, 49803.4, 56048.3]}], [{"oscillator_strengths": [0.000488473, 0.023041037, 0.106797413], "excitation_energies_cm": [34665.6, 51572.8, 56177.5]}], [{"oscillator_strengths": [4.6729e-05, 0.016252529, 0.048519816], "excitation_energies_cm": [31411.6, 52401.0, 57548.9]}], [{"oscillator_strengths": [0.000134283, 0.020581798, 0.04533292], "excitation_energies_cm": [31685.6, 52558.5, 57250.8]}], [{"oscillator_strengths": [0.000360506, 0.008911962, 0.096492807], "excitation_energies_cm": [33591.8, 53052.9, 56904.9]}], [{"oscillator_strengths": [0.000343178, 0.018322372, 0.070729371], "excitation_energies_cm": [32571.5, 53592.8, 56967.4]}], [{"oscillator_strengths": [0.00034039, 0.025668822, 0.147914936], "excitation_energies_cm": [34878.9, 50262.9, 55536.5]}], [{"oscillator_strengths": [0.000103988, 0.013487596, 0.049193787], "excitation_energies_cm": [32511.1, 50844.2, 56214.9]}], [{"oscillator_strengths": [0.000340085, 0.017886547, 0.069147393], "excitation_energies_cm": [32713.5, 51367.8, 57419.0]}], [{"oscillator_strengths": [0.0001395, 0.018794335, 0.067060479], "excitation_energies_cm": [33436.2, 52157.9, 56153.8]}], [{"oscillator_strengths": [0.000167747, 0.01325899, 0.051419714], "excitation_energies_cm": [29816.2, 52645.3, 57596.7]}], [{"oscillator_strengths": [0.000347651, 0.010616852, 0.040891428], "excitation_energies_cm": [32087.0, 50523.7, 57377.9]}], [{"oscillator_strengths": [0.000714064, 0.020576448, 0.093177692], "excitation_energies_cm": [34604.0, 50881.4, 55869.3]}], [{"oscillator_strengths": [1.7525e-05, 0.013485928, 0.08780781], "excitation_energies_cm": [33503.8, 50876.6, 56525.3]}], [{"oscillator_strengths": [0.000555017, 0.02308713, 0.093853297], "excitation_energies_cm": [33522.0, 51764.5, 54677.0]}], [{"oscillator_strengths": [0.00092418, 0.031812019, 0.097636217], "excitation_energies_cm": [34353.8, 52598.7, 56547.0]}], [{"oscillator_strengths": [9.1931e-05, 0.030255326, 0.072154695], "excitation_energies_cm": [34932.4, 52050.1, 54321.7]}], [{"oscillator_strengths": [0.000265957, 0.013949087, 0.071384888], "excitation_energies_cm": [33076.6, 51697.0, 55973.3]}], [{"oscillator_strengths": [0.001185752, 0.016869907, 0.109710224], "excitation_energies_cm": [32678.6, 51930.9, 55669.9]}], [{"oscillator_strengths": [0.000372572, 0.02850229, 0.095836735], "excitation_energies_cm": [37153.8, 51772.9, 56197.4]}], [{"oscillator_strengths": [0.000115079, 0.017443703, 0.031577389], "excitation_energies_cm": [30538.8, 50748.4, 56988.8]}], [{"oscillator_strengths": [0.000149756, 0.017467963, 0.067780028], "excitation_energies_cm": [35224.9, 51128.2, 56158.6]}], [{"oscillator_strengths": [0.000433145, 0.012429381, 0.057475774], "excitation_energies_cm": [33003.1, 52659.0, 57264.5]}], [{"oscillator_strengths": [0.000188173, 0.019095597, 0.076781296], "excitation_energies_cm": [31702.2, 53207.2, 57275.1]}], [{"oscillator_strengths": [0.000309257, 0.020946239, 0.065686902], "excitation_energies_cm": [31293.7, 52280.3, 56439.5]}], [{"oscillator_strengths": [0.000117241, 0.028204782, 0.060952821], "excitation_energies_cm": [30707.2, 51416.0, 55737.0]}], [{"oscillator_strengths": [0.00045684, 0.031240575, 0.097461379], "excitation_energies_cm": [33183.2, 52142.0, 55474.5]}], [{"oscillator_strengths": [0.000116065, 0.008810436, 0.041797129], "excitation_energies_cm": [27274.4, 51794.5, 54132.0]}], [{"oscillator_strengths": [0.000136961, 0.009280112, 0.040217775], "excitation_energies_cm": [29991.2, 51619.6, 56792.7]}], [{"oscillator_strengths": [0.000107679, 0.01348341, 0.047751874], "excitation_energies_cm": [32058.5, 50397.9, 55518.0]}], [{"oscillator_strengths": [0.000453709, 0.024387017, 0.106220369], "excitation_energies_cm": [34374.0, 51732.6, 56641.8]}], [{"oscillator_strengths": [3.159e-06, 0.018454953, 0.039088682], "excitation_energies_cm": [33984.0, 51591.8, 56039.8]}], [{"oscillator_strengths": [0.000687757, 0.014940688, 0.105874633], "excitation_energies_cm": [34567.3, 51934.9, 55649.2]}], [{"oscillator_strengths": [0.000353791, 0.020932123, 0.104437438], "excitation_energies_cm": [37815.0, 51820.1, 55791.5]}], [{"oscillator_strengths": [2.9856e-05, 0.018617781, 0.070759063], "excitation_energies_cm": [34585.5, 51691.3, 56142.1]}], [{"oscillator_strengths": [0.000190822, 0.015815839, 0.077229485], "excitation_energies_cm": [35246.1, 50734.9, 54480.1]}], [{"oscillator_strengths": [0.000337937, 0.01245631, 0.022777086], "excitation_energies_cm": [30043.7, 49720.9, 56307.4]}], [{"oscillator_strengths": [0.000307669, 0.02934946, 0.102758461], "excitation_energies_cm": [35510.4, 51919.5, 56001.6]}], [{"oscillator_strengths": [0.001003633, 0.016334858, 0.082348723], "excitation_energies_cm": [29539.5, 51940.7, 55342.1]}], [{"oscillator_strengths": [0.000204905, 0.01594139, 0.06155016], "excitation_energies_cm": [30586.3, 51341.7, 54922.0]}], [{"oscillator_strengths": [0.000197896, 0.025002971, 0.114200078], "excitation_energies_cm": [34435.5, 52375.2, 56436.7]}], [{"oscillator_strengths": [0.000941789, 0.016788585, 0.050239129], "excitation_energies_cm": [33287.7, 50849.3, 56536.8]}], [{"oscillator_strengths": [0.000328083, 0.021286406, 0.083210722], "excitation_energies_cm": [33145.5, 51513.0, 56783.8]}], [{"oscillator_strengths": [8.4209e-05, 0.011095457, 0.044790235], "excitation_energies_cm": [30399.0, 50677.4, 56700.9]}], [{"oscillator_strengths": [0.000164769, 0.040047079, 0.094632967], "excitation_energies_cm": [31751.0, 51943.9, 54725.9]}], [{"oscillator_strengths": [0.000493431, 0.028066514, 0.064841113], "excitation_energies_cm": [33787.5, 51311.2, 55938.8]}], [{"oscillator_strengths": [0.000126265, 0.025371875, 0.069268074], "excitation_energies_cm": [34039.1, 51797.7, 56470.5]}], [{"oscillator_strengths": [0.000161846, 0.015042862, 0.07275378], "excitation_energies_cm": [33174.7, 52211.8, 57323.2]}], [{"oscillator_strengths": [0.000802265, 0.032641846, 0.072373512], "excitation_energies_cm": [35203.9, 51284.8, 56506.4]}], [{"oscillator_strengths": [0.000136258, 0.013181634, 0.01773078], "excitation_energies_cm": [29666.0, 50849.3, 56330.5]}], [{"oscillator_strengths": [4.1365e-05, 0.017697627, 0.04384125], "excitation_energies_cm": [31488.6, 52310.4, 56744.9]}], [{"oscillator_strengths": [0.000619415, 0.022115224, 0.114541955], "excitation_energies_cm": [35399.8, 51934.5, 55582.3]}], [{"oscillator_strengths": [0.000224694, 0.021469773, 0.084722537], "excitation_energies_cm": [34721.7, 51160.3, 55614.4]}], [{"oscillator_strengths": [0.000204562, 0.01765803, 0.04306534], "excitation_energies_cm": [34015.8, 50984.9, 56413.3]}], [{"oscillator_strengths": [3.4614e-05, 0.014908199, 0.077474978], "excitation_energies_cm": [31603.7, 52178.0, 57780.0]}], [{"oscillator_strengths": [0.000704543, 0.024580091, 0.104622672], "excitation_energies_cm": [36752.1, 51621.3, 55998.2]}], [{"oscillator_strengths": [0.000166492, 0.030790323, 0.111907226], "excitation_energies_cm": [37358.5, 50992.7, 55522.2]}], [{"oscillator_strengths": [0.000131736, 0.021421868, 0.028647599], "excitation_energies_cm": [32152.9, 50574.6, 54391.8]}], [{"oscillator_strengths": [0.000639676, 0.031688946, 0.063261937], "excitation_energies_cm": [35049.1, 51391.5, 55274.8]}], [{"oscillator_strengths": [5.0431e-05, 0.006956015, 0.054007685], "excitation_energies_cm": [29407.7, 50527.6, 56319.9]}], [{"oscillator_strengths": [0.000230452, 0.01298668, 0.078047078], "excitation_energies_cm": [33734.9, 49956.9, 54814.7]}], [{"oscillator_strengths": [0.000264413, 0.012926728, 0.051585607], "excitation_energies_cm": [32216.6, 53428.2, 57653.2]}], [{"oscillator_strengths": [0.000252305, 0.038295883, 0.07929697], "excitation_energies_cm": [33470.9, 52908.3, 55421.2]}], [{"oscillator_strengths": [0.000139187, 0.019349578, 0.057262848], "excitation_energies_cm": [33729.7, 51380.3, 55516.2]}], [{"oscillator_strengths": [7.8717e-05, 0.025824241, 0.048051329], "excitation_energies_cm": [33638.8, 52559.2, 56620.6]}], [{"oscillator_strengths": [0.002903485, 0.023657717, 0.079684741], "excitation_energies_cm": [32539.9, 52121.3, 56256.1]}], [{"oscillator_strengths": [8.9763e-05, 0.013448093, 0.059859599], "excitation_energies_cm": [28687.4, 52166.7, 57063.6]}], [{"oscillator_strengths": [0.000701492, 0.018409036, 0.116486463], "excitation_energies_cm": [36433.6, 50143.4, 53914.6]}], [{"oscillator_strengths": [0.000476483, 0.011203864, 0.062680809], "excitation_energies_cm": [30193.4, 52485.7, 56653.5]}], [{"oscillator_strengths": [0.000237149, 0.016199509, 0.093360727], "excitation_energies_cm": [32975.8, 52705.3, 56654.7]}], [{"oscillator_strengths": [8.9384e-05, 0.017553986, 0.047463147], "excitation_energies_cm": [29593.4, 52006.6, 56851.2]}], [{"oscillator_strengths": [7.101e-05, 0.016631674, 0.048373907], "excitation_energies_cm": [31307.4, 50166.2, 53970.3]}], [{"oscillator_strengths": [8.5137e-05, 0.010045397, 0.047922483], "excitation_energies_cm": [30570.7, 52893.7, 57211.9]}], [{"oscillator_strengths": [0.000101986, 0.019730877, 0.008668827], "excitation_energies_cm": [31093.6, 52954.5, 56201.7]}], [{"oscillator_strengths": [5.9187e-05, 0.021151479, 0.085926407], "excitation_energies_cm": [34663.2, 52294.5, 56114.3]}], [{"oscillator_strengths": [0.00021612, 0.018229121, 0.027362103], "excitation_energies_cm": [31818.1, 52796.7, 57608.1]}], [{"oscillator_strengths": [1.9575e-05, 0.017520334, 0.07279638], "excitation_energies_cm": [31882.1, 52423.3, 57285.4]}], [{"oscillator_strengths": [0.000139026, 0.013762236, 0.044912072], "excitation_energies_cm": [30727.5, 51120.0, 55342.9]}], [{"oscillator_strengths": [0.000240269, 0.022106356, 0.085461186], "excitation_energies_cm": [32674.0, 53166.2, 56952.5]}], [{"oscillator_strengths": [0.000310851, 0.010879787, 0.064756938], "excitation_energies_cm": [32786.2, 53632.1, 56890.1]}], [{"oscillator_strengths": [0.000495283, 0.018728538, 0.031463023], "excitation_energies_cm": [31995.7, 51206.6, 56718.6]}], [{"oscillator_strengths": [4.7065e-05, 0.009623326, 0.031516526], "excitation_energies_cm": [30249.4, 49708.6, 56693.8]}], [{"oscillator_strengths": [0.001029832, 0.03270958, 0.088879905], "excitation_energies_cm": [33848.6, 51205.9, 55015.4]}], [{"oscillator_strengths": [0.000133401, 0.014107805, 0.032307127], "excitation_energies_cm": [34142.5, 50915.4, 57030.7]}], [{"oscillator_strengths": [0.000163716, 0.006877866, 0.033867808], "excitation_energies_cm": [29724.2, 52803.7, 57656.6]}], [{"oscillator_strengths": [0.000239854, 0.018513567, 0.049003242], "excitation_energies_cm": [30822.4, 52859.3, 57649.1]}], [{"oscillator_strengths": [0.00045277, 0.020662213, 0.079199629], "excitation_energies_cm": [33168.9, 50899.4, 55432.0]}], [{"oscillator_strengths": [0.000671094, 0.014718768, 0.103916382], "excitation_energies_cm": [33695.5, 50541.3, 55087.7]}], [{"oscillator_strengths": [0.000155314, 0.013579181, 0.043145342], "excitation_energies_cm": [31549.9, 53548.3, 57302.8]}], [{"oscillator_strengths": [6.6482e-05, 0.012492104, 0.027614682], "excitation_energies_cm": [29897.6, 52643.6, 57132.5]}], [{"oscillator_strengths": [8.7013e-05, 0.01326363, 0.072369862], "excitation_energies_cm": [32708.8, 52650.8, 57094.7]}], [{"oscillator_strengths": [0.000429937, 0.018489047, 0.09736153], "excitation_energies_cm": [33381.3, 52693.5, 56814.6]}], [{"oscillator_strengths": [4.7663e-05, 0.021073518, 0.046457028], "excitation_energies_cm": [32848.9, 52848.8, 56990.9]}], [{"oscillator_strengths": [3.1991e-05, 0.013714273, 0.091677124], "excitation_energies_cm": [33407.9, 51683.9, 57125.2]}], [{"oscillator_strengths": [2.6621e-05, 0.019871439, 0.0754629], "excitation_energies_cm": [33315.9, 51282.3, 55857.4]}], [{"oscillator_strengths": [0.000385287, 0.021262827, 0.070574825], "excitation_energies_cm": [34850.3, 51718.5, 56918.7]}], [{"oscillator_strengths": [9.666e-05, 0.016388481, 0.07511367], "excitation_energies_cm": [35393.9, 51107.0, 56844.7]}], [{"oscillator_strengths": [0.000930428, 0.018569823, 0.066069551], "excitation_energies_cm": [31904.2, 53464.5, 57171.7]}], [{"oscillator_strengths": [0.000379436, 0.023719618, 0.066627029], "excitation_energies_cm": [33214.4, 53019.6, 57366.0]}], [{"oscillator_strengths": [2.8989e-05, 0.017826427, 0.062889697], "excitation_energies_cm": [35139.7, 51130.5, 55609.4]}], [{"oscillator_strengths": [7.0292e-05, 0.016056388, 0.077757204], "excitation_energies_cm": [31329.6, 52873.1, 56363.4]}], [{"oscillator_strengths": [8.291e-05, 0.016231331, 0.045955491], "excitation_energies_cm": [32656.6, 52425.0, 57576.3]}], [{"oscillator_strengths": [0.000246923, 0.014653825, 0.049905469], "excitation_energies_cm": [30133.6, 53068.0, 57488.9]}], [{"oscillator_strengths": [0.000203546, 0.018021549, 0.125604467], "excitation_energies_cm": [34585.6, 51976.2, 56523.5]}], [{"oscillator_strengths": [4.876e-05, 0.02419613, 0.076366598], "excitation_energies_cm": [32682.8, 51803.6, 57177.1]}], [{"oscillator_strengths": [2.4247e-05, 0.023740846, 0.054561859], "excitation_energies_cm": [33366.8, 50773.9, 55965.3]}], [{"oscillator_strengths": [0.000164613, 0.019272055, 0.072304479], "excitation_energies_cm": [35489.7, 49857.2, 54789.5]}], [{"oscillator_strengths": [0.00044535, 0.012406086, 0.081729849], "excitation_energies_cm": [31318.4, 52288.3, 56532.0]}], [{"oscillator_strengths": [0.000347424, 0.017785959, 0.027961324], "excitation_energies_cm": [30618.9, 50323.7, 53804.2]}], [{"oscillator_strengths": [0.000291347, 0.015393023, 0.068530318], "excitation_energies_cm": [31046.7, 52584.4, 55585.3]}], [{"oscillator_strengths": [3.2739e-05, 0.012078072, 0.04225469], "excitation_energies_cm": [31288.9, 52434.6, 58014.2]}], [{"oscillator_strengths": [3.4193e-05, 0.015755665, 0.045941577], "excitation_energies_cm": [31877.3, 51755.0, 55902.1]}], [{"oscillator_strengths": [3.3552e-05, 0.013955875, 0.055655073], "excitation_energies_cm": [33063.1, 49648.2, 55043.9]}], [{"oscillator_strengths": [5.1425e-05, 0.013103435, 0.041387231], "excitation_energies_cm": [32628.6, 50556.8, 57425.0]}], [{"oscillator_strengths": [0.000175953, 0.013876984, 0.065154614], "excitation_energies_cm": [32214.4, 52009.7, 56230.8]}], [{"oscillator_strengths": [0.000431903, 0.024223767, 0.056085048], "excitation_energies_cm": [33933.7, 51172.4, 55402.3]}], [{"oscillator_strengths": [0.000268829, 0.013646221, 0.038880328], "excitation_energies_cm": [31879.2, 51523.5, 57647.9]}], [{"oscillator_strengths": [0.000211086, 0.010699795, 0.067127578], "excitation_energies_cm": [30417.1, 52242.8, 55417.6]}], [{"oscillator_strengths": [5.967e-05, 0.015906479, 0.05507315], "excitation_energies_cm": [32684.4, 52393.7, 56643.0]}], [{"oscillator_strengths": [1.677e-06, 0.029528757, 0.053303284], "excitation_energies_cm": [33918.2, 51883.9, 55750.8]}], [{"oscillator_strengths": [4.8242e-05, 0.018866027, 0.053163431], "excitation_energies_cm": [35680.2, 51275.0, 55466.1]}], [{"oscillator_strengths": [0.000423303, 0.016684269, 0.068135916], "excitation_energies_cm": [33105.9, 52322.2, 56779.2]}], [{"oscillator_strengths": [0.000147155, 0.017836935, 0.062627623], "excitation_energies_cm": [33416.8, 51127.5, 54726.9]}], [{"oscillator_strengths": [0.000347948, 0.01641753, 0.105832233], "excitation_energies_cm": [35358.3, 52461.0, 55993.5]}], [{"oscillator_strengths": [0.000100592, 0.020034072, 0.041121115], "excitation_energies_cm": [31796.6, 52348.6, 56122.5]}], [{"oscillator_strengths": [3.0421e-05, 0.016868967, 0.033560453], "excitation_energies_cm": [30180.5, 52250.6, 55714.8]}], [{"oscillator_strengths": [0.000302854, 0.014583626, 0.083443227], "excitation_energies_cm": [34359.0, 50907.2, 55036.0]}], [{"oscillator_strengths": [0.000120229, 0.012364933, 0.04794107], "excitation_energies_cm": [30854.5, 51258.3, 57135.0]}], [{"oscillator_strengths": [0.000115666, 0.019824714, 0.047923708], "excitation_energies_cm": [33137.6, 52802.3, 57354.0]}], [{"oscillator_strengths": [0.000639896, 0.018753529, 0.078741775], "excitation_energies_cm": [31434.8, 49456.3, 52916.3]}], [{"oscillator_strengths": [0.000776396, 0.017994758, 0.065981971], "excitation_energies_cm": [33288.1, 52097.6, 55705.2]}], [{"oscillator_strengths": [0.001808595, 0.029744927, 0.107247547], "excitation_energies_cm": [34152.5, 51371.2, 53932.4]}], [{"oscillator_strengths": [0.000138666, 0.013226598, 0.04559816], "excitation_energies_cm": [29168.7, 51151.4, 56629.7]}], [{"oscillator_strengths": [2.216e-05, 0.010890807, 0.038075961], "excitation_energies_cm": [30219.8, 50562.0, 55689.4]}], [{"oscillator_strengths": [9.7908e-05, 0.013488663, 0.06115093], "excitation_energies_cm": [32681.1, 52216.6, 57204.0]}], [{"oscillator_strengths": [7.6382e-05, 0.018139537, 0.050858196], "excitation_energies_cm": [32025.1, 53099.8, 56926.8]}], [{"oscillator_strengths": [0.000120626, 0.011679904, 0.076567551], "excitation_energies_cm": [31230.4, 51241.0, 55740.2]}], [{"oscillator_strengths": [0.000409394, 0.025573103, 0.064699996], "excitation_energies_cm": [33330.8, 52006.9, 56518.7]}], [{"oscillator_strengths": [0.00029963, 0.02116021, 0.095251338], "excitation_energies_cm": [35215.3, 51922.6, 56410.6]}], [{"oscillator_strengths": [0.000965588, 0.031645994, 0.120815229], "excitation_energies_cm": [38485.2, 51987.1, 54704.2]}], [{"oscillator_strengths": [0.000216674, 0.020168771, 0.037013967], "excitation_energies_cm": [32932.4, 52068.6, 57000.0]}], [{"oscillator_strengths": [0.000246196, 0.011528234, 0.027538032], "excitation_energies_cm": [30352.6, 52903.2, 58072.3]}], [{"oscillator_strengths": [0.001126701, 0.035948194, 0.108090602], "excitation_energies_cm": [34090.1, 52277.0, 55725.9]}], [{"oscillator_strengths": [7.8438e-05, 0.016558568, 0.039792854], "excitation_energies_cm": [31627.1, 51176.6, 57072.5]}], [{"oscillator_strengths": [0.000400648, 0.012533686, 0.072546112], "excitation_energies_cm": [31089.2, 51493.8, 56795.0]}], [{"oscillator_strengths": [0.000178985, 0.019782329, 0.035804782], "excitation_energies_cm": [30481.5, 52031.4, 57717.8]}], [{"oscillator_strengths": [0.001297468, 0.026532946, 0.10681341], "excitation_energies_cm": [33232.5, 51289.3, 54538.3]}], [{"oscillator_strengths": [0.000159387, 0.010020361, 0.057758339], "excitation_energies_cm": [29989.3, 52414.8, 56775.1]}], [{"oscillator_strengths": [0.000432089, 0.022506759, 0.135756818], "excitation_energies_cm": [34659.0, 51245.0, 56025.4]}], [{"oscillator_strengths": [0.00014599, 0.015577552, 0.086956962], "excitation_energies_cm": [31898.2, 52391.2, 57444.9]}], [{"oscillator_strengths": [0.000202825, 0.023286584, 0.066860733], "excitation_energies_cm": [33946.5, 52025.4, 56955.2]}], [{"oscillator_strengths": [0.000176429, 0.022751569, 0.080759947], "excitation_energies_cm": [31864.5, 52547.8, 54819.7]}], [{"oscillator_strengths": [8.7913e-05, 0.011368049, 0.038947244], "excitation_energies_cm": [30907.0, 51437.2, 57018.2]}], [{"oscillator_strengths": [5.56e-06, 0.018508307, 0.029062006], "excitation_energies_cm": [32496.4, 52046.9, 56847.3]}], [{"oscillator_strengths": [0.000714055, 0.018825317, 0.123008241], "excitation_energies_cm": [36893.2, 51609.4, 55755.3]}], [{"oscillator_strengths": [0.000343183, 0.018261339, 0.06381171], "excitation_energies_cm": [35702.7, 50302.6, 53344.4]}], [{"oscillator_strengths": [8.4516e-05, 0.016067366, 0.046408459], "excitation_energies_cm": [32096.6, 51673.0, 56619.0]}], [{"oscillator_strengths": [1.2927e-05, 0.018175155, 0.036557979], "excitation_energies_cm": [32623.6, 51675.6, 57307.4]}], [{"oscillator_strengths": [0.000202736, 0.014795772, 0.031834397], "excitation_energies_cm": [30806.2, 49380.0, 55835.8]}], [{"oscillator_strengths": [0.000849867, 0.01600227, 0.06677386], "excitation_energies_cm": [30167.0, 52966.7, 56920.4]}], [{"oscillator_strengths": [0.000405584, 0.018597215, 0.082617049], "excitation_energies_cm": [33308.1, 51273.3, 56695.9]}], [{"oscillator_strengths": [0.000468402, 0.025634451, 0.090784482], "excitation_energies_cm": [34924.3, 50025.6, 54422.6]}], [{"oscillator_strengths": [1.9739e-05, 0.012646311, 0.044955459], "excitation_energies_cm": [30206.9, 50890.2, 56552.5]}], [{"oscillator_strengths": [0.000156931, 0.022086457, 0.093180758], "excitation_energies_cm": [33819.9, 51860.4, 56453.6]}], [{"oscillator_strengths": [0.000111616, 0.008770402, 0.029353723], "excitation_energies_cm": [29204.3, 50719.0, 56468.3]}], [{"oscillator_strengths": [0.000134723, 0.021165254, 0.091141296], "excitation_energies_cm": [33071.9, 51147.3, 55842.5]}], [{"oscillator_strengths": [4.1228e-05, 0.014744545, 0.031624613], "excitation_energies_cm": [30992.7, 50764.6, 55008.0]}], [{"oscillator_strengths": [6.2565e-05, 0.032406971, 0.048023517], "excitation_energies_cm": [32331.4, 50944.5, 55497.8]}], [{"oscillator_strengths": [0.000126329, 0.028113696, 0.054093623], "excitation_energies_cm": [33416.7, 52291.7, 56687.7]}], [{"oscillator_strengths": [4.82e-06, 0.017499599, 0.037579054], "excitation_energies_cm": [30830.4, 52714.8, 56750.1]}], [{"oscillator_strengths": [3.5822e-05, 0.018171984, 0.05067496], "excitation_energies_cm": [34860.7, 52295.2, 57220.7]}], [{"oscillator_strengths": [0.000574057, 0.020666359, 0.102767813], "excitation_energies_cm": [33060.7, 51571.1, 54717.7]}], [{"oscillator_strengths": [0.000144517, 0.015768887, 0.030997563], "excitation_energies_cm": [28775.9, 53179.3, 58242.2]}], [{"oscillator_strengths": [5.3313e-05, 0.008235208, 0.048418335], "excitation_energies_cm": [30174.6, 51754.8, 56483.3]}], [{"oscillator_strengths": [7.8009e-05, 0.014557757, 0.047478536], "excitation_energies_cm": [33110.3, 50177.0, 56445.8]}], [{"oscillator_strengths": [0.000114766, 0.019246713, 0.040161894], "excitation_energies_cm": [32778.9, 50182.9, 55559.3]}], [{"oscillator_strengths": [0.000433401, 0.025458052, 0.091317751], "excitation_energies_cm": [33392.2, 50494.2, 53385.1]}], [{"oscillator_strengths": [0.000241217, 0.025698193, 0.071115339], "excitation_energies_cm": [36363.0, 51684.9, 56554.8]}], [{"oscillator_strengths": [0.000165269, 0.017355233, 0.022918336], "excitation_energies_cm": [33930.4, 51911.9, 57477.7]}], [{"oscillator_strengths": [0.000224909, 0.009767541, 0.050268164], "excitation_energies_cm": [30410.5, 53070.2, 57332.2]}], [{"oscillator_strengths": [3.059e-06, 0.013451794, 0.046471862], "excitation_energies_cm": [33223.6, 51340.8, 55740.1]}], [{"oscillator_strengths": [0.000108486, 0.020706778, 0.083960327], "excitation_energies_cm": [34451.4, 52955.4, 57155.7]}], [{"oscillator_strengths": [7.6175e-05, 0.021484063, 0.064550357], "excitation_energies_cm": [33870.1, 53218.6, 57260.5]}], [{"oscillator_strengths": [0.00012216, 0.021264461, 0.030873742], "excitation_energies_cm": [29883.1, 50386.3, 56244.0]}], [{"oscillator_strengths": [2.7768e-05, 0.010296338, 0.057733478], "excitation_energies_cm": [31444.1, 52295.1, 57739.3]}], [{"oscillator_strengths": [0.00020922, 0.01722834, 0.062730088], "excitation_energies_cm": [33076.1, 51364.1, 55448.9]}], [{"oscillator_strengths": [0.000902835, 0.010365637, 0.069258728], "excitation_energies_cm": [30489.3, 53174.1, 57908.3]}], [{"oscillator_strengths": [3.051e-05, 0.015857909, 0.046491757], "excitation_energies_cm": [32407.1, 52792.4, 56980.9]}], [{"oscillator_strengths": [0.001323125, 0.033325659, 0.104540801], "excitation_energies_cm": [31007.6, 51593.3, 55383.4]}], [{"oscillator_strengths": [0.00035832, 0.021442802, 0.073188826], "excitation_energies_cm": [32315.8, 52561.2, 56562.5]}], [{"oscillator_strengths": [4.0482e-05, 0.020394613, 0.058539819], "excitation_energies_cm": [33429.3, 50955.9, 54925.6]}], [{"oscillator_strengths": [0.000683499, 0.010898227, 0.111928954], "excitation_energies_cm": [30883.6, 52324.7, 55207.1]}], [{"oscillator_strengths": [0.000103237, 0.0127978, 0.068597386], "excitation_energies_cm": [33000.6, 51105.9, 55914.8]}], [{"oscillator_strengths": [0.000245023, 0.018922139, 0.057692622], "excitation_energies_cm": [35232.5, 50819.2, 55974.1]}], [{"oscillator_strengths": [0.000902676, 0.018781285, 0.044845157], "excitation_energies_cm": [31872.8, 49419.6, 54023.0]}], [{"oscillator_strengths": [0.00012652, 0.025059634, 0.088554094], "excitation_energies_cm": [35897.4, 50692.9, 55824.5]}], [{"oscillator_strengths": [0.000788116, 0.031580687, 0.137745593], "excitation_energies_cm": [37806.9, 51931.2, 55571.7]}], [{"oscillator_strengths": [2.3555e-05, 0.028375827, 0.083180283], "excitation_energies_cm": [34916.6, 51887.2, 56329.6]}], [{"oscillator_strengths": [0.000129943, 0.020016478, 0.074463014], "excitation_energies_cm": [35538.1, 51351.2, 56442.6]}], [{"oscillator_strengths": [0.000148797, 0.013540838, 0.06705892], "excitation_energies_cm": [32053.0, 52766.8, 56831.0]}], [{"oscillator_strengths": [0.000192868, 0.015102547, 0.08285499], "excitation_energies_cm": [33652.2, 52834.8, 56756.5]}], [{"oscillator_strengths": [0.000254625, 0.019417948, 0.04941293], "excitation_energies_cm": [33756.7, 52209.5, 57022.2]}], [{"oscillator_strengths": [0.000290625, 0.022416889, 0.061026339], "excitation_energies_cm": [30978.2, 49854.0, 55363.4]}], [{"oscillator_strengths": [0.000102868, 0.014840726, 0.031738007], "excitation_energies_cm": [30598.0, 52328.0, 56832.9]}], [{"oscillator_strengths": [0.000235035, 0.027438374, 0.081935421], "excitation_energies_cm": [31704.2, 51063.7, 55026.5]}], [{"oscillator_strengths": [0.000469536, 0.011486336, 0.073278825], "excitation_energies_cm": [33695.6, 49549.7, 55304.8]}], [{"oscillator_strengths": [0.000233123, 0.026911936, 0.095836434], "excitation_energies_cm": [37669.6, 52009.5, 56280.1]}], [{"oscillator_strengths": [3.6382e-05, 0.012896686, 0.084257876], "excitation_energies_cm": [33274.7, 53200.7, 57412.3]}], [{"oscillator_strengths": [7.7299e-05, 0.024627467, 0.064652226], "excitation_energies_cm": [31580.1, 51450.4, 56584.7]}], [{"oscillator_strengths": [0.000218291, 0.018839196, 0.07633019], "excitation_energies_cm": [34700.3, 50140.8, 53921.8]}], [{"oscillator_strengths": [0.000936752, 0.014765703, 0.131177711], "excitation_energies_cm": [34342.1, 52023.3, 55563.5]}], [{"oscillator_strengths": [2.0979e-05, 0.016431344, 0.04716278], "excitation_energies_cm": [31656.8, 52482.4, 57759.6]}], [{"oscillator_strengths": [2.0058e-05, 0.018957977, 0.053207521], "excitation_energies_cm": [32848.8, 51339.5, 55611.1]}], [{"oscillator_strengths": [0.00096106, 0.021880715, 0.092600153], "excitation_energies_cm": [35599.1, 50790.4, 56161.1]}], [{"oscillator_strengths": [0.000741777, 0.033225678, 0.134873466], "excitation_energies_cm": [37034.2, 51984.8, 55116.4]}], [{"oscillator_strengths": [0.000241037, 0.017575261, 0.032394028], "excitation_energies_cm": [31633.0, 51613.0, 56987.8]}], [{"oscillator_strengths": [0.000747192, 0.013254082, 0.060775768], "excitation_energies_cm": [32559.3, 48619.5, 55153.9]}], [{"oscillator_strengths": [1.1905e-05, 0.015239029, 0.049841088], "excitation_energies_cm": [34384.2, 52124.3, 57261.4]}], [{"oscillator_strengths": [0.000311101, 0.01792219, 0.07107676], "excitation_energies_cm": [32754.7, 51964.7, 56158.6]}], [{"oscillator_strengths": [3.9554e-05, 0.013073462, 0.045109763], "excitation_energies_cm": [32167.1, 50688.4, 55444.8]}], [{"oscillator_strengths": [8.4753e-05, 0.014423643, 0.070024812], "excitation_energies_cm": [33305.4, 51974.9, 56952.3]}], [{"oscillator_strengths": [0.000486268, 0.01611071, 0.078940991], "excitation_energies_cm": [32380.8, 52207.2, 56607.0]}], [{"oscillator_strengths": [6.5774e-05, 0.024376396, 0.105545621], "excitation_energies_cm": [33640.9, 51136.8, 55761.1]}], [{"oscillator_strengths": [0.000189249, 0.020196548, 0.079531661], "excitation_energies_cm": [33149.7, 52776.7, 56703.1]}], [{"oscillator_strengths": [0.000177453, 0.009890295, 0.034080593], "excitation_energies_cm": [30394.4, 50435.3, 56274.6]}], [{"oscillator_strengths": [0.000328222, 0.011806142, 0.077298704], "excitation_energies_cm": [30392.7, 52653.9, 55980.1]}], [{"oscillator_strengths": [0.000247058, 0.014436996, 0.080175499], "excitation_energies_cm": [32727.0, 50427.1, 54529.9]}], [{"oscillator_strengths": [0.000548977, 0.010661419, 0.045718521], "excitation_energies_cm": [30565.3, 51682.9, 57546.6]}], [{"oscillator_strengths": [0.000666527, 0.005394913, 0.025816917], "excitation_energies_cm": [29643.3, 47878.1, 55221.0]}], [{"oscillator_strengths": [7.5013e-05, 0.014896245, 0.06855581], "excitation_energies_cm": [35739.1, 51819.8, 56287.8]}], [{"oscillator_strengths": [1.1081e-05, 0.021399362, 0.081730043], "excitation_energies_cm": [34499.7, 51344.3, 56247.1]}], [{"oscillator_strengths": [0.000501734, 0.021205359, 0.093726549], "excitation_energies_cm": [33450.9, 52715.1, 57225.3]}], [{"oscillator_strengths": [0.001153232, 0.03075514, 0.118260522], "excitation_energies_cm": [33851.1, 51948.4, 55491.5]}], [{"oscillator_strengths": [9.5903e-05, 0.014642583, 0.042627266], "excitation_energies_cm": [32431.8, 53001.8, 57030.6]}], [{"oscillator_strengths": [7.4057e-05, 0.013807896, 0.041888436], "excitation_energies_cm": [30717.6, 50430.5, 56927.9]}], [{"oscillator_strengths": [0.000178238, 0.010847831, 0.044290412], "excitation_energies_cm": [31771.6, 52349.5, 57570.3]}], [{"oscillator_strengths": [0.001160354, 0.017813906, 0.088615531], "excitation_energies_cm": [33835.4, 52005.6, 56118.8]}], [{"oscillator_strengths": [8.4881e-05, 0.01624813, 0.015404951], "excitation_energies_cm": [31107.1, 52333.8, 56623.8]}], [{"oscillator_strengths": [4.2228e-05, 0.020976563, 0.049893025], "excitation_energies_cm": [34819.4, 51977.6, 56148.4]}], [{"oscillator_strengths": [0.001040169, 0.030462835, 0.102464123], "excitation_energies_cm": [33543.9, 52025.3, 56333.3]}], [{"oscillator_strengths": [0.000225116, 0.019964718, 0.0629509], "excitation_energies_cm": [33718.5, 51955.5, 55768.3]}], [{"oscillator_strengths": [0.00041318, 0.018800865, 0.079001734], "excitation_energies_cm": [34664.1, 51859.9, 55776.0]}], [{"oscillator_strengths": [0.000208767, 0.024856181, 0.073742047], "excitation_energies_cm": [36879.8, 50897.0, 56160.7]}], [{"oscillator_strengths": [0.00010535, 0.017475588, 0.051162459], "excitation_energies_cm": [35102.4, 52469.4, 57011.3]}], [{"oscillator_strengths": [0.000132408, 0.028528514, 0.088734206], "excitation_energies_cm": [38600.0, 51167.5, 55953.3]}], [{"oscillator_strengths": [0.000255775, 0.013421676, 0.052641061], "excitation_energies_cm": [29215.3, 53301.2, 57974.1]}], [{"oscillator_strengths": [0.000121896, 0.020081512, 0.068433899], "excitation_energies_cm": [35107.0, 51401.1, 56698.4]}], [{"oscillator_strengths": [2.5404e-05, 0.015559795, 0.048103779], "excitation_energies_cm": [30264.7, 51876.4, 57149.2]}], [{"oscillator_strengths": [7.2629e-05, 0.018225063, 0.033451105], "excitation_energies_cm": [35274.0, 51843.3, 56627.8]}], [{"oscillator_strengths": [0.000695601, 0.017473277, 0.047322438], "excitation_energies_cm": [33784.8, 51951.2, 57412.9]}], [{"oscillator_strengths": [0.000112357, 0.022512028, 0.071208842], "excitation_energies_cm": [34418.9, 52026.5, 57351.3]}], [{"oscillator_strengths": [0.000614877, 0.028323314, 0.07337722], "excitation_energies_cm": [32919.7, 52420.8, 57149.6]}], [{"oscillator_strengths": [0.000323114, 0.024986047, 0.120675135], "excitation_energies_cm": [36041.8, 51202.8, 56291.0]}], [{"oscillator_strengths": [0.000185553, 0.022454153, 0.059002399], "excitation_energies_cm": [35166.9, 52221.2, 56091.3]}], [{"oscillator_strengths": [0.000399345, 0.049648851, 0.130372121], "excitation_energies_cm": [33126.9, 52272.6, 54453.8]}], [{"oscillator_strengths": [0.000102841, 0.020682886, 0.048434299], "excitation_energies_cm": [35447.0, 52059.0, 56134.7]}], [{"oscillator_strengths": [6.1825e-05, 0.028107552, 0.065914279], "excitation_energies_cm": [33952.6, 52963.4, 56894.8]}], [{"oscillator_strengths": [0.000219795, 0.01469695, 0.06875568], "excitation_energies_cm": [33400.0, 50594.1, 55483.9]}], [{"oscillator_strengths": [4.838e-05, 0.016378288, 0.068272745], "excitation_energies_cm": [34589.1, 52107.7, 56545.6]}], [{"oscillator_strengths": [0.000149705, 0.014039105, 0.069320336], "excitation_energies_cm": [31899.5, 52374.2, 55720.8]}], [{"oscillator_strengths": [6.5444e-05, 0.028257634, 0.104773124], "excitation_energies_cm": [37512.3, 50723.6, 56189.9]}], [{"oscillator_strengths": [1.6266e-05, 0.021279589, 0.084896935], "excitation_energies_cm": [33721.4, 51075.0, 56665.1]}], [{"oscillator_strengths": [0.000932876, 0.015051181, 0.077781437], "excitation_energies_cm": [33809.8, 51526.9, 55559.9]}], [{"oscillator_strengths": [0.000135119, 0.021708837, 0.100285887], "excitation_energies_cm": [34785.5, 51114.3, 55127.5]}], [{"oscillator_strengths": [0.000864819, 0.021357168, 0.060017206], "excitation_energies_cm": [33640.7, 49791.8, 54254.7]}], [{"oscillator_strengths": [0.000446605, 0.022494501, 0.045473153], "excitation_energies_cm": [33110.9, 51396.5, 56002.5]}], [{"oscillator_strengths": [0.000494142, 0.026578282, 0.067266198], "excitation_energies_cm": [33668.4, 51857.2, 55412.8]}], [{"oscillator_strengths": [0.000179219, 0.022119965, 0.069309983], "excitation_energies_cm": [35703.5, 51119.1, 55237.9]}], [{"oscillator_strengths": [3.6553e-05, 0.006642437, 0.034347602], "excitation_energies_cm": [30948.3, 53363.4, 58511.5]}], [{"oscillator_strengths": [0.000284228, 0.01568169, 0.044131703], "excitation_energies_cm": [32413.9, 50790.4, 56435.0]}], [{"oscillator_strengths": [0.000174417, 0.014562396, 0.049682358], "excitation_energies_cm": [32011.9, 50862.2, 57098.4]}], [{"oscillator_strengths": [9.3961e-05, 0.020933923, 0.060232565], "excitation_energies_cm": [32032.9, 53142.6, 57026.9]}], [{"oscillator_strengths": [8.8292e-05, 0.014658536, 0.051756192], "excitation_energies_cm": [32537.2, 51006.8, 56133.7]}], [{"oscillator_strengths": [0.000125546, 0.020462013, 0.050860224], "excitation_energies_cm": [33778.1, 50244.5, 56243.2]}], [{"oscillator_strengths": [0.000247013, 0.034442041, 0.081112423], "excitation_energies_cm": [39425.1, 51862.8, 55907.8]}], [{"oscillator_strengths": [6.6313e-05, 0.025710642, 0.074145423], "excitation_energies_cm": [35783.4, 52529.4, 56589.8]}], [{"oscillator_strengths": [0.000232953, 0.017064891, 0.063738507], "excitation_energies_cm": [34581.4, 52189.9, 57118.7]}], [{"oscillator_strengths": [0.00022497, 0.023102279, 0.027651165], "excitation_energies_cm": [30173.1, 51718.3, 56772.8]}], [{"oscillator_strengths": [0.00015123, 0.020624244, 0.078309169], "excitation_energies_cm": [32647.4, 52569.3, 56334.4]}], [{"oscillator_strengths": [4.9323e-05, 0.010520569, 0.062030392], "excitation_energies_cm": [32095.3, 53805.7, 57754.1]}], [{"oscillator_strengths": [0.001408523, 0.030029351, 0.115814681], "excitation_energies_cm": [36218.1, 51678.2, 55522.7]}], [{"oscillator_strengths": [0.000128739, 0.023563778, 0.057264026], "excitation_energies_cm": [34944.5, 51808.1, 56499.2]}], [{"oscillator_strengths": [7.2898e-05, 0.027009945, 0.050506696], "excitation_energies_cm": [34676.0, 50376.7, 55065.3]}], [{"oscillator_strengths": [2.5624e-05, 0.016950125, 0.042758032], "excitation_energies_cm": [34465.1, 52560.3, 57300.5]}], [{"oscillator_strengths": [9.8606e-05, 0.011771004, 0.020961818], "excitation_energies_cm": [29771.3, 50440.2, 55612.4]}], [{"oscillator_strengths": [0.000226993, 0.02165081, 0.103038069], "excitation_energies_cm": [33331.7, 52652.5, 56445.6]}], [{"oscillator_strengths": [1.3937e-05, 0.019382609, 0.058579292], "excitation_energies_cm": [33692.0, 52899.6, 57134.8]}], [{"oscillator_strengths": [0.000138482, 0.025919105, 0.100249362], "excitation_energies_cm": [36152.6, 51918.6, 55528.0]}], [{"oscillator_strengths": [0.00010367, 0.014828082, 0.07979406], "excitation_energies_cm": [33169.9, 53278.4, 57347.9]}], [{"oscillator_strengths": [0.000157538, 0.005882311, 0.052565727], "excitation_energies_cm": [28496.3, 50588.8, 56641.1]}], [{"oscillator_strengths": [0.000230226, 0.018175617, 0.066269099], "excitation_energies_cm": [35822.4, 51066.5, 55952.9]}], [{"oscillator_strengths": [1.2127e-05, 0.0216774, 0.04432856], "excitation_energies_cm": [33499.4, 52485.4, 56602.8]}], [{"oscillator_strengths": [0.000364021, 0.016534174, 0.112500979], "excitation_energies_cm": [34942.1, 50719.7, 54800.5]}], [{"oscillator_strengths": [0.000429197, 0.016163202, 0.055906293], "excitation_energies_cm": [33188.5, 51269.8, 56741.4]}], [{"oscillator_strengths": [0.0002647, 0.017227176, 0.058755621], "excitation_energies_cm": [31910.3, 50730.0, 56172.6]}], [{"oscillator_strengths": [0.000623073, 0.017174638, 0.089431547], "excitation_energies_cm": [33477.4, 51025.4, 53244.6]}], [{"oscillator_strengths": [7.3998e-05, 0.028764187, 0.040055257], "excitation_energies_cm": [34288.6, 51247.6, 55290.2]}], [{"oscillator_strengths": [4.6355e-05, 0.016487314, 0.072836493], "excitation_energies_cm": [32448.4, 50859.4, 54847.8]}], [{"oscillator_strengths": [0.00026433, 0.023999917, 0.066469594], "excitation_energies_cm": [35381.0, 50987.8, 55818.0]}], [{"oscillator_strengths": [0.000285131, 0.017815436, 0.090164205], "excitation_energies_cm": [34268.7, 52499.7, 56753.7]}], [{"oscillator_strengths": [4.147e-05, 0.016537296, 0.047837494], "excitation_energies_cm": [33446.1, 51867.5, 56739.4]}], [{"oscillator_strengths": [0.00045108, 0.018120945, 0.077122891], "excitation_energies_cm": [31102.8, 51865.8, 56710.9]}], [{"oscillator_strengths": [0.000442484, 0.019512372, 0.09939372], "excitation_energies_cm": [35904.1, 50792.0, 54160.0]}], [{"oscillator_strengths": [0.000142647, 0.014074121, 0.044811224], "excitation_energies_cm": [31915.0, 51882.7, 57609.3]}], [{"oscillator_strengths": [4.8433e-05, 0.015368686, 0.055827125], "excitation_energies_cm": [30865.8, 52719.2, 57293.9]}], [{"oscillator_strengths": [3.9745e-05, 0.009519858, 0.048953178], "excitation_energies_cm": [31119.5, 50277.0, 55664.6]}], [{"oscillator_strengths": [4.5311e-05, 0.01871334, 0.073175793], "excitation_energies_cm": [33658.1, 51537.0, 55803.4]}], [{"oscillator_strengths": [9.8748e-05, 0.021617401, 0.058539097], "excitation_energies_cm": [31733.8, 51489.4, 56306.2]}], [{"oscillator_strengths": [0.000114614, 0.016134873, 0.019252951], "excitation_energies_cm": [31895.1, 52117.1, 57350.5]}], [{"oscillator_strengths": [0.000189038, 0.017541191, 0.079216266], "excitation_energies_cm": [31987.4, 52405.3, 57236.1]}], [{"oscillator_strengths": [0.000198469, 0.013781732, 0.063711613], "excitation_energies_cm": [31909.1, 49898.8, 56083.9]}], [{"oscillator_strengths": [9.1449e-05, 0.021191827, 0.077047368], "excitation_energies_cm": [34216.6, 51268.9, 55914.0]}], [{"oscillator_strengths": [1.6107e-05, 0.025449838, 0.077663488], "excitation_energies_cm": [34186.3, 51935.9, 55956.5]}], [{"oscillator_strengths": [9.3697e-05, 0.024142223, 0.097964796], "excitation_energies_cm": [33607.7, 52554.9, 56097.0]}], [{"oscillator_strengths": [0.000727426, 0.01951186, 0.043890899], "excitation_energies_cm": [34752.7, 50384.2, 55639.1]}], [{"oscillator_strengths": [7.0558e-05, 0.007588159, 0.051436125], "excitation_energies_cm": [29411.7, 51900.7, 56610.9]}], [{"oscillator_strengths": [9.7417e-05, 0.021502139, 0.04864152], "excitation_energies_cm": [34050.0, 52041.2, 56974.9]}], [{"oscillator_strengths": [0.000292427, 0.021570182, 0.106197383], "excitation_energies_cm": [37559.0, 52149.6, 56025.5]}], [{"oscillator_strengths": [3.0939e-05, 0.020602334, 0.050506107], "excitation_energies_cm": [33998.9, 52275.4, 56962.1]}], [{"oscillator_strengths": [0.000182099, 0.020386901, 0.088561151], "excitation_energies_cm": [31604.5, 52378.9, 55858.1]}], [{"oscillator_strengths": [9.8965e-05, 0.031416982, 0.080220362], "excitation_energies_cm": [33183.1, 51500.2, 55642.9]}], [{"oscillator_strengths": [0.001063136, 0.018494101, 0.07748967], "excitation_energies_cm": [34213.5, 51439.8, 55841.0]}], [{"oscillator_strengths": [3.2592e-05, 0.021042317, 0.075826141], "excitation_energies_cm": [33523.2, 52058.4, 56871.9]}], [{"oscillator_strengths": [0.000165167, 0.015622474, 0.040474433], "excitation_energies_cm": [32420.6, 52424.0, 57256.1]}], [{"oscillator_strengths": [0.000154242, 0.019338636, 0.038775913], "excitation_energies_cm": [33214.9, 51219.4, 56423.3]}], [{"oscillator_strengths": [0.000217215, 0.020514288, 0.055496357], "excitation_energies_cm": [34485.5, 52019.7, 56325.4]}], [{"oscillator_strengths": [0.000387874, 0.024004955, 0.104416697], "excitation_energies_cm": [35313.9, 52541.1, 56541.7]}], [{"oscillator_strengths": [0.000160211, 0.023605007, 0.046232164], "excitation_energies_cm": [37471.6, 49960.9, 55885.9]}], [{"oscillator_strengths": [0.000347461, 0.028046154, 0.106392636], "excitation_energies_cm": [34654.0, 53541.8, 56947.1]}], [{"oscillator_strengths": [0.000835344, 0.032448499, 0.117348754], "excitation_energies_cm": [36524.9, 51914.3, 55655.3]}], [{"oscillator_strengths": [4.3412e-05, 0.014285608, 0.087200437], "excitation_energies_cm": [32788.8, 51110.2, 56223.8]}], [{"oscillator_strengths": [6.4964e-05, 0.033898159, 0.118848439], "excitation_energies_cm": [30503.2, 52976.1, 55788.0]}], [{"oscillator_strengths": [3.1613e-05, 0.006503199, 0.058870435], "excitation_energies_cm": [30205.6, 52395.8, 57968.6]}], [{"oscillator_strengths": [0.000164848, 0.012298231, 0.06170059], "excitation_energies_cm": [32262.1, 52700.2, 57478.1]}], [{"oscillator_strengths": [3.2327e-05, 0.022688381, 0.076055845], "excitation_energies_cm": [35361.1, 51134.9, 56700.4]}], [{"oscillator_strengths": [0.000139735, 0.024822532, 0.050700317], "excitation_energies_cm": [32169.7, 51846.6, 56514.7]}], [{"oscillator_strengths": [9.7046e-05, 0.017003664, 0.034586555], "excitation_energies_cm": [31796.5, 51280.6, 55056.3]}], [{"oscillator_strengths": [0.000539622, 0.013992659, 0.080637714], "excitation_energies_cm": [31334.1, 49776.2, 55972.0]}], [{"oscillator_strengths": [0.00031347, 0.013493937, 0.066652316], "excitation_energies_cm": [33044.7, 50921.9, 57143.1]}], [{"oscillator_strengths": [0.000223727, 0.023415807, 0.086805975], "excitation_energies_cm": [35555.0, 51640.8, 56706.8]}], [{"oscillator_strengths": [0.000638908, 0.035047121, 0.100181987], "excitation_energies_cm": [33875.1, 52021.2, 54683.1]}], [{"oscillator_strengths": [0.001344288, 0.031429592, 0.09751593], "excitation_energies_cm": [33591.6, 50998.2, 55063.7]}], [{"oscillator_strengths": [0.000540666, 0.017227548, 0.082507814], "excitation_energies_cm": [32852.4, 53055.6, 57216.8]}], [{"oscillator_strengths": [0.000375553, 0.017341834, 0.078037152], "excitation_energies_cm": [31716.9, 51215.4, 56027.0]}], [{"oscillator_strengths": [0.000654658, 0.013671229, 0.100056892], "excitation_energies_cm": [33625.8, 53412.2, 57043.3]}], [{"oscillator_strengths": [7.0088e-05, 0.025082678, 0.074400813], "excitation_energies_cm": [32768.6, 53439.4, 56611.6]}], [{"oscillator_strengths": [0.000339649, 0.008717681, 0.048726872], "excitation_energies_cm": [28442.1, 51945.2, 56588.8]}], [{"oscillator_strengths": [0.000947504, 0.017085476, 0.097911082], "excitation_energies_cm": [35400.7, 50576.7, 54959.4]}], [{"oscillator_strengths": [1.7003e-05, 0.023270381, 0.063465255], "excitation_energies_cm": [32268.6, 50783.7, 55520.9]}], [{"oscillator_strengths": [0.000210569, 0.021790169, 0.05805522], "excitation_energies_cm": [34184.0, 52467.1, 56485.3]}], [{"oscillator_strengths": [0.000436428, 0.022399148, 0.064807014], "excitation_energies_cm": [32349.4, 51138.1, 54770.2]}], [{"oscillator_strengths": [0.000127388, 0.018481009, 0.059461414], "excitation_energies_cm": [32203.9, 52190.2, 56699.1]}], [{"oscillator_strengths": [0.000231395, 0.026041401, 0.092926902], "excitation_energies_cm": [34333.2, 50749.6, 53900.0]}], [{"oscillator_strengths": [6.4248e-05, 0.019388323, 0.061367152], "excitation_energies_cm": [33114.7, 51364.4, 56445.3]}], [{"oscillator_strengths": [0.000153462, 0.018371613, 0.054852603], "excitation_energies_cm": [32075.0, 51805.5, 57172.6]}], [{"oscillator_strengths": [0.000316909, 0.020450216, 0.042291755], "excitation_energies_cm": [32877.7, 51807.1, 56327.6]}], [{"oscillator_strengths": [5.3399e-05, 0.022068879, 0.053785105], "excitation_energies_cm": [32392.2, 52332.3, 57365.5]}], [{"oscillator_strengths": [0.000311817, 0.028144133, 0.056376939], "excitation_energies_cm": [35955.3, 51040.9, 55729.6]}], [{"oscillator_strengths": [0.000122227, 0.014829385, 0.074436849], "excitation_energies_cm": [31807.1, 53219.1, 57427.2]}], [{"oscillator_strengths": [4.2184e-05, 0.013389636, 0.050909372], "excitation_energies_cm": [32388.2, 52377.3, 57170.2]}], [{"oscillator_strengths": [0.00035995, 0.027573572, 0.06067125], "excitation_energies_cm": [28743.6, 51040.0, 55445.9]}], [{"oscillator_strengths": [0.000336693, 0.01878143, 0.064926073], "excitation_energies_cm": [31987.0, 51902.5, 56220.6]}], [{"oscillator_strengths": [0.000103634, 0.006383899, 0.011572109], "excitation_energies_cm": [25964.0, 51227.7, 52641.0]}], [{"oscillator_strengths": [0.000150726, 0.015653965, 0.033602209], "excitation_energies_cm": [32201.8, 51731.2, 57286.4]}], [{"oscillator_strengths": [5.6226e-05, 0.0178406, 0.051723519], "excitation_energies_cm": [34567.3, 51946.3, 56784.1]}], [{"oscillator_strengths": [4.5618e-05, 0.011409476, 0.034210072], "excitation_energies_cm": [28568.1, 52539.3, 57060.8]}], [{"oscillator_strengths": [0.000550485, 0.020725219, 0.065557626], "excitation_energies_cm": [32807.1, 52268.5, 57178.2]}], [{"oscillator_strengths": [0.000118653, 0.013672885, 0.077939794], "excitation_energies_cm": [33369.9, 52338.8, 55193.6]}], [{"oscillator_strengths": [8.5184e-05, 0.005598006, 0.003628675], "excitation_energies_cm": [26768.3, 50888.4, 52406.1]}], [{"oscillator_strengths": [9.272e-06, 0.02467595, 0.094511159], "excitation_energies_cm": [35161.3, 51318.8, 55775.8]}], [{"oscillator_strengths": [0.000917798, 0.025315785, 0.066424008], "excitation_energies_cm": [39421.6, 48705.3, 53235.3]}], [{"oscillator_strengths": [8.9496e-05, 0.024330046, 0.086048644], "excitation_energies_cm": [34145.4, 52378.2, 57055.2]}], [{"oscillator_strengths": [0.000257813, 0.016091077, 0.106389812], "excitation_energies_cm": [34536.8, 51992.8, 55730.5]}], [{"oscillator_strengths": [0.000204731, 0.030475664, 0.10490549], "excitation_energies_cm": [34190.3, 52312.2, 55876.2]}], [{"oscillator_strengths": [0.000125317, 0.006357901, 0.04064908], "excitation_energies_cm": [28924.7, 51107.7, 56994.8]}], [{"oscillator_strengths": [0.000176463, 0.015084289, 0.053015517], "excitation_energies_cm": [34094.8, 52086.5, 57258.8]}], [{"oscillator_strengths": [0.000145679, 0.03048322, 0.085554039], "excitation_energies_cm": [34014.0, 51959.2, 54809.2]}], [{"oscillator_strengths": [9.6449e-05, 0.023759154, 0.04043382], "excitation_energies_cm": [32333.5, 51650.0, 56636.0]}], [{"oscillator_strengths": [0.000251135, 0.015613566, 0.051006157], "excitation_energies_cm": [30840.9, 50295.2, 52947.1]}], [{"oscillator_strengths": [0.000628844, 0.040020326, 0.097721015], "excitation_energies_cm": [35923.0, 51480.5, 53372.0]}], [{"oscillator_strengths": [0.000180585, 0.018077014, 0.037989217], "excitation_energies_cm": [35528.1, 50942.8, 57217.8]}], [{"oscillator_strengths": [0.000143058, 0.015685429, 0.047539356], "excitation_energies_cm": [34045.9, 52154.9, 57270.7]}], [{"oscillator_strengths": [0.000244269, 0.014645248, 0.05457242], "excitation_energies_cm": [32550.2, 49351.2, 53321.7]}], [{"oscillator_strengths": [2.8794e-05, 0.010750638, 0.055918684], "excitation_energies_cm": [32007.8, 52821.4, 57653.8]}], [{"oscillator_strengths": [0.000247118, 0.02499146, 0.098283263], "excitation_energies_cm": [36965.0, 52303.3, 55592.1]}], [{"oscillator_strengths": [3.6281e-05, 0.014079315, 0.067008421], "excitation_energies_cm": [31736.0, 51863.8, 56187.4]}], [{"oscillator_strengths": [5.0409e-05, 0.024038585, 0.051484916], "excitation_energies_cm": [34540.9, 51199.3, 56387.7]}], [{"oscillator_strengths": [5.057e-05, 0.01405299, 0.040713189], "excitation_energies_cm": [31160.5, 51108.4, 55714.4]}], [{"oscillator_strengths": [2.4329e-05, 0.016157738, 0.045044184], "excitation_energies_cm": [32432.2, 51384.7, 56412.4]}], [{"oscillator_strengths": [0.000249501, 0.01677065, 0.04357405], "excitation_energies_cm": [32424.5, 51401.6, 56381.0]}], [{"oscillator_strengths": [0.000231484, 0.012401138, 0.06925743], "excitation_energies_cm": [32094.5, 50410.6, 55242.8]}], [{"oscillator_strengths": [0.000248685, 0.017131154, 0.0891663], "excitation_energies_cm": [30608.7, 52575.4, 56197.5]}], [{"oscillator_strengths": [0.000166324, 0.019291254, 0.072245974], "excitation_energies_cm": [32712.0, 51782.9, 56590.8]}], [{"oscillator_strengths": [0.000457766, 0.025084053, 0.063601868], "excitation_energies_cm": [33991.9, 52320.9, 56219.7]}], [{"oscillator_strengths": [0.000494997, 0.019411706, 0.060046753], "excitation_energies_cm": [34875.6, 50957.0, 55147.6]}], [{"oscillator_strengths": [3.1373e-05, 0.015156486, 0.028274474], "excitation_energies_cm": [30344.9, 52270.4, 57155.8]}], [{"oscillator_strengths": [0.000335435, 0.029135863, 0.08825023], "excitation_energies_cm": [33529.7, 51669.0, 55825.6]}], [{"oscillator_strengths": [0.00013308, 0.025933407, 0.078055129], "excitation_energies_cm": [34363.1, 52227.7, 56309.5]}], [{"oscillator_strengths": [9.1954e-05, 0.011677326, 0.06455402], "excitation_energies_cm": [32468.0, 52519.3, 57145.6]}], [{"oscillator_strengths": [0.000339471, 0.014146295, 0.058568071], "excitation_energies_cm": [29823.4, 51542.1, 55270.6]}], [{"oscillator_strengths": [0.000551033, 0.025378227, 0.092703588], "excitation_energies_cm": [35015.2, 51715.5, 56272.3]}], [{"oscillator_strengths": [2.208e-05, 0.018708763, 0.047085425], "excitation_energies_cm": [32840.3, 51716.9, 56936.5]}], [{"oscillator_strengths": [3.2928e-05, 0.019522511, 0.071805273], "excitation_energies_cm": [33679.1, 51393.8, 56124.9]}], [{"oscillator_strengths": [4.2793e-05, 0.021712979, 0.077643003], "excitation_energies_cm": [35284.3, 52184.4, 56856.1]}], [{"oscillator_strengths": [9.2706e-05, 0.017152895, 0.059152911], "excitation_energies_cm": [30345.5, 51941.6, 56118.0]}], [{"oscillator_strengths": [5.8612e-05, 0.016608511, 0.060139802], "excitation_energies_cm": [32951.0, 51654.5, 55851.3]}], [{"oscillator_strengths": [0.000358848, 0.015076807, 0.081066897], "excitation_energies_cm": [32110.0, 52331.2, 56384.0]}], [{"oscillator_strengths": [0.000107369, 0.013097664, 0.043659112], "excitation_energies_cm": [31208.0, 52942.9, 56967.6]}], [{"oscillator_strengths": [2.2668e-05, 0.014903251, 0.05677758], "excitation_energies_cm": [32841.1, 51748.8, 56980.6]}], [{"oscillator_strengths": [0.00025483, 0.023099229, 0.122311189], "excitation_energies_cm": [33381.0, 52145.4, 56245.5]}], [{"oscillator_strengths": [0.000750216, 0.015060975, 0.125780754], "excitation_energies_cm": [31051.6, 51360.4, 54292.0]}], [{"oscillator_strengths": [0.000232919, 0.009280674, 0.013815583], "excitation_energies_cm": [29959.3, 53100.7, 57362.6]}], [{"oscillator_strengths": [0.000439572, 0.020834837, 0.056626597], "excitation_energies_cm": [31610.6, 52347.1, 56799.6]}], [{"oscillator_strengths": [0.000286443, 0.015304652, 0.0444426], "excitation_energies_cm": [29805.0, 52629.3, 56872.8]}], [{"oscillator_strengths": [0.000526424, 0.030068801, 0.118855388], "excitation_energies_cm": [37604.3, 51823.6, 55321.8]}], [{"oscillator_strengths": [2.0556e-05, 0.021922964, 0.074429544], "excitation_energies_cm": [34470.9, 51459.9, 56074.0]}], [{"oscillator_strengths": [0.000100251, 0.015942102, 0.057007586], "excitation_energies_cm": [32976.9, 51617.8, 55301.5]}], [{"oscillator_strengths": [0.000119443, 0.021014386, 0.040791287], "excitation_energies_cm": [32175.9, 49921.3, 55009.9]}], [{"oscillator_strengths": [0.000191677, 0.019663376, 0.057491623], "excitation_energies_cm": [33484.7, 51338.1, 56512.8]}], [{"oscillator_strengths": [0.000460752, 0.028784496, 0.131738639], "excitation_energies_cm": [34489.0, 52160.5, 56237.4]}], [{"oscillator_strengths": [0.000179501, 0.019103088, 0.083178183], "excitation_energies_cm": [33320.4, 51812.6, 55770.7]}], [{"oscillator_strengths": [0.000160251, 0.016329756, 0.075180838], "excitation_energies_cm": [32867.0, 52556.6, 56752.5]}], [{"oscillator_strengths": [3.5431e-05, 0.018594841, 0.041369371], "excitation_energies_cm": [33283.7, 51399.8, 56473.7]}], [{"oscillator_strengths": [0.000177998, 0.018517669, 0.035785303], "excitation_energies_cm": [31315.9, 51764.1, 57026.3]}], [{"oscillator_strengths": [2.5693e-05, 0.015203096, 0.085419362], "excitation_energies_cm": [32914.7, 51544.2, 56710.9]}], [{"oscillator_strengths": [0.000328013, 0.024970494, 0.047436968], "excitation_energies_cm": [31659.7, 51360.9, 55947.1]}], [{"oscillator_strengths": [0.000263969, 0.017605609, 0.057278599], "excitation_energies_cm": [33870.8, 51832.2, 56603.0]}], [{"oscillator_strengths": [0.001376484, 0.020721157, 0.127428384], "excitation_energies_cm": [37265.3, 51546.6, 54967.3]}], [{"oscillator_strengths": [0.00014699, 0.021967119, 0.050106555], "excitation_energies_cm": [31505.9, 51656.6, 56103.0]}], [{"oscillator_strengths": [0.000621791, 0.030624818, 0.114109631], "excitation_energies_cm": [33356.5, 51059.9, 55096.4]}], [{"oscillator_strengths": [0.000366992, 0.022625863, 0.083173487], "excitation_energies_cm": [35220.8, 51718.2, 55761.8]}], [{"oscillator_strengths": [0.000117862, 0.019203993, 0.040654427], "excitation_energies_cm": [30130.8, 51540.5, 55197.8]}], [{"oscillator_strengths": [0.000239505, 0.035936701, 0.122305183], "excitation_energies_cm": [35659.2, 52328.4, 55812.4]}], [{"oscillator_strengths": [0.000504813, 0.025369582, 0.130747462], "excitation_energies_cm": [37852.5, 52652.7, 56280.4]}], [{"oscillator_strengths": [0.001076936, 0.033226929, 0.137173517], "excitation_energies_cm": [37747.3, 53000.3, 55842.6]}], [{"oscillator_strengths": [8.5242e-05, 0.013090885, 0.043912352], "excitation_energies_cm": [30865.4, 51607.3, 56477.1]}], [{"oscillator_strengths": [9.8858e-05, 0.017790857, 0.020011178], "excitation_energies_cm": [28723.0, 50946.0, 56023.6]}], [{"oscillator_strengths": [2.7326e-05, 0.015399426, 0.079859196], "excitation_energies_cm": [35625.5, 50141.0, 55085.7]}], [{"oscillator_strengths": [0.000364804, 0.020937673, 0.094804789], "excitation_energies_cm": [38056.7, 50277.8, 54753.4]}], [{"oscillator_strengths": [0.000147041, 0.019837579, 0.057045056], "excitation_energies_cm": [33064.5, 52621.8, 56837.3]}], [{"oscillator_strengths": [0.000505918, 0.021593467, 0.063650523], "excitation_energies_cm": [30612.0, 52563.9, 57383.4]}], [{"oscillator_strengths": [0.000214494, 0.028442324, 0.100705548], "excitation_energies_cm": [34749.2, 50797.1, 55785.0]}], [{"oscillator_strengths": [0.000427529, 0.016956187, 0.054063024], "excitation_energies_cm": [31191.3, 52856.3, 56971.1]}], [{"oscillator_strengths": [0.00021418, 0.01781266, 0.041001352], "excitation_energies_cm": [32225.1, 51938.2, 57448.9]}], [{"oscillator_strengths": [4.1974e-05, 0.020373125, 0.089567939], "excitation_energies_cm": [33280.2, 51564.7, 55142.0]}], [{"oscillator_strengths": [0.000219505, 0.02284664, 0.070915314], "excitation_energies_cm": [32765.4, 51187.3, 54961.5]}], [{"oscillator_strengths": [0.000123072, 0.018215493, 0.021649905], "excitation_energies_cm": [32045.1, 51911.1, 57200.3]}], [{"oscillator_strengths": [5.9911e-05, 0.025060191, 0.075416934], "excitation_energies_cm": [32585.4, 52998.8, 56045.2]}], [{"oscillator_strengths": [7.1438e-05, 0.025126589, 0.079955056], "excitation_energies_cm": [32265.9, 52796.6, 57053.2]}], [{"oscillator_strengths": [0.000101005, 0.021221553, 0.08963918], "excitation_energies_cm": [36710.6, 49855.3, 55380.5]}], [{"oscillator_strengths": [0.000260347, 0.019578388, 0.11844782], "excitation_energies_cm": [34834.9, 51554.1, 55611.2]}], [{"oscillator_strengths": [0.00022532, 0.019690852, 0.084651865], "excitation_energies_cm": [33934.5, 53416.3, 56949.1]}], [{"oscillator_strengths": [4.3385e-05, 0.01119914, 0.05874999], "excitation_energies_cm": [31398.4, 53326.0, 57730.4]}], [{"oscillator_strengths": [0.000125877, 0.01767496, 0.047623141], "excitation_energies_cm": [34133.5, 52492.5, 56761.9]}], [{"oscillator_strengths": [0.000183168, 0.023117337, 0.017587335], "excitation_energies_cm": [33023.5, 51431.2, 56620.0]}], [{"oscillator_strengths": [0.000179785, 0.018354685, 0.045456308], "excitation_energies_cm": [31118.5, 51570.0, 56456.7]}], [{"oscillator_strengths": [0.000271472, 0.032032369, 0.092006108], "excitation_energies_cm": [37400.4, 51936.2, 56280.8]}], [{"oscillator_strengths": [0.001178807, 0.020354648, 0.103279671], "excitation_energies_cm": [35382.7, 51809.8, 56255.5]}], [{"oscillator_strengths": [0.000187981, 0.013243413, 0.073351241], "excitation_energies_cm": [30914.5, 52118.2, 56949.5]}], [{"oscillator_strengths": [5.4716e-05, 0.025393853, 0.077042761], "excitation_energies_cm": [31626.6, 52092.6, 56478.8]}], [{"oscillator_strengths": [0.001115994, 0.025440852, 0.084409966], "excitation_energies_cm": [31455.0, 52459.7, 56785.2]}], [{"oscillator_strengths": [0.000426915, 0.01629047, 0.070167273], "excitation_energies_cm": [31219.6, 53216.8, 57750.1]}], [{"oscillator_strengths": [0.000327271, 0.019133602, 0.064852787], "excitation_energies_cm": [32096.4, 53171.1, 57543.7]}], [{"oscillator_strengths": [2.6929e-05, 0.012810555, 0.071248855], "excitation_energies_cm": [31897.0, 51684.7, 56676.1]}], [{"oscillator_strengths": [7.2746e-05, 0.021564352, 0.058423755], "excitation_energies_cm": [34814.9, 51880.8, 56861.5]}], [{"oscillator_strengths": [0.000443851, 0.021843455, 0.056163892], "excitation_energies_cm": [34252.4, 51619.0, 55657.0]}], [{"oscillator_strengths": [3.8764e-05, 0.019241383, 0.069044375], "excitation_energies_cm": [36207.0, 52686.8, 56588.3]}], [{"oscillator_strengths": [6.0846e-05, 0.013002627, 0.023006672], "excitation_energies_cm": [33497.8, 51854.4, 56541.8]}], [{"oscillator_strengths": [0.000274109, 0.023609517, 0.045855696], "excitation_energies_cm": [32851.8, 52337.1, 57066.2]}], [{"oscillator_strengths": [0.000393979, 0.014351779, 0.048870608], "excitation_energies_cm": [31856.4, 50052.1, 56247.4]}], [{"oscillator_strengths": [3.3321e-05, 0.010636983, 0.054016118], "excitation_energies_cm": [31670.7, 51574.0, 55774.2]}], [{"oscillator_strengths": [0.000104738, 0.018603712, 0.082535587], "excitation_energies_cm": [34794.2, 52405.6, 56661.8]}], [{"oscillator_strengths": [0.000555965, 0.011656837, 0.058210947], "excitation_energies_cm": [30693.7, 52081.8, 56087.5]}], [{"oscillator_strengths": [9.3378e-05, 0.018392188, 0.055419301], "excitation_energies_cm": [31792.3, 52944.4, 56977.1]}], [{"oscillator_strengths": [0.000709402, 0.012203057, 0.080448855], "excitation_energies_cm": [30483.7, 52002.6, 56475.7]}], [{"oscillator_strengths": [5.0485e-05, 0.020290982, 0.052776162], "excitation_energies_cm": [33256.8, 51928.7, 56997.1]}], [{"oscillator_strengths": [8.1359e-05, 0.015113993, 0.054517472], "excitation_energies_cm": [33386.6, 53299.2, 57722.9]}], [{"oscillator_strengths": [2.4415e-05, 0.024522531, 0.082240158], "excitation_energies_cm": [34922.8, 51528.3, 56717.6]}], [{"oscillator_strengths": [0.000128385, 0.012755245, 0.077987016], "excitation_energies_cm": [31125.0, 52710.4, 57310.0]}], [{"oscillator_strengths": [4.728e-05, 0.012840053, 0.091620406], "excitation_energies_cm": [31904.6, 54015.2, 57032.4]}], [{"oscillator_strengths": [0.000222698, 0.021424376, 0.042623617], "excitation_energies_cm": [33357.7, 52371.1, 57430.3]}], [{"oscillator_strengths": [0.000447707, 0.015534674, 0.072773625], "excitation_energies_cm": [30089.4, 52719.6, 55737.3]}], [{"oscillator_strengths": [3.3174e-05, 0.015293599, 0.040161952], "excitation_energies_cm": [31479.3, 52101.6, 57827.8]}], [{"oscillator_strengths": [0.000137894, 0.022366567, 0.047901577], "excitation_energies_cm": [32291.5, 51845.0, 56559.6]}], [{"oscillator_strengths": [3.665e-05, 0.021790033, 0.087760766], "excitation_energies_cm": [34428.2, 52413.1, 56996.6]}], [{"oscillator_strengths": [0.000419605, 0.021358598, 0.086437344], "excitation_energies_cm": [32774.9, 51156.6, 53959.7]}], [{"oscillator_strengths": [0.000188989, 0.020768428, 0.076132883], "excitation_energies_cm": [34131.3, 51520.8, 56044.3]}], [{"oscillator_strengths": [0.000416057, 0.018483822, 0.066569972], "excitation_energies_cm": [31755.8, 51661.5, 55530.7]}], [{"oscillator_strengths": [0.000623865, 0.020897553, 0.071303455], "excitation_energies_cm": [32243.2, 52208.8, 56501.2]}], [{"oscillator_strengths": [0.000142252, 0.016578896, 0.093901822], "excitation_energies_cm": [34389.3, 52499.0, 55330.4]}], [{"oscillator_strengths": [0.000196954, 0.026882642, 0.061075415], "excitation_energies_cm": [31646.6, 52350.6, 56156.0]}], [{"oscillator_strengths": [0.000909052, 0.017773085, 0.079406038], "excitation_energies_cm": [33855.5, 51131.4, 54996.4]}], [{"oscillator_strengths": [0.000109887, 0.021035026, 0.088962619], "excitation_energies_cm": [34711.7, 51823.4, 55532.7]}], [{"oscillator_strengths": [0.000772146, 0.020804762, 0.084008674], "excitation_energies_cm": [34072.5, 53289.4, 56743.8]}], [{"oscillator_strengths": [0.000158802, 0.017234263, 0.064559185], "excitation_energies_cm": [32719.5, 52643.7, 57804.6]}], [{"oscillator_strengths": [5.488e-05, 0.020227216, 0.083984537], "excitation_energies_cm": [35370.8, 50988.3, 56264.3]}], [{"oscillator_strengths": [0.000354942, 0.026074492, 0.088942942], "excitation_energies_cm": [35663.8, 53114.7, 56244.6]}], [{"oscillator_strengths": [0.001649235, 0.027881162, 0.10449166], "excitation_energies_cm": [32779.7, 52814.7, 55625.6]}], [{"oscillator_strengths": [0.000566553, 0.023580508, 0.093182087], "excitation_energies_cm": [37001.5, 50930.3, 54838.7]}], [{"oscillator_strengths": [3.6789e-05, 0.023509581, 0.027510226], "excitation_energies_cm": [31707.1, 50881.7, 56182.3]}], [{"oscillator_strengths": [0.00010639, 0.02239977, 0.049690121], "excitation_energies_cm": [33869.8, 51847.3, 56046.4]}], [{"oscillator_strengths": [0.000303753, 0.014715951, 0.066824591], "excitation_energies_cm": [31450.4, 51669.6, 55415.5]}], [{"oscillator_strengths": [0.000213349, 0.018724845, 0.03771701], "excitation_energies_cm": [33974.6, 51745.4, 55658.4]}], [{"oscillator_strengths": [0.000886731, 0.01286266, 0.06116919], "excitation_energies_cm": [29677.9, 52628.0, 57135.8]}], [{"oscillator_strengths": [2.2373e-05, 0.017738101, 0.067116068], "excitation_energies_cm": [34343.4, 51990.0, 57262.2]}], [{"oscillator_strengths": [8.797e-06, 0.009571461, 0.03542546], "excitation_energies_cm": [30008.3, 51821.4, 56251.7]}], [{"oscillator_strengths": [0.000494936, 0.025051454, 0.109495758], "excitation_energies_cm": [31941.1, 52382.7, 56145.9]}], [{"oscillator_strengths": [6.048e-06, 0.026833062, 0.059646036], "excitation_energies_cm": [34681.7, 50501.0, 55431.7]}], [{"oscillator_strengths": [0.000392036, 0.024107484, 0.078365774], "excitation_energies_cm": [33338.2, 52153.2, 56091.1]}], [{"oscillator_strengths": [0.000458567, 0.023766671, 0.092580332], "excitation_energies_cm": [31944.3, 51617.5, 55466.4]}], [{"oscillator_strengths": [0.000386177, 0.021763797, 0.101061714], "excitation_energies_cm": [35277.0, 51817.1, 55398.6]}], [{"oscillator_strengths": [7.3704e-05, 0.016849278, 0.035412932], "excitation_energies_cm": [30439.5, 49812.3, 55726.0]}], [{"oscillator_strengths": [0.001499587, 0.016286692, 0.061572461], "excitation_energies_cm": [31196.8, 51788.2, 56082.4]}], [{"oscillator_strengths": [6.0002e-05, 0.01303796, 0.048914486], "excitation_energies_cm": [33454.3, 51085.6, 57397.4]}], [{"oscillator_strengths": [0.000515536, 0.029965615, 0.083053565], "excitation_energies_cm": [33145.2, 53073.0, 56925.9]}], [{"oscillator_strengths": [2.09e-06, 0.027421549, 0.076710293], "excitation_energies_cm": [34002.5, 51657.6, 55981.6]}], [{"oscillator_strengths": [0.000159189, 0.017643734, 0.090559765], "excitation_energies_cm": [33828.2, 52875.9, 56966.4]}], [{"oscillator_strengths": [4.9965e-05, 0.008501031, 0.041984643], "excitation_energies_cm": [30964.4, 50599.0, 55831.5]}], [{"oscillator_strengths": [0.00081312, 0.0295297, 0.135962726], "excitation_energies_cm": [37596.4, 51279.3, 55269.8]}], [{"oscillator_strengths": [0.001515264, 0.01713469, 0.057748908], "excitation_energies_cm": [30334.2, 50990.2, 56057.4]}], [{"oscillator_strengths": [0.000309042, 0.016638847, 0.083909197], "excitation_energies_cm": [32894.1, 52561.4, 56923.4]}], [{"oscillator_strengths": [0.000472736, 0.011420812, 0.037577159], "excitation_energies_cm": [30431.6, 52966.8, 57862.1]}], [{"oscillator_strengths": [0.000127864, 0.016684107, 0.087720697], "excitation_energies_cm": [33535.8, 51163.2, 55672.7]}], [{"oscillator_strengths": [0.00016154, 0.019490484, 0.082288211], "excitation_energies_cm": [33165.0, 52092.7, 55509.1]}], [{"oscillator_strengths": [0.000217434, 0.018883755, 0.016193308], "excitation_energies_cm": [32914.9, 49299.3, 55288.6]}], [{"oscillator_strengths": [0.000330326, 0.020803586, 0.074922882], "excitation_energies_cm": [34258.5, 52846.3, 57039.0]}], [{"oscillator_strengths": [0.000247835, 0.018388423, 0.066457664], "excitation_energies_cm": [35589.5, 52531.0, 56460.4]}], [{"oscillator_strengths": [0.000180999, 0.013341968, 0.004372574], "excitation_energies_cm": [31791.7, 53538.7, 55159.2]}], [{"oscillator_strengths": [0.000119315, 0.028689848, 0.072183878], "excitation_energies_cm": [34850.2, 50585.6, 55328.7]}], [{"oscillator_strengths": [8.2688e-05, 0.013203625, 0.085224171], "excitation_energies_cm": [33189.5, 52080.0, 55194.7]}], [{"oscillator_strengths": [0.000129826, 0.022649049, 0.099819174], "excitation_energies_cm": [36433.0, 50721.5, 55410.3]}], [{"oscillator_strengths": [2.3218e-05, 0.013321491, 0.039159411], "excitation_energies_cm": [32032.5, 51133.0, 56764.6]}], [{"oscillator_strengths": [0.000458029, 0.015204806, 0.079404141], "excitation_energies_cm": [31623.5, 52541.5, 56454.5]}], [{"oscillator_strengths": [0.000297851, 0.017130877, 0.020909644], "excitation_energies_cm": [32438.4, 50935.7, 56917.3]}], [{"oscillator_strengths": [0.000265454, 0.03766608, 0.099402875], "excitation_energies_cm": [33107.9, 51743.4, 56012.1]}], [{"oscillator_strengths": [0.000315711, 0.028147107, 0.059299643], "excitation_energies_cm": [35493.3, 50354.6, 54212.2]}], [{"oscillator_strengths": [0.001018964, 0.013603274, 0.102282842], "excitation_energies_cm": [33079.5, 52405.6, 56195.7]}], [{"oscillator_strengths": [0.00073551, 0.021457658, 0.0597277], "excitation_energies_cm": [34170.8, 50701.7, 55623.6]}], [{"oscillator_strengths": [6.2693e-05, 0.019110425, 0.072056774], "excitation_energies_cm": [35061.7, 51965.3, 56492.0]}], [{"oscillator_strengths": [0.000337002, 0.022087562, 0.048272997], "excitation_energies_cm": [34560.6, 52484.3, 56895.9]}], [{"oscillator_strengths": [2.1477e-05, 0.012510648, 0.063404398], "excitation_energies_cm": [32444.2, 50769.5, 55757.2]}], [{"oscillator_strengths": [0.000153182, 0.024025393, 0.056195416], "excitation_energies_cm": [33729.5, 50942.6, 53962.4]}], [{"oscillator_strengths": [0.001314741, 0.016868343, 0.081722895], "excitation_energies_cm": [30616.4, 52152.4, 56809.2]}], [{"oscillator_strengths": [6.933e-05, 0.014543925, 0.034762587], "excitation_energies_cm": [31242.3, 52735.2, 57407.5]}], [{"oscillator_strengths": [0.000953796, 0.016738069, 0.059569069], "excitation_energies_cm": [33281.1, 50020.0, 55347.5]}], [{"oscillator_strengths": [0.000162509, 0.012127984, 0.089600598], "excitation_energies_cm": [30989.5, 52063.8, 56554.8]}], [{"oscillator_strengths": [0.000448153, 0.028085913, 0.045524279], "excitation_energies_cm": [33466.2, 52243.0, 55966.5]}], [{"oscillator_strengths": [6.2618e-05, 0.017697514, 0.086813982], "excitation_energies_cm": [34717.8, 52413.7, 56908.8]}], [{"oscillator_strengths": [0.000700049, 0.027139781, 0.105424275], "excitation_energies_cm": [35070.8, 52629.7, 56173.2]}], [{"oscillator_strengths": [7.6787e-05, 0.021805511, 0.06832697], "excitation_energies_cm": [34538.7, 51875.7, 56525.8]}], [{"oscillator_strengths": [0.000190191, 0.019424033, 0.060894329], "excitation_energies_cm": [35711.2, 50242.2, 55938.4]}], [{"oscillator_strengths": [0.000357931, 0.012301274, 0.108245503], "excitation_energies_cm": [32842.1, 51285.4, 55174.3]}], [{"oscillator_strengths": [7.279e-05, 0.015760537, 0.060166512], "excitation_energies_cm": [33799.1, 51433.0, 56823.5]}], [{"oscillator_strengths": [7.1234e-05, 0.014401278, 0.061600788], "excitation_energies_cm": [31545.9, 51052.3, 54742.2]}], [{"oscillator_strengths": [0.000440556, 0.018875489, 0.046356544], "excitation_energies_cm": [33308.9, 51165.4, 56753.2]}], [{"oscillator_strengths": [7.9095e-05, 0.016755132, 0.043336449], "excitation_energies_cm": [33435.0, 51000.4, 56367.3]}], [{"oscillator_strengths": [1.4643e-05, 0.015636609, 0.057152944], "excitation_energies_cm": [31265.9, 52127.1, 56693.3]}], [{"oscillator_strengths": [8.0232e-05, 0.02021466, 0.024593961], "excitation_energies_cm": [32227.3, 51380.5, 56746.0]}], [{"oscillator_strengths": [0.000252225, 0.020010614, 0.088945721], "excitation_energies_cm": [33950.9, 51754.8, 55286.0]}], [{"oscillator_strengths": [0.000148853, 0.013939616, 0.086951438], "excitation_energies_cm": [33726.8, 52264.8, 57193.1]}], [{"oscillator_strengths": [0.000462385, 0.049983229, 0.115168155], "excitation_energies_cm": [34831.2, 52815.0, 55827.9]}], [{"oscillator_strengths": [0.000119496, 0.022008149, 0.127503779], "excitation_energies_cm": [36464.4, 51617.4, 56064.2]}], [{"oscillator_strengths": [0.000304386, 0.022567118, 0.072846068], "excitation_energies_cm": [35290.5, 50249.8, 55810.9]}], [{"oscillator_strengths": [0.000133628, 0.015950432, 0.046045592], "excitation_energies_cm": [33367.7, 51797.3, 57020.4]}], [{"oscillator_strengths": [0.000231609, 0.016231054, 0.050630012], "excitation_energies_cm": [33870.0, 52503.8, 57650.7]}], [{"oscillator_strengths": [0.000134425, 0.015827275, 0.060680728], "excitation_energies_cm": [30786.9, 52160.0, 57203.8]}], [{"oscillator_strengths": [0.000298055, 0.034719862, 0.094919696], "excitation_energies_cm": [34055.5, 51578.3, 55574.6]}], [{"oscillator_strengths": [6.9594e-05, 0.018470709, 0.033383018], "excitation_energies_cm": [33156.5, 51685.0, 55695.7]}], [{"oscillator_strengths": [0.000264856, 0.017685455, 0.088980816], "excitation_energies_cm": [34344.9, 52670.3, 57183.8]}], [{"oscillator_strengths": [0.000356201, 0.03038932, 0.100504249], "excitation_energies_cm": [34302.2, 52296.2, 56306.2]}], [{"oscillator_strengths": [8.7594e-05, 0.012864046, 0.004807229], "excitation_energies_cm": [30813.4, 53572.2, 57003.6]}], [{"oscillator_strengths": [2.55e-06, 0.01368324, 0.049932062], "excitation_energies_cm": [31792.6, 51275.1, 55632.0]}], [{"oscillator_strengths": [0.000362286, 0.016440098, 0.031632788], "excitation_energies_cm": [28754.4, 51545.5, 55247.9]}], [{"oscillator_strengths": [2.9861e-05, 0.014517055, 0.048655571], "excitation_energies_cm": [35063.9, 53322.6, 57776.2]}], [{"oscillator_strengths": [0.001267376, 0.039352744, 0.118414017], "excitation_energies_cm": [34611.9, 52646.6, 56264.3]}], [{"oscillator_strengths": [3.5413e-05, 0.016052097, 0.076730987], "excitation_energies_cm": [33359.7, 52570.9, 56919.1]}], [{"oscillator_strengths": [0.000361726, 0.030370245, 0.085088475], "excitation_energies_cm": [36710.6, 51264.1, 55548.8]}], [{"oscillator_strengths": [9.4666e-05, 0.021266413, 0.062339139], "excitation_energies_cm": [34287.7, 50277.5, 56229.6]}], [{"oscillator_strengths": [0.000163439, 0.021311934, 0.052472512], "excitation_energies_cm": [32141.1, 51095.5, 56233.7]}], [{"oscillator_strengths": [0.000239511, 0.01390171, 0.044698175], "excitation_energies_cm": [31977.7, 53113.3, 57479.8]}], [{"oscillator_strengths": [0.000486785, 0.017716048, 0.057861038], "excitation_energies_cm": [30556.1, 50382.6, 54962.8]}], [{"oscillator_strengths": [0.000428902, 0.013150431, 0.052722258], "excitation_energies_cm": [31213.8, 52159.6, 56642.2]}], [{"oscillator_strengths": [0.000644095, 0.028548589, 0.173916016], "excitation_energies_cm": [35988.7, 50922.9, 54479.0]}], [{"oscillator_strengths": [0.000123065, 0.021952865, 0.063839482], "excitation_energies_cm": [33806.3, 52584.1, 56172.0]}], [{"oscillator_strengths": [3.173e-06, 0.01779301, 0.039038671], "excitation_energies_cm": [33241.6, 50776.5, 56122.0]}], [{"oscillator_strengths": [0.000168406, 0.017742403, 0.061471928], "excitation_energies_cm": [33168.6, 50694.4, 54965.3]}], [{"oscillator_strengths": [0.000179183, 0.009785899, 0.064325341], "excitation_energies_cm": [31479.8, 50549.8, 55374.0]}], [{"oscillator_strengths": [2.9532e-05, 0.016804956, 0.046418344], "excitation_energies_cm": [32022.9, 51890.0, 55856.7]}], [{"oscillator_strengths": [0.000445021, 0.021714452, 0.104724157], "excitation_energies_cm": [35398.2, 51543.4, 55741.1]}], [{"oscillator_strengths": [0.000120663, 0.020833042, 0.104197134], "excitation_energies_cm": [37357.5, 52149.0, 56042.1]}], [{"oscillator_strengths": [0.000281316, 0.022592563, 0.092652579], "excitation_energies_cm": [32853.9, 53344.9, 57050.7]}], [{"oscillator_strengths": [0.000190203, 0.024449576, 0.039693625], "excitation_energies_cm": [33343.6, 52335.6, 57488.7]}], [{"oscillator_strengths": [0.0001555, 0.015415007, 0.057620911], "excitation_energies_cm": [30466.1, 53182.1, 57294.5]}], [{"oscillator_strengths": [0.000227685, 0.034623364, 0.105806574], "excitation_energies_cm": [36407.9, 51743.1, 55741.1]}], [{"oscillator_strengths": [0.000218354, 0.016137749, 0.096241774], "excitation_energies_cm": [33440.8, 53178.4, 57248.8]}], [{"oscillator_strengths": [0.000361049, 0.014080476, 0.049674732], "excitation_energies_cm": [30637.0, 52787.6, 57063.8]}], [{"oscillator_strengths": [0.000181821, 0.022962788, 0.0741436], "excitation_energies_cm": [35626.1, 51372.1, 56262.5]}], [{"oscillator_strengths": [0.000108503, 0.018105555, 0.026849708], "excitation_energies_cm": [30771.4, 51934.3, 56443.0]}], [{"oscillator_strengths": [0.000445228, 0.010822488, 0.030627421], "excitation_energies_cm": [31825.6, 51575.1, 57186.1]}], [{"oscillator_strengths": [0.000415849, 0.01682572, 0.038207826], "excitation_energies_cm": [31090.8, 51781.5, 56956.5]}], [{"oscillator_strengths": [0.000129054, 0.017882406, 0.039977524], "excitation_energies_cm": [30910.4, 51479.0, 57436.1]}], [{"oscillator_strengths": [2.379e-06, 0.015865305, 0.051985807], "excitation_energies_cm": [32636.2, 51315.1, 56864.4]}], [{"oscillator_strengths": [7.8308e-05, 0.01647168, 0.070534125], "excitation_energies_cm": [30659.1, 52242.5, 56797.4]}], [{"oscillator_strengths": [2.328e-05, 0.023839426, 0.088334134], "excitation_energies_cm": [33020.7, 51384.2, 55516.5]}], [{"oscillator_strengths": [0.000130042, 0.021244979, 0.070575714], "excitation_energies_cm": [35631.3, 51612.7, 55608.7]}], [{"oscillator_strengths": [0.000496386, 0.027161855, 0.084758553], "excitation_energies_cm": [34309.2, 51941.1, 56144.0]}], [{"oscillator_strengths": [0.000107031, 0.029207521, 0.078736298], "excitation_energies_cm": [35723.9, 51850.8, 56026.0]}], [{"oscillator_strengths": [0.000348095, 0.012832372, 0.071197222], "excitation_energies_cm": [31200.0, 49156.3, 54119.8]}], [{"oscillator_strengths": [9.3595e-05, 0.010417406, 0.044035244], "excitation_energies_cm": [32071.5, 52363.7, 55670.3]}], [{"oscillator_strengths": [0.000329526, 0.019081862, 0.072749703], "excitation_energies_cm": [34793.6, 51505.6, 55429.4]}], [{"oscillator_strengths": [0.000235717, 0.020502812, 0.0608596], "excitation_energies_cm": [33870.9, 52379.9, 56698.8]}], [{"oscillator_strengths": [0.000146371, 0.019435553, 0.095305127], "excitation_energies_cm": [33828.4, 52380.8, 56988.7]}], [{"oscillator_strengths": [2.0711e-05, 0.016844434, 0.056517812], "excitation_energies_cm": [35255.4, 51707.1, 55787.8]}], [{"oscillator_strengths": [0.000939417, 0.025709511, 0.119398959], "excitation_energies_cm": [36078.3, 51744.4, 55600.0]}], [{"oscillator_strengths": [0.000175543, 0.022822477, 0.042384634], "excitation_energies_cm": [34495.8, 52561.3, 56956.8]}], [{"oscillator_strengths": [0.000262929, 0.017437127, 0.11165318], "excitation_energies_cm": [33966.3, 51879.3, 56428.4]}], [{"oscillator_strengths": [0.000196029, 0.015174658, 0.056682263], "excitation_energies_cm": [33094.0, 53492.4, 57478.1]}], [{"oscillator_strengths": [0.000108821, 0.007895447, 0.032270084], "excitation_energies_cm": [27870.9, 51935.3, 57160.6]}], [{"oscillator_strengths": [0.000872859, 0.026178096, 0.091821088], "excitation_energies_cm": [33351.7, 52377.4, 56354.4]}], [{"oscillator_strengths": [0.000127981, 0.012933221, 0.083297334], "excitation_energies_cm": [31623.8, 51897.2, 57208.1]}], [{"oscillator_strengths": [0.00018753, 0.009275575, 0.079802759], "excitation_energies_cm": [30372.0, 51131.0, 55321.3]}], [{"oscillator_strengths": [1.9513e-05, 0.01931198, 0.048839903], "excitation_energies_cm": [32793.8, 52609.0, 57145.2]}], [{"oscillator_strengths": [0.000336582, 0.017549158, 0.072973173], "excitation_energies_cm": [32662.8, 52201.9, 56821.3]}], [{"oscillator_strengths": [0.000156694, 0.016489845, 0.057678724], "excitation_energies_cm": [33690.7, 51854.9, 56917.1]}], [{"oscillator_strengths": [0.000381541, 0.022436408, 0.057315268], "excitation_energies_cm": [34216.2, 52605.6, 56875.3]}], [{"oscillator_strengths": [0.000277415, 0.01826355, 0.041464664], "excitation_energies_cm": [31645.3, 51463.0, 56087.3]}], [{"oscillator_strengths": [0.000176618, 0.01769356, 0.058861268], "excitation_energies_cm": [32394.2, 50551.0, 55316.4]}], [{"oscillator_strengths": [0.000950488, 0.022138776, 0.071422211], "excitation_energies_cm": [33397.4, 50876.9, 55498.1]}], [{"oscillator_strengths": [1.1226e-05, 0.020031148, 0.041586442], "excitation_energies_cm": [33270.2, 50222.6, 55609.6]}], [{"oscillator_strengths": [0.000453506, 0.019116751, 0.066785205], "excitation_energies_cm": [34617.7, 51633.0, 56075.9]}], [{"oscillator_strengths": [0.000186266, 0.023714827, 0.085525158], "excitation_energies_cm": [34592.2, 51880.0, 56208.3]}], [{"oscillator_strengths": [0.000185088, 0.020982311, 0.074138978], "excitation_energies_cm": [31888.2, 51605.6, 56132.3]}], [{"oscillator_strengths": [0.000134824, 0.019276163, 0.056834893], "excitation_energies_cm": [33540.8, 51455.0, 57045.0]}], [{"oscillator_strengths": [0.00010325, 0.020388154, 0.065348359], "excitation_energies_cm": [35529.5, 50636.4, 56621.0]}], [{"oscillator_strengths": [0.000334456, 0.018022169, 0.077588374], "excitation_energies_cm": [35188.7, 49840.2, 54394.5]}], [{"oscillator_strengths": [0.000154503, 0.013047592, 0.037213102], "excitation_energies_cm": [33659.1, 52276.4, 57218.1]}], [{"oscillator_strengths": [8.7821e-05, 0.017607901, 0.05559798], "excitation_energies_cm": [32349.8, 52012.0, 55826.1]}], [{"oscillator_strengths": [0.000237792, 0.016894841, 0.098652031], "excitation_energies_cm": [32626.2, 51551.5, 56217.1]}], [{"oscillator_strengths": [0.000262622, 0.012979526, 0.071970001], "excitation_energies_cm": [32745.4, 54242.5, 57974.7]}], [{"oscillator_strengths": [0.00012642, 0.022999735, 0.060013246], "excitation_energies_cm": [34875.3, 52992.9, 57242.5]}], [{"oscillator_strengths": [0.000120307, 0.021657053, 0.040591892], "excitation_energies_cm": [30095.6, 51731.2, 56207.3]}], [{"oscillator_strengths": [0.000141365, 0.015537642, 0.06662318], "excitation_energies_cm": [34877.2, 53122.7, 57140.4]}], [{"oscillator_strengths": [0.000620218, 0.018784544, 0.051453597], "excitation_energies_cm": [34441.6, 51120.5, 56603.5]}], [{"oscillator_strengths": [0.00019847, 0.019505935, 0.07610779], "excitation_energies_cm": [34615.5, 53066.8, 56456.9]}], [{"oscillator_strengths": [0.000190389, 0.014849056, 0.110024633], "excitation_energies_cm": [33088.1, 51456.4, 56897.2]}], [{"oscillator_strengths": [0.000373633, 0.018528043, 0.101453135], "excitation_energies_cm": [33308.4, 51578.5, 55779.0]}], [{"oscillator_strengths": [0.000105516, 0.027294773, 0.068721699], "excitation_energies_cm": [32640.0, 51335.9, 54710.2]}], [{"oscillator_strengths": [0.000435507, 0.018600626, 0.050241375], "excitation_energies_cm": [31446.2, 51718.2, 56371.4]}], [{"oscillator_strengths": [0.000216078, 0.018519975, 0.06870838], "excitation_energies_cm": [33337.7, 51352.5, 56800.4]}], [{"oscillator_strengths": [0.000251137, 0.027562754, 0.078674565], "excitation_energies_cm": [34288.3, 52166.7, 56094.7]}], [{"oscillator_strengths": [0.000191404, 0.017281821, 0.062571278], "excitation_energies_cm": [31992.4, 51877.8, 56852.9]}], [{"oscillator_strengths": [0.000311611, 0.011281612, 0.08709091], "excitation_energies_cm": [30066.8, 52255.6, 57080.9]}], [{"oscillator_strengths": [0.000206354, 0.020203675, 0.047408284], "excitation_energies_cm": [30651.0, 50969.4, 54884.1]}], [{"oscillator_strengths": [0.000394075, 0.021920384, 0.097880717], "excitation_energies_cm": [34249.4, 51892.2, 55359.4]}], [{"oscillator_strengths": [1.6602e-05, 0.012882288, 0.031586545], "excitation_energies_cm": [30870.7, 51566.3, 56579.1]}], [{"oscillator_strengths": [0.000519364, 0.02014604, 0.097817638], "excitation_energies_cm": [35689.6, 51625.9, 55735.2]}], [{"oscillator_strengths": [2.9251e-05, 0.0178109, 0.024490199], "excitation_energies_cm": [32120.7, 51618.0, 56852.4]}], [{"oscillator_strengths": [0.000129945, 0.021731143, 0.063434504], "excitation_energies_cm": [34311.3, 51376.6, 55243.4]}], [{"oscillator_strengths": [0.000122541, 0.014523258, 0.038860284], "excitation_energies_cm": [32046.3, 51625.2, 56889.6]}], [{"oscillator_strengths": [0.002011928, 0.018990367, 0.052232027], "excitation_energies_cm": [32682.5, 51784.7, 56855.1]}], [{"oscillator_strengths": [0.000213115, 0.035531475, 0.093394668], "excitation_energies_cm": [31881.8, 52499.0, 55055.6]}], [{"oscillator_strengths": [3.7885e-05, 0.01561688, 0.055048386], "excitation_energies_cm": [31047.4, 52401.5, 56444.7]}], [{"oscillator_strengths": [0.00013643, 0.014620087, 0.05691295], "excitation_energies_cm": [31983.4, 52092.0, 57129.4]}], [{"oscillator_strengths": [8.3294e-05, 0.021385484, 0.061014607], "excitation_energies_cm": [35600.6, 51670.3, 56443.6]}], [{"oscillator_strengths": [0.000168923, 0.014793013, 0.092148959], "excitation_energies_cm": [34405.4, 50870.2, 56065.7]}], [{"oscillator_strengths": [0.00065476, 0.020953169, 0.07046604], "excitation_energies_cm": [34344.5, 52241.8, 56478.9]}], [{"oscillator_strengths": [4.3091e-05, 0.015164423, 0.050057295], "excitation_energies_cm": [31421.9, 52626.0, 57115.1]}], [{"oscillator_strengths": [0.000314898, 0.023627914, 0.057999615], "excitation_energies_cm": [33975.2, 52483.4, 56209.8]}], [{"oscillator_strengths": [9.2003e-05, 0.024650985, 0.073035132], "excitation_energies_cm": [34033.1, 51814.5, 56554.8]}], [{"oscillator_strengths": [0.000237663, 0.015546888, 0.06691844], "excitation_energies_cm": [32332.1, 51426.7, 56194.0]}], [{"oscillator_strengths": [0.000156131, 0.034416035, 0.097358525], "excitation_energies_cm": [34991.0, 52700.3, 56662.1]}], [{"oscillator_strengths": [5.7233e-05, 0.012284647, 0.05938776], "excitation_energies_cm": [32556.5, 51335.7, 56973.5]}], [{"oscillator_strengths": [0.000262033, 0.01468517, 0.059904577], "excitation_energies_cm": [32499.1, 52926.4, 57458.0]}], [{"oscillator_strengths": [0.00051678, 0.01901597, 0.068457369], "excitation_energies_cm": [32250.4, 51330.0, 56168.8]}], [{"oscillator_strengths": [6.5191e-05, 0.01586308, 0.072252802], "excitation_energies_cm": [33276.8, 52224.5, 56243.6]}], [{"oscillator_strengths": [7.7629e-05, 0.013287523, 0.065475632], "excitation_energies_cm": [32951.1, 53351.3, 57398.5]}], [{"oscillator_strengths": [8.4003e-05, 0.01053914, 0.073672246], "excitation_energies_cm": [32884.0, 51145.4, 56263.4]}], [{"oscillator_strengths": [0.001401649, 0.039933656, 0.126917397], "excitation_energies_cm": [31463.3, 52219.8, 54739.9]}], [{"oscillator_strengths": [9.896e-05, 0.028074563, 0.072119051], "excitation_energies_cm": [35428.5, 51225.7, 55577.1]}], [{"oscillator_strengths": [6.1374e-05, 0.01094341, 0.068686013], "excitation_energies_cm": [31607.7, 52266.1, 57071.7]}], [{"oscillator_strengths": [0.000188282, 0.018214028, 0.06255892], "excitation_energies_cm": [33451.1, 51818.6, 57288.7]}], [{"oscillator_strengths": [0.000197659, 0.016388985, 0.070542567], "excitation_energies_cm": [29990.2, 51598.3, 54071.4]}], [{"oscillator_strengths": [0.000517643, 0.020719774, 0.086147089], "excitation_energies_cm": [36054.9, 51757.4, 55870.2]}], [{"oscillator_strengths": [9.0692e-05, 0.019678991, 0.068836276], "excitation_energies_cm": [33158.0, 51953.6, 56797.2]}], [{"oscillator_strengths": [0.000461681, 0.017712185, 0.058255843], "excitation_energies_cm": [28940.6, 52395.5, 55688.7]}], [{"oscillator_strengths": [8.1221e-05, 0.01278528, 0.076984399], "excitation_energies_cm": [31787.1, 50785.1, 55455.3]}], [{"oscillator_strengths": [0.000105546, 0.014727352, 0.07480722], "excitation_energies_cm": [32661.3, 52532.6, 56856.0]}], [{"oscillator_strengths": [0.000401364, 0.016543025, 0.029720832], "excitation_energies_cm": [31372.2, 51078.6, 56216.2]}], [{"oscillator_strengths": [0.000144688, 0.016493391, 0.055660551], "excitation_energies_cm": [33271.0, 51544.4, 55954.2]}], [{"oscillator_strengths": [0.000111031, 0.02278619, 0.064690947], "excitation_energies_cm": [34093.6, 51898.2, 56167.0]}], [{"oscillator_strengths": [0.000209994, 0.018682025, 0.043096455], "excitation_energies_cm": [31422.2, 52343.4, 56495.2]}], [{"oscillator_strengths": [0.000578233, 0.023976416, 0.036303063], "excitation_energies_cm": [32114.4, 49647.9, 56323.2]}], [{"oscillator_strengths": [0.001455791, 0.028381496, 0.142589328], "excitation_energies_cm": [37420.9, 50901.9, 53849.8]}], [{"oscillator_strengths": [0.000163797, 0.013377204, 0.063488975], "excitation_energies_cm": [30801.7, 52394.8, 56552.6]}], [{"oscillator_strengths": [0.000152991, 0.011350499, 0.023411734], "excitation_energies_cm": [28468.6, 53366.2, 58066.6]}], [{"oscillator_strengths": [4.003e-06, 0.01440257, 0.024304076], "excitation_energies_cm": [29396.4, 51724.6, 55956.0]}], [{"oscillator_strengths": [0.000132331, 0.012531352, 0.040416083], "excitation_energies_cm": [32468.0, 51623.8, 56852.8]}], [{"oscillator_strengths": [0.000196056, 0.017929291, 0.032502215], "excitation_energies_cm": [31510.6, 52236.9, 57155.7]}], [{"oscillator_strengths": [0.00089135, 0.022628903, 0.072986932], "excitation_energies_cm": [32944.3, 51645.9, 56344.6]}], [{"oscillator_strengths": [0.000234815, 0.031155772, 0.095793222], "excitation_energies_cm": [34720.0, 52978.4, 56126.8]}], [{"oscillator_strengths": [6.901e-05, 0.013189936, 0.084630025], "excitation_energies_cm": [32267.9, 51557.8, 56176.1]}], [{"oscillator_strengths": [0.000157115, 0.027724147, 0.067496932], "excitation_energies_cm": [35140.7, 53176.6, 56546.5]}], [{"oscillator_strengths": [0.000315679, 0.015613888, 0.047617748], "excitation_energies_cm": [31276.5, 51951.3, 56220.8]}], [{"oscillator_strengths": [4.646e-06, 0.023653284, 0.057996987], "excitation_energies_cm": [31665.5, 51606.2, 56371.5]}], [{"oscillator_strengths": [0.000535611, 0.025205768, 0.05977488], "excitation_energies_cm": [35389.8, 51959.7, 56791.8]}], [{"oscillator_strengths": [5.6718e-05, 0.014538662, 0.056367347], "excitation_energies_cm": [30070.4, 52748.6, 57127.7]}], [{"oscillator_strengths": [0.000147138, 0.025506139, 0.075276987], "excitation_energies_cm": [34981.3, 51962.8, 56319.9]}], [{"oscillator_strengths": [0.000489959, 0.010445763, 0.054474535], "excitation_energies_cm": [30830.4, 51855.9, 56380.9]}], [{"oscillator_strengths": [0.000379425, 0.024038624, 0.08506269], "excitation_energies_cm": [32913.7, 52224.3, 56108.6]}], [{"oscillator_strengths": [0.000566098, 0.018875834, 0.062884013], "excitation_energies_cm": [32170.9, 52863.8, 57027.1]}], [{"oscillator_strengths": [0.000165113, 0.02227652, 0.074327208], "excitation_energies_cm": [33615.3, 53074.4, 57178.7]}], [{"oscillator_strengths": [0.000467745, 0.021609755, 0.047172033], "excitation_energies_cm": [34265.6, 51282.4, 55817.5]}], [{"oscillator_strengths": [4.5504e-05, 0.015058339, 0.066771774], "excitation_energies_cm": [31195.4, 51571.9, 55987.1]}], [{"oscillator_strengths": [0.00026399, 0.009758321, 0.031576362], "excitation_energies_cm": [30427.5, 51899.1, 56272.3]}], [{"oscillator_strengths": [2.1908e-05, 0.019323622, 0.057410084], "excitation_energies_cm": [32816.4, 52289.0, 57548.8]}], [{"oscillator_strengths": [0.000337867, 0.010750248, 0.049744145], "excitation_energies_cm": [30100.6, 52666.8, 56924.9]}], [{"oscillator_strengths": [0.000311198, 0.022771337, 0.046022489], "excitation_energies_cm": [34944.4, 51844.3, 56929.5]}], [{"oscillator_strengths": [0.000312863, 0.022577379, 0.045469006], "excitation_energies_cm": [31354.1, 52149.7, 56358.4]}], [{"oscillator_strengths": [0.000563563, 0.02385141, 0.051372484], "excitation_energies_cm": [32129.1, 50905.6, 55883.5]}], [{"oscillator_strengths": [0.001328251, 0.024673535, 0.071293514], "excitation_energies_cm": [29621.7, 53429.1, 57042.7]}], [{"oscillator_strengths": [0.000155619, 0.03321824, 0.084738394], "excitation_energies_cm": [33757.7, 52475.4, 56756.4]}], [{"oscillator_strengths": [0.000131261, 0.016499589, 0.020418695], "excitation_energies_cm": [29359.9, 52080.2, 56486.0]}], [{"oscillator_strengths": [0.001403723, 0.039515588, 0.105071062], "excitation_energies_cm": [34497.8, 52166.5, 56111.3]}], [{"oscillator_strengths": [7.1184e-05, 0.024181232, 0.077839341], "excitation_energies_cm": [33931.7, 50750.4, 54781.8]}], [{"oscillator_strengths": [0.00030209, 0.023680123, 0.082860645], "excitation_energies_cm": [33544.5, 52852.5, 57656.6]}], [{"oscillator_strengths": [0.000271111, 0.028106643, 0.068805238], "excitation_energies_cm": [33579.3, 52952.7, 56542.2]}], [{"oscillator_strengths": [0.001223775, 0.026974178, 0.0718629], "excitation_energies_cm": [35412.3, 49647.1, 55496.1]}], [{"oscillator_strengths": [5.4113e-05, 0.014845448, 0.027500595], "excitation_energies_cm": [31360.3, 51790.0, 55890.0]}], [{"oscillator_strengths": [5.8114e-05, 0.010601487, 0.032249141], "excitation_energies_cm": [30402.8, 52644.1, 56430.8]}], [{"oscillator_strengths": [0.000209306, 0.015870692, 0.048445944], "excitation_energies_cm": [33209.3, 51593.1, 57122.1]}], [{"oscillator_strengths": [0.000293137, 0.022118787, 0.111547], "excitation_energies_cm": [33031.5, 51624.8, 54899.0]}], [{"oscillator_strengths": [8.489e-06, 0.016846514, 0.051881055], "excitation_energies_cm": [30949.8, 52345.3, 57269.8]}], [{"oscillator_strengths": [3.8141e-05, 0.016850896, 0.036355809], "excitation_energies_cm": [30765.4, 52604.9, 57045.1]}], [{"oscillator_strengths": [0.000208248, 0.013708848, 0.08620243], "excitation_energies_cm": [32051.9, 52428.2, 56500.1]}], [{"oscillator_strengths": [0.000242576, 0.019017395, 0.093235112], "excitation_energies_cm": [33418.3, 52672.1, 56307.0]}], [{"oscillator_strengths": [0.000431492, 0.023341493, 0.097962484], "excitation_energies_cm": [35122.5, 51988.7, 55297.9]}], [{"oscillator_strengths": [0.000268461, 0.017588425, 0.084398152], "excitation_energies_cm": [31229.2, 52433.9, 55793.9]}], [{"oscillator_strengths": [0.00010459, 0.021885731, 0.046053029], "excitation_energies_cm": [32079.9, 52066.9, 55943.5]}], [{"oscillator_strengths": [5.0249e-05, 0.016801894, 0.062247788], "excitation_energies_cm": [30275.6, 53107.3, 56118.8]}], [{"oscillator_strengths": [0.000342871, 0.023794497, 0.08631462], "excitation_energies_cm": [35007.4, 52164.8, 56815.8]}], [{"oscillator_strengths": [0.000238573, 0.026475244, 0.070744522], "excitation_energies_cm": [32731.6, 51565.6, 56704.3]}], [{"oscillator_strengths": [0.000259289, 0.025819164, 0.047381826], "excitation_energies_cm": [30245.3, 51004.3, 55022.7]}], [{"oscillator_strengths": [0.000241663, 0.016717082, 0.049852974], "excitation_energies_cm": [31401.2, 51084.4, 56329.1]}], [{"oscillator_strengths": [0.000142135, 0.017125525, 0.078573984], "excitation_energies_cm": [34645.1, 52532.9, 56799.9]}], [{"oscillator_strengths": [0.000194858, 0.013782641, 0.095681811], "excitation_energies_cm": [34132.8, 52687.2, 56272.5]}], [{"oscillator_strengths": [0.000718763, 0.031568886, 0.101809234], "excitation_energies_cm": [35405.1, 51810.1, 55746.1]}], [{"oscillator_strengths": [9.336e-06, 0.016166323, 0.050237093], "excitation_energies_cm": [32862.9, 52229.9, 57588.3]}], [{"oscillator_strengths": [0.000317984, 0.030769766, 0.110189717], "excitation_energies_cm": [36335.3, 51330.1, 56010.4]}], [{"oscillator_strengths": [0.000366991, 0.030865709, 0.092080639], "excitation_energies_cm": [36865.6, 51656.5, 55550.1]}], [{"oscillator_strengths": [6.5471e-05, 0.014010533, 0.043750267], "excitation_energies_cm": [30771.3, 51332.7, 55940.3]}], [{"oscillator_strengths": [0.000121651, 0.02763692, 0.118750957], "excitation_energies_cm": [33830.4, 51497.8, 56112.4]}], [{"oscillator_strengths": [5.8593e-05, 0.02330592, 0.095705652], "excitation_energies_cm": [33845.7, 51601.8, 55255.1]}], [{"oscillator_strengths": [0.000516973, 0.031660101, 0.075176205], "excitation_energies_cm": [36613.7, 52217.0, 56224.1]}], [{"oscillator_strengths": [0.000449935, 0.03053226, 0.129785143], "excitation_energies_cm": [38907.2, 51132.9, 55138.1]}], [{"oscillator_strengths": [0.000281312, 0.024809679, 0.095714703], "excitation_energies_cm": [34775.6, 51794.2, 56556.5]}], [{"oscillator_strengths": [0.000382602, 0.013788235, 0.080131081], "excitation_energies_cm": [32322.0, 50572.0, 56432.0]}], [{"oscillator_strengths": [0.000112234, 0.022590172, 0.051895015], "excitation_energies_cm": [32569.5, 50776.8, 55597.3]}], [{"oscillator_strengths": [0.000149792, 0.015001042, 0.083593983], "excitation_energies_cm": [35196.4, 49458.3, 55944.3]}], [{"oscillator_strengths": [3.1608e-05, 0.022448424, 0.079952856], "excitation_energies_cm": [32436.2, 53063.1, 57265.7]}], [{"oscillator_strengths": [5.2488e-05, 0.01038757, 0.053426539], "excitation_energies_cm": [29559.4, 52364.0, 56973.9]}], [{"oscillator_strengths": [0.000212492, 0.022313786, 0.034168608], "excitation_energies_cm": [30090.4, 49656.7, 54612.5]}], [{"oscillator_strengths": [0.000122745, 0.020667187, 0.121210225], "excitation_energies_cm": [34281.9, 52400.0, 57211.7]}], [{"oscillator_strengths": [8.523e-06, 0.014239356, 0.034022714], "excitation_energies_cm": [33151.6, 51470.3, 57333.4]}], [{"oscillator_strengths": [7.3192e-05, 0.023806623, 0.06006093], "excitation_energies_cm": [34819.8, 51809.3, 55955.8]}], [{"oscillator_strengths": [0.000431672, 0.018067984, 0.090963829], "excitation_energies_cm": [33786.7, 49952.5, 56413.3]}], [{"oscillator_strengths": [0.000131474, 0.022639524, 0.094531238], "excitation_energies_cm": [34239.4, 52089.1, 56024.6]}], [{"oscillator_strengths": [0.000109086, 0.017028398, 0.063596121], "excitation_energies_cm": [34243.6, 51952.1, 56389.9]}], [{"oscillator_strengths": [0.000647781, 0.016805034, 0.084952842], "excitation_energies_cm": [32371.8, 53754.8, 56887.3]}], [{"oscillator_strengths": [0.000866682, 0.007611827, 0.060042044], "excitation_energies_cm": [29803.4, 52541.7, 56898.4]}], [{"oscillator_strengths": [0.00043343, 0.020715375, 0.080158513], "excitation_energies_cm": [35456.1, 51533.0, 56071.5]}], [{"oscillator_strengths": [0.000825325, 0.019577694, 0.083034393], "excitation_energies_cm": [32007.0, 52495.8, 56512.0]}], [{"oscillator_strengths": [0.000189788, 0.014965538, 0.115837168], "excitation_energies_cm": [35074.5, 51578.9, 55526.9]}], [{"oscillator_strengths": [0.000231421, 0.016910366, 0.057867941], "excitation_energies_cm": [33381.1, 51455.6, 56152.0]}], [{"oscillator_strengths": [0.000918623, 0.00130544, 0.168480578], "excitation_energies_cm": [26625.6, 51352.6, 54840.9]}], [{"oscillator_strengths": [0.000616114, 0.025281357, 0.082956652], "excitation_energies_cm": [33466.9, 51955.0, 56393.3]}], [{"oscillator_strengths": [0.000251333, 0.022699362, 0.038598784], "excitation_energies_cm": [31044.5, 50515.6, 55054.9]}], [{"oscillator_strengths": [0.000449972, 0.02672423, 0.070691318], "excitation_energies_cm": [35114.0, 51150.9, 54497.3]}], [{"oscillator_strengths": [0.000135151, 0.01414057, 0.047814069], "excitation_energies_cm": [31845.0, 51523.4, 55993.6]}], [{"oscillator_strengths": [0.000303839, 0.014979827, 0.072683002], "excitation_energies_cm": [34489.0, 52455.1, 56583.0]}], [{"oscillator_strengths": [0.000187035, 0.027055847, 0.013792236], "excitation_energies_cm": [32549.7, 53502.2, 55514.1]}], [{"oscillator_strengths": [3.0671e-05, 0.018187886, 0.052728083], "excitation_energies_cm": [33827.1, 50762.8, 56067.3]}], [{"oscillator_strengths": [0.000111218, 0.02340785, 0.12541769], "excitation_energies_cm": [34733.1, 50996.1, 55472.5]}], [{"oscillator_strengths": [0.000171027, 0.030956219, 0.060687726], "excitation_energies_cm": [35921.4, 51607.3, 55574.4]}], [{"oscillator_strengths": [0.000409366, 0.017356235, 0.105836643], "excitation_energies_cm": [33723.2, 52985.9, 56913.4]}], [{"oscillator_strengths": [0.000458067, 0.0155471, 0.064992178], "excitation_energies_cm": [33559.1, 51321.9, 57215.5]}], [{"oscillator_strengths": [0.000231657, 0.020314185, 0.10172689], "excitation_energies_cm": [35153.7, 50205.3, 56366.2]}], [{"oscillator_strengths": [0.000432097, 0.016419876, 0.068297881], "excitation_energies_cm": [32606.1, 52791.0, 57222.7]}], [{"oscillator_strengths": [0.000273603, 0.012283836, 0.074677746], "excitation_energies_cm": [29848.2, 52421.2, 56985.0]}], [{"oscillator_strengths": [0.00023463, 0.017278026, 0.087992408], "excitation_energies_cm": [33952.3, 52252.0, 57097.8]}], [{"oscillator_strengths": [2.0157e-05, 0.019940013, 0.051556617], "excitation_energies_cm": [33444.3, 51360.1, 55900.3]}], [{"oscillator_strengths": [0.000176854, 0.01399442, 0.106218314], "excitation_energies_cm": [33532.8, 51965.2, 55855.6]}], [{"oscillator_strengths": [7.8633e-05, 0.014297965, 0.06530724], "excitation_energies_cm": [33520.2, 52999.1, 57382.1]}], [{"oscillator_strengths": [3.1604e-05, 0.015682434, 0.046958322], "excitation_energies_cm": [34429.8, 50457.4, 55944.5]}], [{"oscillator_strengths": [0.000380753, 0.02151783, 0.069261566], "excitation_energies_cm": [32461.4, 51921.9, 55501.0]}], [{"oscillator_strengths": [0.000830187, 0.023466795, 0.075776291], "excitation_energies_cm": [33650.8, 51819.9, 55439.4]}], [{"oscillator_strengths": [7.9833e-05, 0.017439049, 0.033175312], "excitation_energies_cm": [31523.0, 52502.9, 56638.8]}], [{"oscillator_strengths": [0.000630799, 0.016716229, 0.067939864], "excitation_energies_cm": [31885.3, 52532.1, 57203.0]}], [{"oscillator_strengths": [0.000778116, 0.04735058, 0.11916173], "excitation_energies_cm": [35628.3, 52493.5, 55916.7]}], [{"oscillator_strengths": [0.000218772, 0.017994281, 0.087581492], "excitation_energies_cm": [34887.1, 53767.7, 56605.1]}], [{"oscillator_strengths": [0.000187187, 0.024040386, 0.069756655], "excitation_energies_cm": [36403.2, 50932.0, 55281.4]}], [{"oscillator_strengths": [0.000148181, 0.028707011, 0.097678852], "excitation_energies_cm": [34144.5, 51809.4, 56266.8]}], [{"oscillator_strengths": [0.000148264, 0.020970012, 0.082621894], "excitation_energies_cm": [35888.8, 51751.4, 56151.5]}], [{"oscillator_strengths": [2.2168e-05, 0.007745675, 0.036719084], "excitation_energies_cm": [29320.1, 52774.3, 58101.3]}], [{"oscillator_strengths": [0.001099358, 0.03019003, 0.097337121], "excitation_energies_cm": [35844.4, 51618.2, 56242.9]}], [{"oscillator_strengths": [5.3661e-05, 0.026716293, 0.076238496], "excitation_energies_cm": [33249.6, 52575.5, 55752.7]}], [{"oscillator_strengths": [0.00024488, 0.019416607, 0.068459976], "excitation_energies_cm": [33847.3, 51198.0, 56779.3]}], [{"oscillator_strengths": [6.9029e-05, 0.019219815, 0.045156294], "excitation_energies_cm": [33534.6, 52095.2, 56040.3]}], [{"oscillator_strengths": [2.1917e-05, 0.019806364, 0.037584525], "excitation_energies_cm": [33532.8, 50975.8, 56198.1]}], [{"oscillator_strengths": [0.00040525, 0.017803867, 0.031162922], "excitation_energies_cm": [31620.9, 49888.7, 54382.5]}], [{"oscillator_strengths": [4.8483e-05, 0.013475612, 0.065102148], "excitation_energies_cm": [31832.4, 53415.5, 57391.5]}], [{"oscillator_strengths": [0.000165346, 0.013418933, 0.038194309], "excitation_energies_cm": [30850.8, 52947.8, 58388.6]}], [{"oscillator_strengths": [6.7126e-05, 0.013946674, 0.054046032], "excitation_energies_cm": [34007.1, 52109.5, 57648.9]}], [{"oscillator_strengths": [0.000326367, 0.014941314, 0.072279636], "excitation_energies_cm": [34215.8, 52451.7, 56179.0]}], [{"oscillator_strengths": [0.00011437, 0.011626641, 0.04074265], "excitation_energies_cm": [31326.1, 52497.0, 57313.2]}], [{"oscillator_strengths": [0.000245798, 0.018710983, 0.092980686], "excitation_energies_cm": [35702.0, 51979.0, 56903.7]}], [{"oscillator_strengths": [8.1871e-05, 0.0194308, 0.046274804], "excitation_energies_cm": [33661.4, 51897.0, 57227.7]}], [{"oscillator_strengths": [0.000444466, 0.01707054, 0.046310336], "excitation_energies_cm": [35673.9, 51411.9, 56997.0]}], [{"oscillator_strengths": [0.001377342, 0.022652741, 0.11625095], "excitation_energies_cm": [33492.6, 53292.3, 56422.7]}], [{"oscillator_strengths": [0.000482257, 0.023711536, 0.137208684], "excitation_energies_cm": [33598.6, 50075.8, 53913.0]}], [{"oscillator_strengths": [0.000196567, 0.014198291, 0.044132426], "excitation_energies_cm": [31655.7, 50951.9, 55398.0]}], [{"oscillator_strengths": [0.000218118, 0.022350041, 0.046079985], "excitation_energies_cm": [31721.8, 50054.7, 56122.9]}], [{"oscillator_strengths": [0.000274381, 0.021082435, 0.086657786], "excitation_energies_cm": [34734.4, 51347.8, 55666.6]}], [{"oscillator_strengths": [6.6126e-05, 0.029251192, 0.059275132], "excitation_energies_cm": [37259.3, 51563.4, 55468.7]}], [{"oscillator_strengths": [3.248e-05, 0.016167126, 0.090297431], "excitation_energies_cm": [34737.1, 50941.3, 55782.3]}], [{"oscillator_strengths": [0.000111012, 0.017812148, 0.091327916], "excitation_energies_cm": [33563.0, 50892.9, 54997.3]}], [{"oscillator_strengths": [0.0005683, 0.042485262, 0.090477539], "excitation_energies_cm": [35449.1, 51899.5, 54396.3]}], [{"oscillator_strengths": [0.000732324, 0.043964155, 0.155618985], "excitation_energies_cm": [35143.7, 51673.6, 53310.0]}], [{"oscillator_strengths": [1.533e-06, 0.015029266, 0.041911829], "excitation_energies_cm": [30703.4, 52274.0, 56524.9]}], [{"oscillator_strengths": [0.000298686, 0.012732479, 0.098715264], "excitation_energies_cm": [34168.2, 50788.4, 56077.1]}], [{"oscillator_strengths": [0.000590075, 0.018423085, 0.054798301], "excitation_energies_cm": [30973.6, 52985.4, 57561.5]}], [{"oscillator_strengths": [0.000397616, 0.02543244, 0.110099107], "excitation_energies_cm": [33847.8, 51933.3, 56235.3]}], [{"oscillator_strengths": [0.000186795, 0.020349302, 0.066242141], "excitation_energies_cm": [33629.6, 51789.5, 57096.8]}], [{"oscillator_strengths": [0.000827625, 0.022739929, 0.069375837], "excitation_energies_cm": [32383.1, 51881.2, 55760.6]}], [{"oscillator_strengths": [0.000113687, 0.012515062, 0.05527798], "excitation_energies_cm": [32291.9, 50324.0, 55126.2]}], [{"oscillator_strengths": [0.000626288, 0.009297507, 0.114266826], "excitation_energies_cm": [30306.1, 49693.1, 55667.1]}], [{"oscillator_strengths": [0.000353705, 0.019269911, 0.051384002], "excitation_energies_cm": [30613.1, 50954.9, 56647.1]}], [{"oscillator_strengths": [0.00039391, 0.017764087, 0.094079035], "excitation_energies_cm": [35006.4, 51020.5, 56244.1]}], [{"oscillator_strengths": [0.00095926, 0.036564606, 0.076257393], "excitation_energies_cm": [32252.2, 50858.3, 53122.0]}], [{"oscillator_strengths": [0.000291439, 0.01467027, 0.080567122], "excitation_energies_cm": [33860.3, 50064.9, 54878.9]}], [{"oscillator_strengths": [2.416e-05, 0.009284932, 0.05346393], "excitation_energies_cm": [29712.1, 51119.8, 55656.1]}], [{"oscillator_strengths": [0.000482626, 0.045559102, 0.136198111], "excitation_energies_cm": [35608.1, 51903.7, 54466.2]}], [{"oscillator_strengths": [9.5305e-05, 0.016521759, 0.142042812], "excitation_energies_cm": [34837.2, 52570.2, 56075.4]}], [{"oscillator_strengths": [0.000139165, 0.014089379, 0.025391763], "excitation_energies_cm": [30207.0, 51340.5, 56197.8]}], [{"oscillator_strengths": [0.000866721, 0.040209201, 0.110694632], "excitation_energies_cm": [34406.5, 53026.1, 56407.4]}], [{"oscillator_strengths": [0.000194874, 0.022619003, 0.072268881], "excitation_energies_cm": [34201.0, 50970.7, 55082.8]}], [{"oscillator_strengths": [5.3545e-05, 0.021681561, 0.050700746], "excitation_energies_cm": [32292.4, 52131.2, 56778.2]}], [{"oscillator_strengths": [0.00097994, 0.019211927, 0.095271136], "excitation_energies_cm": [34847.9, 51723.9, 56425.4]}], [{"oscillator_strengths": [9.433e-05, 0.012845432, 0.0899328], "excitation_energies_cm": [35461.3, 51327.8, 55386.5]}], [{"oscillator_strengths": [0.000345971, 0.022607017, 0.035500094], "excitation_energies_cm": [30246.5, 51716.0, 56085.2]}], [{"oscillator_strengths": [0.000749468, 0.019293668, 0.064000384], "excitation_energies_cm": [31935.5, 51658.1, 55371.0]}], [{"oscillator_strengths": [1.1413e-05, 0.014023954, 0.033913727], "excitation_energies_cm": [30891.2, 51888.6, 57365.6]}], [{"oscillator_strengths": [3.3886e-05, 0.017098473, 0.050475807], "excitation_energies_cm": [31887.7, 52627.2, 57400.4]}], [{"oscillator_strengths": [0.000235065, 0.013917981, 0.068221921], "excitation_energies_cm": [31794.5, 51841.0, 56558.4]}], [{"oscillator_strengths": [0.000143676, 0.024560412, 0.100274484], "excitation_energies_cm": [36584.0, 51379.3, 56156.6]}], [{"oscillator_strengths": [0.000121638, 0.014375172, 0.042179024], "excitation_energies_cm": [31339.1, 52330.0, 57135.8]}], [{"oscillator_strengths": [0.000144365, 0.015076474, 0.058905637], "excitation_energies_cm": [31623.4, 52047.0, 57221.8]}], [{"oscillator_strengths": [0.00063114, 0.023829576, 0.065821111], "excitation_energies_cm": [34342.8, 52113.1, 56411.9]}], [{"oscillator_strengths": [3.6601e-05, 0.024301487, 0.075523575], "excitation_energies_cm": [33913.1, 52244.4, 56728.1]}], [{"oscillator_strengths": [0.000204857, 0.020446549, 0.069671211], "excitation_energies_cm": [32507.7, 52566.4, 56430.2]}], [{"oscillator_strengths": [0.000998428, 0.03530478, 0.108101948], "excitation_energies_cm": [35143.0, 51916.6, 54772.4]}], [{"oscillator_strengths": [0.000175596, 0.020573024, 0.07270175], "excitation_energies_cm": [32795.2, 51554.0, 56478.4]}], [{"oscillator_strengths": [2.2128e-05, 0.021268772, 0.029037445], "excitation_energies_cm": [30471.5, 50752.1, 55136.9]}], [{"oscillator_strengths": [0.000355803, 0.01923199, 0.084548597], "excitation_energies_cm": [31584.5, 51767.2, 56484.7]}], [{"oscillator_strengths": [2.9859e-05, 0.021782703, 0.038048672], "excitation_energies_cm": [33358.5, 51274.8, 56485.7]}], [{"oscillator_strengths": [0.000126974, 0.015361667, 0.049864722], "excitation_energies_cm": [34065.5, 51163.2, 56522.0]}], [{"oscillator_strengths": [5.8873e-05, 0.017949803, 0.039090978], "excitation_energies_cm": [31893.0, 50741.1, 54234.1]}], [{"oscillator_strengths": [9.3231e-05, 0.020534533, 0.059615702], "excitation_energies_cm": [32082.3, 52595.6, 56903.9]}], [{"oscillator_strengths": [4.9571e-05, 0.030666725, 0.08524817], "excitation_energies_cm": [36452.9, 51292.7, 54716.8]}], [{"oscillator_strengths": [0.000151485, 0.016882803, 0.071045506], "excitation_energies_cm": [31660.7, 51676.0, 55546.6]}], [{"oscillator_strengths": [0.000163551, 0.022897229, 0.070965495], "excitation_energies_cm": [35175.7, 51678.7, 56378.1]}], [{"oscillator_strengths": [0.000154291, 0.014524601, 0.044338753], "excitation_energies_cm": [30779.2, 52245.4, 57256.8]}], [{"oscillator_strengths": [0.000114648, 0.021237635, 0.048961031], "excitation_energies_cm": [32328.6, 51976.0, 56935.4]}], [{"oscillator_strengths": [0.000179097, 0.012830416, 0.061476591], "excitation_energies_cm": [30555.1, 52401.3, 56945.6]}], [{"oscillator_strengths": [5.9819e-05, 0.019152326, 0.076114749], "excitation_energies_cm": [32210.1, 51959.0, 56239.9]}], [{"oscillator_strengths": [6.6279e-05, 0.017493819, 0.02399711], "excitation_energies_cm": [32125.1, 51336.7, 56863.4]}], [{"oscillator_strengths": [0.000230844, 0.012958873, 0.070468876], "excitation_energies_cm": [31085.1, 51649.9, 56642.1]}], [{"oscillator_strengths": [3.2137e-05, 0.010736595, 0.021340743], "excitation_energies_cm": [30003.4, 51655.8, 56558.1]}], [{"oscillator_strengths": [0.000808602, 0.014771346, 0.000969173], "excitation_energies_cm": [29177.4, 53306.0, 55174.1]}], [{"oscillator_strengths": [2.797e-06, 0.012226708, 0.04617568], "excitation_energies_cm": [33112.1, 53243.3, 57772.3]}], [{"oscillator_strengths": [0.000169257, 0.017811928, 0.05636899], "excitation_energies_cm": [32019.3, 52941.2, 56511.4]}], [{"oscillator_strengths": [0.000103224, 0.015139053, 0.078930688], "excitation_energies_cm": [33378.9, 50851.9, 56321.8]}], [{"oscillator_strengths": [0.000530195, 0.013441425, 0.090968577], "excitation_energies_cm": [32834.0, 51920.2, 55475.9]}], [{"oscillator_strengths": [0.000361008, 0.027584772, 0.053513562], "excitation_energies_cm": [34287.9, 51246.4, 55677.1]}], [{"oscillator_strengths": [0.000389475, 0.039181779, 0.087478335], "excitation_energies_cm": [33788.3, 51917.6, 55090.1]}], [{"oscillator_strengths": [1.119e-05, 0.005348279, 0.039685018], "excitation_energies_cm": [30234.7, 52471.1, 57052.7]}], [{"oscillator_strengths": [8.5705e-05, 0.011817178, 0.038942833], "excitation_energies_cm": [32095.5, 52851.4, 57506.0]}], [{"oscillator_strengths": [6.3541e-05, 0.017374853, 0.087372139], "excitation_energies_cm": [34505.0, 52028.6, 56496.3]}], [{"oscillator_strengths": [7.3583e-05, 0.014291197, 0.050400593], "excitation_energies_cm": [30584.1, 52749.0, 57601.0]}], [{"oscillator_strengths": [0.000724726, 0.022993408, 0.066949082], "excitation_energies_cm": [35422.2, 51807.0, 56381.7]}], [{"oscillator_strengths": [2.5919e-05, 0.013747159, 0.046091359], "excitation_energies_cm": [32009.0, 52086.9, 56460.2]}], [{"oscillator_strengths": [0.00032007, 0.018485109, 0.055126293], "excitation_energies_cm": [33879.5, 51514.7, 56104.2]}], [{"oscillator_strengths": [8.059e-05, 0.010630563, 0.025953033], "excitation_energies_cm": [30133.6, 51310.8, 57728.7]}], [{"oscillator_strengths": [0.000578175, 0.023988566, 0.111270133], "excitation_energies_cm": [32463.4, 53662.2, 56948.8]}], [{"oscillator_strengths": [0.000364035, 0.027647755, 0.082545805], "excitation_energies_cm": [33552.7, 51035.0, 54590.5]}], [{"oscillator_strengths": [0.000278554, 0.026276738, 0.077977325], "excitation_energies_cm": [34592.8, 51135.7, 54609.5]}], [{"oscillator_strengths": [0.000177841, 0.017698973, 0.071624553], "excitation_energies_cm": [35652.5, 53617.8, 57403.3]}], [{"oscillator_strengths": [0.000461354, 0.025884185, 0.075717993], "excitation_energies_cm": [33786.9, 52016.0, 56152.3]}], [{"oscillator_strengths": [2.1074e-05, 0.020338042, 0.046434337], "excitation_energies_cm": [33341.3, 52483.3, 57501.2]}], [{"oscillator_strengths": [2.8613e-05, 0.018145714, 0.034505493], "excitation_energies_cm": [33878.1, 52347.4, 57360.6]}], [{"oscillator_strengths": [0.000574688, 0.037777865, 0.111288818], "excitation_energies_cm": [38156.7, 50989.7, 55103.2]}], [{"oscillator_strengths": [0.001465346, 0.035244787, 0.108562246], "excitation_energies_cm": [35337.2, 51957.1, 54691.2]}], [{"oscillator_strengths": [0.00015887, 0.034505973, 0.056575129], "excitation_energies_cm": [34249.5, 50655.0, 53728.8]}], [{"oscillator_strengths": [0.000456493, 0.021580813, 0.074873736], "excitation_energies_cm": [32537.2, 51565.9, 56445.7]}], [{"oscillator_strengths": [0.000208614, 0.015578621, 0.055159783], "excitation_energies_cm": [32520.6, 52402.9, 57104.0]}], [{"oscillator_strengths": [7.3025e-05, 0.019702722, 0.048930367], "excitation_energies_cm": [34409.4, 51541.4, 56326.8]}], [{"oscillator_strengths": [0.001106578, 0.036434735, 0.110194148], "excitation_energies_cm": [33538.4, 52470.5, 55453.8]}], [{"oscillator_strengths": [9.504e-06, 0.006740561, 0.062504483], "excitation_energies_cm": [29801.6, 52144.6, 56761.7]}], [{"oscillator_strengths": [9.7243e-05, 0.018755317, 0.064137506], "excitation_energies_cm": [32364.5, 52037.7, 55787.2]}], [{"oscillator_strengths": [0.000897843, 0.020078458, 0.0650749], "excitation_energies_cm": [32324.1, 50840.5, 55594.8]}], [{"oscillator_strengths": [0.001202116, 0.0377663, 0.061955769], "excitation_energies_cm": [32129.2, 50867.1, 54043.0]}], [{"oscillator_strengths": [0.000237975, 0.024770181, 0.091485126], "excitation_energies_cm": [33306.2, 52649.3, 56708.1]}], [{"oscillator_strengths": [0.00019655, 0.015711413, 0.045706491], "excitation_energies_cm": [33127.7, 51263.8, 57614.9]}], [{"oscillator_strengths": [0.000455374, 0.020089269, 0.121432496], "excitation_energies_cm": [37009.0, 51147.9, 55779.1]}], [{"oscillator_strengths": [0.000168164, 0.026991921, 0.117115758], "excitation_energies_cm": [36050.1, 49885.8, 54535.2]}], [{"oscillator_strengths": [0.000905881, 0.027086669, 0.135259121], "excitation_energies_cm": [38761.3, 52082.6, 54463.2]}], [{"oscillator_strengths": [0.000170367, 0.011644311, 0.023316111], "excitation_energies_cm": [34335.5, 46704.6, 54716.8]}], [{"oscillator_strengths": [0.000359763, 0.013372629, 0.102867062], "excitation_energies_cm": [36278.1, 50007.0, 55413.7]}], [{"oscillator_strengths": [0.000175493, 0.014101998, 0.134758526], "excitation_energies_cm": [33487.9, 52698.7, 55874.0]}], [{"oscillator_strengths": [0.000219473, 0.019026264, 0.087369766], "excitation_energies_cm": [31997.3, 53165.2, 56448.5]}], [{"oscillator_strengths": [0.000405805, 0.012113165, 0.071636483], "excitation_energies_cm": [32077.5, 50745.1, 55184.8]}], [{"oscillator_strengths": [0.000131962, 0.017716518, 0.072360136], "excitation_energies_cm": [34736.4, 51793.3, 56714.5]}], [{"oscillator_strengths": [4.7626e-05, 0.022007441, 0.067690935], "excitation_energies_cm": [33893.9, 51667.5, 56594.1]}], [{"oscillator_strengths": [8.5074e-05, 0.016067732, 0.055162361], "excitation_energies_cm": [32714.8, 51847.4, 56479.8]}], [{"oscillator_strengths": [0.000139089, 0.029968788, 0.118651481], "excitation_energies_cm": [34509.4, 52580.7, 56585.2]}], [{"oscillator_strengths": [0.000398509, 0.02355766, 0.0454397], "excitation_energies_cm": [34558.1, 51287.0, 56684.5]}], [{"oscillator_strengths": [0.00048931, 0.02608771, 0.077117185], "excitation_energies_cm": [34641.3, 52037.9, 55274.9]}], [{"oscillator_strengths": [2.6384e-05, 0.019744969, 0.048854888], "excitation_energies_cm": [33435.4, 52463.2, 57031.3]}], [{"oscillator_strengths": [0.001296473, 0.016026858, 0.063469386], "excitation_energies_cm": [32717.8, 51394.1, 56566.3]}], [{"oscillator_strengths": [0.000184222, 0.011374799, 0.072028175], "excitation_energies_cm": [31485.5, 52772.9, 57065.1]}], [{"oscillator_strengths": [8.144e-05, 0.016913719, 0.059025595], "excitation_energies_cm": [32909.4, 51201.8, 56214.2]}], [{"oscillator_strengths": [0.000331851, 0.020730143, 0.048049905], "excitation_energies_cm": [33238.3, 49734.9, 53562.8]}], [{"oscillator_strengths": [0.000419385, 0.02083646, 0.08906532], "excitation_energies_cm": [35136.6, 51170.1, 55641.1]}], [{"oscillator_strengths": [5.0954e-05, 0.017876902, 0.066806513], "excitation_energies_cm": [35215.6, 51039.3, 56668.4]}], [{"oscillator_strengths": [0.000210723, 0.009102441, 0.022390827], "excitation_energies_cm": [30750.5, 49627.2, 56397.7]}], [{"oscillator_strengths": [0.00054719, 0.024649989, 0.091563369], "excitation_energies_cm": [32401.3, 51883.0, 56346.9]}], [{"oscillator_strengths": [8.194e-06, 0.018934838, 0.044342136], "excitation_energies_cm": [33316.9, 51003.7, 56301.2]}], [{"oscillator_strengths": [0.000600192, 0.015116431, 0.073242875], "excitation_energies_cm": [30758.6, 52157.2, 56016.8]}], [{"oscillator_strengths": [0.0001556, 0.023810711, 0.038843019], "excitation_energies_cm": [32358.6, 51115.9, 55531.9]}], [{"oscillator_strengths": [0.000149781, 0.013399634, 0.051353515], "excitation_energies_cm": [30942.6, 50947.0, 52962.6]}], [{"oscillator_strengths": [6.6946e-05, 0.017011802, 0.047386068], "excitation_energies_cm": [33746.1, 51135.0, 56408.2]}], [{"oscillator_strengths": [0.0001366, 0.011848638, 0.021433193], "excitation_energies_cm": [29494.3, 50672.6, 55095.6]}], [{"oscillator_strengths": [0.000118594, 0.021467438, 0.060981613], "excitation_energies_cm": [33271.9, 50413.1, 55575.0]}], [{"oscillator_strengths": [9.267e-06, 0.014350668, 0.055949725], "excitation_energies_cm": [33231.7, 50896.5, 56419.2]}], [{"oscillator_strengths": [0.000118194, 0.012384174, 0.069327484], "excitation_energies_cm": [31777.0, 51591.7, 55697.6]}], [{"oscillator_strengths": [7.2508e-05, 0.012010801, 0.034609775], "excitation_energies_cm": [29600.6, 52652.2, 57590.7]}], [{"oscillator_strengths": [0.000219237, 0.028561332, 0.048421477], "excitation_energies_cm": [36600.2, 52274.7, 55272.1]}], [{"oscillator_strengths": [0.00024698, 0.030506601, 0.090648709], "excitation_energies_cm": [32879.8, 50713.4, 55560.4]}], [{"oscillator_strengths": [0.000501236, 0.032608946, 0.068765211], "excitation_energies_cm": [35468.4, 51543.1, 54746.0]}], [{"oscillator_strengths": [0.000105088, 0.015496927, 0.046988577], "excitation_energies_cm": [30074.1, 51825.7, 56857.0]}], [{"oscillator_strengths": [0.000339752, 0.016311141, 0.057366458], "excitation_energies_cm": [33489.7, 51379.0, 56667.0]}], [{"oscillator_strengths": [0.000286197, 0.029777375, 0.087303522], "excitation_energies_cm": [33633.0, 53048.5, 55838.8]}], [{"oscillator_strengths": [0.000535753, 0.014498819, 0.041882717], "excitation_energies_cm": [29635.6, 51535.3, 56616.3]}], [{"oscillator_strengths": [0.001124228, 0.018523866, 0.113031305], "excitation_energies_cm": [31551.1, 51786.0, 55815.1]}], [{"oscillator_strengths": [6.9536e-05, 0.014325387, 0.075915107], "excitation_energies_cm": [32602.4, 52900.3, 56422.0]}], [{"oscillator_strengths": [7.4437e-05, 0.015120444, 0.050963546], "excitation_energies_cm": [32839.7, 52272.0, 56484.7]}], [{"oscillator_strengths": [0.000321827, 0.009838727, 0.062561], "excitation_energies_cm": [29571.7, 52102.7, 56772.6]}], [{"oscillator_strengths": [9.8558e-05, 0.012369011, 0.045451259], "excitation_energies_cm": [33189.4, 53477.8, 58069.6]}], [{"oscillator_strengths": [0.000170109, 0.023047035, 0.06558962], "excitation_energies_cm": [33583.5, 50911.9, 55105.6]}], [{"oscillator_strengths": [0.000219021, 0.020981885, 0.077230516], "excitation_energies_cm": [34075.8, 51542.1, 56704.3]}], [{"oscillator_strengths": [0.000437077, 0.014511187, 0.079762122], "excitation_energies_cm": [31089.3, 52346.9, 57462.9]}], [{"oscillator_strengths": [8.2091e-05, 0.016828884, 0.050098964], "excitation_energies_cm": [31901.4, 53659.4, 58085.4]}], [{"oscillator_strengths": [0.000595608, 0.022086899, 0.082205327], "excitation_energies_cm": [34266.7, 49398.4, 55164.3]}], [{"oscillator_strengths": [2.5158e-05, 0.017370626, 0.089375807], "excitation_energies_cm": [33034.5, 52320.7, 56898.7]}], [{"oscillator_strengths": [0.001044042, 0.019726801, 0.083058372], "excitation_energies_cm": [30253.1, 52662.6, 56578.5]}], [{"oscillator_strengths": [0.000172124, 0.020846479, 0.091857475], "excitation_energies_cm": [32483.1, 51904.3, 54169.9]}], [{"oscillator_strengths": [0.000200522, 0.012519334, 0.116628532], "excitation_energies_cm": [33397.9, 51262.4, 54887.4]}], [{"oscillator_strengths": [0.000815355, 0.024406224, 0.086046361], "excitation_energies_cm": [33469.2, 51207.4, 55754.9]}], [{"oscillator_strengths": [0.000172766, 0.023082373, 0.065781715], "excitation_energies_cm": [32221.5, 52666.6, 56236.7]}], [{"oscillator_strengths": [0.000146952, 0.021937748, 0.04143123], "excitation_energies_cm": [34895.5, 52779.7, 56471.8]}], [{"oscillator_strengths": [0.000929033, 0.016027932, 0.063058029], "excitation_energies_cm": [31160.2, 50883.9, 54707.8]}], [{"oscillator_strengths": [0.000359229, 0.0161981, 0.080183535], "excitation_energies_cm": [30543.4, 52800.9, 57192.4]}], [{"oscillator_strengths": [0.000183216, 0.027255688, 0.089665224], "excitation_energies_cm": [36340.1, 51802.2, 56005.2]}], [{"oscillator_strengths": [0.000656673, 0.035707578, 0.107335934], "excitation_energies_cm": [32453.6, 50753.3, 55923.6]}], [{"oscillator_strengths": [5.0402e-05, 0.017268358, 0.050215045], "excitation_energies_cm": [32490.8, 51426.2, 56947.2]}], [{"oscillator_strengths": [9.1444e-05, 0.016050794, 0.058522003], "excitation_energies_cm": [32151.3, 51289.9, 57113.8]}], [{"oscillator_strengths": [0.00037365, 0.03131363, 0.096305117], "excitation_energies_cm": [34932.1, 50983.0, 54755.3]}], [{"oscillator_strengths": [8.7814e-05, 0.020298769, 0.085624988], "excitation_energies_cm": [31900.3, 52543.0, 56659.9]}], [{"oscillator_strengths": [0.000254212, 0.015719929, 0.044540454], "excitation_energies_cm": [32282.3, 50297.8, 55439.4]}], [{"oscillator_strengths": [0.000134686, 0.020293415, 0.064745746], "excitation_energies_cm": [32819.5, 51761.5, 56077.2]}], [{"oscillator_strengths": [3.2862e-05, 0.013632665, 0.0473058], "excitation_energies_cm": [31157.5, 52513.5, 56655.7]}], [{"oscillator_strengths": [0.000123183, 0.016293042, 0.047664077], "excitation_energies_cm": [29816.5, 50271.7, 54951.1]}], [{"oscillator_strengths": [0.000232444, 0.024728814, 0.057973118], "excitation_energies_cm": [30510.8, 51870.9, 55803.3]}], [{"oscillator_strengths": [0.000584766, 0.019530123, 0.111276389], "excitation_energies_cm": [34548.2, 52634.7, 56591.9]}], [{"oscillator_strengths": [0.000154271, 0.018827922, 0.030298194], "excitation_energies_cm": [31111.2, 50903.1, 55726.0]}], [{"oscillator_strengths": [0.00029008, 0.019714606, 0.082415863], "excitation_energies_cm": [31186.8, 52216.8, 57028.0]}], [{"oscillator_strengths": [0.000264979, 0.017833872, 0.054484665], "excitation_energies_cm": [34639.0, 51413.4, 55556.7]}], [{"oscillator_strengths": [0.000301051, 0.012424802, 0.038958934], "excitation_energies_cm": [28713.1, 52375.9, 57167.8]}], [{"oscillator_strengths": [0.000832748, 0.037487554, 0.087071667], "excitation_energies_cm": [32087.8, 51798.3, 55959.4]}], [{"oscillator_strengths": [2.1949e-05, 0.018715748, 0.070693201], "excitation_energies_cm": [31070.8, 51869.3, 56049.4]}], [{"oscillator_strengths": [0.000303082, 0.021795771, 0.058712702], "excitation_energies_cm": [33545.2, 51710.8, 56766.7]}], [{"oscillator_strengths": [0.000183653, 0.011648294, 0.05300032], "excitation_energies_cm": [32605.3, 52366.8, 55720.0]}], [{"oscillator_strengths": [0.000885869, 0.037439664, 0.126544665], "excitation_energies_cm": [34445.7, 51615.1, 54074.4]}], [{"oscillator_strengths": [0.000123068, 0.01818097, 0.08149738], "excitation_energies_cm": [31270.1, 52405.6, 55802.5]}], [{"oscillator_strengths": [0.000518256, 0.016788703, 0.086196389], "excitation_energies_cm": [31918.1, 51375.5, 55173.2]}], [{"oscillator_strengths": [0.000212576, 0.013755553, 0.040381766], "excitation_energies_cm": [32939.9, 52534.1, 57243.7]}], [{"oscillator_strengths": [7.2738e-05, 0.014402708, 0.044744969], "excitation_energies_cm": [32062.9, 50761.2, 56030.4]}], [{"oscillator_strengths": [1.4566e-05, 0.022582998, 0.060016704], "excitation_energies_cm": [34755.9, 50426.1, 56675.1]}], [{"oscillator_strengths": [0.000681879, 0.023287637, 0.059790559], "excitation_energies_cm": [33006.6, 51218.7, 54927.1]}], [{"oscillator_strengths": [0.00011373, 0.019653511, 0.05373603], "excitation_energies_cm": [32610.8, 50618.8, 55790.3]}], [{"oscillator_strengths": [0.000304842, 0.027712187, 0.075850899], "excitation_energies_cm": [34130.6, 51818.0, 56742.6]}], [{"oscillator_strengths": [9.6345e-05, 0.026024746, 0.049234658], "excitation_energies_cm": [34641.4, 51669.7, 56083.4]}], [{"oscillator_strengths": [0.000202299, 0.017380747, 0.060335636], "excitation_energies_cm": [34032.7, 51706.5, 56434.6]}], [{"oscillator_strengths": [0.000778503, 0.016189694, 0.073200179], "excitation_energies_cm": [35104.1, 50835.0, 55842.1]}], [{"oscillator_strengths": [9.6755e-05, 0.022063797, 0.039590698], "excitation_energies_cm": [34277.7, 52358.3, 56994.3]}], [{"oscillator_strengths": [0.000941165, 0.033704995, 0.051732964], "excitation_energies_cm": [32845.4, 50870.6, 55818.5]}], [{"oscillator_strengths": [0.000375487, 0.010765885, 0.069953117], "excitation_energies_cm": [31967.9, 52904.0, 55888.4]}], [{"oscillator_strengths": [0.000307849, 0.025136374, 0.093586942], "excitation_energies_cm": [33695.7, 52741.4, 56782.9]}], [{"oscillator_strengths": [0.000111044, 0.019245683, 0.053613364], "excitation_energies_cm": [33593.2, 52329.5, 57025.9]}], [{"oscillator_strengths": [0.000241551, 0.018640581, 0.056506544], "excitation_energies_cm": [32187.6, 52175.3, 55812.0]}], [{"oscillator_strengths": [0.000108709, 0.021596761, 0.087553622], "excitation_energies_cm": [32744.3, 51659.5, 55632.2]}], [{"oscillator_strengths": [0.000811172, 0.025117018, 0.096032668], "excitation_energies_cm": [33543.3, 50874.6, 56134.2]}], [{"oscillator_strengths": [0.000486731, 0.016954775, 0.051386009], "excitation_energies_cm": [31319.3, 52317.0, 56244.0]}], [{"oscillator_strengths": [8.6121e-05, 0.01866373, 0.043807974], "excitation_energies_cm": [32931.1, 51540.1, 56577.6]}], [{"oscillator_strengths": [0.000408325, 0.018350378, 0.058323368], "excitation_energies_cm": [33857.6, 51530.6, 56120.5]}], [{"oscillator_strengths": [0.000391768, 0.025316439, 0.06094154], "excitation_energies_cm": [35757.4, 51598.2, 56482.7]}], [{"oscillator_strengths": [0.00012211, 0.020654706, 0.101548397], "excitation_energies_cm": [33333.3, 52031.8, 56789.7]}], [{"oscillator_strengths": [0.00043837, 0.038408522, 0.073013474], "excitation_energies_cm": [36917.9, 49929.1, 54617.8]}], [{"oscillator_strengths": [0.000834012, 0.018585441, 0.069802683], "excitation_energies_cm": [36502.3, 50568.0, 55620.1]}], [{"oscillator_strengths": [7.2818e-05, 0.016625913, 0.059035711], "excitation_energies_cm": [31099.7, 52122.1, 56384.7]}], [{"oscillator_strengths": [0.0004209, 0.020221481, 0.107148446], "excitation_energies_cm": [34744.0, 53219.7, 56539.1]}], [{"oscillator_strengths": [4.599e-05, 0.020545404, 0.091865917], "excitation_energies_cm": [35431.8, 52075.5, 56735.5]}], [{"oscillator_strengths": [0.000353372, 0.013585368, 0.072095177], "excitation_energies_cm": [32046.2, 49262.2, 55809.1]}], [{"oscillator_strengths": [2.73e-05, 0.015620636, 0.075237496], "excitation_energies_cm": [33029.8, 51501.0, 56962.2]}], [{"oscillator_strengths": [0.000422556, 0.03627214, 0.12943208], "excitation_energies_cm": [37640.8, 51949.0, 55559.3]}], [{"oscillator_strengths": [0.001629115, 0.011770879, 0.176879649], "excitation_energies_cm": [32329.5, 50850.7, 53636.7]}], [{"oscillator_strengths": [0.001806969, 0.020168765, 0.09226157], "excitation_energies_cm": [35646.3, 51587.6, 55577.5]}], [{"oscillator_strengths": [0.000752776, 0.015804052, 0.063898915], "excitation_energies_cm": [31646.3, 50986.3, 54677.4]}], [{"oscillator_strengths": [3.954e-06, 0.016450507, 0.047844504], "excitation_energies_cm": [33368.6, 52653.9, 57321.0]}], [{"oscillator_strengths": [0.000419146, 0.031763027, 0.073790177], "excitation_energies_cm": [32915.1, 51902.4, 54649.8]}], [{"oscillator_strengths": [0.001390907, 0.023321167, 0.098310993], "excitation_energies_cm": [32665.6, 51622.7, 55957.0]}], [{"oscillator_strengths": [0.000118684, 0.018068993, 0.061443111], "excitation_energies_cm": [32804.9, 51117.2, 56267.8]}], [{"oscillator_strengths": [3.0822e-05, 0.01809666, 0.049297611], "excitation_energies_cm": [32008.7, 51975.6, 54991.0]}], [{"oscillator_strengths": [6.0334e-05, 0.023405906, 0.094880011], "excitation_energies_cm": [33893.2, 52210.7, 55798.8]}], [{"oscillator_strengths": [8.332e-05, 0.020963231, 0.093212647], "excitation_energies_cm": [31475.4, 52722.5, 56906.0]}], [{"oscillator_strengths": [0.000291126, 0.018716983, 0.051277871], "excitation_energies_cm": [33817.9, 52207.8, 57234.0]}], [{"oscillator_strengths": [0.000201637, 0.035344697, 0.070410157], "excitation_energies_cm": [36155.7, 51987.2, 55890.9]}], [{"oscillator_strengths": [0.000153565, 0.030962584, 0.081086547], "excitation_energies_cm": [33461.5, 51682.4, 55467.0]}], [{"oscillator_strengths": [0.000201722, 0.015508738, 0.060311031], "excitation_energies_cm": [33729.6, 51093.5, 56892.3]}], [{"oscillator_strengths": [0.000410937, 0.018606497, 0.047300601], "excitation_energies_cm": [33700.3, 52543.9, 57197.1]}], [{"oscillator_strengths": [0.000275976, 0.019179993, 0.067431702], "excitation_energies_cm": [33547.3, 51263.5, 56064.5]}], [{"oscillator_strengths": [0.00089425, 0.020865476, 0.051812263], "excitation_energies_cm": [31391.9, 51747.0, 55076.8]}], [{"oscillator_strengths": [0.000420007, 0.019759158, 0.059873979], "excitation_energies_cm": [32515.7, 50737.5, 56576.3]}], [{"oscillator_strengths": [0.000248708, 0.015869917, 0.079173232], "excitation_energies_cm": [34582.3, 52102.8, 56532.6]}], [{"oscillator_strengths": [0.00019009, 0.021595498, 0.141228899], "excitation_energies_cm": [32647.4, 51669.0, 55501.3]}], [{"oscillator_strengths": [3.677e-06, 0.014139797, 0.060672975], "excitation_energies_cm": [31395.0, 51852.3, 56290.7]}], [{"oscillator_strengths": [0.000560491, 0.03299364, 0.116016382], "excitation_energies_cm": [34282.6, 52169.1, 56125.4]}], [{"oscillator_strengths": [0.000194064, 0.019920207, 0.062192784], "excitation_energies_cm": [31682.8, 52149.9, 57041.2]}], [{"oscillator_strengths": [0.000160625, 0.014957586, 0.026458123], "excitation_energies_cm": [29942.8, 52905.8, 57292.4]}], [{"oscillator_strengths": [8.1745e-05, 0.010445077, 0.04315629], "excitation_energies_cm": [30992.5, 52650.7, 57222.5]}], [{"oscillator_strengths": [0.000213288, 0.013673285, 0.036414306], "excitation_energies_cm": [31168.1, 53243.0, 58264.8]}], [{"oscillator_strengths": [0.00010182, 0.016557137, 0.099674616], "excitation_energies_cm": [33667.6, 51520.1, 56588.6]}], [{"oscillator_strengths": [0.000458909, 0.028001409, 0.08864441], "excitation_energies_cm": [36705.5, 50822.7, 55414.4]}], [{"oscillator_strengths": [0.000338313, 0.032480159, 0.077571983], "excitation_energies_cm": [33598.1, 51218.2, 55021.4]}], [{"oscillator_strengths": [7.7325e-05, 0.017465191, 0.032886246], "excitation_energies_cm": [32510.7, 52024.2, 57223.0]}], [{"oscillator_strengths": [0.000340108, 0.023614834, 0.044523692], "excitation_energies_cm": [34271.7, 51148.4, 55302.2]}], [{"oscillator_strengths": [1.1453e-05, 0.020359649, 0.06110885], "excitation_energies_cm": [33358.3, 51771.6, 56329.9]}], [{"oscillator_strengths": [0.000536235, 0.01618369, 0.087959997], "excitation_energies_cm": [34158.0, 50664.9, 55531.1]}], [{"oscillator_strengths": [2.7606e-05, 0.014624857, 0.027745804], "excitation_energies_cm": [33798.1, 51631.0, 56803.8]}], [{"oscillator_strengths": [0.000466003, 0.020026033, 0.107894924], "excitation_energies_cm": [35181.8, 51680.9, 54459.2]}], [{"oscillator_strengths": [2.9174e-05, 0.012199493, 0.06337892], "excitation_energies_cm": [31416.1, 50820.7, 57061.1]}], [{"oscillator_strengths": [4.9053e-05, 0.021302387, 0.057647519], "excitation_energies_cm": [33654.8, 52205.1, 56939.9]}], [{"oscillator_strengths": [7.918e-05, 0.013060158, 0.053691884], "excitation_energies_cm": [32305.4, 51925.7, 56861.8]}], [{"oscillator_strengths": [1.1073e-05, 0.023375588, 0.078722512], "excitation_energies_cm": [32518.8, 51797.8, 57026.5]}], [{"oscillator_strengths": [0.000166009, 0.014175476, 0.082594457], "excitation_energies_cm": [33426.3, 52834.1, 57335.3]}], [{"oscillator_strengths": [5.8305e-05, 0.014152805, 0.057464367], "excitation_energies_cm": [32367.6, 50864.7, 54829.9]}], [{"oscillator_strengths": [0.000299346, 0.013339234, 0.056095857], "excitation_energies_cm": [34028.4, 52218.0, 56946.4]}], [{"oscillator_strengths": [0.000179879, 0.017063698, 0.058906844], "excitation_energies_cm": [33540.0, 50450.7, 56118.7]}], [{"oscillator_strengths": [0.000167404, 0.019604221, 0.11463004], "excitation_energies_cm": [34063.9, 50359.2, 55930.9]}], [{"oscillator_strengths": [0.000371024, 0.013635943, 0.047711629], "excitation_energies_cm": [33210.5, 51488.2, 57241.4]}], [{"oscillator_strengths": [0.000369573, 0.013743082, 0.06117864], "excitation_energies_cm": [34223.2, 49650.2, 56218.7]}], [{"oscillator_strengths": [0.000680187, 0.027674084, 0.084224212], "excitation_energies_cm": [33991.9, 51871.2, 56453.2]}], [{"oscillator_strengths": [5.246e-05, 0.025286992, 0.084295422], "excitation_energies_cm": [36365.9, 51752.7, 56442.8]}], [{"oscillator_strengths": [0.000195129, 0.010203694, 0.054955078], "excitation_energies_cm": [29443.8, 51948.0, 55858.2]}], [{"oscillator_strengths": [8.014e-05, 0.018133525, 0.045688794], "excitation_energies_cm": [34136.7, 51324.7, 54930.0]}], [{"oscillator_strengths": [0.000601497, 0.027707532, 0.067171791], "excitation_energies_cm": [32401.8, 53022.6, 55448.6]}], [{"oscillator_strengths": [0.000168894, 0.017270017, 0.038146791], "excitation_energies_cm": [31223.5, 52481.1, 56892.5]}], [{"oscillator_strengths": [5.9535e-05, 0.018728791, 0.045582698], "excitation_energies_cm": [31682.9, 51598.8, 57140.6]}], [{"oscillator_strengths": [0.000233331, 0.021919498, 0.060224686], "excitation_energies_cm": [33855.5, 52790.3, 56649.9]}], [{"oscillator_strengths": [0.000162346, 0.030021482, 0.12508369], "excitation_energies_cm": [33165.8, 52407.2, 55763.2]}], [{"oscillator_strengths": [0.000216795, 0.023982537, 0.065698457], "excitation_energies_cm": [33890.4, 51737.7, 56370.4]}], [{"oscillator_strengths": [0.000102831, 0.015484708, 0.053428847], "excitation_energies_cm": [29231.5, 51928.2, 56798.7]}], [{"oscillator_strengths": [0.000163553, 0.024839231, 0.067747426], "excitation_energies_cm": [32775.7, 51350.6, 55581.2]}], [{"oscillator_strengths": [0.001082717, 0.024294957, 0.103728601], "excitation_energies_cm": [32868.3, 50721.5, 53960.1]}], [{"oscillator_strengths": [0.000115361, 0.022324273, 0.08837027], "excitation_energies_cm": [36669.0, 51216.6, 56110.0]}], [{"oscillator_strengths": [0.001828493, 0.033018641, 0.154039805], "excitation_energies_cm": [34845.1, 50302.1, 54227.8]}], [{"oscillator_strengths": [0.000571194, 0.055504068, 0.123595003], "excitation_energies_cm": [34708.6, 52780.6, 56392.0]}], [{"oscillator_strengths": [0.000176399, 0.019301671, 0.068252573], "excitation_energies_cm": [33697.4, 52968.4, 56948.1]}], [{"oscillator_strengths": [2.9424e-05, 0.025446823, 0.069776453], "excitation_energies_cm": [33883.0, 50881.4, 55669.9]}], [{"oscillator_strengths": [0.000328632, 0.016439956, 0.083771599], "excitation_energies_cm": [33537.1, 50861.5, 55764.4]}], [{"oscillator_strengths": [0.000361335, 0.023673263, 0.049078443], "excitation_energies_cm": [36596.3, 50405.0, 54448.2]}], [{"oscillator_strengths": [0.000132865, 0.016392619, 0.061198253], "excitation_energies_cm": [32190.9, 53146.6, 57332.8]}], [{"oscillator_strengths": [0.000122163, 0.011788899, 0.071319311], "excitation_energies_cm": [32620.2, 50391.8, 54703.1]}], [{"oscillator_strengths": [9.644e-06, 0.020142293, 0.04460368], "excitation_energies_cm": [31954.4, 51792.5, 56259.8]}], [{"oscillator_strengths": [0.000105635, 0.015854198, 0.092273616], "excitation_energies_cm": [34655.6, 53351.5, 57101.7]}], [{"oscillator_strengths": [0.003230633, 0.038134304, 0.127980209], "excitation_energies_cm": [31812.9, 51576.9, 55459.1]}], [{"oscillator_strengths": [6.478e-06, 0.021543459, 0.040749911], "excitation_energies_cm": [34333.9, 50718.0, 55804.1]}], [{"oscillator_strengths": [0.000481416, 0.020422397, 0.075570419], "excitation_energies_cm": [36599.9, 50725.3, 55502.8]}], [{"oscillator_strengths": [0.00040766, 0.021370384, 0.081321147], "excitation_energies_cm": [36935.1, 51596.9, 55864.5]}], [{"oscillator_strengths": [0.000845441, 0.018114148, 0.096756068], "excitation_energies_cm": [33332.0, 52649.5, 57050.5]}], [{"oscillator_strengths": [0.000306849, 0.035897884, 0.080259458], "excitation_energies_cm": [32527.6, 52236.5, 56761.1]}], [{"oscillator_strengths": [0.000541354, 0.021445597, 0.073934711], "excitation_energies_cm": [35530.5, 51690.9, 55607.5]}], [{"oscillator_strengths": [0.000399831, 0.022386261, 0.090763261], "excitation_energies_cm": [32886.8, 50480.4, 53705.9]}], [{"oscillator_strengths": [5.4098e-05, 0.022226101, 0.032958595], "excitation_energies_cm": [32336.4, 52477.0, 57216.1]}], [{"oscillator_strengths": [0.000129349, 0.015147359, 0.054862255], "excitation_energies_cm": [30876.9, 51102.6, 55383.4]}], [{"oscillator_strengths": [1.8025e-05, 0.015403856, 0.049357724], "excitation_energies_cm": [31152.6, 52346.0, 57634.3]}], [{"oscillator_strengths": [3.8424e-05, 0.025353496, 0.055253038], "excitation_energies_cm": [30974.7, 51320.5, 55239.6]}], [{"oscillator_strengths": [0.000299008, 0.016925536, 0.051112919], "excitation_energies_cm": [33974.5, 52048.2, 56762.6]}], [{"oscillator_strengths": [0.000155166, 0.020045862, 0.075419338], "excitation_energies_cm": [33371.6, 50411.0, 55962.0]}], [{"oscillator_strengths": [8.0476e-05, 0.004846857, 0.045975901], "excitation_energies_cm": [29442.5, 51939.7, 56079.1]}], [{"oscillator_strengths": [0.000186295, 0.014301236, 0.027806876], "excitation_energies_cm": [32257.5, 51997.8, 56812.9]}], [{"oscillator_strengths": [0.00024774, 0.01360968, 0.073400979], "excitation_energies_cm": [30619.7, 51817.5, 54689.7]}], [{"oscillator_strengths": [0.000715891, 0.02137665, 0.089833609], "excitation_energies_cm": [34284.4, 51450.3, 56661.4]}], [{"oscillator_strengths": [7.5235e-05, 0.029377776, 0.066891382], "excitation_energies_cm": [31098.0, 52736.9, 56140.2]}], [{"oscillator_strengths": [0.000500641, 0.030132242, 0.085874676], "excitation_energies_cm": [37522.8, 51527.7, 56134.6]}], [{"oscillator_strengths": [0.000549997, 0.028081722, 0.083498564], "excitation_energies_cm": [34650.6, 50934.4, 55705.0]}], [{"oscillator_strengths": [9.6853e-05, 0.013237819, 0.056347968], "excitation_energies_cm": [29382.7, 52165.4, 55918.5]}], [{"oscillator_strengths": [0.000118655, 0.019467732, 0.086569467], "excitation_energies_cm": [34766.2, 51159.3, 55837.9]}], [{"oscillator_strengths": [0.000603778, 0.018044482, 0.090521856], "excitation_energies_cm": [31785.8, 52355.5, 56892.6]}], [{"oscillator_strengths": [1.8353e-05, 0.016268475, 0.060208361], "excitation_energies_cm": [33544.6, 52019.4, 56951.1]}], [{"oscillator_strengths": [0.000130254, 0.002977242, 0.037283861], "excitation_energies_cm": [30076.4, 53798.1, 54557.8]}], [{"oscillator_strengths": [0.000152143, 0.023549657, 0.03457513], "excitation_energies_cm": [31778.5, 51844.9, 57042.8]}], [{"oscillator_strengths": [6.303e-06, 0.013841259, 0.074523579], "excitation_energies_cm": [32330.1, 50683.8, 55527.5]}], [{"oscillator_strengths": [9.8408e-05, 0.003415077, 0.044501079], "excitation_energies_cm": [31096.3, 52338.9, 57746.9]}], [{"oscillator_strengths": [8.6334e-05, 0.018142937, 0.077137338], "excitation_energies_cm": [34567.9, 51481.7, 56264.7]}], [{"oscillator_strengths": [0.000253203, 0.016348292, 0.078385966], "excitation_energies_cm": [32031.6, 51938.4, 56589.3]}], [{"oscillator_strengths": [0.000233589, 0.024495777, 0.002950751], "excitation_energies_cm": [30719.0, 52921.7, 55941.1]}], [{"oscillator_strengths": [8.7099e-05, 0.017837729, 0.090310894], "excitation_energies_cm": [32211.6, 53223.1, 56762.1]}], [{"oscillator_strengths": [4.7607e-05, 0.009428957, 0.042865086], "excitation_energies_cm": [27471.2, 51120.0, 55804.8]}], [{"oscillator_strengths": [0.000129402, 0.017676919, 0.066969466], "excitation_energies_cm": [32089.6, 52553.9, 56625.7]}], [{"oscillator_strengths": [4.0313e-05, 0.018196877, 0.044024792], "excitation_energies_cm": [34096.2, 51790.7, 56528.7]}], [{"oscillator_strengths": [0.000207544, 0.011394257, 0.05939928], "excitation_energies_cm": [29829.3, 52277.4, 56461.2]}], [{"oscillator_strengths": [0.000192276, 0.019809119, 0.064454627], "excitation_energies_cm": [33400.2, 51978.0, 56928.9]}], [{"oscillator_strengths": [0.00064804, 0.021886838, 0.048350221], "excitation_energies_cm": [33780.5, 51454.3, 54898.0]}], [{"oscillator_strengths": [0.000186334, 0.023473181, 0.063060714], "excitation_energies_cm": [31650.1, 52134.0, 56863.3]}], [{"oscillator_strengths": [0.000218638, 0.018683767, 0.045500942], "excitation_energies_cm": [33472.4, 52524.8, 56491.3]}], [{"oscillator_strengths": [7.5222e-05, 0.017404243, 0.063631353], "excitation_energies_cm": [33319.6, 51238.6, 56088.1]}], [{"oscillator_strengths": [0.000107616, 0.021159493, 0.069841543], "excitation_energies_cm": [34216.5, 51218.3, 55358.8]}], [{"oscillator_strengths": [0.000367897, 0.017069844, 0.034090326], "excitation_energies_cm": [31408.1, 52240.6, 57054.2]}], [{"oscillator_strengths": [0.000765325, 0.019114509, 0.065210236], "excitation_energies_cm": [31222.0, 52742.3, 55929.0]}], [{"oscillator_strengths": [8.3413e-05, 0.019110615, 0.044614896], "excitation_energies_cm": [31121.5, 52231.4, 56919.6]}], [{"oscillator_strengths": [0.000172385, 0.017163115, 0.054124641], "excitation_energies_cm": [33062.1, 51588.3, 56596.7]}], [{"oscillator_strengths": [1.2971e-05, 0.014579567, 0.040996312], "excitation_energies_cm": [30846.1, 51778.0, 56195.1]}], [{"oscillator_strengths": [0.000423178, 0.032103292, 0.062284673], "excitation_energies_cm": [33054.9, 51150.6, 54645.5]}], [{"oscillator_strengths": [0.000274408, 0.023748975, 0.089115741], "excitation_energies_cm": [36322.9, 51076.1, 54782.2]}], [{"oscillator_strengths": [2.2059e-05, 0.00409924, 0.045145981], "excitation_energies_cm": [28617.7, 51888.7, 56611.6]}], [{"oscillator_strengths": [3.1544e-05, 0.019256709, 0.072372577], "excitation_energies_cm": [31841.7, 51286.9, 56387.0]}], [{"oscillator_strengths": [0.000124839, 0.009111097, 0.044345763], "excitation_energies_cm": [31973.5, 50732.0, 56782.5]}], [{"oscillator_strengths": [4.261e-06, 0.015939398, 0.044738306], "excitation_energies_cm": [31183.1, 53014.4, 56479.6]}], [{"oscillator_strengths": [0.000675449, 0.022254661, 0.044243735], "excitation_energies_cm": [31384.2, 50741.4, 55807.4]}], [{"oscillator_strengths": [9.9451e-05, 0.014177178, 0.057983243], "excitation_energies_cm": [30986.1, 52663.2, 57423.6]}], [{"oscillator_strengths": [0.000124781, 0.016084447, 0.072400682], "excitation_energies_cm": [31065.5, 51882.8, 56056.9]}], [{"oscillator_strengths": [0.000408784, 0.019329125, 0.034536749], "excitation_energies_cm": [31177.6, 52427.2, 56737.1]}], [{"oscillator_strengths": [0.000870117, 0.043040052, 0.125282189], "excitation_energies_cm": [34775.0, 52552.8, 55302.6]}], [{"oscillator_strengths": [0.000161974, 0.01116536, 0.1176301], "excitation_energies_cm": [33257.3, 53022.9, 56665.2]}], [{"oscillator_strengths": [3.3543e-05, 0.018909249, 0.057733748], "excitation_energies_cm": [36042.3, 51643.5, 56989.9]}], [{"oscillator_strengths": [0.000281837, 0.030571148, 0.116101877], "excitation_energies_cm": [32632.5, 53009.0, 56903.3]}], [{"oscillator_strengths": [0.000424386, 0.014201742, 0.040353063], "excitation_energies_cm": [32434.7, 51474.6, 56606.5]}], [{"oscillator_strengths": [0.000118557, 0.016986187, 0.055566308], "excitation_energies_cm": [33699.8, 51227.9, 55480.7]}], [{"oscillator_strengths": [0.00019982, 0.022144945, 0.099554852], "excitation_energies_cm": [35338.9, 51560.3, 56185.6]}], [{"oscillator_strengths": [0.000343755, 0.015132613, 0.03186208], "excitation_energies_cm": [31595.7, 52401.0, 57276.4]}], [{"oscillator_strengths": [0.000509899, 0.018775215, 0.088926524], "excitation_energies_cm": [32220.1, 53064.9, 56196.6]}], [{"oscillator_strengths": [9.8384e-05, 0.010688886, 0.044790521], "excitation_energies_cm": [30454.5, 51328.1, 55548.4]}], [{"oscillator_strengths": [0.000197173, 0.016648142, 0.098022861], "excitation_energies_cm": [34492.6, 52166.6, 56327.6]}], [{"oscillator_strengths": [0.000327058, 0.028207906, 0.072197686], "excitation_energies_cm": [33809.4, 51607.1, 55973.7]}], [{"oscillator_strengths": [0.000156876, 0.01398164, 0.087506619], "excitation_energies_cm": [34565.7, 50682.1, 56182.9]}], [{"oscillator_strengths": [0.000199689, 0.016257136, 0.071680023], "excitation_energies_cm": [32590.4, 52863.6, 57451.0]}], [{"oscillator_strengths": [6.4803e-05, 0.010800115, 0.045606261], "excitation_energies_cm": [29983.7, 51173.5, 56676.1]}], [{"oscillator_strengths": [5.5207e-05, 0.017697529, 0.041741432], "excitation_energies_cm": [33340.9, 50807.9, 56229.7]}], [{"oscillator_strengths": [0.000298061, 0.015957395, 0.094916655], "excitation_energies_cm": [32336.3, 51958.6, 56223.1]}], [{"oscillator_strengths": [0.000253649, 0.01784816, 0.102220413], "excitation_energies_cm": [36738.4, 50102.6, 55240.3]}], [{"oscillator_strengths": [0.000188445, 0.008984362, 0.063074075], "excitation_energies_cm": [30742.8, 52629.2, 56262.2]}], [{"oscillator_strengths": [0.000743845, 0.019720139, 0.059610237], "excitation_energies_cm": [32378.4, 50465.5, 54947.9]}], [{"oscillator_strengths": [0.00064458, 0.015353481, 0.0342801], "excitation_energies_cm": [29607.6, 52563.3, 56833.8]}], [{"oscillator_strengths": [2.9275e-05, 0.01606163, 0.048064875], "excitation_energies_cm": [34170.9, 51091.2, 56154.4]}], [{"oscillator_strengths": [0.000393251, 0.031488916, 0.124068983], "excitation_energies_cm": [38661.3, 50361.8, 54791.7]}], [{"oscillator_strengths": [6.9371e-05, 0.01712111, 0.042096412], "excitation_energies_cm": [31586.2, 51814.2, 57132.8]}], [{"oscillator_strengths": [0.000633473, 0.01230595, 0.093197208], "excitation_energies_cm": [31944.6, 51365.3, 56482.6]}], [{"oscillator_strengths": [9.839e-06, 0.021636204, 0.041108195], "excitation_energies_cm": [33234.3, 51376.2, 56859.6]}], [{"oscillator_strengths": [0.000432062, 0.017090752, 0.072360166], "excitation_energies_cm": [33281.7, 51567.0, 56017.3]}], [{"oscillator_strengths": [0.000558242, 0.019261139, 0.067837784], "excitation_energies_cm": [33006.7, 51962.4, 56559.0]}], [{"oscillator_strengths": [0.000401851, 0.014922175, 0.034702626], "excitation_energies_cm": [29603.8, 52224.0, 56910.3]}], [{"oscillator_strengths": [0.000147858, 0.012014953, 0.01578006], "excitation_energies_cm": [28922.0, 52110.7, 55145.4]}], [{"oscillator_strengths": [0.000111835, 0.023673891, 0.090614687], "excitation_energies_cm": [35541.7, 52907.7, 56671.6]}], [{"oscillator_strengths": [0.000776611, 0.057757449, 0.134666298], "excitation_energies_cm": [34904.6, 52990.2, 55665.0]}], [{"oscillator_strengths": [0.000356219, 0.018939314, 0.084723082], "excitation_energies_cm": [34428.6, 53075.2, 57088.1]}], [{"oscillator_strengths": [9.4713e-05, 0.015569646, 0.033916603], "excitation_energies_cm": [31722.7, 52702.2, 56947.7]}], [{"oscillator_strengths": [0.000277109, 0.016085415, 0.047840312], "excitation_energies_cm": [31030.1, 50470.3, 55215.0]}], [{"oscillator_strengths": [0.000930811, 0.016359607, 0.049585865], "excitation_energies_cm": [34112.8, 51076.0, 56383.5]}], [{"oscillator_strengths": [0.000153121, 0.012330925, 0.050240896], "excitation_energies_cm": [32780.3, 50877.0, 56167.3]}], [{"oscillator_strengths": [7.0226e-05, 0.018903771, 0.051895589], "excitation_energies_cm": [32501.4, 50488.8, 55903.0]}], [{"oscillator_strengths": [0.002583952, 0.018139166, 0.075289761], "excitation_energies_cm": [31008.2, 50721.9, 53749.6]}], [{"oscillator_strengths": [8.1601e-05, 0.015963219, 0.074620962], "excitation_energies_cm": [32672.9, 52434.9, 57334.6]}], [{"oscillator_strengths": [5.3913e-05, 0.009665441, 0.045380628], "excitation_energies_cm": [29301.0, 51966.6, 57378.9]}], [{"oscillator_strengths": [0.000441143, 0.024925711, 0.063446925], "excitation_energies_cm": [34610.8, 48451.1, 53744.7]}], [{"oscillator_strengths": [0.000105673, 0.021489538, 0.054178544], "excitation_energies_cm": [34162.0, 50998.8, 56511.7]}], [{"oscillator_strengths": [0.000422312, 0.015427251, 0.047351521], "excitation_energies_cm": [35528.7, 48962.8, 56050.6]}], [{"oscillator_strengths": [5.751e-05, 0.014470421, 0.034414411], "excitation_energies_cm": [30764.9, 52421.6, 57643.2]}], [{"oscillator_strengths": [0.000276857, 0.017755056, 0.083781148], "excitation_energies_cm": [33545.2, 51510.0, 56232.3]}], [{"oscillator_strengths": [0.000392322, 0.026093305, 0.068770637], "excitation_energies_cm": [36074.1, 51541.5, 56552.1]}], [{"oscillator_strengths": [0.000463917, 0.031120357, 0.096160977], "excitation_energies_cm": [35312.2, 53007.8, 56481.3]}], [{"oscillator_strengths": [0.000283742, 0.022009251, 0.052136584], "excitation_energies_cm": [32693.1, 50450.8, 53495.4]}], [{"oscillator_strengths": [0.000326639, 0.013642949, 0.073451999], "excitation_energies_cm": [32472.3, 52503.4, 57193.9]}], [{"oscillator_strengths": [0.00017831, 0.01140315, 0.040350952], "excitation_energies_cm": [29648.7, 52323.8, 57636.4]}], [{"oscillator_strengths": [6.4734e-05, 0.005590919, 0.04821007], "excitation_energies_cm": [29967.7, 51877.0, 56933.4]}], [{"oscillator_strengths": [0.000644977, 0.021567551, 0.039989806], "excitation_energies_cm": [31692.6, 50349.2, 55327.1]}], [{"oscillator_strengths": [3.1278e-05, 0.016669185, 0.059606025], "excitation_energies_cm": [33090.6, 52186.6, 56108.1]}], [{"oscillator_strengths": [0.001094967, 0.018862638, 0.058814608], "excitation_energies_cm": [30949.7, 50967.6, 55559.2]}], [{"oscillator_strengths": [0.001160532, 0.045118037, 0.092281225], "excitation_energies_cm": [33709.1, 50935.0, 55403.8]}], [{"oscillator_strengths": [0.000281592, 0.020767958, 0.082948648], "excitation_energies_cm": [30953.6, 52564.9, 57214.4]}], [{"oscillator_strengths": [0.000325434, 0.017456202, 0.045659824], "excitation_energies_cm": [33422.3, 51273.8, 55933.8]}], [{"oscillator_strengths": [0.000284963, 0.02366616, 0.035768664], "excitation_energies_cm": [33747.3, 50739.8, 55892.4]}], [{"oscillator_strengths": [6.203e-06, 0.012192761, 0.051313894], "excitation_energies_cm": [31630.6, 52427.5, 57446.1]}], [{"oscillator_strengths": [0.000261633, 0.015988898, 0.05344058], "excitation_energies_cm": [30799.1, 51478.3, 56621.9]}], [{"oscillator_strengths": [4.3339e-05, 0.022709224, 0.102604021], "excitation_energies_cm": [33603.9, 52752.4, 57165.1]}], [{"oscillator_strengths": [0.000138783, 0.011367499, 0.025423011], "excitation_energies_cm": [29654.6, 52044.5, 55935.1]}], [{"oscillator_strengths": [0.000268181, 0.028315265, 0.078142457], "excitation_energies_cm": [34226.2, 52136.1, 56065.5]}], [{"oscillator_strengths": [6.5687e-05, 0.015898389, 0.01449374], "excitation_energies_cm": [28517.0, 51932.9, 56535.4]}], [{"oscillator_strengths": [0.000348595, 0.020588725, 0.092440255], "excitation_energies_cm": [34588.4, 52808.6, 56355.0]}], [{"oscillator_strengths": [0.00024126, 0.01867305, 0.084058182], "excitation_energies_cm": [35613.2, 50529.4, 55382.0]}], [{"oscillator_strengths": [0.000196673, 0.017268532, 0.064388595], "excitation_energies_cm": [34618.8, 51750.1, 55754.6]}], [{"oscillator_strengths": [2.8269e-05, 0.014787462, 0.055513189], "excitation_energies_cm": [33050.6, 52162.2, 57393.6]}], [{"oscillator_strengths": [0.000395272, 0.016543234, 0.068677552], "excitation_energies_cm": [33892.5, 51444.6, 57126.8]}], [{"oscillator_strengths": [0.00064902, 0.012009386, 0.043614809], "excitation_energies_cm": [28662.4, 51710.5, 56478.6]}], [{"oscillator_strengths": [0.000196948, 0.013546945, 0.069490726], "excitation_energies_cm": [31580.9, 52017.2, 56578.2]}], [{"oscillator_strengths": [0.001319907, 0.026607744, 0.100934731], "excitation_energies_cm": [32720.8, 51079.1, 54987.7]}], [{"oscillator_strengths": [0.000120104, 0.012107199, 0.058738757], "excitation_energies_cm": [33522.9, 52290.9, 57402.1]}], [{"oscillator_strengths": [0.000171008, 0.022096171, 0.039992917], "excitation_energies_cm": [30047.8, 51605.2, 55646.4]}], [{"oscillator_strengths": [6.5786e-05, 0.015113316, 0.063564474], "excitation_energies_cm": [32252.6, 49674.8, 55311.9]}], [{"oscillator_strengths": [0.000106485, 0.011431591, 0.066573149], "excitation_energies_cm": [32792.9, 52273.1, 55867.5]}], [{"oscillator_strengths": [0.000183194, 0.023272915, 0.060519013], "excitation_energies_cm": [35769.1, 50995.3, 56884.0]}], [{"oscillator_strengths": [0.000425072, 0.029454068, 0.082764571], "excitation_energies_cm": [32120.4, 50874.2, 53467.9]}], [{"oscillator_strengths": [0.000397019, 0.017897046, 0.032170662], "excitation_energies_cm": [29783.1, 51972.5, 57145.3]}], [{"oscillator_strengths": [3.8801e-05, 0.019654677, 0.058470046], "excitation_energies_cm": [33139.1, 52162.6, 56569.3]}], [{"oscillator_strengths": [0.000853539, 0.035275608, 0.140874236], "excitation_energies_cm": [35581.8, 52453.1, 55543.1]}], [{"oscillator_strengths": [0.000354642, 0.01785301, 0.066729945], "excitation_energies_cm": [35297.4, 52915.0, 56837.9]}], [{"oscillator_strengths": [0.000301098, 0.020288005, 0.09438494], "excitation_energies_cm": [34742.4, 50894.1, 56255.6]}], [{"oscillator_strengths": [0.000110123, 0.022031397, 0.08883674], "excitation_energies_cm": [35596.6, 51254.8, 55317.4]}], [{"oscillator_strengths": [0.000231374, 0.019758543, 0.078615688], "excitation_energies_cm": [35823.5, 51616.7, 55907.9]}], [{"oscillator_strengths": [0.000125331, 0.020355376, 0.129409121], "excitation_energies_cm": [38582.4, 50751.5, 55555.0]}], [{"oscillator_strengths": [0.000401698, 0.021099062, 0.083149847], "excitation_energies_cm": [36094.4, 52008.0, 55319.9]}], [{"oscillator_strengths": [0.000126971, 0.024137298, 0.066641269], "excitation_energies_cm": [34126.3, 51827.8, 56188.1]}], [{"oscillator_strengths": [0.00055553, 0.009379228, 0.032876415], "excitation_energies_cm": [31405.1, 51460.9, 57232.3]}], [{"oscillator_strengths": [4.583e-05, 0.012583021, 0.042537806], "excitation_energies_cm": [30388.7, 52906.4, 58247.0]}], [{"oscillator_strengths": [0.000288778, 0.023957768, 0.067162097], "excitation_energies_cm": [28878.2, 51131.8, 54292.6]}], [{"oscillator_strengths": [5.1089e-05, 0.028877925, 0.088179851], "excitation_energies_cm": [34862.7, 52101.9, 55994.2]}], [{"oscillator_strengths": [9.5568e-05, 0.023345212, 0.071665609], "excitation_energies_cm": [32979.4, 52399.8, 55487.5]}], [{"oscillator_strengths": [0.000941412, 0.029304088, 0.131884226], "excitation_energies_cm": [35396.0, 51689.9, 54690.9]}], [{"oscillator_strengths": [0.00048142, 0.025321331, 0.087813805], "excitation_energies_cm": [32619.8, 52391.3, 56909.3]}], [{"oscillator_strengths": [0.00072411, 0.023952498, 0.102834346], "excitation_energies_cm": [37258.0, 52812.8, 56041.0]}], [{"oscillator_strengths": [0.000887912, 0.01982355, 0.089614836], "excitation_energies_cm": [34432.9, 51625.1, 55402.3]}], [{"oscillator_strengths": [5.8706e-05, 0.019465796, 0.050295112], "excitation_energies_cm": [32115.5, 52037.6, 55563.4]}], [{"oscillator_strengths": [0.000354307, 0.025982512, 0.055274379], "excitation_energies_cm": [34199.7, 50777.4, 54814.5]}], [{"oscillator_strengths": [3.5867e-05, 0.024127903, 0.042534968], "excitation_energies_cm": [32627.9, 52528.1, 56354.2]}], [{"oscillator_strengths": [2.672e-05, 0.021623676, 0.06549266], "excitation_energies_cm": [34454.3, 51940.2, 55641.7]}], [{"oscillator_strengths": [0.000439414, 0.034973322, 0.09896569], "excitation_energies_cm": [35427.6, 52791.1, 55965.5]}], [{"oscillator_strengths": [0.000169923, 0.008634678, 0.072985992], "excitation_energies_cm": [31911.7, 51071.7, 57239.6]}], [{"oscillator_strengths": [7.9784e-05, 0.044759992, 0.123941243], "excitation_energies_cm": [33735.6, 52198.8, 55723.6]}], [{"oscillator_strengths": [4.0627e-05, 0.012786492, 0.077191799], "excitation_energies_cm": [32650.5, 52325.2, 57088.2]}], [{"oscillator_strengths": [0.000132025, 0.01432819, 0.043697863], "excitation_energies_cm": [31873.5, 52454.7, 56844.5]}], [{"oscillator_strengths": [2.1882e-05, 0.011061974, 0.073539222], "excitation_energies_cm": [32868.8, 50860.5, 56860.6]}], [{"oscillator_strengths": [1.3826e-05, 0.022498406, 0.078285458], "excitation_energies_cm": [33697.6, 51875.0, 56505.6]}], [{"oscillator_strengths": [0.000347461, 0.017658742, 0.043816643], "excitation_energies_cm": [31867.6, 51702.0, 56934.0]}], [{"oscillator_strengths": [0.000255924, 0.019684821, 0.062979628], "excitation_energies_cm": [33740.4, 52385.7, 56913.7]}], [{"oscillator_strengths": [8.5188e-05, 0.027098345, 0.0782422], "excitation_energies_cm": [36248.1, 51247.8, 55971.6]}], [{"oscillator_strengths": [0.000424691, 0.027058558, 0.086476804], "excitation_energies_cm": [34849.8, 50746.7, 55804.0]}], [{"oscillator_strengths": [7.8914e-05, 0.018716594, 0.044504512], "excitation_energies_cm": [33315.5, 50060.7, 55897.4]}], [{"oscillator_strengths": [0.000318114, 0.025279371, 0.085259881], "excitation_energies_cm": [35090.5, 50850.2, 54443.6]}], [{"oscillator_strengths": [9.2083e-05, 0.018601766, 0.036256168], "excitation_energies_cm": [34578.1, 51937.5, 55924.0]}], [{"oscillator_strengths": [0.003061864, 0.029382952, 0.099685619], "excitation_energies_cm": [35654.3, 51105.6, 54825.9]}], [{"oscillator_strengths": [9.0221e-05, 0.01912242, 0.05200173], "excitation_energies_cm": [32860.1, 51675.3, 56500.6]}], [{"oscillator_strengths": [0.000488981, 0.014360804, 0.077405823], "excitation_energies_cm": [30932.9, 52913.8, 57177.6]}], [{"oscillator_strengths": [4.7585e-05, 0.016985225, 0.067351632], "excitation_energies_cm": [35051.9, 52076.2, 56864.5]}], [{"oscillator_strengths": [0.00023788, 0.016576376, 0.051850103], "excitation_energies_cm": [31506.6, 51504.0, 56732.4]}], [{"oscillator_strengths": [0.000493966, 0.021086483, 0.062266078], "excitation_energies_cm": [33252.9, 50051.1, 54487.8]}], [{"oscillator_strengths": [0.00016627, 0.018699062, 0.04101299], "excitation_energies_cm": [29851.5, 52016.2, 56865.0]}], [{"oscillator_strengths": [0.000257043, 0.02600205, 0.07504172], "excitation_energies_cm": [32774.3, 51580.9, 55788.8]}], [{"oscillator_strengths": [3.7999e-05, 0.012541847, 0.089272481], "excitation_energies_cm": [32814.3, 51565.0, 56981.0]}], [{"oscillator_strengths": [0.000114287, 0.019566027, 0.052909282], "excitation_energies_cm": [33674.5, 52081.1, 55677.3]}], [{"oscillator_strengths": [8.0619e-05, 0.016444275, 0.04251053], "excitation_energies_cm": [33444.7, 52287.5, 56806.4]}], [{"oscillator_strengths": [0.000962768, 0.027344376, 0.067553599], "excitation_energies_cm": [32494.6, 51798.9, 56122.1]}], [{"oscillator_strengths": [7.2441e-05, 0.015745882, 0.058233042], "excitation_energies_cm": [33880.6, 52322.2, 57508.4]}], [{"oscillator_strengths": [0.000205474, 0.01809213, 0.067982867], "excitation_energies_cm": [32929.8, 49685.3, 54462.7]}], [{"oscillator_strengths": [2.5351e-05, 0.014662466, 0.062991234], "excitation_energies_cm": [29726.3, 51238.9, 55332.7]}], [{"oscillator_strengths": [5.42e-05, 0.016090736, 0.065041519], "excitation_energies_cm": [32635.3, 52356.1, 55437.5]}], [{"oscillator_strengths": [0.000460507, 0.045826515, 0.096375816], "excitation_energies_cm": [36164.8, 51616.4, 55410.8]}], [{"oscillator_strengths": [4.066e-05, 0.015223717, 0.036753402], "excitation_energies_cm": [32485.0, 52995.2, 57871.5]}], [{"oscillator_strengths": [2.9071e-05, 0.0222188, 0.043565337], "excitation_energies_cm": [32548.7, 51720.8, 55841.6]}], [{"oscillator_strengths": [0.000398003, 0.018286958, 0.049603238], "excitation_energies_cm": [30591.1, 53133.2, 57598.2]}], [{"oscillator_strengths": [0.00025419, 0.019427938, 0.10430149], "excitation_energies_cm": [35673.3, 49926.0, 55056.0]}], [{"oscillator_strengths": [0.000260001, 0.022835245, 0.069966875], "excitation_energies_cm": [34945.2, 52510.3, 56823.9]}], [{"oscillator_strengths": [0.000255045, 0.017635991, 0.124706096], "excitation_energies_cm": [33665.1, 53782.8, 57343.7]}], [{"oscillator_strengths": [0.000127705, 0.014958048, 0.052341002], "excitation_energies_cm": [31918.8, 52470.8, 57940.7]}], [{"oscillator_strengths": [0.000274687, 0.029164015, 0.064744729], "excitation_energies_cm": [33177.4, 51789.8, 55142.9]}], [{"oscillator_strengths": [0.000185719, 0.013528072, 0.057425239], "excitation_energies_cm": [33688.6, 50354.8, 56109.9]}], [{"oscillator_strengths": [0.00010016, 0.018004552, 0.067059758], "excitation_energies_cm": [28953.0, 50217.2, 54638.1]}], [{"oscillator_strengths": [0.000426355, 0.023272078, 0.035389314], "excitation_energies_cm": [35056.4, 49844.8, 55090.2]}], [{"oscillator_strengths": [0.000589573, 0.014752389, 0.076784754], "excitation_energies_cm": [32523.6, 52054.4, 56236.5]}], [{"oscillator_strengths": [2.5868e-05, 0.020902925, 0.034332458], "excitation_energies_cm": [34077.5, 51213.4, 56054.8]}], [{"oscillator_strengths": [0.000314339, 0.030964215, 0.104039918], "excitation_energies_cm": [35196.1, 51385.7, 56358.6]}], [{"oscillator_strengths": [0.000205029, 0.021832815, 0.059237931], "excitation_energies_cm": [34351.1, 52134.1, 56908.1]}], [{"oscillator_strengths": [7.3085e-05, 0.014494234, 0.113839146], "excitation_energies_cm": [33795.5, 52276.8, 56720.6]}], [{"oscillator_strengths": [0.000741615, 0.014452713, 0.037959109], "excitation_energies_cm": [32842.3, 50883.0, 56623.1]}], [{"oscillator_strengths": [0.000353707, 0.022966921, 0.08308218], "excitation_energies_cm": [34484.7, 52739.9, 56533.5]}], [{"oscillator_strengths": [7.9606e-05, 0.019221974, 0.06948558], "excitation_energies_cm": [32787.6, 50914.1, 56522.8]}], [{"oscillator_strengths": [0.000183894, 0.011659991, 0.059967486], "excitation_energies_cm": [31111.5, 51034.5, 55600.0]}], [{"oscillator_strengths": [5.5459e-05, 0.016880459, 0.05318029], "excitation_energies_cm": [31418.6, 52641.8, 57240.9]}], [{"oscillator_strengths": [0.000347532, 0.019013879, 0.120183872], "excitation_energies_cm": [36945.0, 52183.3, 56294.5]}], [{"oscillator_strengths": [0.000499435, 0.017115392, 0.049387244], "excitation_energies_cm": [31234.3, 51879.8, 56726.9]}], [{"oscillator_strengths": [2.3119e-05, 0.016519272, 0.069662568], "excitation_energies_cm": [31970.4, 52216.6, 57131.5]}], [{"oscillator_strengths": [2.5102e-05, 0.01215528, 0.059484184], "excitation_energies_cm": [32017.2, 52122.1, 56339.5]}], [{"oscillator_strengths": [0.000237484, 0.01477041, 0.06867927], "excitation_energies_cm": [32063.7, 51243.4, 55735.1]}], [{"oscillator_strengths": [8.9369e-05, 0.017904942, 0.059969892], "excitation_energies_cm": [31995.4, 51503.6, 54851.2]}], [{"oscillator_strengths": [0.000122742, 0.022964078, 0.09008794], "excitation_energies_cm": [34561.8, 51474.4, 56412.5]}], [{"oscillator_strengths": [0.001557913, 0.024487639, 0.117684961], "excitation_energies_cm": [33122.0, 50789.4, 55825.9]}], [{"oscillator_strengths": [0.000157704, 0.020194826, 0.081967809], "excitation_energies_cm": [34865.1, 51702.0, 56151.0]}], [{"oscillator_strengths": [0.000285276, 0.01411399, 0.001016682], "excitation_energies_cm": [28588.5, 51642.6, 57036.4]}], [{"oscillator_strengths": [0.000762017, 0.023812931, 0.029198663], "excitation_energies_cm": [31241.1, 49077.2, 54896.4]}], [{"oscillator_strengths": [7.8734e-05, 0.005000054, 0.036185828], "excitation_energies_cm": [27922.1, 51154.5, 55924.1]}], [{"oscillator_strengths": [5.3602e-05, 0.018376637, 0.059618527], "excitation_energies_cm": [33219.3, 51948.9, 56485.6]}], [{"oscillator_strengths": [0.000295276, 0.03468296, 0.098789104], "excitation_energies_cm": [33801.3, 52628.1, 55621.7]}], [{"oscillator_strengths": [0.000666243, 0.020366558, 0.06631113], "excitation_energies_cm": [33480.8, 51267.7, 56080.8]}], [{"oscillator_strengths": [8.545e-06, 0.02203288, 0.046606685], "excitation_energies_cm": [31883.4, 51675.7, 56305.7]}], [{"oscillator_strengths": [0.000461405, 0.025366637, 0.034601097], "excitation_energies_cm": [33533.0, 51381.7, 56552.1]}], [{"oscillator_strengths": [0.000471001, 0.020576173, 0.002067466], "excitation_energies_cm": [30365.0, 53235.8, 54571.6]}], [{"oscillator_strengths": [5.4179e-05, 0.017184987, 0.035861563], "excitation_energies_cm": [32117.7, 51200.3, 55603.9]}], [{"oscillator_strengths": [0.000627463, 0.021955725, 0.046375153], "excitation_energies_cm": [30305.2, 49754.5, 52917.6]}], [{"oscillator_strengths": [0.000226448, 0.020618003, 0.069951778], "excitation_energies_cm": [32858.5, 52561.4, 56903.7]}], [{"oscillator_strengths": [0.000322629, 0.02729221, 0.133443326], "excitation_energies_cm": [35567.1, 51985.5, 55572.4]}], [{"oscillator_strengths": [0.001407688, 0.016042149, 0.116685153], "excitation_energies_cm": [34450.7, 52237.2, 55031.4]}], [{"oscillator_strengths": [0.000225618, 0.018131913, 0.079606375], "excitation_energies_cm": [31253.2, 51719.9, 56481.1]}], [{"oscillator_strengths": [0.000164986, 0.012405791, 0.049367917], "excitation_energies_cm": [30392.1, 51152.4, 56453.6]}], [{"oscillator_strengths": [0.000640683, 0.020618108, 0.074696464], "excitation_energies_cm": [34602.9, 50440.2, 55691.5]}], [{"oscillator_strengths": [0.000166716, 0.017870858, 0.057291089], "excitation_energies_cm": [33926.3, 51925.6, 55827.6]}], [{"oscillator_strengths": [0.000112276, 0.008961625, 0.04254807], "excitation_energies_cm": [30384.7, 52801.3, 57700.1]}], [{"oscillator_strengths": [0.000123503, 0.02765957, 0.070524087], "excitation_energies_cm": [31565.9, 51904.8, 54219.7]}], [{"oscillator_strengths": [7.5431e-05, 0.014796582, 0.035733674], "excitation_energies_cm": [30416.1, 50358.1, 56495.0]}], [{"oscillator_strengths": [0.000140172, 0.026124748, 0.054127486], "excitation_energies_cm": [33487.0, 51938.4, 56127.7]}], [{"oscillator_strengths": [9.6888e-05, 0.0220999, 0.079842724], "excitation_energies_cm": [31807.8, 50759.0, 55628.4]}], [{"oscillator_strengths": [0.000124215, 0.016235411, 0.044444475], "excitation_energies_cm": [34096.3, 51483.1, 56285.8]}], [{"oscillator_strengths": [0.000151993, 0.0227903, 0.081674728], "excitation_energies_cm": [34000.6, 52349.4, 56167.5]}], [{"oscillator_strengths": [0.00015221, 0.017594626, 0.059675758], "excitation_energies_cm": [33613.3, 52004.8, 57217.4]}], [{"oscillator_strengths": [0.000873528, 0.022463129, 0.078026215], "excitation_energies_cm": [33167.9, 50461.4, 54549.8]}], [{"oscillator_strengths": [6.3704e-05, 0.024051384, 0.075049881], "excitation_energies_cm": [33927.7, 52455.6, 55724.5]}], [{"oscillator_strengths": [7.191e-06, 0.016905699, 0.045207603], "excitation_energies_cm": [33028.2, 53147.6, 57601.2]}], [{"oscillator_strengths": [4.2796e-05, 0.01852922, 0.052266285], "excitation_energies_cm": [34087.9, 52542.5, 57587.6]}], [{"oscillator_strengths": [0.000168924, 0.012535529, 0.076317561], "excitation_energies_cm": [32878.2, 52889.1, 56690.9]}], [{"oscillator_strengths": [0.000137762, 0.021799338, 0.040497501], "excitation_energies_cm": [31293.9, 50942.3, 56053.2]}], [{"oscillator_strengths": [0.000558074, 0.0185924, 0.055757617], "excitation_energies_cm": [35573.8, 51267.0, 56642.2]}], [{"oscillator_strengths": [3.5645e-05, 0.016196346, 0.052433926], "excitation_energies_cm": [31603.4, 52628.7, 57330.6]}], [{"oscillator_strengths": [0.000370683, 0.017950644, 0.035263492], "excitation_energies_cm": [32314.1, 50844.2, 55908.9]}], [{"oscillator_strengths": [0.000496654, 0.019989113, 0.094633243], "excitation_energies_cm": [37178.9, 50882.9, 54738.1]}], [{"oscillator_strengths": [0.000666421, 0.018410988, 0.058942747], "excitation_energies_cm": [32019.9, 51555.1, 56395.8]}], [{"oscillator_strengths": [0.00041949, 0.014451332, 0.053297538], "excitation_energies_cm": [29986.6, 52161.5, 57104.2]}], [{"oscillator_strengths": [0.000310947, 0.033953836, 0.070000713], "excitation_energies_cm": [31488.2, 52310.6, 55799.6]}], [{"oscillator_strengths": [0.000589056, 0.020067699, 0.123434786], "excitation_energies_cm": [34389.6, 50708.1, 54910.6]}], [{"oscillator_strengths": [3.1208e-05, 0.024437609, 0.075938962], "excitation_energies_cm": [33176.4, 51734.1, 55675.8]}], [{"oscillator_strengths": [0.000102367, 0.017599083, 0.060713594], "excitation_energies_cm": [31599.4, 52873.2, 56914.8]}], [{"oscillator_strengths": [0.000137938, 0.012958795, 0.099705244], "excitation_energies_cm": [33613.9, 51492.6, 56031.2]}], [{"oscillator_strengths": [0.000135907, 0.015109745, 0.067883774], "excitation_energies_cm": [33986.4, 52325.9, 57007.0]}], [{"oscillator_strengths": [0.000155261, 0.010345744, 0.077851689], "excitation_energies_cm": [31149.8, 52213.4, 56516.7]}], [{"oscillator_strengths": [8.3084e-05, 0.021964342, 0.066987099], "excitation_energies_cm": [33850.4, 51634.0, 56735.1]}], [{"oscillator_strengths": [9.9396e-05, 0.018468298, 0.057492891], "excitation_energies_cm": [36521.0, 51783.8, 56303.1]}], [{"oscillator_strengths": [0.00041216, 0.011087484, 0.044876103], "excitation_energies_cm": [30815.5, 50700.4, 56092.5]}], [{"oscillator_strengths": [0.00057746, 0.033482696, 0.118264659], "excitation_energies_cm": [32562.5, 51592.2, 55085.6]}], [{"oscillator_strengths": [0.000249313, 0.022403799, 0.042394232], "excitation_energies_cm": [33510.1, 51437.8, 56302.6]}], [{"oscillator_strengths": [0.000161222, 0.014589637, 0.074354814], "excitation_energies_cm": [33677.6, 51571.9, 56480.3]}], [{"oscillator_strengths": [0.000296088, 0.01757305, 0.092552956], "excitation_energies_cm": [33319.4, 50283.7, 53648.9]}], [{"oscillator_strengths": [0.002015143, 0.031766521, 0.122392061], "excitation_energies_cm": [32958.2, 51677.0, 56123.9]}], [{"oscillator_strengths": [0.001117931, 0.023185972, 0.078647221], "excitation_energies_cm": [34372.7, 51277.8, 56313.4]}], [{"oscillator_strengths": [0.000328636, 0.012837016, 0.028893575], "excitation_energies_cm": [28244.4, 51126.8, 55850.0]}], [{"oscillator_strengths": [0.000211765, 0.018317413, 0.112176368], "excitation_energies_cm": [34674.9, 52388.2, 55873.7]}], [{"oscillator_strengths": [9.2226e-05, 0.012213758, 0.060625779], "excitation_energies_cm": [30765.0, 52422.8, 57234.0]}], [{"oscillator_strengths": [0.000651319, 0.016019017, 0.078262521], "excitation_energies_cm": [31287.7, 52375.1, 56420.1]}], [{"oscillator_strengths": [3.9755e-05, 0.02158862, 0.076323634], "excitation_energies_cm": [36427.3, 50822.8, 55881.7]}], [{"oscillator_strengths": [0.000258122, 0.025590971, 0.070026719], "excitation_energies_cm": [33555.5, 50717.1, 54443.7]}], [{"oscillator_strengths": [0.000569674, 0.017815495, 0.064298371], "excitation_energies_cm": [33029.9, 49761.6, 55014.8]}], [{"oscillator_strengths": [0.000183515, 0.010867762, 0.038090057], "excitation_energies_cm": [27903.7, 51037.1, 57300.2]}], [{"oscillator_strengths": [0.000341205, 0.015677751, 0.059871523], "excitation_energies_cm": [32115.4, 51258.2, 55910.9]}], [{"oscillator_strengths": [4.225e-05, 0.031283195, 0.086906908], "excitation_energies_cm": [34681.2, 51466.0, 55612.6]}], [{"oscillator_strengths": [0.000160387, 0.02104319, 0.087774014], "excitation_energies_cm": [33120.5, 51602.2, 55967.6]}], [{"oscillator_strengths": [0.000609391, 0.063592642, 0.120764803], "excitation_energies_cm": [35618.3, 51172.8, 53587.0]}], [{"oscillator_strengths": [4.99e-05, 0.016303679, 0.042725396], "excitation_energies_cm": [31514.8, 51760.4, 56435.7]}], [{"oscillator_strengths": [0.002206724, 0.028181443, 0.074773874], "excitation_energies_cm": [34385.7, 50426.1, 55177.6]}], [{"oscillator_strengths": [0.00014674, 0.017333419, 0.0497543], "excitation_energies_cm": [33137.4, 50959.8, 55608.4]}], [{"oscillator_strengths": [8.1624e-05, 0.01345511, 0.049892691], "excitation_energies_cm": [31532.3, 51669.3, 55834.5]}], [{"oscillator_strengths": [5.2234e-05, 0.025074895, 0.058641951], "excitation_energies_cm": [35175.8, 50830.6, 56110.1]}], [{"oscillator_strengths": [0.001069018, 0.018784575, 0.170136968], "excitation_energies_cm": [34519.0, 51427.1, 55613.7]}], [{"oscillator_strengths": [0.000304402, 0.014170261, 0.029801907], "excitation_energies_cm": [31764.0, 49667.9, 56962.8]}], [{"oscillator_strengths": [0.000160154, 0.02144175, 0.088717033], "excitation_energies_cm": [34274.3, 53126.9, 57232.3]}], [{"oscillator_strengths": [0.000545352, 0.014099094, 0.066208843], "excitation_energies_cm": [33090.7, 52189.0, 57156.5]}], [{"oscillator_strengths": [0.000476137, 0.034551857, 0.1277752], "excitation_energies_cm": [33927.7, 51738.1, 55551.8]}], [{"oscillator_strengths": [0.000146004, 0.019138144, 0.069797331], "excitation_energies_cm": [37270.3, 52954.9, 56518.6]}], [{"oscillator_strengths": [0.001940775, 0.020811324, 0.082765561], "excitation_energies_cm": [29712.9, 52373.7, 55836.3]}], [{"oscillator_strengths": [0.000121843, 0.023256336, 0.04547198], "excitation_energies_cm": [34120.8, 51803.9, 57015.0]}], [{"oscillator_strengths": [0.000543389, 0.035969108, 0.120924565], "excitation_energies_cm": [36327.9, 51600.6, 55807.8]}], [{"oscillator_strengths": [0.000108797, 0.015287402, 0.036769498], "excitation_energies_cm": [34335.2, 51675.6, 57869.3]}], [{"oscillator_strengths": [0.000196466, 0.020004259, 0.048052828], "excitation_energies_cm": [32312.4, 53157.0, 56978.4]}], [{"oscillator_strengths": [0.000184158, 0.019785677, 0.067192633], "excitation_energies_cm": [32592.7, 52355.6, 56247.3]}], [{"oscillator_strengths": [0.00022988, 0.006257199, 0.040915094], "excitation_energies_cm": [29181.6, 49182.9, 53595.0]}], [{"oscillator_strengths": [0.000575557, 0.017397042, 0.097255773], "excitation_energies_cm": [31281.9, 50726.7, 55009.4]}], [{"oscillator_strengths": [0.000272481, 0.02074356, 0.052879703], "excitation_energies_cm": [34765.0, 50740.1, 55956.8]}], [{"oscillator_strengths": [0.000645152, 0.041079671, 0.128518648], "excitation_energies_cm": [35627.7, 53133.8, 56331.2]}], [{"oscillator_strengths": [0.000861651, 0.018680369, 0.059584798], "excitation_energies_cm": [31022.8, 49801.6, 55515.8]}], [{"oscillator_strengths": [0.000328729, 0.021706351, 0.07144063], "excitation_energies_cm": [34450.5, 49135.1, 53778.5]}], [{"oscillator_strengths": [5.8161e-05, 0.015876433, 0.053630342], "excitation_energies_cm": [31653.6, 53144.2, 57314.5]}], [{"oscillator_strengths": [7.3189e-05, 0.011883347, 0.071599788], "excitation_energies_cm": [33346.6, 52674.8, 57130.8]}], [{"oscillator_strengths": [9.8727e-05, 0.027581212, 0.100985292], "excitation_energies_cm": [33706.3, 52225.7, 55721.8]}], [{"oscillator_strengths": [1.0914e-05, 0.021375614, 0.058025339], "excitation_energies_cm": [33671.6, 51092.9, 55766.9]}], [{"oscillator_strengths": [0.000366081, 0.020839758, 0.04917782], "excitation_energies_cm": [32201.0, 51599.7, 57068.2]}], [{"oscillator_strengths": [0.000217329, 0.013560492, 0.015579762], "excitation_energies_cm": [29753.8, 51286.3, 55540.4]}], [{"oscillator_strengths": [0.000777464, 0.015267108, 0.086254916], "excitation_energies_cm": [32046.0, 50647.0, 56469.6]}], [{"oscillator_strengths": [0.000434274, 0.027694844, 0.108428842], "excitation_energies_cm": [36904.3, 50628.3, 55357.1]}], [{"oscillator_strengths": [0.000716221, 0.027969962, 0.085021859], "excitation_energies_cm": [32121.9, 51838.7, 55638.4]}], [{"oscillator_strengths": [8.4882e-05, 0.012962917, 0.034965329], "excitation_energies_cm": [31941.2, 52577.0, 57862.6]}], [{"oscillator_strengths": [0.000117733, 0.021731885, 0.024377911], "excitation_energies_cm": [33160.9, 51810.6, 57269.3]}], [{"oscillator_strengths": [0.000426609, 0.020638702, 0.056977242], "excitation_energies_cm": [33791.7, 52238.0, 56757.5]}], [{"oscillator_strengths": [9.9239e-05, 0.021268674, 0.063000641], "excitation_energies_cm": [35120.3, 51271.3, 55692.6]}], [{"oscillator_strengths": [0.000166333, 0.020955732, 0.086438272], "excitation_energies_cm": [35518.3, 52267.0, 56183.7]}], [{"oscillator_strengths": [2.4887e-05, 0.013526842, 0.04328629], "excitation_energies_cm": [31530.2, 52622.2, 57473.6]}], [{"oscillator_strengths": [0.00014551, 0.027223634, 0.087524826], "excitation_energies_cm": [34085.1, 51306.7, 54601.8]}], [{"oscillator_strengths": [0.000141407, 0.018711774, 0.081100047], "excitation_energies_cm": [34199.2, 51934.9, 56535.5]}], [{"oscillator_strengths": [0.000224012, 0.019538429, 0.047104691], "excitation_energies_cm": [35034.5, 50715.3, 55474.2]}], [{"oscillator_strengths": [0.001926162, 0.029890946, 0.084005912], "excitation_energies_cm": [35494.0, 51149.6, 55521.3]}], [{"oscillator_strengths": [0.000251836, 0.018437572, 0.056274625], "excitation_energies_cm": [33823.4, 51474.2, 57249.8]}], [{"oscillator_strengths": [6.9983e-05, 0.016343178, 0.052808241], "excitation_energies_cm": [31726.1, 49895.2, 54794.0]}], [{"oscillator_strengths": [0.000675663, 0.02203187, 0.072602706], "excitation_energies_cm": [37377.8, 51306.3, 56045.1]}], [{"oscillator_strengths": [0.000286117, 0.013460121, 0.029521771], "excitation_energies_cm": [32719.6, 50408.4, 56814.7]}], [{"oscillator_strengths": [0.000200933, 0.028783047, 0.063393464], "excitation_energies_cm": [35247.2, 51354.8, 56238.7]}], [{"oscillator_strengths": [0.000704073, 0.043279962, 0.145102068], "excitation_energies_cm": [31018.7, 52789.6, 55808.8]}], [{"oscillator_strengths": [0.000398661, 0.015619412, 0.054327241], "excitation_energies_cm": [31831.5, 50389.2, 56213.5]}], [{"oscillator_strengths": [0.000189964, 0.011430402, 0.020198623], "excitation_energies_cm": [31692.5, 50793.4, 55104.8]}], [{"oscillator_strengths": [0.000222678, 0.023497061, 0.093523014], "excitation_energies_cm": [34839.7, 51612.1, 55739.8]}], [{"oscillator_strengths": [0.00015497, 0.018932354, 0.109528432], "excitation_energies_cm": [35046.6, 51196.6, 55722.6]}], [{"oscillator_strengths": [0.000371732, 0.02506937, 0.06724648], "excitation_energies_cm": [32998.1, 52364.1, 56228.0]}], [{"oscillator_strengths": [6.2577e-05, 0.023312002, 0.072353465], "excitation_energies_cm": [34141.2, 51848.6, 56913.4]}], [{"oscillator_strengths": [0.000801954, 0.021166484, 0.084922037], "excitation_energies_cm": [34129.1, 51563.2, 56300.9]}], [{"oscillator_strengths": [9.7893e-05, 0.020189896, 0.062253214], "excitation_energies_cm": [31300.9, 52293.0, 56391.6]}], [{"oscillator_strengths": [0.000626067, 0.023916846, 0.099094417], "excitation_energies_cm": [36047.9, 51608.1, 55631.3]}], [{"oscillator_strengths": [0.000172277, 0.015195686, 0.089764562], "excitation_energies_cm": [34000.0, 50387.5, 55245.3]}], [{"oscillator_strengths": [9.3948e-05, 0.01635971, 0.059234014], "excitation_energies_cm": [35372.0, 52485.7, 57744.6]}], [{"oscillator_strengths": [0.000228119, 0.033656048, 0.108238594], "excitation_energies_cm": [37292.5, 51417.5, 55505.2]}], [{"oscillator_strengths": [5.2381e-05, 0.01079511, 0.026195799], "excitation_energies_cm": [29333.6, 50603.1, 56374.6]}], [{"oscillator_strengths": [0.000321814, 0.009766826, 0.051006308], "excitation_energies_cm": [29480.2, 53232.4, 57990.1]}], [{"oscillator_strengths": [0.000453467, 0.016864837, 0.058720492], "excitation_energies_cm": [30857.8, 52358.7, 57139.6]}], [{"oscillator_strengths": [0.000112478, 0.024286997, 0.043238333], "excitation_energies_cm": [32849.1, 50213.7, 56007.9]}], [{"oscillator_strengths": [2.9767e-05, 0.018956347, 0.087887899], "excitation_energies_cm": [32747.8, 52972.4, 57438.9]}], [{"oscillator_strengths": [0.00021884, 0.015827814, 0.100431975], "excitation_energies_cm": [32916.6, 51973.6, 56842.4]}], [{"oscillator_strengths": [7.6226e-05, 0.015346123, 0.080463451], "excitation_energies_cm": [30969.3, 51824.6, 56630.5]}], [{"oscillator_strengths": [0.000231194, 0.029198659, 0.07761468], "excitation_energies_cm": [33066.0, 52513.2, 57196.0]}], [{"oscillator_strengths": [8.585e-05, 0.020727698, 0.084931056], "excitation_energies_cm": [32383.9, 52370.9, 57133.5]}], [{"oscillator_strengths": [3.6747e-05, 0.020429015, 0.075982069], "excitation_energies_cm": [31231.4, 50669.0, 55762.7]}], [{"oscillator_strengths": [8.9654e-05, 0.015449801, 0.056367061], "excitation_energies_cm": [31988.1, 52101.3, 56912.9]}], [{"oscillator_strengths": [0.000126545, 0.014791934, 0.044083619], "excitation_energies_cm": [34612.6, 52980.5, 57009.4]}], [{"oscillator_strengths": [0.000484595, 0.020222967, 0.082368485], "excitation_energies_cm": [33817.4, 52556.4, 56163.8]}], [{"oscillator_strengths": [0.00083154, 0.025899548, 0.108075051], "excitation_energies_cm": [34321.8, 52740.9, 55708.3]}], [{"oscillator_strengths": [0.000531709, 0.037895732, 0.156182862], "excitation_energies_cm": [35547.2, 51074.0, 55173.3]}], [{"oscillator_strengths": [4.576e-06, 0.0198564, 0.048219446], "excitation_energies_cm": [31962.6, 52561.7, 57079.4]}], [{"oscillator_strengths": [0.000155755, 0.020778164, 0.049641017], "excitation_energies_cm": [34599.6, 52359.3, 56027.3]}], [{"oscillator_strengths": [0.001150834, 0.031604111, 0.088609645], "excitation_energies_cm": [31614.4, 52573.6, 56343.9]}], [{"oscillator_strengths": [0.000715681, 0.016817805, 0.044446838], "excitation_energies_cm": [32617.0, 52736.8, 57790.5]}], [{"oscillator_strengths": [7.772e-05, 0.015262133, 0.023661782], "excitation_energies_cm": [32579.1, 52747.9, 57371.1]}], [{"oscillator_strengths": [0.000154242, 0.013518611, 0.040549892], "excitation_energies_cm": [31243.3, 51537.3, 56521.0]}], [{"oscillator_strengths": [0.000272581, 0.014470586, 0.02798779], "excitation_energies_cm": [29616.0, 52118.1, 57686.7]}], [{"oscillator_strengths": [1.7161e-05, 0.011499483, 0.056211089], "excitation_energies_cm": [31922.9, 52450.5, 57570.9]}], [{"oscillator_strengths": [0.000209088, 0.017124383, 0.04011096], "excitation_energies_cm": [30165.1, 51946.2, 57027.4]}], [{"oscillator_strengths": [3.1631e-05, 0.01892602, 0.052300829], "excitation_energies_cm": [32102.1, 52741.7, 57667.0]}], [{"oscillator_strengths": [0.000127835, 0.023760932, 0.110924227], "excitation_energies_cm": [35913.8, 51384.0, 56276.3]}], [{"oscillator_strengths": [3.0811e-05, 0.009748694, 0.002785473], "excitation_energies_cm": [29974.8, 51503.1, 55984.4]}], [{"oscillator_strengths": [0.000264504, 0.03182404, 0.056359298], "excitation_energies_cm": [34313.1, 50819.8, 55759.0]}], [{"oscillator_strengths": [2.2672e-05, 0.011183255, 0.02850793], "excitation_energies_cm": [30120.8, 51370.9, 57342.6]}], [{"oscillator_strengths": [2.4245e-05, 0.018730545, 0.05429645], "excitation_energies_cm": [32175.5, 52194.4, 56828.2]}], [{"oscillator_strengths": [0.000354923, 0.017571484, 0.062738779], "excitation_energies_cm": [33208.3, 50796.6, 55929.7]}], [{"oscillator_strengths": [6.4437e-05, 0.024039092, 0.026079205], "excitation_energies_cm": [35290.1, 50674.7, 55080.1]}], [{"oscillator_strengths": [0.000220254, 0.016511964, 0.086788721], "excitation_energies_cm": [31529.9, 53033.3, 57327.1]}], [{"oscillator_strengths": [0.000458799, 0.023472938, 0.089137524], "excitation_energies_cm": [36625.9, 50748.2, 55315.1]}], [{"oscillator_strengths": [0.000366934, 0.017965673, 0.045128284], "excitation_energies_cm": [31445.1, 50841.0, 56121.4]}], [{"oscillator_strengths": [0.000510393, 0.016551111, 0.053773412], "excitation_energies_cm": [32409.6, 53352.8, 57011.2]}], [{"oscillator_strengths": [0.000154419, 0.01589212, 0.050854697], "excitation_energies_cm": [30559.8, 52313.9, 56844.8]}], [{"oscillator_strengths": [0.000245459, 0.023168771, 0.030219921], "excitation_energies_cm": [32577.4, 52010.7, 56793.6]}], [{"oscillator_strengths": [0.000254404, 0.018974124, 0.067224629], "excitation_energies_cm": [32696.2, 53350.7, 57073.9]}], [{"oscillator_strengths": [1.6117e-05, 0.021612227, 0.06258699], "excitation_energies_cm": [33410.7, 50701.1, 56312.4]}], [{"oscillator_strengths": [5.7112e-05, 0.022982, 0.059749539], "excitation_energies_cm": [34714.4, 51055.0, 56486.8]}], [{"oscillator_strengths": [0.000490282, 0.019197398, 0.109015883], "excitation_energies_cm": [34740.0, 50703.9, 55867.0]}], [{"oscillator_strengths": [7.3327e-05, 0.017392677, 0.086158712], "excitation_energies_cm": [32606.8, 52919.9, 56130.4]}], [{"oscillator_strengths": [0.000250049, 0.029038912, 0.115980695], "excitation_energies_cm": [36479.2, 51597.9, 56023.3]}], [{"oscillator_strengths": [0.000368982, 0.020346656, 0.101173577], "excitation_energies_cm": [33474.9, 52585.4, 56186.1]}], [{"oscillator_strengths": [8.4588e-05, 0.013275513, 0.103458146], "excitation_energies_cm": [33047.6, 52913.3, 57091.9]}], [{"oscillator_strengths": [0.000672972, 0.025923839, 0.078653974], "excitation_energies_cm": [30454.7, 52477.7, 56550.5]}], [{"oscillator_strengths": [3.1005e-05, 0.015891689, 0.042759688], "excitation_energies_cm": [32319.0, 52597.3, 57794.2]}], [{"oscillator_strengths": [0.00027585, 0.020515636, 0.109034093], "excitation_energies_cm": [35213.0, 50815.7, 56215.3]}], [{"oscillator_strengths": [0.000181736, 0.023265334, 0.064830704], "excitation_energies_cm": [34785.3, 52044.1, 56328.9]}], [{"oscillator_strengths": [9.0639e-05, 0.014677586, 0.066370318], "excitation_energies_cm": [32586.4, 53193.7, 57388.3]}], [{"oscillator_strengths": [1.6812e-05, 0.022840631, 0.052009801], "excitation_energies_cm": [33833.7, 51068.3, 55676.6]}], [{"oscillator_strengths": [5.3417e-05, 0.018787489, 0.053610958], "excitation_energies_cm": [32628.7, 51583.8, 55661.2]}], [{"oscillator_strengths": [6.6932e-05, 0.010808137, 0.088507706], "excitation_energies_cm": [32852.0, 49120.7, 54369.7]}], [{"oscillator_strengths": [0.000233195, 0.014986569, 0.070454801], "excitation_energies_cm": [31753.0, 52207.0, 56563.2]}], [{"oscillator_strengths": [0.000174122, 0.027929035, 0.106770325], "excitation_energies_cm": [33679.3, 52358.5, 56601.7]}], [{"oscillator_strengths": [0.000147608, 0.023832823, 0.087850218], "excitation_energies_cm": [35040.6, 51552.9, 56641.6]}], [{"oscillator_strengths": [0.000156266, 0.019162584, 0.045364675], "excitation_energies_cm": [31625.7, 53137.2, 57977.9]}], [{"oscillator_strengths": [0.00012483, 0.014872932, 0.085529514], "excitation_energies_cm": [32554.9, 52682.7, 56963.7]}], [{"oscillator_strengths": [4.829e-05, 0.027633327, 0.084948465], "excitation_energies_cm": [32217.6, 50914.0, 54490.3]}], [{"oscillator_strengths": [7.3474e-05, 0.016058539, 0.038274906], "excitation_energies_cm": [30955.7, 50671.7, 56062.1]}], [{"oscillator_strengths": [6.7999e-05, 0.018284944, 0.056173155], "excitation_energies_cm": [33003.8, 52339.7, 57642.5]}], [{"oscillator_strengths": [0.000136144, 0.011797848, 0.041091503], "excitation_energies_cm": [29848.0, 49884.3, 56065.0]}], [{"oscillator_strengths": [2.5731e-05, 0.016729954, 0.029675725], "excitation_energies_cm": [32016.9, 52194.7, 57201.0]}], [{"oscillator_strengths": [2.7659e-05, 0.018854721, 0.07402822], "excitation_energies_cm": [36847.8, 51643.2, 56623.9]}], [{"oscillator_strengths": [0.001041975, 0.030953821, 0.08386595], "excitation_energies_cm": [33551.6, 52153.3, 55982.6]}], [{"oscillator_strengths": [0.000934722, 0.020490237, 0.07476493], "excitation_energies_cm": [31137.5, 50902.9, 56040.9]}], [{"oscillator_strengths": [0.000759045, 0.018564001, 0.048887368], "excitation_energies_cm": [31076.3, 51909.2, 56417.8]}], [{"oscillator_strengths": [0.000582056, 0.014060735, 0.055475444], "excitation_energies_cm": [33477.4, 51722.6, 56371.1]}], [{"oscillator_strengths": [0.000198365, 0.018968544, 0.090793903], "excitation_energies_cm": [34022.4, 51950.0, 57211.0]}], [{"oscillator_strengths": [9.4484e-05, 0.020269636, 0.063576672], "excitation_energies_cm": [33005.5, 52648.4, 57632.8]}], [{"oscillator_strengths": [7.8473e-05, 0.021087015, 0.066308149], "excitation_energies_cm": [33371.5, 52491.6, 56813.9]}], [{"oscillator_strengths": [0.000887344, 0.017393927, 0.059693957], "excitation_energies_cm": [33024.2, 51133.8, 55969.1]}], [{"oscillator_strengths": [3.2617e-05, 0.018091212, 0.057242621], "excitation_energies_cm": [31563.7, 52427.7, 57068.8]}], [{"oscillator_strengths": [3.9464e-05, 0.013880261, 0.042810333], "excitation_energies_cm": [33266.2, 52410.1, 57519.7]}], [{"oscillator_strengths": [3.5938e-05, 0.014633898, 0.041918578], "excitation_energies_cm": [33170.8, 52116.4, 56784.3]}], [{"oscillator_strengths": [0.000130407, 0.019837752, 0.079251579], "excitation_energies_cm": [35109.2, 51692.2, 56947.2]}], [{"oscillator_strengths": [0.000132866, 0.01777284, 0.042919133], "excitation_energies_cm": [30267.3, 51281.3, 56604.2]}], [{"oscillator_strengths": [0.001186388, 0.027570676, 0.10417898], "excitation_energies_cm": [34684.9, 52459.3, 56021.1]}], [{"oscillator_strengths": [0.000395095, 0.019226425, 0.087024705], "excitation_energies_cm": [34018.9, 53742.2, 57148.2]}], [{"oscillator_strengths": [0.000114423, 0.011918285, 0.025023844], "excitation_energies_cm": [31869.7, 50951.3, 55765.8]}], [{"oscillator_strengths": [0.000316685, 0.026745275, 0.101564483], "excitation_energies_cm": [33243.2, 51542.3, 55599.8]}], [{"oscillator_strengths": [0.000143863, 0.016265258, 0.020461738], "excitation_energies_cm": [32887.8, 51390.4, 57467.3]}], [{"oscillator_strengths": [0.001188126, 0.02805891, 0.089826324], "excitation_energies_cm": [34760.3, 52331.2, 55997.1]}], [{"oscillator_strengths": [0.000224384, 0.015408335, 0.102670894], "excitation_energies_cm": [33790.1, 50782.9, 55462.8]}], [{"oscillator_strengths": [0.000171128, 0.017941261, 0.056790041], "excitation_energies_cm": [31870.1, 51672.6, 56433.1]}], [{"oscillator_strengths": [0.000105348, 0.017106508, 0.048501169], "excitation_energies_cm": [33978.3, 50398.2, 54960.0]}], [{"oscillator_strengths": [0.00021576, 0.016658588, 0.0573375], "excitation_energies_cm": [31985.8, 52728.9, 56890.3]}], [{"oscillator_strengths": [0.000268542, 0.012974493, 0.034149302], "excitation_energies_cm": [29700.6, 52471.3, 57249.5]}], [{"oscillator_strengths": [0.000228721, 0.017490571, 0.04060918], "excitation_energies_cm": [32754.4, 51232.4, 56018.4]}], [{"oscillator_strengths": [4.919e-06, 0.014795721, 0.062815358], "excitation_energies_cm": [33817.6, 51786.0, 56981.5]}], [{"oscillator_strengths": [0.000272281, 0.018319252, 0.066117855], "excitation_energies_cm": [35419.0, 51541.0, 55609.7]}], [{"oscillator_strengths": [0.000836297, 0.021809777, 0.129781611], "excitation_energies_cm": [34569.9, 51653.1, 55538.5]}], [{"oscillator_strengths": [0.000174059, 0.008503759, 0.105618439], "excitation_energies_cm": [31000.0, 52240.1, 56973.0]}], [{"oscillator_strengths": [0.000375996, 0.014612437, 0.038367418], "excitation_energies_cm": [32919.1, 53059.2, 58047.3]}], [{"oscillator_strengths": [0.000187944, 0.022568797, 0.074537244], "excitation_energies_cm": [34987.6, 52230.8, 56216.9]}], [{"oscillator_strengths": [0.000387419, 0.021096223, 0.080890866], "excitation_energies_cm": [35207.4, 52166.8, 56189.8]}], [{"oscillator_strengths": [0.000251403, 0.017674553, 0.101935216], "excitation_energies_cm": [34691.5, 51861.3, 56034.2]}], [{"oscillator_strengths": [1.8953e-05, 0.018007925, 0.059885545], "excitation_energies_cm": [34436.3, 51472.0, 56394.6]}], [{"oscillator_strengths": [6.5776e-05, 0.01600619, 0.049192751], "excitation_energies_cm": [32689.7, 51795.7, 56039.8]}], [{"oscillator_strengths": [1.7342e-05, 0.01672137, 0.046731101], "excitation_energies_cm": [32659.3, 50355.3, 54896.2]}], [{"oscillator_strengths": [0.001522577, 0.013095191, 0.057851827], "excitation_energies_cm": [32982.7, 48833.7, 55841.7]}], [{"oscillator_strengths": [0.000223454, 0.020523432, 0.064624704], "excitation_energies_cm": [33305.7, 52484.2, 56702.0]}], [{"oscillator_strengths": [0.000268543, 0.025907677, 0.096345719], "excitation_energies_cm": [35004.6, 52210.0, 56809.9]}], [{"oscillator_strengths": [0.000172719, 0.018161478, 0.059871731], "excitation_energies_cm": [33622.2, 53345.6, 56453.7]}], [{"oscillator_strengths": [0.000634358, 0.016203188, 0.091512476], "excitation_energies_cm": [32506.9, 52226.5, 56684.8]}], [{"oscillator_strengths": [0.001329868, 0.027910784, 0.106308288], "excitation_energies_cm": [33819.4, 51676.6, 55563.1]}], [{"oscillator_strengths": [0.00010173, 0.014314823, 0.051543447], "excitation_energies_cm": [31153.7, 52387.6, 57287.8]}], [{"oscillator_strengths": [0.000434626, 0.029600666, 0.100881878], "excitation_energies_cm": [33685.8, 52228.9, 56287.9]}], [{"oscillator_strengths": [0.00020052, 0.015234324, 0.04320656], "excitation_energies_cm": [31356.8, 51772.7, 56448.2]}], [{"oscillator_strengths": [0.000560571, 0.021219373, 0.128443002], "excitation_energies_cm": [34459.0, 51943.9, 55796.4]}], [{"oscillator_strengths": [0.000185993, 0.021583037, 0.088233171], "excitation_energies_cm": [36483.5, 50454.0, 54927.8]}], [{"oscillator_strengths": [0.000399802, 0.010447498, 0.09801561], "excitation_energies_cm": [33328.3, 51904.4, 55338.9]}], [{"oscillator_strengths": [6.7916e-05, 0.018813014, 0.072378647], "excitation_energies_cm": [32680.9, 50738.9, 54941.8]}], [{"oscillator_strengths": [0.000242417, 0.021640149, 0.073414408], "excitation_energies_cm": [33080.8, 50735.5, 55319.2]}], [{"oscillator_strengths": [0.000153533, 0.015351663, 0.049585056], "excitation_energies_cm": [30648.5, 53417.5, 57240.0]}], [{"oscillator_strengths": [0.000116435, 0.019183807, 0.082507904], "excitation_energies_cm": [34429.2, 51296.2, 56428.1]}], [{"oscillator_strengths": [0.000178312, 0.021159974, 0.078321377], "excitation_energies_cm": [35952.7, 50230.0, 55111.4]}], [{"oscillator_strengths": [4.2479e-05, 0.015236768, 0.046967861], "excitation_energies_cm": [33421.3, 52982.6, 57701.9]}], [{"oscillator_strengths": [0.000167257, 0.016930686, 0.017289174], "excitation_energies_cm": [31280.0, 53861.3, 57153.0]}], [{"oscillator_strengths": [0.000312256, 0.019641771, 0.072086052], "excitation_energies_cm": [31985.5, 51667.4, 55964.5]}], [{"oscillator_strengths": [0.00012766, 0.023445841, 0.055710438], "excitation_energies_cm": [33919.6, 52518.8, 57019.6]}], [{"oscillator_strengths": [6.7805e-05, 0.007393581, 0.040024006], "excitation_energies_cm": [29078.9, 52410.7, 56831.2]}], [{"oscillator_strengths": [0.000160254, 0.016668222, 0.080985274], "excitation_energies_cm": [33531.5, 50845.1, 55911.7]}], [{"oscillator_strengths": [8.5137e-05, 0.018792142, 0.045069146], "excitation_energies_cm": [34529.6, 51533.1, 57362.1]}], [{"oscillator_strengths": [0.000160092, 0.010509022, 0.029346128], "excitation_energies_cm": [27029.4, 51483.1, 55928.7]}], [{"oscillator_strengths": [0.000366541, 0.015009379, 0.092045207], "excitation_energies_cm": [33235.6, 51760.7, 56227.3]}], [{"oscillator_strengths": [0.000260691, 0.024587584, 0.051876833], "excitation_energies_cm": [33407.7, 51396.6, 56152.0]}], [{"oscillator_strengths": [5.8836e-05, 0.015579444, 0.018363847], "excitation_energies_cm": [31166.1, 52702.6, 57742.0]}], [{"oscillator_strengths": [0.000861053, 0.034601404, 0.116137679], "excitation_energies_cm": [33828.7, 52397.0, 56053.0]}], [{"oscillator_strengths": [8.7585e-05, 0.022284875, 0.094923867], "excitation_energies_cm": [35306.2, 53191.3, 56464.4]}], [{"oscillator_strengths": [4.5227e-05, 0.015840666, 0.033756136], "excitation_energies_cm": [31362.8, 50381.9, 55606.2]}], [{"oscillator_strengths": [0.000329971, 0.02003433, 0.064906564], "excitation_energies_cm": [34377.3, 51460.2, 56743.9]}], [{"oscillator_strengths": [0.000495736, 0.016665832, 0.047205419], "excitation_energies_cm": [30673.7, 52664.9, 57454.8]}], [{"oscillator_strengths": [0.000138433, 0.017700864, 0.020062706], "excitation_energies_cm": [28286.0, 51509.7, 55874.2]}], [{"oscillator_strengths": [0.000149367, 0.015709603, 0.028413461], "excitation_energies_cm": [30640.2, 51013.1, 55105.1]}], [{"oscillator_strengths": [8.0842e-05, 0.019514112, 0.037452912], "excitation_energies_cm": [32368.2, 52147.8, 57120.6]}], [{"oscillator_strengths": [0.000103244, 0.012714589, 0.090164834], "excitation_energies_cm": [31459.7, 49840.3, 54581.2]}], [{"oscillator_strengths": [0.000125473, 0.018641444, 0.077072382], "excitation_energies_cm": [34238.4, 52638.7, 56810.7]}], [{"oscillator_strengths": [0.000164236, 0.02496605, 0.037947699], "excitation_energies_cm": [32958.6, 52122.4, 55790.7]}], [{"oscillator_strengths": [0.001072382, 0.042626031, 0.118484968], "excitation_energies_cm": [32966.6, 51469.4, 55955.6]}], [{"oscillator_strengths": [4.8832e-05, 0.015853676, 0.044862499], "excitation_energies_cm": [31493.4, 52419.4, 57576.9]}], [{"oscillator_strengths": [0.000187419, 0.009871581, 0.06621372], "excitation_energies_cm": [31233.5, 51729.8, 56076.2]}], [{"oscillator_strengths": [0.000192864, 0.018674875, 0.020197496], "excitation_energies_cm": [29750.6, 51356.8, 56358.0]}], [{"oscillator_strengths": [0.00015079, 0.027755292, 0.050390035], "excitation_energies_cm": [34816.8, 49873.5, 54368.0]}], [{"oscillator_strengths": [4.3221e-05, 0.017716162, 0.04601287], "excitation_energies_cm": [34275.1, 51726.2, 57374.0]}], [{"oscillator_strengths": [0.00010201, 0.025803237, 0.07579352], "excitation_energies_cm": [35308.1, 52310.8, 56464.2]}], [{"oscillator_strengths": [0.000161859, 0.02006557, 0.038458449], "excitation_energies_cm": [31260.6, 51985.8, 57108.6]}], [{"oscillator_strengths": [0.000162328, 0.015590409, 0.077362404], "excitation_energies_cm": [32776.8, 53100.5, 57135.5]}], [{"oscillator_strengths": [4.0407e-05, 0.012159824, 0.054045435], "excitation_energies_cm": [30759.1, 52015.3, 56218.3]}], [{"oscillator_strengths": [0.000199177, 0.018202977, 0.101446568], "excitation_energies_cm": [33185.6, 51980.4, 54924.8]}], [{"oscillator_strengths": [0.000293029, 0.032134851, 0.116323135], "excitation_energies_cm": [36201.3, 51115.0, 55255.9]}], [{"oscillator_strengths": [4.6907e-05, 0.015132232, 0.041194395], "excitation_energies_cm": [32505.2, 50711.6, 55948.1]}], [{"oscillator_strengths": [0.00022112, 0.014182513, 0.058779331], "excitation_energies_cm": [33558.5, 52622.9, 57546.3]}], [{"oscillator_strengths": [7.2261e-05, 0.020340068, 0.059483281], "excitation_energies_cm": [33984.2, 51719.9, 56034.6]}], [{"oscillator_strengths": [0.000302091, 0.009973625, 0.036030172], "excitation_energies_cm": [31030.8, 51052.3, 56619.2]}], [{"oscillator_strengths": [0.000184201, 0.020256338, 0.054150957], "excitation_energies_cm": [34900.5, 50445.4, 56025.7]}], [{"oscillator_strengths": [0.000249529, 0.004328158, 0.064560495], "excitation_energies_cm": [30724.1, 52409.7, 55367.2]}], [{"oscillator_strengths": [0.000408346, 0.020664686, 0.072032037], "excitation_energies_cm": [31964.1, 51830.2, 56572.0]}], [{"oscillator_strengths": [1.7185e-05, 0.019981787, 0.049609562], "excitation_energies_cm": [33429.8, 49726.5, 56064.7]}], [{"oscillator_strengths": [4.2742e-05, 0.017793789, 0.031459319], "excitation_energies_cm": [30792.6, 50895.9, 56027.0]}], [{"oscillator_strengths": [0.002169832, 0.024875448, 0.145721576], "excitation_energies_cm": [33961.7, 53136.5, 55363.4]}], [{"oscillator_strengths": [0.000464336, 0.015211355, 0.05460708], "excitation_energies_cm": [32219.0, 52927.2, 57602.5]}], [{"oscillator_strengths": [7.8468e-05, 0.016443389, 0.031749514], "excitation_energies_cm": [31039.1, 52928.0, 58065.4]}], [{"oscillator_strengths": [6.435e-06, 0.021086781, 0.052543054], "excitation_energies_cm": [32209.4, 52632.3, 57453.1]}], [{"oscillator_strengths": [0.000563975, 0.022832909, 0.137502516], "excitation_energies_cm": [36494.2, 49412.5, 54609.7]}], [{"oscillator_strengths": [6.7828e-05, 0.020844925, 0.05501378], "excitation_energies_cm": [31881.4, 53193.6, 57387.5]}], [{"oscillator_strengths": [0.000108959, 0.017042783, 0.128864696], "excitation_energies_cm": [32549.7, 52575.8, 56447.4]}], [{"oscillator_strengths": [0.000185856, 0.019019565, 0.080460749], "excitation_energies_cm": [30785.3, 53166.7, 57390.3]}], [{"oscillator_strengths": [0.000406066, 0.042690914, 0.104849148], "excitation_energies_cm": [33332.2, 53461.3, 57103.0]}], [{"oscillator_strengths": [0.000237259, 0.017970149, 0.024622704], "excitation_energies_cm": [32453.2, 52442.2, 56378.4]}], [{"oscillator_strengths": [0.000474531, 0.017259899, 0.043201253], "excitation_energies_cm": [32475.7, 52435.9, 56976.7]}], [{"oscillator_strengths": [0.000210908, 0.027379842, 0.084609135], "excitation_energies_cm": [33507.1, 53264.7, 57278.6]}], [{"oscillator_strengths": [4.5936e-05, 0.02576278, 0.059949913], "excitation_energies_cm": [32932.3, 51789.1, 56360.5]}], [{"oscillator_strengths": [2.3343e-05, 0.018692343, 0.052752046], "excitation_energies_cm": [30728.7, 50298.8, 55786.1]}], [{"oscillator_strengths": [2.499e-06, 0.016725045, 0.021924693], "excitation_energies_cm": [33323.2, 52892.4, 57275.0]}], [{"oscillator_strengths": [0.000237071, 0.048159371, 0.099445457], "excitation_energies_cm": [34003.2, 52239.7, 55415.4]}], [{"oscillator_strengths": [4.189e-05, 0.020216392, 0.053493607], "excitation_energies_cm": [32091.9, 51113.0, 56227.5]}], [{"oscillator_strengths": [0.000282783, 0.020950108, 0.058944722], "excitation_energies_cm": [32618.2, 52278.4, 55383.0]}], [{"oscillator_strengths": [0.000207086, 0.011246992, 0.071342231], "excitation_energies_cm": [31872.5, 51628.7, 56895.3]}], [{"oscillator_strengths": [0.000541916, 0.022227784, 0.056117282], "excitation_energies_cm": [31211.2, 52054.9, 56042.4]}], [{"oscillator_strengths": [0.000107897, 0.016452357, 0.061441853], "excitation_energies_cm": [35957.8, 51402.9, 55756.1]}], [{"oscillator_strengths": [8.1417e-05, 0.018607093, 0.07219062], "excitation_energies_cm": [34832.9, 52742.0, 56504.6]}], [{"oscillator_strengths": [3.6778e-05, 0.019751774, 0.039310974], "excitation_energies_cm": [32980.7, 53484.8, 57491.3]}], [{"oscillator_strengths": [6.2044e-05, 0.0075681, 0.081298844], "excitation_energies_cm": [33269.3, 52438.8, 57162.8]}], [{"oscillator_strengths": [0.000319617, 0.019487033, 0.088396477], "excitation_energies_cm": [31013.8, 52126.9, 56326.1]}], [{"oscillator_strengths": [0.000320612, 0.018815342, 0.114219577], "excitation_energies_cm": [34920.2, 52631.7, 55354.6]}], [{"oscillator_strengths": [0.000102513, 0.010481332, 0.057416294], "excitation_energies_cm": [31775.5, 52025.5, 56876.3]}], [{"oscillator_strengths": [1.4021e-05, 0.007855102, 0.035003719], "excitation_energies_cm": [28872.9, 50603.1, 54719.5]}], [{"oscillator_strengths": [1.4604e-05, 0.01637607, 0.059928087], "excitation_energies_cm": [32164.6, 50957.3, 56556.5]}], [{"oscillator_strengths": [3.0222e-05, 0.019170641, 0.03178281], "excitation_energies_cm": [31267.4, 51752.1, 56493.7]}], [{"oscillator_strengths": [6.7367e-05, 0.013860733, 0.089042327], "excitation_energies_cm": [34474.2, 52183.0, 57425.4]}], [{"oscillator_strengths": [0.000543797, 0.020992963, 0.084335449], "excitation_energies_cm": [32706.3, 52246.6, 56446.6]}], [{"oscillator_strengths": [0.000104232, 0.014966873, 0.018836483], "excitation_energies_cm": [32072.4, 52902.3, 58195.4]}], [{"oscillator_strengths": [0.000134832, 0.022302364, 0.078440867], "excitation_energies_cm": [35407.5, 52976.1, 57153.6]}], [{"oscillator_strengths": [0.00015018, 0.018359676, 0.060545319], "excitation_energies_cm": [30922.4, 52007.2, 56816.2]}], [{"oscillator_strengths": [8.1584e-05, 0.018857082, 0.061504616], "excitation_energies_cm": [32373.2, 51427.1, 56272.3]}], [{"oscillator_strengths": [0.000106973, 0.01979161, 0.083821185], "excitation_energies_cm": [34367.9, 52169.7, 56752.6]}], [{"oscillator_strengths": [1.218e-05, 0.017665559, 0.03896584], "excitation_energies_cm": [31433.3, 51720.5, 56653.1]}], [{"oscillator_strengths": [2.307e-06, 0.019198323, 0.059556489], "excitation_energies_cm": [34644.1, 51477.9, 56204.0]}], [{"oscillator_strengths": [0.000473004, 0.056457888, 0.111651714], "excitation_energies_cm": [32995.0, 52211.0, 55503.1]}], [{"oscillator_strengths": [0.000715256, 0.018357018, 0.036534186], "excitation_energies_cm": [31788.0, 51681.1, 56450.5]}], [{"oscillator_strengths": [0.002447689, 0.020065429, 0.13111318], "excitation_energies_cm": [35738.5, 50675.1, 54871.1]}], [{"oscillator_strengths": [0.000287441, 0.017597045, 0.11397786], "excitation_energies_cm": [32923.1, 51322.6, 55665.1]}], [{"oscillator_strengths": [0.000675873, 0.023052162, 0.141730586], "excitation_energies_cm": [36786.4, 52847.5, 55876.0]}], [{"oscillator_strengths": [0.000506681, 0.02655351, 0.060987148], "excitation_energies_cm": [33215.8, 52405.4, 55871.9]}], [{"oscillator_strengths": [7.404e-06, 0.018756318, 0.05674625], "excitation_energies_cm": [35136.8, 52582.9, 56824.1]}], [{"oscillator_strengths": [6.3214e-05, 0.019786226, 0.049837461], "excitation_energies_cm": [31420.1, 51453.2, 56409.4]}], [{"oscillator_strengths": [0.000129538, 0.01640576, 0.064268026], "excitation_energies_cm": [32141.0, 50643.5, 56269.2]}], [{"oscillator_strengths": [0.000920568, 0.024593038, 0.149439536], "excitation_energies_cm": [35054.5, 50816.5, 54443.1]}], [{"oscillator_strengths": [0.000209255, 0.01926016, 0.056679859], "excitation_energies_cm": [34170.1, 52223.6, 56662.7]}], [{"oscillator_strengths": [0.001900361, 0.027359664, 0.115129004], "excitation_energies_cm": [33954.4, 51247.0, 54053.3]}], [{"oscillator_strengths": [0.000212673, 0.013898693, 0.074549423], "excitation_energies_cm": [32434.0, 51228.2, 56305.3]}], [{"oscillator_strengths": [1.0739e-05, 0.018897944, 0.038266064], "excitation_energies_cm": [32492.4, 51951.7, 56561.4]}], [{"oscillator_strengths": [0.000218518, 0.017410303, 0.078000958], "excitation_energies_cm": [34389.4, 51716.6, 55713.6]}], [{"oscillator_strengths": [0.000115612, 0.021879893, 0.061179923], "excitation_energies_cm": [33812.9, 51988.6, 56554.2]}], [{"oscillator_strengths": [0.000235442, 0.018043444, 0.105480091], "excitation_energies_cm": [36525.0, 50309.1, 54228.5]}], [{"oscillator_strengths": [0.000326399, 0.021513296, 0.031304595], "excitation_energies_cm": [32554.0, 52167.6, 56408.3]}], [{"oscillator_strengths": [0.00016095, 0.014922254, 0.075638195], "excitation_energies_cm": [32636.4, 51367.3, 56683.8]}], [{"oscillator_strengths": [0.000656927, 0.018104117, 0.134533783], "excitation_energies_cm": [36124.2, 51770.7, 55453.2]}], [{"oscillator_strengths": [0.000475443, 0.02352091, 0.056529314], "excitation_energies_cm": [34457.3, 51559.7, 56567.0]}], [{"oscillator_strengths": [0.00013859, 0.020515804, 0.062132241], "excitation_energies_cm": [32109.7, 51129.1, 56901.1]}], [{"oscillator_strengths": [0.000691956, 0.025577427, 0.164994629], "excitation_energies_cm": [35323.0, 52219.7, 54414.9]}], [{"oscillator_strengths": [0.001094992, 0.017501829, 0.092188077], "excitation_energies_cm": [31455.2, 51335.1, 55312.1]}], [{"oscillator_strengths": [0.000156863, 0.028614113, 0.060987884], "excitation_energies_cm": [37639.9, 50639.0, 55926.2]}], [{"oscillator_strengths": [0.000540101, 0.013484308, 0.087017757], "excitation_energies_cm": [30539.3, 50841.0, 54715.7]}], [{"oscillator_strengths": [3.5381e-05, 0.015434084, 0.042533712], "excitation_energies_cm": [31411.1, 52535.9, 56749.3]}], [{"oscillator_strengths": [0.000169108, 0.016236753, 0.080445503], "excitation_energies_cm": [33063.0, 49757.3, 53932.7]}], [{"oscillator_strengths": [7.6523e-05, 0.018450513, 0.059895037], "excitation_energies_cm": [33301.1, 52709.5, 57565.3]}], [{"oscillator_strengths": [0.000549241, 0.013756872, 0.058584802], "excitation_energies_cm": [31924.7, 49879.0, 56327.3]}], [{"oscillator_strengths": [0.000159516, 0.018897935, 0.053168891], "excitation_energies_cm": [32764.2, 50905.0, 56473.4]}], [{"oscillator_strengths": [0.000357304, 0.016027584, 0.068624822], "excitation_energies_cm": [33571.1, 52259.4, 56378.4]}], [{"oscillator_strengths": [0.000334624, 0.020144529, 0.080010931], "excitation_energies_cm": [29617.9, 52760.1, 55997.6]}], [{"oscillator_strengths": [0.000569118, 0.023751195, 0.098199457], "excitation_energies_cm": [33186.4, 53074.4, 56877.6]}], [{"oscillator_strengths": [0.000159397, 0.01934723, 0.101188938], "excitation_energies_cm": [34684.2, 51103.0, 55314.0]}], [{"oscillator_strengths": [0.000313918, 0.011549046, 0.044570118], "excitation_energies_cm": [30067.0, 51807.8, 57222.3]}], [{"oscillator_strengths": [0.000640808, 0.020402601, 0.05775503], "excitation_energies_cm": [31035.6, 51651.3, 53955.7]}], [{"oscillator_strengths": [0.000102031, 0.016281007, 0.062332142], "excitation_energies_cm": [32184.7, 52951.3, 56354.2]}], [{"oscillator_strengths": [4.1046e-05, 0.019756362, 0.09671636], "excitation_energies_cm": [33277.9, 53370.4, 57634.6]}], [{"oscillator_strengths": [9.118e-06, 0.014452926, 0.031799999], "excitation_energies_cm": [32255.9, 52455.6, 57369.3]}], [{"oscillator_strengths": [7.395e-05, 0.013426371, 0.080699497], "excitation_energies_cm": [33516.6, 52133.7, 56210.0]}], [{"oscillator_strengths": [0.000157483, 0.022378981, 0.086614153], "excitation_energies_cm": [36113.6, 51327.6, 55874.3]}], [{"oscillator_strengths": [0.000228464, 0.021851349, 0.079924297], "excitation_energies_cm": [31796.7, 52147.3, 55980.6]}], [{"oscillator_strengths": [0.000446912, 0.045513291, 0.123572577], "excitation_energies_cm": [34271.3, 51853.1, 55168.1]}], [{"oscillator_strengths": [5.362e-06, 0.016095469, 0.053388386], "excitation_energies_cm": [34182.6, 52922.6, 57539.4]}], [{"oscillator_strengths": [0.000163285, 0.028714481, 0.106752107], "excitation_energies_cm": [34267.8, 51936.1, 54886.5]}], [{"oscillator_strengths": [0.000176202, 0.014461273, 0.082087529], "excitation_energies_cm": [32290.6, 52277.2, 56815.4]}], [{"oscillator_strengths": [0.000206429, 0.018116429, 0.074812173], "excitation_energies_cm": [31282.2, 52098.3, 56796.8]}], [{"oscillator_strengths": [0.000109736, 0.01882796, 0.059440088], "excitation_energies_cm": [34585.8, 52475.2, 57108.7]}], [{"oscillator_strengths": [0.000398794, 0.018789136, 0.054178414], "excitation_energies_cm": [31535.5, 51984.3, 56004.9]}], [{"oscillator_strengths": [9.3163e-05, 0.019393476, 0.100478888], "excitation_energies_cm": [32898.7, 52125.0, 56556.4]}], [{"oscillator_strengths": [0.000136846, 0.019499016, 0.065750615], "excitation_energies_cm": [32629.5, 51199.6, 55804.0]}], [{"oscillator_strengths": [4.267e-05, 0.022094512, 0.036245711], "excitation_energies_cm": [31640.3, 51324.8, 55754.1]}], [{"oscillator_strengths": [9.1079e-05, 0.012642668, 0.093445364], "excitation_energies_cm": [32848.0, 50602.0, 56409.3]}], [{"oscillator_strengths": [0.000402768, 0.011735591, 0.079176588], "excitation_energies_cm": [31776.9, 52184.9, 55777.6]}], [{"oscillator_strengths": [2.672e-05, 0.019391744, 0.072816107], "excitation_energies_cm": [33251.6, 52026.4, 56682.6]}], [{"oscillator_strengths": [0.000121857, 0.017923803, 0.056145765], "excitation_energies_cm": [33123.8, 52059.2, 56748.0]}], [{"oscillator_strengths": [9.9673e-05, 0.017986445, 0.053339869], "excitation_energies_cm": [31978.5, 52064.8, 56535.4]}], [{"oscillator_strengths": [5.6761e-05, 0.014712193, 0.038496616], "excitation_energies_cm": [33025.5, 51752.5, 57167.9]}], [{"oscillator_strengths": [0.000202327, 0.024106359, 0.091003151], "excitation_energies_cm": [36425.4, 52498.9, 55804.7]}], [{"oscillator_strengths": [0.000155906, 0.013486309, 0.053130329], "excitation_energies_cm": [31172.4, 52094.2, 56215.0]}], [{"oscillator_strengths": [0.001063903, 0.021159543, 0.002188142], "excitation_energies_cm": [28037.4, 52337.4, 55313.9]}], [{"oscillator_strengths": [0.000183634, 0.020780183, 0.059307743], "excitation_energies_cm": [32911.3, 52059.1, 56345.2]}], [{"oscillator_strengths": [5.6249e-05, 0.016389153, 0.059950531], "excitation_energies_cm": [31295.7, 51263.8, 55486.9]}], [{"oscillator_strengths": [0.000215489, 0.025322883, 0.036055743], "excitation_energies_cm": [31717.9, 50948.6, 55220.4]}], [{"oscillator_strengths": [7.3205e-05, 0.015943943, 0.043616314], "excitation_energies_cm": [34380.8, 51249.6, 57288.5]}], [{"oscillator_strengths": [0.000236949, 0.020864748, 0.068464967], "excitation_energies_cm": [33572.9, 52169.0, 56076.2]}], [{"oscillator_strengths": [0.000116016, 0.015280729, 0.072162592], "excitation_energies_cm": [32342.1, 50191.7, 54976.1]}], [{"oscillator_strengths": [0.000259807, 0.02248284, 0.085210609], "excitation_energies_cm": [32997.8, 51894.0, 57055.5]}], [{"oscillator_strengths": [8.316e-05, 0.017236475, 0.056430751], "excitation_energies_cm": [33096.8, 51632.6, 56122.3]}], [{"oscillator_strengths": [0.000236579, 0.014278134, 0.043445864], "excitation_energies_cm": [29339.5, 51193.6, 55419.2]}], [{"oscillator_strengths": [0.000103835, 0.012090336, 0.029531697], "excitation_energies_cm": [33564.3, 52735.0, 57075.7]}], [{"oscillator_strengths": [4.4442e-05, 0.013537636, 0.078646707], "excitation_energies_cm": [34708.3, 50306.4, 55924.8]}], [{"oscillator_strengths": [6.4968e-05, 0.012748479, 0.031484081], "excitation_energies_cm": [31407.2, 52013.6, 57519.9]}], [{"oscillator_strengths": [0.000142735, 0.015337279, 0.035860577], "excitation_energies_cm": [32001.3, 51566.0, 56671.0]}], [{"oscillator_strengths": [0.000390443, 0.011992072, 0.090366323], "excitation_energies_cm": [30383.1, 51370.6, 57043.1]}], [{"oscillator_strengths": [0.000882651, 0.012401268, 0.086784714], "excitation_energies_cm": [30568.1, 50695.5, 53684.7]}], [{"oscillator_strengths": [0.000124294, 0.010676429, 0.034210616], "excitation_energies_cm": [28844.8, 52733.0, 57643.2]}], [{"oscillator_strengths": [0.00013385, 0.021123906, 0.048629713], "excitation_energies_cm": [30697.9, 50604.3, 54039.9]}], [{"oscillator_strengths": [0.000382926, 0.01910432, 0.049123068], "excitation_energies_cm": [32706.7, 52162.9, 56895.4]}], [{"oscillator_strengths": [0.000256308, 0.016324712, 0.056612844], "excitation_energies_cm": [32330.6, 52336.8, 56672.4]}], [{"oscillator_strengths": [2.4714e-05, 0.017695325, 0.030233806], "excitation_energies_cm": [30075.3, 52120.2, 56737.0]}], [{"oscillator_strengths": [8.4578e-05, 0.027079538, 0.106168489], "excitation_energies_cm": [35899.3, 50893.0, 55539.6]}], [{"oscillator_strengths": [5.8991e-05, 0.017937682, 0.039387251], "excitation_energies_cm": [33589.5, 50984.2, 56582.8]}], [{"oscillator_strengths": [0.000377592, 0.008987858, 0.045259491], "excitation_energies_cm": [30947.8, 53638.1, 58009.5]}], [{"oscillator_strengths": [0.000244272, 0.026043487, 0.107435358], "excitation_energies_cm": [34521.1, 52547.5, 56346.0]}], [{"oscillator_strengths": [0.000133673, 0.002539335, 0.047818991], "excitation_energies_cm": [29592.5, 53016.9, 57701.2]}], [{"oscillator_strengths": [7.5974e-05, 0.021707785, 0.06258665], "excitation_energies_cm": [32239.8, 51003.2, 54520.6]}], [{"oscillator_strengths": [0.000995023, 0.031549624, 0.139301594], "excitation_energies_cm": [35544.0, 52093.0, 55676.5]}], [{"oscillator_strengths": [6.4645e-05, 0.016455954, 0.058600764], "excitation_energies_cm": [31699.8, 51402.9, 56499.8]}], [{"oscillator_strengths": [0.000761221, 0.0133308, 0.069571466], "excitation_energies_cm": [33663.3, 51119.6, 56147.1]}], [{"oscillator_strengths": [5.8325e-05, 0.021725815, 0.043208553], "excitation_energies_cm": [33201.3, 51110.6, 55940.2]}], [{"oscillator_strengths": [0.00026382, 0.017520644, 0.070595294], "excitation_energies_cm": [31573.5, 52443.5, 56045.3]}], [{"oscillator_strengths": [7.5683e-05, 0.024747627, 0.092957212], "excitation_energies_cm": [32828.3, 51944.2, 56476.9]}], [{"oscillator_strengths": [0.000149261, 0.018076738, 0.033690192], "excitation_energies_cm": [32714.9, 51698.5, 56851.3]}], [{"oscillator_strengths": [0.000136758, 0.022709171, 0.11100911], "excitation_energies_cm": [33582.8, 52568.4, 56503.7]}], [{"oscillator_strengths": [0.000517551, 0.033780362, 0.152339293], "excitation_energies_cm": [36122.7, 51714.2, 56052.9]}], [{"oscillator_strengths": [0.000332891, 0.027272634, 0.06779198], "excitation_energies_cm": [34268.1, 51484.9, 55853.8]}], [{"oscillator_strengths": [0.001508807, 0.021893225, 0.054865194], "excitation_energies_cm": [31908.2, 51479.0, 56019.5]}], [{"oscillator_strengths": [7.0308e-05, 0.01475232, 0.046688575], "excitation_energies_cm": [32239.9, 51203.0, 56003.8]}], [{"oscillator_strengths": [7.1959e-05, 0.017904022, 0.036792611], "excitation_energies_cm": [30218.1, 51892.1, 55958.1]}], [{"oscillator_strengths": [0.000249958, 0.013613827, 0.135603939], "excitation_energies_cm": [32782.2, 52380.4, 55784.5]}], [{"oscillator_strengths": [0.000283894, 0.014873241, 0.065794636], "excitation_energies_cm": [32727.3, 50173.2, 54324.4]}], [{"oscillator_strengths": [0.000149432, 0.014142063, 0.054026833], "excitation_energies_cm": [32126.6, 51789.3, 55797.1]}], [{"oscillator_strengths": [6.4958e-05, 0.020509168, 0.107549762], "excitation_energies_cm": [32751.8, 51885.9, 56182.7]}], [{"oscillator_strengths": [0.000262248, 0.023101677, 0.067708643], "excitation_energies_cm": [33384.3, 53189.9, 56951.3]}], [{"oscillator_strengths": [4.0464e-05, 0.014543789, 0.042610986], "excitation_energies_cm": [30333.7, 51025.4, 55342.5]}], [{"oscillator_strengths": [2.1928e-05, 0.021011715, 0.095497911], "excitation_energies_cm": [36472.1, 50910.2, 55883.3]}], [{"oscillator_strengths": [1.861e-05, 0.022263371, 0.043837631], "excitation_energies_cm": [33990.3, 50627.8, 55314.8]}], [{"oscillator_strengths": [3.6768e-05, 0.01250295, 0.059064582], "excitation_energies_cm": [30812.5, 52183.7, 57212.6]}], [{"oscillator_strengths": [9.1954e-05, 0.020725481, 0.052247279], "excitation_energies_cm": [34452.4, 51859.4, 56591.3]}], [{"oscillator_strengths": [0.000266307, 0.029645416, 0.117375757], "excitation_energies_cm": [35443.2, 52210.7, 56746.3]}], [{"oscillator_strengths": [6.308e-06, 0.016059577, 0.050657378], "excitation_energies_cm": [32815.4, 52412.6, 56775.9]}], [{"oscillator_strengths": [0.00017318, 0.017388127, 0.044990798], "excitation_energies_cm": [31250.1, 52066.7, 56968.7]}], [{"oscillator_strengths": [0.000288156, 0.01211063, 0.064251507], "excitation_energies_cm": [32909.1, 51555.7, 56049.8]}], [{"oscillator_strengths": [0.000372082, 0.019495186, 0.05076877], "excitation_energies_cm": [31531.4, 52158.3, 55942.0]}], [{"oscillator_strengths": [0.00025387, 0.012788938, 0.02978031], "excitation_energies_cm": [32636.6, 50289.8, 56410.0]}], [{"oscillator_strengths": [5.7104e-05, 0.009977041, 0.056097178], "excitation_energies_cm": [29603.7, 51363.8, 56395.1]}], [{"oscillator_strengths": [0.000307462, 0.01892051, 0.09294446], "excitation_energies_cm": [34511.5, 51536.7, 55524.1]}], [{"oscillator_strengths": [0.000158418, 0.021388945, 0.04303832], "excitation_energies_cm": [35431.7, 52380.9, 56967.2]}], [{"oscillator_strengths": [0.000320337, 0.020331177, 0.071636676], "excitation_energies_cm": [33592.0, 52387.4, 57118.7]}], [{"oscillator_strengths": [0.000153254, 0.020844589, 0.107032864], "excitation_energies_cm": [33405.0, 51298.8, 55727.0]}], [{"oscillator_strengths": [0.000173061, 0.018764155, 0.052722868], "excitation_energies_cm": [32236.8, 51829.3, 56498.0]}], [{"oscillator_strengths": [0.000385671, 0.026503072, 0.093006371], "excitation_energies_cm": [32909.0, 53376.1, 56914.2]}], [{"oscillator_strengths": [0.000189923, 0.026514025, 0.05634635], "excitation_energies_cm": [34716.0, 52097.7, 56205.2]}], [{"oscillator_strengths": [0.000736548, 0.019213354, 0.072210754], "excitation_energies_cm": [30870.8, 52214.4, 56376.6]}], [{"oscillator_strengths": [0.000193544, 0.022304194, 0.054160504], "excitation_energies_cm": [35390.4, 49240.3, 53999.3]}], [{"oscillator_strengths": [3.9492e-05, 0.013945971, 0.028723863], "excitation_energies_cm": [32939.1, 52565.8, 57804.5]}], [{"oscillator_strengths": [0.000249957, 0.012861196, 0.11964636], "excitation_energies_cm": [33750.5, 51836.8, 55743.5]}], [{"oscillator_strengths": [0.00057245, 0.019089297, 0.127101479], "excitation_energies_cm": [32393.6, 51833.7, 55385.3]}], [{"oscillator_strengths": [0.000125317, 0.008185778, 0.076391766], "excitation_energies_cm": [30047.5, 52148.7, 56655.3]}], [{"oscillator_strengths": [0.00035064, 0.012890535, 0.061025252], "excitation_energies_cm": [31265.2, 50717.7, 55979.0]}], [{"oscillator_strengths": [0.000339912, 0.010189975, 0.075333988], "excitation_energies_cm": [30668.3, 50095.4, 54788.2]}], [{"oscillator_strengths": [0.000103616, 0.021540557, 0.038350203], "excitation_energies_cm": [31908.8, 51505.1, 57101.1]}], [{"oscillator_strengths": [6.798e-05, 0.016544575, 0.068916094], "excitation_energies_cm": [32677.2, 51961.2, 57390.6]}], [{"oscillator_strengths": [0.000187485, 0.009491839, 0.033868366], "excitation_energies_cm": [29364.0, 51805.1, 56769.2]}], [{"oscillator_strengths": [8.6823e-05, 0.014483251, 0.05452795], "excitation_energies_cm": [32945.3, 51810.7, 56414.1]}], [{"oscillator_strengths": [8.1047e-05, 0.019676495, 0.000198545], "excitation_energies_cm": [31460.7, 52662.3, 56551.2]}], [{"oscillator_strengths": [0.000273055, 0.01726637, 0.075685437], "excitation_energies_cm": [33759.1, 53320.1, 56475.3]}], [{"oscillator_strengths": [0.000211478, 0.030756606, 0.102339282], "excitation_energies_cm": [36853.9, 52464.1, 56496.7]}], [{"oscillator_strengths": [0.000912016, 0.024355315, 0.108351894], "excitation_energies_cm": [34329.1, 52194.6, 55777.7]}], [{"oscillator_strengths": [0.000402649, 0.021619154, 0.104885192], "excitation_energies_cm": [35596.0, 49923.5, 55732.1]}], [{"oscillator_strengths": [4.4173e-05, 0.011977084, 0.023118984], "excitation_energies_cm": [31140.6, 52275.1, 56559.5]}], [{"oscillator_strengths": [0.002114979, 0.020204364, 0.12093886], "excitation_energies_cm": [31442.3, 52417.8, 55799.4]}], [{"oscillator_strengths": [0.000143089, 0.019192441, 0.066858058], "excitation_energies_cm": [33177.4, 51474.9, 57322.8]}], [{"oscillator_strengths": [0.000626568, 0.027638235, 0.111468237], "excitation_energies_cm": [33439.4, 51515.9, 54865.3]}], [{"oscillator_strengths": [0.000686647, 0.021026367, 0.108171454], "excitation_energies_cm": [34570.0, 52755.3, 56468.1]}], [{"oscillator_strengths": [0.000111563, 0.013070924, 0.088850447], "excitation_energies_cm": [34764.6, 51956.2, 56600.3]}], [{"oscillator_strengths": [3.4025e-05, 0.008537144, 0.036808546], "excitation_energies_cm": [29989.7, 51273.5, 56235.6]}], [{"oscillator_strengths": [4.4816e-05, 0.020453264, 0.064128683], "excitation_energies_cm": [35099.2, 51992.6, 56669.5]}], [{"oscillator_strengths": [0.001476889, 0.03291109, 0.082799506], "excitation_energies_cm": [37109.1, 50782.5, 55849.8]}], [{"oscillator_strengths": [4.2452e-05, 0.017264842, 0.053313726], "excitation_energies_cm": [32440.0, 52518.1, 56467.6]}], [{"oscillator_strengths": [0.000459141, 0.028028058, 0.070213044], "excitation_energies_cm": [33529.5, 51606.4, 55311.6]}], [{"oscillator_strengths": [0.000195498, 0.014308322, 0.181301125], "excitation_energies_cm": [34350.8, 50990.5, 55011.1]}], [{"oscillator_strengths": [1.5646e-05, 0.01785661, 0.069509541], "excitation_energies_cm": [33672.6, 52974.5, 57438.3]}], [{"oscillator_strengths": [6.2259e-05, 0.011236825, 0.088974593], "excitation_energies_cm": [32138.9, 52152.9, 57385.5]}], [{"oscillator_strengths": [0.000313644, 0.017977097, 0.080829293], "excitation_energies_cm": [33230.5, 52751.3, 56752.4]}], [{"oscillator_strengths": [0.000161358, 0.016791697, 0.059590169], "excitation_energies_cm": [31618.1, 52225.3, 57098.7]}], [{"oscillator_strengths": [0.000130221, 0.018554191, 0.074036103], "excitation_energies_cm": [33523.2, 52112.1, 57081.4]}], [{"oscillator_strengths": [0.000532515, 0.028318915, 0.071842852], "excitation_energies_cm": [34391.9, 52106.9, 55879.4]}], [{"oscillator_strengths": [0.000227736, 0.012826731, 0.0740078], "excitation_energies_cm": [32068.4, 52725.5, 57029.7]}], [{"oscillator_strengths": [7.8047e-05, 0.014945573, 0.034126453], "excitation_energies_cm": [31823.4, 51706.3, 57425.0]}], [{"oscillator_strengths": [0.000110318, 0.019487047, 0.023247488], "excitation_energies_cm": [31037.1, 52418.4, 56690.1]}], [{"oscillator_strengths": [0.001808971, 0.024505175, 0.059792835], "excitation_energies_cm": [29837.1, 51785.9, 54505.1]}], [{"oscillator_strengths": [6.7425e-05, 0.015351016, 0.05938547], "excitation_energies_cm": [33609.1, 52983.7, 57377.3]}], [{"oscillator_strengths": [9.4666e-05, 0.012436421, 0.059969049], "excitation_energies_cm": [31869.7, 51307.0, 56300.0]}], [{"oscillator_strengths": [7.6952e-05, 0.014292689, 0.050370791], "excitation_energies_cm": [31941.6, 50958.8, 57694.8]}], [{"oscillator_strengths": [0.000267707, 0.009860458, 0.052105609], "excitation_energies_cm": [29402.0, 50008.7, 55901.1]}], [{"oscillator_strengths": [6.8742e-05, 0.022181707, 0.094947388], "excitation_energies_cm": [33105.2, 51932.1, 55590.6]}], [{"oscillator_strengths": [0.001029216, 0.03113186, 0.178256333], "excitation_energies_cm": [34235.5, 51893.3, 55466.6]}], [{"oscillator_strengths": [0.000125083, 0.019751722, 0.069602056], "excitation_energies_cm": [35179.8, 51354.2, 56675.1]}], [{"oscillator_strengths": [1.7263e-05, 0.01733147, 0.045121428], "excitation_energies_cm": [33073.3, 52335.7, 57003.3]}], [{"oscillator_strengths": [0.000669067, 0.015906262, 0.069635023], "excitation_energies_cm": [32826.3, 51133.7, 56652.8]}], [{"oscillator_strengths": [0.000295875, 0.017635729, 0.05731948], "excitation_energies_cm": [32219.5, 51609.7, 56436.7]}], [{"oscillator_strengths": [0.000253396, 0.016085763, 0.069244918], "excitation_energies_cm": [32338.0, 53187.7, 56828.7]}], [{"oscillator_strengths": [0.000145329, 0.019558164, 0.071996911], "excitation_energies_cm": [35117.8, 52190.9, 56696.9]}], [{"oscillator_strengths": [6.1746e-05, 0.023011067, 0.059286642], "excitation_energies_cm": [33564.4, 51744.0, 55548.9]}], [{"oscillator_strengths": [6.9694e-05, 0.01461514, 0.068446555], "excitation_energies_cm": [32966.0, 52718.1, 57648.3]}], [{"oscillator_strengths": [4.7959e-05, 0.032690975, 0.047264495], "excitation_energies_cm": [37491.6, 50035.0, 55008.6]}], [{"oscillator_strengths": [0.000114709, 0.024918337, 0.069555218], "excitation_energies_cm": [33468.4, 52048.2, 56254.0]}], [{"oscillator_strengths": [0.000683245, 0.015490878, 0.064618649], "excitation_energies_cm": [33011.4, 50348.3, 54841.5]}], [{"oscillator_strengths": [6.858e-05, 0.030039632, 0.053542568], "excitation_energies_cm": [34840.4, 51965.4, 56008.2]}], [{"oscillator_strengths": [0.00053721, 0.024402599, 0.078029556], "excitation_energies_cm": [33114.4, 52591.1, 57003.8]}], [{"oscillator_strengths": [0.000134294, 0.011004591, 0.038311451], "excitation_energies_cm": [31148.2, 51316.1, 57206.2]}], [{"oscillator_strengths": [0.000108781, 0.016768563, 0.055043519], "excitation_energies_cm": [30775.9, 51601.9, 56891.2]}], [{"oscillator_strengths": [0.00011808, 0.017583788, 0.073472412], "excitation_energies_cm": [33300.4, 52827.7, 57163.8]}], [{"oscillator_strengths": [0.000282217, 0.013342822, 0.06472933], "excitation_energies_cm": [31978.9, 51509.5, 54873.5]}], [{"oscillator_strengths": [9.8225e-05, 0.017493218, 0.046595987], "excitation_energies_cm": [32260.5, 53127.3, 57340.4]}], [{"oscillator_strengths": [0.000157543, 0.025739526, 0.111533656], "excitation_energies_cm": [35415.5, 52662.2, 56711.8]}], [{"oscillator_strengths": [0.000174995, 0.013023558, 0.026818222], "excitation_energies_cm": [29751.2, 53135.3, 57609.1]}], [{"oscillator_strengths": [2.4525e-05, 0.029160355, 0.084346805], "excitation_energies_cm": [34014.2, 51094.1, 54841.2]}], [{"oscillator_strengths": [0.000308192, 0.010143077, 0.042146217], "excitation_energies_cm": [31389.1, 50845.3, 57131.0]}], [{"oscillator_strengths": [0.000218173, 0.015875745, 0.053154257], "excitation_energies_cm": [31852.1, 51753.1, 56404.0]}], [{"oscillator_strengths": [0.000190104, 0.023172454, 0.055437224], "excitation_energies_cm": [30577.2, 52016.0, 56451.7]}], [{"oscillator_strengths": [5.4336e-05, 0.018585561, 0.06236125], "excitation_energies_cm": [33880.2, 51484.0, 57090.8]}], [{"oscillator_strengths": [0.000936844, 0.018867754, 0.061501465], "excitation_energies_cm": [34428.9, 51633.9, 55831.0]}], [{"oscillator_strengths": [2.1012e-05, 0.018877731, 0.069342494], "excitation_energies_cm": [33145.6, 52124.4, 56907.7]}], [{"oscillator_strengths": [0.000147296, 0.018218609, 0.055206341], "excitation_energies_cm": [31360.7, 51482.1, 56348.3]}], [{"oscillator_strengths": [3.0658e-05, 0.017645655, 0.079262562], "excitation_energies_cm": [33597.8, 50785.6, 55545.1]}], [{"oscillator_strengths": [0.000138063, 0.013382986, 0.091314664], "excitation_energies_cm": [36196.6, 50310.3, 55599.5]}], [{"oscillator_strengths": [0.000139861, 0.015397834, 0.073476298], "excitation_energies_cm": [35408.2, 51663.8, 55798.9]}], [{"oscillator_strengths": [6.0253e-05, 0.017984251, 0.070306065], "excitation_energies_cm": [34325.3, 51705.4, 56656.3]}], [{"oscillator_strengths": [0.00030953, 0.020886198, 0.069883029], "excitation_energies_cm": [33126.0, 52655.6, 56956.6]}], [{"oscillator_strengths": [0.000535817, 0.025242299, 0.137451283], "excitation_energies_cm": [38322.2, 51601.4, 54796.6]}], [{"oscillator_strengths": [0.000179108, 0.020932161, 0.036907739], "excitation_energies_cm": [33133.5, 50787.7, 56956.6]}], [{"oscillator_strengths": [0.000423625, 0.005064862, 0.002017392], "excitation_energies_cm": [27447.7, 50618.5, 55382.2]}], [{"oscillator_strengths": [0.000201272, 0.024297416, 0.067401871], "excitation_energies_cm": [38482.1, 50144.2, 55592.0]}], [{"oscillator_strengths": [0.000107504, 0.027843393, 0.052079671], "excitation_energies_cm": [32940.8, 50312.7, 54813.1]}], [{"oscillator_strengths": [1.5423e-05, 0.018883669, 0.053526459], "excitation_energies_cm": [34033.0, 52666.7, 57487.9]}], [{"oscillator_strengths": [3.228e-06, 0.027468006, 0.056764769], "excitation_energies_cm": [35405.0, 50767.5, 55565.1]}], [{"oscillator_strengths": [0.000751732, 0.039700034, 0.114081149], "excitation_energies_cm": [37755.9, 50598.3, 55001.7]}], [{"oscillator_strengths": [0.000167134, 0.023057327, 0.101931238], "excitation_energies_cm": [37212.8, 50899.4, 54819.4]}], [{"oscillator_strengths": [0.000120624, 0.015645077, 0.024734617], "excitation_energies_cm": [32206.0, 52661.0, 57966.3]}], [{"oscillator_strengths": [0.000869136, 0.036340191, 0.103310081], "excitation_energies_cm": [32076.4, 52819.8, 56154.6]}], [{"oscillator_strengths": [0.000307012, 0.015496309, 0.098026087], "excitation_energies_cm": [35708.9, 50285.4, 55349.1]}], [{"oscillator_strengths": [0.000575598, 0.035377031, 0.052839815], "excitation_energies_cm": [31860.6, 51058.9, 54463.6]}], [{"oscillator_strengths": [0.000627101, 0.01289605, 0.056295311], "excitation_energies_cm": [30753.0, 53127.4, 57375.8]}], [{"oscillator_strengths": [7.3838e-05, 0.022767571, 0.035720346], "excitation_energies_cm": [33505.4, 51415.2, 56002.9]}], [{"oscillator_strengths": [2.8646e-05, 0.016738661, 0.039023421], "excitation_energies_cm": [32093.2, 51819.6, 56735.4]}], [{"oscillator_strengths": [1.6492e-05, 0.012466467, 0.046942859], "excitation_energies_cm": [30094.3, 51105.3, 56153.8]}], [{"oscillator_strengths": [0.001011333, 0.029687699, 0.090097169], "excitation_energies_cm": [34753.8, 51933.1, 55464.9]}], [{"oscillator_strengths": [0.000346485, 0.022894793, 0.097343245], "excitation_energies_cm": [35999.0, 51978.4, 56498.2]}], [{"oscillator_strengths": [0.000226141, 0.013977587, 0.059121738], "excitation_energies_cm": [33031.0, 52097.1, 56558.5]}], [{"oscillator_strengths": [5.72e-05, 0.016440195, 0.064357582], "excitation_energies_cm": [34929.7, 51195.4, 56276.6]}], [{"oscillator_strengths": [7.4776e-05, 0.018223135, 0.089047759], "excitation_energies_cm": [32764.8, 51766.2, 55523.4]}], [{"oscillator_strengths": [7.4295e-05, 0.015709009, 0.050110581], "excitation_energies_cm": [34115.6, 51596.3, 57414.4]}], [{"oscillator_strengths": [0.000415416, 0.015030687, 0.066387859], "excitation_energies_cm": [32467.6, 51267.3, 56740.4]}], [{"oscillator_strengths": [0.000941183, 0.017161542, 0.079652621], "excitation_energies_cm": [34155.2, 51220.6, 55966.0]}], [{"oscillator_strengths": [7.526e-05, 0.020890607, 0.108608361], "excitation_energies_cm": [34370.3, 52080.0, 56963.8]}], [{"oscillator_strengths": [0.000105768, 0.021778579, 0.052781165], "excitation_energies_cm": [33878.4, 52347.0, 55915.2]}], [{"oscillator_strengths": [8.9047e-05, 0.011512877, 0.046271465], "excitation_energies_cm": [30126.1, 50104.7, 56231.1]}], [{"oscillator_strengths": [6.14e-06, 0.015696055, 0.059772108], "excitation_energies_cm": [33009.2, 51586.0, 56346.6]}], [{"oscillator_strengths": [0.001824574, 0.037969173, 0.11359552], "excitation_energies_cm": [31327.7, 52674.2, 55334.9]}], [{"oscillator_strengths": [6.9156e-05, 0.023019216, 0.031600979], "excitation_energies_cm": [31799.4, 51436.1, 56655.5]}], [{"oscillator_strengths": [0.000303931, 0.017676852, 0.019963051], "excitation_energies_cm": [33298.2, 50971.7, 55929.6]}], [{"oscillator_strengths": [0.000380594, 0.012192719, 0.068214559], "excitation_energies_cm": [31932.5, 51754.5, 57140.7]}], [{"oscillator_strengths": [0.000161432, 0.01230886, 0.066755329], "excitation_energies_cm": [30106.3, 52034.9, 55852.6]}], [{"oscillator_strengths": [7.74e-07, 0.011075193, 0.068807472], "excitation_energies_cm": [34879.9, 49535.6, 55696.7]}], [{"oscillator_strengths": [4.6883e-05, 0.018591316, 0.061691716], "excitation_energies_cm": [33058.7, 52297.0, 56694.6]}], [{"oscillator_strengths": [0.000253611, 0.023454148, 0.098082176], "excitation_energies_cm": [32801.7, 52450.8, 57063.6]}], [{"oscillator_strengths": [0.000641037, 0.019027081, 0.114237747], "excitation_energies_cm": [33695.5, 50167.1, 54806.7]}], [{"oscillator_strengths": [0.000154994, 0.012990458, 0.045732634], "excitation_energies_cm": [31662.6, 51381.8, 57041.9]}], [{"oscillator_strengths": [0.00016165, 0.016812203, 0.059420158], "excitation_energies_cm": [33173.9, 51475.1, 56190.8]}], [{"oscillator_strengths": [0.000164598, 0.019570699, 0.079143977], "excitation_energies_cm": [33674.3, 51158.5, 56119.8]}], [{"oscillator_strengths": [8.3334e-05, 0.019400901, 0.079297761], "excitation_energies_cm": [31777.0, 52578.2, 57152.5]}], [{"oscillator_strengths": [0.00028545, 0.021174297, 0.087308716], "excitation_energies_cm": [34878.5, 50199.7, 54846.0]}], [{"oscillator_strengths": [5.8486e-05, 0.012082916, 0.038484598], "excitation_energies_cm": [32128.7, 51000.9, 56102.8]}], [{"oscillator_strengths": [6.5775e-05, 0.015973715, 0.058779798], "excitation_energies_cm": [33401.5, 50987.2, 56592.8]}], [{"oscillator_strengths": [4.9453e-05, 0.021169086, 0.0461181], "excitation_energies_cm": [33889.8, 50840.9, 56082.3]}], [{"oscillator_strengths": [0.000240163, 0.013268443, 0.04667626], "excitation_energies_cm": [33284.7, 52155.6, 57126.6]}], [{"oscillator_strengths": [0.000106912, 0.015077819, 0.060975806], "excitation_energies_cm": [32611.0, 52655.6, 56799.3]}], [{"oscillator_strengths": [8.0089e-05, 0.009090671, 0.020991583], "excitation_energies_cm": [27610.0, 50400.9, 55494.9]}], [{"oscillator_strengths": [5.563e-06, 0.014280597, 0.075458169], "excitation_energies_cm": [33722.6, 51835.9, 57421.8]}], [{"oscillator_strengths": [8.9488e-05, 0.018768888, 0.045031505], "excitation_energies_cm": [34176.7, 52715.6, 56853.6]}], [{"oscillator_strengths": [5.2031e-05, 0.021199272, 0.056299289], "excitation_energies_cm": [33660.9, 52118.1, 56521.7]}], [{"oscillator_strengths": [0.000130443, 0.0179351, 0.0565292], "excitation_energies_cm": [34896.2, 52442.5, 57285.2]}], [{"oscillator_strengths": [0.000111991, 0.02286708, 0.090462156], "excitation_energies_cm": [35462.6, 51563.4, 56123.1]}], [{"oscillator_strengths": [0.000333442, 0.043268113, 0.093398881], "excitation_energies_cm": [33060.3, 52459.5, 54883.1]}], [{"oscillator_strengths": [3.5114e-05, 0.014863996, 0.056929949], "excitation_energies_cm": [31428.3, 53303.8, 58120.3]}], [{"oscillator_strengths": [0.000285002, 0.015946769, 0.079288262], "excitation_energies_cm": [33474.0, 50266.4, 54742.0]}], [{"oscillator_strengths": [0.000674637, 0.020713306, 0.084684575], "excitation_energies_cm": [33328.8, 52758.3, 57163.2]}], [{"oscillator_strengths": [0.000376464, 0.015079456, 0.050200187], "excitation_energies_cm": [30068.7, 52204.5, 56190.5]}], [{"oscillator_strengths": [0.000515556, 0.019891025, 0.100051673], "excitation_energies_cm": [36346.1, 51172.6, 55650.4]}], [{"oscillator_strengths": [0.000190674, 0.026079066, 0.083287963], "excitation_energies_cm": [33263.3, 52847.8, 56494.9]}], [{"oscillator_strengths": [0.000297641, 0.021986115, 0.051036374], "excitation_energies_cm": [33897.7, 51778.7, 56795.5]}], [{"oscillator_strengths": [0.00046531, 0.023334423, 0.067103821], "excitation_energies_cm": [33613.7, 51620.5, 56042.0]}], [{"oscillator_strengths": [0.000274389, 0.017289366, 0.049264486], "excitation_energies_cm": [32975.2, 49922.6, 55907.9]}], [{"oscillator_strengths": [0.000572268, 0.018856934, 0.078269296], "excitation_energies_cm": [32734.7, 51919.1, 56026.5]}], [{"oscillator_strengths": [0.000235006, 0.023048115, 0.088560973], "excitation_energies_cm": [34480.3, 53513.7, 57081.3]}], [{"oscillator_strengths": [2.149e-05, 0.021520463, 0.062056159], "excitation_energies_cm": [32890.2, 52362.5, 56920.4]}], [{"oscillator_strengths": [1.7131e-05, 0.017750043, 0.064881323], "excitation_energies_cm": [31210.4, 50971.3, 56022.1]}], [{"oscillator_strengths": [0.00038065, 0.040530348, 0.076186314], "excitation_energies_cm": [33977.6, 51961.8, 55971.6]}], [{"oscillator_strengths": [0.000120015, 0.030605363, 0.099623012], "excitation_energies_cm": [35420.3, 52489.2, 55882.7]}], [{"oscillator_strengths": [0.00021274, 0.017610443, 0.052403672], "excitation_energies_cm": [32904.0, 52236.1, 55999.7]}], [{"oscillator_strengths": [0.000131625, 0.021132204, 0.046054727], "excitation_energies_cm": [31171.1, 52149.1, 56626.6]}], [{"oscillator_strengths": [0.000221696, 0.032763985, 0.108095886], "excitation_energies_cm": [34523.9, 52769.8, 56030.7]}], [{"oscillator_strengths": [0.000323995, 0.014593575, 0.103472101], "excitation_energies_cm": [35126.6, 51855.4, 55577.1]}], [{"oscillator_strengths": [6.0127e-05, 0.01131161, 0.043054624], "excitation_energies_cm": [28906.9, 50997.2, 54764.1]}], [{"oscillator_strengths": [0.000159335, 0.013132736, 0.059522312], "excitation_energies_cm": [31290.7, 52654.1, 56890.0]}], [{"oscillator_strengths": [0.000332095, 0.034507638, 0.108251281], "excitation_energies_cm": [37894.7, 51710.1, 55354.2]}], [{"oscillator_strengths": [0.000406713, 0.020361642, 0.090481806], "excitation_energies_cm": [32725.9, 51456.3, 54142.6]}], [{"oscillator_strengths": [0.000203304, 0.018328252, 0.073407014], "excitation_energies_cm": [33831.7, 52310.5, 57057.4]}], [{"oscillator_strengths": [1.7596e-05, 0.021281175, 0.05816667], "excitation_energies_cm": [32642.0, 52173.5, 57066.1]}], [{"oscillator_strengths": [0.000330705, 0.015171402, 0.040459882], "excitation_energies_cm": [30929.1, 50321.5, 55774.4]}], [{"oscillator_strengths": [8.427e-05, 0.017396891, 0.058782222], "excitation_energies_cm": [30602.0, 52775.3, 56843.8]}], [{"oscillator_strengths": [0.000229108, 0.013736794, 0.12474197], "excitation_energies_cm": [34185.7, 48800.5, 54583.9]}], [{"oscillator_strengths": [0.000310557, 0.019051393, 0.08394058], "excitation_energies_cm": [33132.5, 52103.3, 56638.7]}], [{"oscillator_strengths": [0.000120274, 0.024420719, 0.089617254], "excitation_energies_cm": [33371.5, 51123.7, 56170.3]}], [{"oscillator_strengths": [0.000170605, 0.017668405, 0.093060985], "excitation_energies_cm": [33739.4, 52498.8, 55366.1]}], [{"oscillator_strengths": [0.000103279, 0.01721164, 0.07338871], "excitation_energies_cm": [33890.9, 52263.0, 56134.0]}], [{"oscillator_strengths": [0.00011472, 0.023966276, 0.075855841], "excitation_energies_cm": [33111.0, 52790.7, 57190.6]}], [{"oscillator_strengths": [0.000413295, 0.025444973, 0.086017122], "excitation_energies_cm": [34536.7, 52218.6, 56055.3]}], [{"oscillator_strengths": [0.000189545, 0.021836982, 0.099893592], "excitation_energies_cm": [34327.9, 52267.6, 57035.0]}], [{"oscillator_strengths": [5.252e-06, 0.020554407, 0.056167948], "excitation_energies_cm": [31481.7, 51038.9, 56130.8]}], [{"oscillator_strengths": [0.000160722, 0.026275703, 0.096747786], "excitation_energies_cm": [35598.1, 51767.0, 56610.5]}], [{"oscillator_strengths": [0.000253513, 0.015488592, 0.049845693], "excitation_energies_cm": [30349.5, 52356.5, 56794.4]}], [{"oscillator_strengths": [0.000200575, 0.014503713, 0.075217754], "excitation_energies_cm": [31901.9, 53058.0, 56983.5]}], [{"oscillator_strengths": [0.00059526, 0.022636296, 0.072863406], "excitation_energies_cm": [32342.0, 50531.5, 55382.9]}], [{"oscillator_strengths": [8.0407e-05, 0.014888696, 0.046555655], "excitation_energies_cm": [31521.7, 53236.4, 57647.9]}], [{"oscillator_strengths": [0.000139364, 0.013746291, 0.069723253], "excitation_energies_cm": [33293.6, 52209.6, 56996.7]}], [{"oscillator_strengths": [0.000172942, 0.012285538, 0.076309843], "excitation_energies_cm": [32329.6, 52463.1, 57248.0]}], [{"oscillator_strengths": [0.000458356, 0.015197637, 0.037547759], "excitation_energies_cm": [31749.4, 52306.4, 55976.7]}], [{"oscillator_strengths": [0.000573555, 0.022539957, 0.070620478], "excitation_energies_cm": [30942.3, 52904.3, 55545.6]}], [{"oscillator_strengths": [0.00084059, 0.027254294, 0.113617728], "excitation_energies_cm": [34546.8, 51204.6, 56019.3]}], [{"oscillator_strengths": [0.000133352, 0.014702226, 0.071394113], "excitation_energies_cm": [32027.9, 52539.6, 57791.4]}], [{"oscillator_strengths": [0.000112793, 0.014440694, 0.048989037], "excitation_energies_cm": [31079.8, 52709.2, 57612.7]}], [{"oscillator_strengths": [0.000737423, 0.01726252, 0.052227383], "excitation_energies_cm": [32275.9, 53079.0, 57465.0]}], [{"oscillator_strengths": [0.00042559, 0.026802378, 0.100895484], "excitation_energies_cm": [33123.5, 51984.3, 55003.3]}], [{"oscillator_strengths": [9.489e-06, 0.01485103, 0.028596714], "excitation_energies_cm": [29467.4, 51477.6, 56057.6]}], [{"oscillator_strengths": [8.1799e-05, 0.018724272, 0.035765393], "excitation_energies_cm": [31709.8, 51907.5, 56822.6]}], [{"oscillator_strengths": [0.000457379, 0.013658398, 0.079320248], "excitation_energies_cm": [34354.5, 51924.4, 55013.2]}], [{"oscillator_strengths": [0.000101323, 0.008819826, 0.04768901], "excitation_energies_cm": [29854.6, 52904.1, 58089.9]}], [{"oscillator_strengths": [0.000514473, 0.022872565, 0.09498612], "excitation_energies_cm": [34284.8, 52444.8, 56211.2]}], [{"oscillator_strengths": [0.000167662, 0.016254781, 0.074865164], "excitation_energies_cm": [31772.2, 52180.4, 55645.8]}], [{"oscillator_strengths": [0.000304934, 0.018064297, 0.063776627], "excitation_energies_cm": [33956.7, 51542.5, 56668.3]}], [{"oscillator_strengths": [0.000200698, 0.023191444, 0.078472104], "excitation_energies_cm": [34265.2, 51067.2, 56521.4]}], [{"oscillator_strengths": [0.000125481, 0.018551108, 0.070699005], "excitation_energies_cm": [32797.4, 51643.5, 56966.4]}], [{"oscillator_strengths": [0.000192058, 0.017339162, 0.031783815], "excitation_energies_cm": [30699.2, 52323.6, 56621.2]}], [{"oscillator_strengths": [8.309e-05, 0.023241126, 0.057873415], "excitation_energies_cm": [34754.7, 52845.7, 56725.1]}], [{"oscillator_strengths": [8.3916e-05, 0.015303696, 0.068792497], "excitation_energies_cm": [30760.6, 51026.6, 54443.8]}], [{"oscillator_strengths": [0.000740644, 0.009463013, 0.049048378], "excitation_energies_cm": [32268.2, 51063.5, 57046.8]}], [{"oscillator_strengths": [0.000568697, 0.025822791, 0.121854901], "excitation_energies_cm": [36758.9, 50699.9, 55627.1]}], [{"oscillator_strengths": [0.000118713, 0.016493008, 0.034737552], "excitation_energies_cm": [31448.7, 51851.8, 57192.0]}], [{"oscillator_strengths": [0.000515026, 0.031614659, 0.102494479], "excitation_energies_cm": [33659.6, 52244.1, 55653.8]}], [{"oscillator_strengths": [0.000407256, 0.027908889, 0.080588346], "excitation_energies_cm": [37459.3, 50523.1, 55408.3]}], [{"oscillator_strengths": [0.000758747, 0.019119691, 0.072396046], "excitation_energies_cm": [34510.6, 52827.1, 56383.4]}], [{"oscillator_strengths": [0.000240058, 0.043421952, 0.073493295], "excitation_energies_cm": [32770.1, 51053.4, 53298.1]}], [{"oscillator_strengths": [0.000370295, 0.021446892, 0.128967693], "excitation_energies_cm": [38174.9, 50310.2, 54543.7]}], [{"oscillator_strengths": [0.000193642, 0.026365935, 0.08126638], "excitation_energies_cm": [33852.9, 52409.6, 56644.8]}], [{"oscillator_strengths": [0.000157261, 0.018297088, 0.0381061], "excitation_energies_cm": [33026.6, 52246.8, 56687.6]}], [{"oscillator_strengths": [0.000197613, 0.019876383, 0.048218641], "excitation_energies_cm": [31985.9, 51435.2, 57030.5]}], [{"oscillator_strengths": [0.000409021, 0.030913184, 0.085885539], "excitation_energies_cm": [33148.7, 53071.0, 57119.8]}], [{"oscillator_strengths": [6.1939e-05, 0.019014325, 0.051023168], "excitation_energies_cm": [32476.3, 51440.9, 56641.3]}], [{"oscillator_strengths": [0.001324141, 0.028784113, 0.078156226], "excitation_energies_cm": [35651.1, 51220.2, 55994.5]}], [{"oscillator_strengths": [4.0267e-05, 0.008090516, 0.055056685], "excitation_energies_cm": [31798.4, 48970.6, 55286.1]}], [{"oscillator_strengths": [0.000107703, 0.022696396, 0.072899382], "excitation_energies_cm": [32362.3, 51149.9, 55088.3]}], [{"oscillator_strengths": [5.7846e-05, 0.016492234, 0.046971623], "excitation_energies_cm": [32759.0, 52177.5, 57684.7]}], [{"oscillator_strengths": [0.000364197, 0.021607222, 0.086225093], "excitation_energies_cm": [33523.9, 52614.9, 56870.2]}], [{"oscillator_strengths": [0.000194632, 0.018397879, 0.034651982], "excitation_energies_cm": [33114.1, 52398.1, 57427.1]}], [{"oscillator_strengths": [7.1757e-05, 0.011509197, 0.052988432], "excitation_energies_cm": [30798.8, 51872.8, 57031.4]}], [{"oscillator_strengths": [0.000335129, 0.025059867, 0.104959497], "excitation_energies_cm": [31343.2, 51356.6, 55479.0]}], [{"oscillator_strengths": [0.000207508, 0.017660513, 0.108586208], "excitation_energies_cm": [34760.7, 53048.5, 56511.4]}], [{"oscillator_strengths": [0.000297484, 0.017806137, 0.058533748], "excitation_energies_cm": [33982.0, 51311.1, 56691.6]}], [{"oscillator_strengths": [0.001057664, 0.018635071, 0.065566024], "excitation_energies_cm": [32336.5, 51001.2, 55153.7]}], [{"oscillator_strengths": [0.000425329, 0.025161611, 0.117240558], "excitation_energies_cm": [33318.5, 52577.5, 55997.5]}], [{"oscillator_strengths": [0.000174471, 0.018560874, 0.052614204], "excitation_energies_cm": [30768.5, 52007.9, 56233.3]}], [{"oscillator_strengths": [0.000195476, 0.018004794, 0.019897577], "excitation_energies_cm": [32765.8, 50969.2, 55629.4]}], [{"oscillator_strengths": [0.00021505, 0.01273522, 0.096047109], "excitation_energies_cm": [34391.7, 51083.6, 55680.2]}], [{"oscillator_strengths": [0.000190379, 0.022211542, 0.06225932], "excitation_energies_cm": [34669.5, 51490.7, 55504.5]}], [{"oscillator_strengths": [0.000142247, 0.024078467, 0.076426436], "excitation_energies_cm": [34257.8, 51737.1, 56329.7]}], [{"oscillator_strengths": [2.9637e-05, 0.019512576, 0.079771565], "excitation_energies_cm": [33497.9, 53137.2, 56717.8]}], [{"oscillator_strengths": [0.000661095, 0.027079734, 0.114035174], "excitation_energies_cm": [32948.9, 52552.2, 56215.5]}], [{"oscillator_strengths": [0.000122282, 0.020269267, 0.067846124], "excitation_energies_cm": [35928.6, 52325.7, 57059.5]}], [{"oscillator_strengths": [7.093e-06, 0.021029659, 0.052398104], "excitation_energies_cm": [34694.4, 51603.8, 56947.5]}], [{"oscillator_strengths": [0.000239971, 0.011178366, 0.027314424], "excitation_energies_cm": [28446.8, 51797.6, 56844.8]}], [{"oscillator_strengths": [4.9492e-05, 0.01943233, 0.064950196], "excitation_energies_cm": [32874.3, 51813.2, 56161.2]}], [{"oscillator_strengths": [0.000840236, 0.022313434, 0.097747261], "excitation_energies_cm": [36052.9, 50922.3, 55176.8]}], [{"oscillator_strengths": [9.147e-06, 0.011741536, 0.027048017], "excitation_energies_cm": [32875.2, 53102.7, 58067.7]}], [{"oscillator_strengths": [0.000355965, 0.02136339, 0.103768271], "excitation_energies_cm": [33944.8, 52394.6, 55878.3]}], [{"oscillator_strengths": [0.00018701, 0.014280751, 0.1057023], "excitation_energies_cm": [33846.3, 51660.2, 56124.4]}], [{"oscillator_strengths": [0.000189057, 0.017820676, 0.070548712], "excitation_energies_cm": [33443.9, 51929.3, 56421.0]}], [{"oscillator_strengths": [0.000416349, 0.015428896, 0.056954188], "excitation_energies_cm": [33002.4, 52969.4, 57331.8]}], [{"oscillator_strengths": [0.000434143, 0.013324324, 0.034620191], "excitation_energies_cm": [32355.9, 50178.6, 56752.6]}], [{"oscillator_strengths": [0.000249091, 0.021613149, 0.030688801], "excitation_energies_cm": [33033.1, 51634.4, 57049.5]}], [{"oscillator_strengths": [0.000359231, 0.016672318, 0.115316504], "excitation_energies_cm": [35262.2, 51317.9, 55727.7]}], [{"oscillator_strengths": [0.000780008, 0.021385965, 0.099580083], "excitation_energies_cm": [32294.3, 52061.1, 56670.3]}], [{"oscillator_strengths": [0.000730699, 0.043944522, 0.156564308], "excitation_energies_cm": [35368.4, 53108.7, 56331.0]}], [{"oscillator_strengths": [0.000794314, 0.029859511, 0.122016], "excitation_energies_cm": [37837.3, 50861.5, 55454.3]}], [{"oscillator_strengths": [0.001014566, 0.020909797, 0.090846354], "excitation_energies_cm": [33287.8, 49890.1, 53655.3]}], [{"oscillator_strengths": [7.5184e-05, 0.010185513, 0.039336478], "excitation_energies_cm": [32161.3, 51240.1, 57161.0]}], [{"oscillator_strengths": [0.000335038, 0.025208947, 0.055310398], "excitation_energies_cm": [33644.7, 52486.4, 56456.5]}], [{"oscillator_strengths": [0.000505073, 0.013203268, 0.033303078], "excitation_energies_cm": [26519.6, 51119.5, 55023.4]}], [{"oscillator_strengths": [0.000365359, 0.015032072, 0.083268682], "excitation_energies_cm": [33708.9, 51574.3, 55858.5]}], [{"oscillator_strengths": [0.00010244, 0.029779387, 0.11741636], "excitation_energies_cm": [32943.2, 52946.6, 56840.2]}], [{"oscillator_strengths": [0.000127117, 0.017980032, 0.079822202], "excitation_energies_cm": [33405.9, 52391.0, 56375.4]}], [{"oscillator_strengths": [1.25e-05, 0.015724847, 0.073445176], "excitation_energies_cm": [31925.5, 51613.8, 55966.9]}], [{"oscillator_strengths": [0.00017268, 0.012707417, 0.060555139], "excitation_energies_cm": [31499.0, 52001.5, 56876.4]}], [{"oscillator_strengths": [0.000640668, 0.03092323, 0.113526015], "excitation_energies_cm": [33797.9, 51254.7, 54075.1]}], [{"oscillator_strengths": [2.164e-06, 0.011556079, 0.019973655], "excitation_energies_cm": [29480.4, 53080.5, 56970.0]}], [{"oscillator_strengths": [0.000289033, 0.017679598, 0.10830452], "excitation_energies_cm": [36085.5, 52680.9, 55696.0]}], [{"oscillator_strengths": [0.000334375, 0.027112128, 0.057268842], "excitation_energies_cm": [34632.4, 52116.9, 56250.0]}], [{"oscillator_strengths": [0.000492138, 0.012459329, 0.076224803], "excitation_energies_cm": [31818.4, 52164.2, 57464.7]}], [{"oscillator_strengths": [0.000137695, 0.018168772, 0.083924388], "excitation_energies_cm": [35435.1, 51088.4, 56179.1]}], [{"oscillator_strengths": [6.4561e-05, 0.01388283, 0.052363836], "excitation_energies_cm": [32101.0, 51313.7, 56799.2]}], [{"oscillator_strengths": [0.000144712, 0.016740548, 0.068646943], "excitation_energies_cm": [32884.9, 52323.6, 57169.0]}], [{"oscillator_strengths": [0.000119662, 0.022330121, 0.041055844], "excitation_energies_cm": [33131.3, 51393.9, 56423.8]}], [{"oscillator_strengths": [3.4763e-05, 0.013081616, 0.028508213], "excitation_energies_cm": [32193.3, 50239.3, 56472.6]}], [{"oscillator_strengths": [0.001380962, 0.021791395, 0.122050144], "excitation_energies_cm": [35319.8, 51052.7, 55081.2]}], [{"oscillator_strengths": [0.000318409, 0.018949021, 0.112547026], "excitation_energies_cm": [36006.5, 50323.0, 55743.9]}], [{"oscillator_strengths": [6.4762e-05, 0.015475318, 0.040587247], "excitation_energies_cm": [32065.8, 53017.9, 57814.8]}], [{"oscillator_strengths": [0.000439562, 0.026078216, 0.101791098], "excitation_energies_cm": [37419.0, 52147.2, 56259.9]}], [{"oscillator_strengths": [0.00041683, 0.027678589, 0.131243345], "excitation_energies_cm": [36911.4, 51737.0, 55414.2]}], [{"oscillator_strengths": [0.000150151, 0.016924158, 0.077887622], "excitation_energies_cm": [33018.1, 52944.6, 56932.1]}], [{"oscillator_strengths": [1.3265e-05, 0.023194144, 0.081604273], "excitation_energies_cm": [32844.5, 51501.7, 56126.8]}], [{"oscillator_strengths": [5.6246e-05, 0.024844472, 0.047092489], "excitation_energies_cm": [32812.9, 51097.5, 55337.8]}], [{"oscillator_strengths": [7.081e-05, 0.017354425, 0.054994946], "excitation_energies_cm": [32609.9, 51070.2, 55121.9]}], [{"oscillator_strengths": [7.443e-05, 0.015208937, 0.087602844], "excitation_energies_cm": [33916.4, 51430.0, 56493.8]}], [{"oscillator_strengths": [4.8225e-05, 0.027974478, 0.07076978], "excitation_energies_cm": [34745.9, 51594.1, 55964.9]}], [{"oscillator_strengths": [0.00035498, 0.023859647, 0.064602554], "excitation_energies_cm": [34444.6, 51116.7, 55893.3]}], [{"oscillator_strengths": [0.001270956, 0.016389066, 0.038012374], "excitation_energies_cm": [32196.2, 51904.5, 55957.4]}], [{"oscillator_strengths": [3.0344e-05, 0.015361205, 0.043841054], "excitation_energies_cm": [32747.2, 50532.5, 55240.9]}], [{"oscillator_strengths": [0.000430402, 0.019802741, 0.102811696], "excitation_energies_cm": [33592.6, 52592.3, 57257.6]}], [{"oscillator_strengths": [9.9583e-05, 0.027455639, 0.062371088], "excitation_energies_cm": [33445.4, 51868.6, 56339.8]}], [{"oscillator_strengths": [3.0454e-05, 0.009806817, 0.087161672], "excitation_energies_cm": [33658.9, 48792.0, 56372.9]}], [{"oscillator_strengths": [3.764e-05, 0.016754867, 0.025239543], "excitation_energies_cm": [31386.6, 51490.2, 57012.9]}], [{"oscillator_strengths": [0.000657195, 0.015440867, 0.049010137], "excitation_energies_cm": [29879.7, 52164.2, 56665.6]}], [{"oscillator_strengths": [0.00130291, 0.034323518, 0.089492527], "excitation_energies_cm": [31827.6, 50209.2, 53682.2]}], [{"oscillator_strengths": [0.000113557, 0.014544329, 0.066252121], "excitation_energies_cm": [33927.7, 48327.3, 54192.2]}], [{"oscillator_strengths": [0.000273365, 0.028377128, 0.089537609], "excitation_energies_cm": [33996.6, 53003.8, 56942.7]}], [{"oscillator_strengths": [0.000135722, 0.016362719, 0.058984762], "excitation_energies_cm": [32509.3, 53243.1, 58008.3]}], [{"oscillator_strengths": [9.2313e-05, 0.022946804, 0.056111706], "excitation_energies_cm": [31368.7, 50834.0, 55646.8]}], [{"oscillator_strengths": [0.000208499, 0.020431057, 0.083166973], "excitation_energies_cm": [35815.9, 51656.0, 56690.1]}], [{"oscillator_strengths": [5.6974e-05, 0.022423044, 0.072140596], "excitation_energies_cm": [33343.1, 52108.8, 56942.6]}], [{"oscillator_strengths": [0.000288996, 0.016275658, 0.062412656], "excitation_energies_cm": [31621.9, 52634.6, 56492.4]}], [{"oscillator_strengths": [8.6649e-05, 0.015269617, 0.020273731], "excitation_energies_cm": [29478.7, 51151.0, 56504.2]}], [{"oscillator_strengths": [0.000230449, 0.014950522, 0.086024654], "excitation_energies_cm": [35297.2, 51505.4, 56849.4]}], [{"oscillator_strengths": [0.000884437, 0.023692509, 0.113920186], "excitation_energies_cm": [32802.2, 50406.6, 54569.9]}], [{"oscillator_strengths": [0.000416325, 0.019128599, 0.055169466], "excitation_energies_cm": [33047.7, 52106.1, 56608.6]}], [{"oscillator_strengths": [4.044e-06, 0.017657833, 0.06886013], "excitation_energies_cm": [33942.0, 51097.0, 56654.5]}], [{"oscillator_strengths": [0.000173081, 0.021404731, 0.137194921], "excitation_energies_cm": [34025.6, 53424.4, 56142.3]}], [{"oscillator_strengths": [0.000132512, 0.012194616, 0.067213549], "excitation_energies_cm": [33463.6, 49322.5, 55560.9]}], [{"oscillator_strengths": [1.8421e-05, 0.017473013, 0.039152907], "excitation_energies_cm": [32926.3, 53148.4, 57168.5]}], [{"oscillator_strengths": [3.1463e-05, 0.012098384, 0.050154887], "excitation_energies_cm": [32194.4, 50822.1, 56975.1]}], [{"oscillator_strengths": [2.6552e-05, 0.017075436, 0.052502295], "excitation_energies_cm": [31936.7, 51466.9, 55459.6]}], [{"oscillator_strengths": [6.5407e-05, 0.020550248, 0.052142357], "excitation_energies_cm": [29564.3, 51841.8, 56283.3]}], [{"oscillator_strengths": [0.000546981, 0.016485476, 0.088762282], "excitation_energies_cm": [35047.1, 50228.7, 54648.5]}], [{"oscillator_strengths": [0.00068623, 0.015935114, 0.104791188], "excitation_energies_cm": [34947.4, 51592.9, 55698.0]}], [{"oscillator_strengths": [0.000895047, 0.032026331, 0.094118388], "excitation_energies_cm": [34252.3, 50309.0, 55540.2]}], [{"oscillator_strengths": [5.482e-05, 0.021127593, 0.03306627], "excitation_energies_cm": [33498.3, 51500.6, 56592.9]}], [{"oscillator_strengths": [4.9851e-05, 0.014948656, 0.07160144], "excitation_energies_cm": [33359.2, 53212.4, 57738.3]}], [{"oscillator_strengths": [0.000510911, 0.016141925, 0.081279472], "excitation_energies_cm": [34999.0, 50130.6, 55389.1]}], [{"oscillator_strengths": [0.000178246, 0.015629667, 0.069473301], "excitation_energies_cm": [33863.6, 53062.8, 57443.7]}], [{"oscillator_strengths": [0.000506998, 0.030493032, 0.103210432], "excitation_energies_cm": [32610.0, 51270.6, 55111.9]}], [{"oscillator_strengths": [6.4777e-05, 0.015385495, 0.098408976], "excitation_energies_cm": [34000.5, 50171.5, 54481.0]}], [{"oscillator_strengths": [7.4615e-05, 0.017232061, 0.109397543], "excitation_energies_cm": [33682.2, 52287.8, 56790.7]}], [{"oscillator_strengths": [2.4237e-05, 0.008933864, 0.052275876], "excitation_energies_cm": [30920.9, 51257.6, 57557.3]}], [{"oscillator_strengths": [0.000105791, 0.009270925, 0.005917882], "excitation_energies_cm": [27026.6, 51717.6, 54419.4]}], [{"oscillator_strengths": [0.001442251, 0.020128595, 0.1085989], "excitation_energies_cm": [35381.2, 49889.7, 54968.6]}], [{"oscillator_strengths": [3.7823e-05, 0.021362168, 0.085138769], "excitation_energies_cm": [34061.1, 51057.3, 55707.4]}], [{"oscillator_strengths": [0.000182311, 0.016297517, 0.072446392], "excitation_energies_cm": [32235.3, 52090.9, 55741.2]}], [{"oscillator_strengths": [0.000325502, 0.019129345, 0.122378487], "excitation_energies_cm": [36120.2, 51733.6, 55980.7]}], [{"oscillator_strengths": [0.000724063, 0.017361196, 0.076650927], "excitation_energies_cm": [33711.4, 50979.3, 56222.5]}], [{"oscillator_strengths": [0.000283599, 0.042571918, 0.077846619], "excitation_energies_cm": [32862.2, 50903.5, 53636.2]}], [{"oscillator_strengths": [0.000288845, 0.030975851, 0.108066749], "excitation_energies_cm": [35563.1, 52335.2, 56464.2]}], [{"oscillator_strengths": [0.000395604, 0.013176654, 0.086414638], "excitation_energies_cm": [31257.8, 52429.6, 55993.5]}], [{"oscillator_strengths": [0.00011243, 0.014429835, 0.043626682], "excitation_energies_cm": [31620.5, 52352.3, 56976.0]}], [{"oscillator_strengths": [9.4834e-05, 0.011118011, 0.048482376], "excitation_energies_cm": [29738.4, 51555.5, 57023.5]}], [{"oscillator_strengths": [0.000275762, 0.019020051, 0.081982888], "excitation_energies_cm": [35129.4, 52614.9, 56939.7]}], [{"oscillator_strengths": [3.5188e-05, 0.01883364, 0.040553563], "excitation_energies_cm": [31935.2, 50813.2, 55743.9]}], [{"oscillator_strengths": [0.000100133, 0.013057312, 0.02805436], "excitation_energies_cm": [31228.2, 50950.4, 57596.7]}], [{"oscillator_strengths": [2.1112e-05, 0.014702029, 0.019944521], "excitation_energies_cm": [30550.1, 51843.4, 57616.2]}], [{"oscillator_strengths": [0.000398213, 0.021133883, 0.080082181], "excitation_energies_cm": [32592.0, 52649.8, 56463.9]}], [{"oscillator_strengths": [0.001975785, 0.022798912, 0.089914628], "excitation_energies_cm": [32930.4, 50624.3, 54690.0]}], [{"oscillator_strengths": [0.000218442, 0.041510826, 0.056040516], "excitation_energies_cm": [32911.5, 51077.9, 55246.5]}], [{"oscillator_strengths": [9.6232e-05, 0.013718828, 0.052486175], "excitation_energies_cm": [29339.7, 52406.3, 57680.1]}], [{"oscillator_strengths": [0.000340661, 0.014921329, 0.012031279], "excitation_energies_cm": [25391.3, 50641.5, 55438.5]}], [{"oscillator_strengths": [0.000878945, 0.033389152, 0.092437883], "excitation_energies_cm": [35306.6, 52337.1, 55039.8]}], [{"oscillator_strengths": [0.000310814, 0.020863083, 0.086784049], "excitation_energies_cm": [32880.7, 51919.5, 55652.5]}], [{"oscillator_strengths": [0.000261522, 0.016725263, 0.040812826], "excitation_energies_cm": [32579.7, 52157.5, 57144.3]}], [{"oscillator_strengths": [0.000134715, 0.012386155, 0.051542795], "excitation_energies_cm": [31414.2, 50992.0, 55371.8]}], [{"oscillator_strengths": [4.1362e-05, 0.018405307, 0.058132108], "excitation_energies_cm": [35111.3, 52676.6, 57169.0]}], [{"oscillator_strengths": [0.000385957, 0.017808145, 0.054372898], "excitation_energies_cm": [36468.3, 50608.4, 56260.1]}], [{"oscillator_strengths": [0.000121375, 0.022586335, 0.075545243], "excitation_energies_cm": [32128.2, 51108.7, 55939.8]}], [{"oscillator_strengths": [0.000120662, 0.027161225, 0.076351971], "excitation_energies_cm": [36341.1, 51723.1, 56090.5]}], [{"oscillator_strengths": [7.3607e-05, 0.012912456, 0.039101974], "excitation_energies_cm": [32874.0, 52926.0, 57731.4]}], [{"oscillator_strengths": [0.000199861, 0.021220555, 0.078673465], "excitation_energies_cm": [34434.9, 51941.3, 56949.5]}], [{"oscillator_strengths": [0.000231232, 0.016256213, 0.037098397], "excitation_energies_cm": [33425.9, 51652.4, 57267.2]}], [{"oscillator_strengths": [5.3927e-05, 0.020188966, 0.0771681], "excitation_energies_cm": [31306.4, 52356.3, 56914.9]}], [{"oscillator_strengths": [7.4079e-05, 0.018480314, 0.049777716], "excitation_energies_cm": [33354.4, 51353.7, 55352.6]}], [{"oscillator_strengths": [0.001060681, 0.02393373, 0.089269958], "excitation_energies_cm": [37235.6, 51352.6, 55556.4]}], [{"oscillator_strengths": [0.000108546, 0.024413211, 0.076790279], "excitation_energies_cm": [33080.7, 51084.6, 56219.6]}], [{"oscillator_strengths": [0.000132044, 0.012346558, 0.078642203], "excitation_energies_cm": [32491.3, 51186.4, 54532.9]}], [{"oscillator_strengths": [0.000130229, 0.027152544, 0.086210546], "excitation_energies_cm": [37455.1, 51406.2, 55142.0]}], [{"oscillator_strengths": [0.000178885, 0.015497686, 0.053690275], "excitation_energies_cm": [30833.1, 52269.1, 56973.0]}], [{"oscillator_strengths": [0.000118258, 0.017833729, 0.043171044], "excitation_energies_cm": [31541.7, 52545.0, 56740.7]}], [{"oscillator_strengths": [0.000235184, 0.025843654, 0.063003895], "excitation_energies_cm": [33453.4, 52302.2, 55706.4]}], [{"oscillator_strengths": [6.54e-05, 0.012976479, 0.067646879], "excitation_energies_cm": [32179.1, 52189.3, 56739.6]}], [{"oscillator_strengths": [1.9198e-05, 0.013574054, 0.034435534], "excitation_energies_cm": [28420.8, 51476.5, 55279.7]}], [{"oscillator_strengths": [4.2869e-05, 0.023409047, 0.049325208], "excitation_energies_cm": [37486.5, 50010.4, 55071.5]}], [{"oscillator_strengths": [0.000237567, 0.029387627, 0.110824109], "excitation_energies_cm": [34307.8, 52091.9, 55731.5]}], [{"oscillator_strengths": [0.000138867, 0.01744459, 0.040129329], "excitation_energies_cm": [30324.2, 52276.0, 57038.4]}], [{"oscillator_strengths": [0.000135133, 0.023111747, 0.026994713], "excitation_energies_cm": [30134.5, 51373.3, 56141.7]}], [{"oscillator_strengths": [4.006e-05, 0.024089257, 0.055422001], "excitation_energies_cm": [33676.6, 50488.8, 55734.7]}], [{"oscillator_strengths": [0.000480194, 0.024008083, 0.129351069], "excitation_energies_cm": [32747.8, 51315.5, 55075.1]}], [{"oscillator_strengths": [1.9749e-05, 0.012850239, 0.05714294], "excitation_energies_cm": [30162.9, 53114.4, 57495.2]}], [{"oscillator_strengths": [7.176e-05, 0.015459266, 0.077146842], "excitation_energies_cm": [31606.1, 52484.8, 56685.2]}], [{"oscillator_strengths": [0.000103615, 0.016649049, 0.056820971], "excitation_energies_cm": [31840.3, 51593.6, 56520.0]}], [{"oscillator_strengths": [0.000479618, 0.01450458, 0.061249328], "excitation_energies_cm": [32406.6, 52277.9, 56930.9]}], [{"oscillator_strengths": [0.000101705, 0.017563837, 0.118809155], "excitation_energies_cm": [33554.7, 52901.9, 56672.5]}], [{"oscillator_strengths": [0.000103348, 0.018411577, 0.07874914], "excitation_energies_cm": [34654.9, 52175.7, 56846.6]}], [{"oscillator_strengths": [4.7383e-05, 0.014553734, 0.039284105], "excitation_energies_cm": [32022.1, 51866.2, 57716.1]}], [{"oscillator_strengths": [0.000135201, 0.019733, 0.069297806], "excitation_energies_cm": [35003.9, 52057.1, 56933.7]}], [{"oscillator_strengths": [6.351e-05, 0.011255506, 0.065200325], "excitation_energies_cm": [31060.4, 53052.1, 56798.3]}], [{"oscillator_strengths": [2.3074e-05, 0.01731294, 0.070313094], "excitation_energies_cm": [32208.3, 52984.9, 57512.7]}], [{"oscillator_strengths": [0.000346175, 0.019369077, 0.075840683], "excitation_energies_cm": [31210.0, 52190.8, 55256.8]}], [{"oscillator_strengths": [0.000456712, 0.02012131, 0.032392493], "excitation_energies_cm": [32196.3, 51342.6, 56755.7]}], [{"oscillator_strengths": [0.000243382, 0.026610178, 0.106637496], "excitation_energies_cm": [34464.0, 52547.3, 55536.5]}], [{"oscillator_strengths": [0.000412511, 0.025503816, 0.078058866], "excitation_energies_cm": [34444.8, 52908.4, 57295.1]}], [{"oscillator_strengths": [9.4102e-05, 0.029906739, 0.114267039], "excitation_energies_cm": [32924.4, 51647.3, 56319.1]}], [{"oscillator_strengths": [9.6053e-05, 0.020265179, 0.054766971], "excitation_energies_cm": [31869.7, 52059.9, 56618.1]}], [{"oscillator_strengths": [0.000172297, 0.022451776, 0.073499182], "excitation_energies_cm": [34702.3, 52119.2, 56074.6]}], [{"oscillator_strengths": [2.9828e-05, 0.025766119, 0.055620786], "excitation_energies_cm": [33899.1, 51865.7, 56344.3]}], [{"oscillator_strengths": [6.744e-05, 0.017634424, 0.028299066], "excitation_energies_cm": [31298.4, 51643.4, 56884.0]}], [{"oscillator_strengths": [0.000496431, 0.024944703, 0.073637287], "excitation_energies_cm": [31459.3, 51048.8, 56505.5]}], [{"oscillator_strengths": [0.001231124, 0.041978769, 0.109464932], "excitation_energies_cm": [33665.8, 51250.5, 54815.3]}], [{"oscillator_strengths": [0.000125357, 0.018990009, 0.032018551], "excitation_energies_cm": [29635.2, 51934.7, 56580.7]}], [{"oscillator_strengths": [0.000146839, 0.019392335, 0.062844555], "excitation_energies_cm": [31028.7, 52430.1, 56901.4]}], [{"oscillator_strengths": [0.000268731, 0.019333534, 0.095393542], "excitation_energies_cm": [33040.8, 52277.4, 56512.9]}], [{"oscillator_strengths": [1.7492e-05, 0.008280968, 0.005039292], "excitation_energies_cm": [30176.4, 52836.8, 57341.6]}], [{"oscillator_strengths": [0.000259855, 0.008294424, 0.016085829], "excitation_energies_cm": [28934.5, 51354.3, 54661.5]}], [{"oscillator_strengths": [9.118e-05, 0.020650105, 0.074791265], "excitation_energies_cm": [30598.7, 51748.3, 55390.0]}], [{"oscillator_strengths": [0.000231945, 0.025761184, 0.057334202], "excitation_energies_cm": [31757.2, 52438.7, 55889.6]}], [{"oscillator_strengths": [0.000207085, 0.031000962, 0.103323834], "excitation_energies_cm": [34071.8, 52323.9, 55966.9]}], [{"oscillator_strengths": [0.000492745, 0.02441762, 0.069422345], "excitation_energies_cm": [32250.0, 51769.7, 56740.8]}], [{"oscillator_strengths": [0.000123135, 0.033767916, 0.062432012], "excitation_energies_cm": [34830.8, 50987.1, 54524.4]}], [{"oscillator_strengths": [0.000721131, 0.036462636, 0.105706922], "excitation_energies_cm": [34972.5, 53695.5, 56719.2]}], [{"oscillator_strengths": [9.2939e-05, 0.008546573, 0.01515377], "excitation_energies_cm": [28601.8, 53451.0, 56058.9]}], [{"oscillator_strengths": [0.000128907, 0.011368542, 0.035971108], "excitation_energies_cm": [29497.4, 51593.3, 56515.6]}], [{"oscillator_strengths": [0.000175842, 0.018975097, 0.045569843], "excitation_energies_cm": [31947.3, 51722.7, 56741.0]}], [{"oscillator_strengths": [0.000482996, 0.028400223, 0.087713412], "excitation_energies_cm": [31922.2, 51456.3, 55333.6]}], [{"oscillator_strengths": [0.000200172, 0.020269884, 0.075713616], "excitation_energies_cm": [33756.6, 52343.3, 56794.6]}], [{"oscillator_strengths": [0.000314052, 0.023793441, 0.06895941], "excitation_energies_cm": [34848.9, 51675.5, 56451.0]}], [{"oscillator_strengths": [0.000251464, 0.030634967, 0.123345128], "excitation_energies_cm": [37127.0, 52354.9, 55583.1]}], [{"oscillator_strengths": [0.000147035, 0.019444461, 0.037049274], "excitation_energies_cm": [30769.1, 50731.4, 55498.6]}], [{"oscillator_strengths": [1.5384e-05, 0.022497122, 0.046672659], "excitation_energies_cm": [32070.3, 51049.8, 55753.0]}], [{"oscillator_strengths": [0.000848419, 0.021707903, 0.143224454], "excitation_energies_cm": [34088.9, 50930.0, 54570.6]}], [{"oscillator_strengths": [2.3178e-05, 0.014510939, 0.047943026], "excitation_energies_cm": [31185.6, 52952.2, 57078.1]}], [{"oscillator_strengths": [0.000446285, 0.011008747, 0.052808551], "excitation_energies_cm": [28865.4, 54319.7, 57987.2]}], [{"oscillator_strengths": [3.3493e-05, 0.025860527, 0.072120666], "excitation_energies_cm": [33744.7, 51848.4, 55858.2]}], [{"oscillator_strengths": [3.3232e-05, 0.014072507, 0.038882242], "excitation_energies_cm": [32153.9, 51478.9, 57213.3]}], [{"oscillator_strengths": [0.00023749, 0.017751144, 0.081582486], "excitation_energies_cm": [31838.8, 53139.8, 57772.4]}], [{"oscillator_strengths": [0.000177601, 0.010968824, 0.040022442], "excitation_energies_cm": [31952.6, 51411.7, 56674.5]}], [{"oscillator_strengths": [4.3628e-05, 0.015612012, 0.050860465], "excitation_energies_cm": [31472.3, 51778.0, 56052.5]}], [{"oscillator_strengths": [0.00069909, 0.018897335, 0.085864559], "excitation_energies_cm": [32784.6, 50343.3, 55136.4]}], [{"oscillator_strengths": [2.6754e-05, 0.021887925, 0.059076775], "excitation_energies_cm": [31015.4, 51707.1, 56180.4]}], [{"oscillator_strengths": [3.1059e-05, 0.014050341, 0.02626422], "excitation_energies_cm": [29429.9, 52663.8, 56622.5]}], [{"oscillator_strengths": [0.000458034, 0.024954419, 0.091998098], "excitation_energies_cm": [33565.7, 52534.8, 56152.5]}], [{"oscillator_strengths": [0.000726647, 0.021730029, 0.099187547], "excitation_energies_cm": [36222.0, 50934.3, 55433.8]}], [{"oscillator_strengths": [4.774e-05, 0.020306005, 0.076493379], "excitation_energies_cm": [34007.7, 51316.2, 56467.6]}], [{"oscillator_strengths": [0.000276342, 0.018648977, 0.062704711], "excitation_energies_cm": [34797.3, 52193.9, 57164.0]}], [{"oscillator_strengths": [0.00115462, 0.028286038, 0.066837767], "excitation_energies_cm": [35750.0, 51919.7, 56054.1]}], [{"oscillator_strengths": [0.000223224, 0.015201513, 0.055537468], "excitation_energies_cm": [34107.8, 52451.6, 55704.3]}], [{"oscillator_strengths": [0.000101477, 0.012406744, 0.030447136], "excitation_energies_cm": [30460.3, 52337.5, 57924.2]}], [{"oscillator_strengths": [0.000795737, 0.012323574, 0.195234938], "excitation_energies_cm": [32948.3, 50639.1, 53517.6]}], [{"oscillator_strengths": [0.000332235, 0.012740147, 0.024407148], "excitation_energies_cm": [30905.4, 51948.1, 57596.0]}], [{"oscillator_strengths": [0.000151582, 0.013102744, 0.045726774], "excitation_energies_cm": [30724.5, 51424.5, 57097.1]}], [{"oscillator_strengths": [0.000342497, 0.023685156, 0.11450425], "excitation_energies_cm": [32428.2, 52309.6, 55628.3]}], [{"oscillator_strengths": [3.6025e-05, 0.017466212, 0.032179766], "excitation_energies_cm": [32447.2, 50240.2, 54905.4]}], [{"oscillator_strengths": [0.000713374, 0.01811857, 0.08312506], "excitation_energies_cm": [32951.3, 50039.8, 55215.6]}], [{"oscillator_strengths": [0.00016184, 0.022462545, 0.061041853], "excitation_energies_cm": [35692.1, 52134.4, 56509.7]}], [{"oscillator_strengths": [9.986e-06, 0.022494754, 0.054136317], "excitation_energies_cm": [34425.5, 51948.9, 56440.2]}], [{"oscillator_strengths": [0.000860112, 0.019950522, 0.105210835], "excitation_energies_cm": [32284.3, 51480.2, 53519.8]}], [{"oscillator_strengths": [2.2752e-05, 0.019154906, 0.066305469], "excitation_energies_cm": [35659.0, 50984.4, 55841.6]}], [{"oscillator_strengths": [0.000162629, 0.019679256, 0.037823187], "excitation_energies_cm": [32779.2, 51638.1, 56723.4]}], [{"oscillator_strengths": [9.1333e-05, 0.01668472, 0.053023591], "excitation_energies_cm": [32636.4, 52247.4, 56824.5]}], [{"oscillator_strengths": [5.4133e-05, 0.021922621, 0.091695984], "excitation_energies_cm": [34036.9, 50934.6, 55839.9]}], [{"oscillator_strengths": [0.000109012, 0.014525725, 0.087306079], "excitation_energies_cm": [34882.1, 50249.5, 55670.6]}], [{"oscillator_strengths": [0.000198208, 0.014553115, 0.081773215], "excitation_energies_cm": [32723.7, 52949.2, 56650.1]}], [{"oscillator_strengths": [0.000363942, 0.020169193, 0.096364847], "excitation_energies_cm": [35073.8, 52738.7, 56000.8]}], [{"oscillator_strengths": [0.000186981, 0.022529684, 0.068483557], "excitation_energies_cm": [32917.2, 52077.3, 55410.6]}], [{"oscillator_strengths": [0.001410413, 0.023237458, 0.08988247], "excitation_energies_cm": [30581.7, 52372.2, 56057.1]}], [{"oscillator_strengths": [0.000209054, 0.018864127, 0.069030712], "excitation_energies_cm": [32135.0, 52513.1, 56655.0]}], [{"oscillator_strengths": [0.000109547, 0.023325301, 0.057385677], "excitation_energies_cm": [34286.5, 51901.2, 56906.6]}], [{"oscillator_strengths": [0.000142312, 0.013806463, 0.021647911], "excitation_energies_cm": [31062.3, 52255.1, 57084.5]}], [{"oscillator_strengths": [0.000168855, 0.024915646, 0.119499137], "excitation_energies_cm": [34063.1, 53171.7, 56511.4]}], [{"oscillator_strengths": [0.000210508, 0.01858671, 0.075276193], "excitation_energies_cm": [30414.6, 51668.0, 56834.4]}], [{"oscillator_strengths": [9.4566e-05, 0.017796772, 0.092040699], "excitation_energies_cm": [32889.3, 52304.4, 56881.1]}], [{"oscillator_strengths": [0.000636219, 0.020813906, 0.106913476], "excitation_energies_cm": [34405.0, 51647.1, 55775.5]}], [{"oscillator_strengths": [0.000191325, 0.0102995, 0.053992114], "excitation_energies_cm": [30891.3, 52461.3, 56764.0]}], [{"oscillator_strengths": [9.9904e-05, 0.014200891, 0.002599921], "excitation_energies_cm": [32317.9, 53481.3, 57322.5]}], [{"oscillator_strengths": [0.000363034, 0.017734991, 0.066134837], "excitation_energies_cm": [36340.5, 51775.2, 56383.4]}], [{"oscillator_strengths": [0.000605169, 0.033635054, 0.117814659], "excitation_energies_cm": [38338.3, 51171.9, 55433.7]}], [{"oscillator_strengths": [0.000283916, 0.018037255, 0.053343511], "excitation_energies_cm": [31739.7, 52599.9, 56709.4]}], [{"oscillator_strengths": [2.3207e-05, 0.01299654, 0.026394112], "excitation_energies_cm": [30684.3, 52149.9, 57026.5]}], [{"oscillator_strengths": [0.000225004, 0.015880417, 0.020788361], "excitation_energies_cm": [29792.8, 52547.1, 57557.2]}], [{"oscillator_strengths": [0.000339657, 0.023978802, 0.078618017], "excitation_energies_cm": [34861.7, 52120.8, 55809.9]}], [{"oscillator_strengths": [0.0001205, 0.014556364, 0.040882347], "excitation_energies_cm": [31879.9, 52764.3, 57439.9]}], [{"oscillator_strengths": [4.5123e-05, 0.008289499, 0.043080675], "excitation_energies_cm": [28801.1, 51036.0, 54983.7]}], [{"oscillator_strengths": [0.000143424, 0.01555393, 0.084341806], "excitation_energies_cm": [31926.3, 52200.9, 57316.2]}], [{"oscillator_strengths": [8.9001e-05, 0.01519139, 0.064010299], "excitation_energies_cm": [31573.8, 52358.0, 57126.0]}], [{"oscillator_strengths": [0.000336948, 0.028928707, 0.072382875], "excitation_energies_cm": [32388.7, 50746.4, 54376.2]}], [{"oscillator_strengths": [0.000726034, 0.035850226, 0.107833921], "excitation_energies_cm": [33336.6, 52935.8, 55984.4]}], [{"oscillator_strengths": [3.3407e-05, 0.024285426, 0.069394349], "excitation_energies_cm": [37874.9, 50632.2, 55378.3]}], [{"oscillator_strengths": [0.000310931, 0.027183432, 0.08453027], "excitation_energies_cm": [33495.2, 52133.2, 56679.4]}], [{"oscillator_strengths": [0.000100434, 0.039285581, 0.089487266], "excitation_energies_cm": [33712.2, 52051.3, 55243.5]}], [{"oscillator_strengths": [0.000457381, 0.018571547, 0.059988719], "excitation_energies_cm": [33672.2, 51822.0, 56664.5]}], [{"oscillator_strengths": [0.000576081, 0.013543023, 0.063360133], "excitation_energies_cm": [33532.6, 51698.3, 55940.2]}], [{"oscillator_strengths": [3.066e-05, 0.017497123, 0.063264048], "excitation_energies_cm": [32940.4, 53381.3, 57145.1]}], [{"oscillator_strengths": [0.000430402, 0.019051702, 0.10296487], "excitation_energies_cm": [32433.8, 52086.7, 56476.1]}], [{"oscillator_strengths": [7.9926e-05, 0.01495732, 0.062218514], "excitation_energies_cm": [31938.7, 52709.6, 56538.6]}], [{"oscillator_strengths": [8.2592e-05, 0.014465341, 0.011242248], "excitation_energies_cm": [31837.2, 50887.9, 57168.8]}], [{"oscillator_strengths": [0.000119211, 0.017905059, 0.076976587], "excitation_energies_cm": [33743.7, 51317.1, 56596.8]}], [{"oscillator_strengths": [0.000124988, 0.019509509, 0.057861347], "excitation_energies_cm": [33794.3, 51487.6, 56832.5]}], [{"oscillator_strengths": [3.3359e-05, 0.0165596, 0.036965305], "excitation_energies_cm": [32439.2, 51304.6, 55839.4]}], [{"oscillator_strengths": [2.5564e-05, 0.0115749, 0.051807839], "excitation_energies_cm": [32313.2, 51922.8, 56142.8]}], [{"oscillator_strengths": [0.000307263, 0.023384943, 0.071190112], "excitation_energies_cm": [34763.8, 51378.7, 55814.6]}], [{"oscillator_strengths": [0.000151679, 0.024395528, 0.077353964], "excitation_energies_cm": [33146.6, 52206.9, 56976.6]}], [{"oscillator_strengths": [0.000449977, 0.026013385, 0.109485032], "excitation_energies_cm": [35894.9, 52320.7, 56131.3]}], [{"oscillator_strengths": [0.000357747, 0.029963523, 0.080783326], "excitation_energies_cm": [37360.4, 50281.6, 55271.8]}], [{"oscillator_strengths": [0.000186774, 0.016750722, 0.057904108], "excitation_energies_cm": [34686.4, 52525.8, 56644.4]}], [{"oscillator_strengths": [0.000103038, 0.016292439, 0.056858991], "excitation_energies_cm": [31199.2, 52166.6, 56249.8]}], [{"oscillator_strengths": [0.000163558, 0.019205173, 0.076507668], "excitation_energies_cm": [33820.0, 51830.2, 55486.1]}], [{"oscillator_strengths": [0.000395185, 0.018388982, 0.084020562], "excitation_energies_cm": [33775.3, 51484.6, 55895.6]}], [{"oscillator_strengths": [0.000257604, 0.016250918, 0.075163927], "excitation_energies_cm": [33709.6, 51372.1, 56286.8]}], [{"oscillator_strengths": [0.000108794, 0.015889447, 0.054940544], "excitation_energies_cm": [31779.4, 52017.7, 56206.9]}], [{"oscillator_strengths": [0.00061424, 0.020411794, 0.055973016], "excitation_energies_cm": [32253.4, 52251.4, 56843.8]}], [{"oscillator_strengths": [1.4769e-05, 0.017518166, 0.042689042], "excitation_energies_cm": [32826.1, 52093.0, 57577.2]}], [{"oscillator_strengths": [0.000438127, 0.024574447, 0.076628445], "excitation_energies_cm": [34058.6, 52216.0, 56151.9]}], [{"oscillator_strengths": [0.000541472, 0.014932951, 0.044054534], "excitation_energies_cm": [30932.2, 51071.5, 56055.9]}], [{"oscillator_strengths": [0.000389043, 0.023615138, 0.094246945], "excitation_energies_cm": [33929.3, 52358.5, 56133.5]}], [{"oscillator_strengths": [2.952e-05, 0.01418018, 0.066752561], "excitation_energies_cm": [32036.0, 52406.0, 57858.8]}], [{"oscillator_strengths": [0.000194219, 0.013704128, 0.03254009], "excitation_energies_cm": [31957.9, 51641.3, 57286.9]}], [{"oscillator_strengths": [0.000120603, 0.016701143, 0.043901159], "excitation_energies_cm": [34162.7, 51985.0, 56588.0]}], [{"oscillator_strengths": [4.7721e-05, 0.00679458, 0.027804733], "excitation_energies_cm": [29717.3, 51684.9, 54815.4]}], [{"oscillator_strengths": [0.000290222, 0.022006953, 0.098998015], "excitation_energies_cm": [35671.8, 52489.8, 56622.4]}], [{"oscillator_strengths": [5.558e-06, 0.017964721, 0.057241609], "excitation_energies_cm": [32355.4, 51331.5, 56072.1]}], [{"oscillator_strengths": [0.001064111, 0.041240342, 0.079112818], "excitation_energies_cm": [34621.8, 51412.4, 56037.5]}], [{"oscillator_strengths": [8.3549e-05, 0.013378982, 0.037971114], "excitation_energies_cm": [30316.0, 49963.3, 54445.1]}], [{"oscillator_strengths": [0.000261317, 0.015456002, 0.046102819], "excitation_energies_cm": [30108.8, 51251.3, 56315.8]}], [{"oscillator_strengths": [0.00057281, 0.025202368, 0.107449059], "excitation_energies_cm": [34970.6, 51544.5, 55688.8]}], [{"oscillator_strengths": [0.000259234, 0.019607384, 0.076619935], "excitation_energies_cm": [34256.1, 52145.5, 56002.4]}], [{"oscillator_strengths": [0.000163854, 0.016603909, 0.067929211], "excitation_energies_cm": [34975.9, 51917.1, 56681.4]}], [{"oscillator_strengths": [3.4812e-05, 0.020629672, 0.036902894], "excitation_energies_cm": [32149.4, 52068.5, 56747.6]}], [{"oscillator_strengths": [0.000463946, 0.032679406, 0.112767801], "excitation_energies_cm": [35641.0, 52140.4, 56537.9]}], [{"oscillator_strengths": [0.00036113, 0.013089419, 0.072888392], "excitation_energies_cm": [33091.1, 50947.4, 56684.5]}], [{"oscillator_strengths": [0.001423325, 0.011868169, 0.101242672], "excitation_energies_cm": [35323.6, 51320.1, 55450.0]}], [{"oscillator_strengths": [0.000412876, 0.042795772, 0.088815031], "excitation_energies_cm": [35851.6, 50767.5, 54809.4]}], [{"oscillator_strengths": [0.000611413, 0.015704146, 0.071992036], "excitation_energies_cm": [29519.6, 52371.6, 56553.2]}], [{"oscillator_strengths": [4.7118e-05, 0.018955963, 0.061568699], "excitation_energies_cm": [32688.2, 51858.7, 56834.0]}], [{"oscillator_strengths": [0.000142064, 0.011808897, 0.034245697], "excitation_energies_cm": [28457.8, 52027.3, 57318.5]}], [{"oscillator_strengths": [8.945e-06, 0.020675355, 0.079736081], "excitation_energies_cm": [33572.5, 52528.6, 56681.3]}], [{"oscillator_strengths": [0.000453828, 0.005433834, 0.094126571], "excitation_energies_cm": [28717.1, 51462.2, 56953.7]}], [{"oscillator_strengths": [0.000104733, 0.008744966, 0.054369567], "excitation_energies_cm": [31258.3, 50800.8, 56661.3]}], [{"oscillator_strengths": [0.00016122, 0.008822387, 0.045975099], "excitation_energies_cm": [30204.2, 52914.7, 56759.1]}], [{"oscillator_strengths": [9.6071e-05, 0.019922053, 0.055231094], "excitation_energies_cm": [33254.5, 52000.7, 55889.9]}], [{"oscillator_strengths": [0.000214589, 0.021211179, 0.069504985], "excitation_energies_cm": [30625.6, 50817.6, 55819.5]}], [{"oscillator_strengths": [2.1931e-05, 0.019470772, 0.056736773], "excitation_energies_cm": [30731.7, 51677.7, 56521.7]}], [{"oscillator_strengths": [0.000324572, 0.018972906, 0.018757475], "excitation_energies_cm": [31900.1, 53192.8, 57995.8]}], [{"oscillator_strengths": [0.000146674, 0.01909544, 0.06322658], "excitation_energies_cm": [31547.9, 51955.6, 56368.3]}], [{"oscillator_strengths": [0.001046545, 0.015594369, 0.080638163], "excitation_energies_cm": [36094.9, 52380.2, 56758.1]}], [{"oscillator_strengths": [0.001079132, 0.028582796, 0.168023326], "excitation_energies_cm": [36188.6, 52498.3, 55914.7]}], [{"oscillator_strengths": [0.000135204, 0.015562466, 0.093528224], "excitation_energies_cm": [32891.5, 52116.9, 56606.3]}], [{"oscillator_strengths": [0.001090538, 0.024141176, 0.107883247], "excitation_energies_cm": [32222.2, 51673.5, 55536.5]}], [{"oscillator_strengths": [0.000489812, 0.018235795, 0.101684272], "excitation_energies_cm": [36357.1, 52350.0, 56602.6]}], [{"oscillator_strengths": [0.000331867, 0.01247842, 0.063138698], "excitation_energies_cm": [32567.7, 51382.6, 56540.3]}], [{"oscillator_strengths": [9.0734e-05, 0.018418113, 0.050419226], "excitation_energies_cm": [33238.1, 51111.2, 56917.6]}], [{"oscillator_strengths": [0.000474953, 0.021947522, 0.095371954], "excitation_energies_cm": [34590.0, 52144.0, 55703.4]}], [{"oscillator_strengths": [0.000485323, 0.022301071, 0.093415185], "excitation_energies_cm": [33732.8, 51642.4, 55546.2]}], [{"oscillator_strengths": [7.6815e-05, 0.020075453, 0.052192839], "excitation_energies_cm": [33562.7, 51164.8, 56541.8]}], [{"oscillator_strengths": [4.4183e-05, 0.021902339, 0.053156763], "excitation_energies_cm": [35652.1, 52013.6, 56921.6]}], [{"oscillator_strengths": [0.000120941, 0.024233177, 0.069172252], "excitation_energies_cm": [32553.9, 52321.4, 56982.3]}], [{"oscillator_strengths": [0.000494026, 0.031783547, 0.054252114], "excitation_energies_cm": [32959.2, 50146.9, 53248.0]}], [{"oscillator_strengths": [8.4982e-05, 0.016501799, 0.043990159], "excitation_energies_cm": [32777.6, 52686.6, 57928.8]}], [{"oscillator_strengths": [7.6725e-05, 0.026539107, 0.093454265], "excitation_energies_cm": [34390.0, 51428.9, 55997.2]}], [{"oscillator_strengths": [0.000259841, 0.030917079, 0.07831411], "excitation_energies_cm": [34904.2, 51587.2, 55718.5]}], [{"oscillator_strengths": [1.5332e-05, 0.012743252, 0.035893348], "excitation_energies_cm": [31877.4, 51227.4, 56766.4]}], [{"oscillator_strengths": [0.000336624, 0.019102735, 0.036825937], "excitation_energies_cm": [31271.6, 50842.6, 56737.7]}], [{"oscillator_strengths": [5.2156e-05, 0.019288272, 0.046288679], "excitation_energies_cm": [32306.8, 51216.2, 55489.2]}], [{"oscillator_strengths": [7.9229e-05, 0.008957043, 0.070339722], "excitation_energies_cm": [31021.8, 51521.6, 56777.4]}], [{"oscillator_strengths": [0.000325669, 0.022312488, 0.10558008], "excitation_energies_cm": [34214.8, 51562.8, 55591.7]}], [{"oscillator_strengths": [0.000520918, 0.016641327, 0.047122518], "excitation_energies_cm": [30387.4, 51233.4, 55756.5]}], [{"oscillator_strengths": [0.001284222, 0.026239107, 0.161892871], "excitation_energies_cm": [38944.8, 50398.4, 54276.3]}], [{"oscillator_strengths": [4.6391e-05, 0.019646357, 0.058488643], "excitation_energies_cm": [35371.0, 52004.0, 56797.3]}], [{"oscillator_strengths": [0.000295806, 0.016657132, 0.107753519], "excitation_energies_cm": [34899.6, 52806.3, 55330.6]}], [{"oscillator_strengths": [6.7784e-05, 0.019660911, 0.028393602], "excitation_energies_cm": [31365.8, 52729.1, 56919.0]}], [{"oscillator_strengths": [0.000650202, 0.019470787, 0.030545946], "excitation_energies_cm": [29609.1, 51481.1, 54736.5]}], [{"oscillator_strengths": [0.000116102, 0.023969466, 0.055295949], "excitation_energies_cm": [33517.6, 51281.5, 55964.5]}], [{"oscillator_strengths": [4.8436e-05, 0.016020699, 0.05957338], "excitation_energies_cm": [34268.1, 52361.4, 57464.0]}], [{"oscillator_strengths": [2.6934e-05, 0.023845915, 0.054067202], "excitation_energies_cm": [32850.2, 51523.7, 56442.4]}], [{"oscillator_strengths": [0.000310999, 0.014130523, 0.060784693], "excitation_energies_cm": [31212.2, 51535.5, 56607.0]}], [{"oscillator_strengths": [0.000316991, 0.032834123, 0.095244883], "excitation_energies_cm": [37966.6, 51449.1, 55593.0]}], [{"oscillator_strengths": [0.000586418, 0.01386512, 0.035927194], "excitation_energies_cm": [27932.8, 51951.2, 56704.5]}], [{"oscillator_strengths": [0.000207157, 0.021106693, 0.077428144], "excitation_energies_cm": [34494.3, 52126.5, 57070.0]}], [{"oscillator_strengths": [6.7409e-05, 0.017472319, 0.015957124], "excitation_energies_cm": [31364.1, 52675.0, 57715.2]}], [{"oscillator_strengths": [0.000144397, 0.029724308, 0.071973059], "excitation_energies_cm": [34857.9, 52126.7, 56376.0]}], [{"oscillator_strengths": [0.000347865, 0.021908077, 0.107490645], "excitation_energies_cm": [33948.9, 53009.6, 56269.3]}], [{"oscillator_strengths": [0.000165854, 0.020285789, 0.047305227], "excitation_energies_cm": [32407.5, 49891.0, 54877.7]}], [{"oscillator_strengths": [6.2543e-05, 0.021881625, 0.052958178], "excitation_energies_cm": [34557.3, 52409.3, 55779.2]}], [{"oscillator_strengths": [0.000336198, 0.036946978, 0.067539858], "excitation_energies_cm": [33720.0, 52526.8, 56515.2]}], [{"oscillator_strengths": [0.000958529, 0.020848142, 0.042476513], "excitation_energies_cm": [34681.0, 50548.9, 55999.0]}], [{"oscillator_strengths": [0.000211536, 0.016119645, 0.091984448], "excitation_energies_cm": [33078.9, 52268.2, 56449.5]}], [{"oscillator_strengths": [0.000155516, 0.01771211, 0.02376405], "excitation_energies_cm": [34663.4, 51284.7, 56581.7]}], [{"oscillator_strengths": [0.000734739, 0.041321169, 0.098976914], "excitation_energies_cm": [37900.7, 50699.1, 55578.4]}], [{"oscillator_strengths": [0.000630647, 0.043611699, 0.148722751], "excitation_energies_cm": [34510.7, 51995.8, 56271.6]}], [{"oscillator_strengths": [0.000184451, 0.022179531, 0.067811815], "excitation_energies_cm": [34746.9, 52227.8, 56893.0]}], [{"oscillator_strengths": [7.373e-05, 0.028528391, 0.069660634], "excitation_energies_cm": [36384.8, 51427.2, 55612.4]}], [{"oscillator_strengths": [0.000492289, 0.033424918, 0.087449489], "excitation_energies_cm": [35724.9, 51802.9, 55553.6]}], [{"oscillator_strengths": [0.000996758, 0.028254532, 0.120835882], "excitation_energies_cm": [35348.9, 52330.6, 55775.2]}], [{"oscillator_strengths": [0.000694352, 0.029254275, 0.082748644], "excitation_energies_cm": [35058.5, 51446.3, 55604.1]}], [{"oscillator_strengths": [0.001425536, 0.033327886, 0.091440608], "excitation_energies_cm": [34262.1, 51387.2, 55491.2]}], [{"oscillator_strengths": [0.000249097, 0.03012888, 0.137155818], "excitation_energies_cm": [36582.9, 50178.6, 54804.3]}], [{"oscillator_strengths": [9.8276e-05, 0.02969405, 0.072770575], "excitation_energies_cm": [34318.1, 52593.8, 56262.9]}], [{"oscillator_strengths": [0.000301373, 0.020868544, 0.087616686], "excitation_energies_cm": [34367.4, 52581.3, 56361.0]}], [{"oscillator_strengths": [0.000231302, 0.014972858, 0.08646739], "excitation_energies_cm": [35760.9, 49121.6, 54924.4]}], [{"oscillator_strengths": [0.000116257, 0.01850701, 0.08186502], "excitation_energies_cm": [34135.9, 52151.9, 57129.3]}], [{"oscillator_strengths": [0.000738662, 0.023795842, 0.085370393], "excitation_energies_cm": [32816.8, 51884.8, 56077.4]}], [{"oscillator_strengths": [0.000543013, 0.031243699, 0.074992896], "excitation_energies_cm": [32117.7, 52471.0, 56601.2]}], [{"oscillator_strengths": [8.6248e-05, 0.021262965, 0.094094683], "excitation_energies_cm": [36205.6, 51405.3, 56183.6]}], [{"oscillator_strengths": [0.000135768, 0.015863172, 0.023380322], "excitation_energies_cm": [30928.4, 52712.6, 58454.3]}], [{"oscillator_strengths": [5.2147e-05, 0.013531979, 0.065405888], "excitation_energies_cm": [34123.9, 51337.1, 55977.5]}], [{"oscillator_strengths": [0.000156679, 0.018117084, 0.073768696], "excitation_energies_cm": [31324.4, 50745.2, 55886.7]}], [{"oscillator_strengths": [3.9861e-05, 0.021291665, 0.041083638], "excitation_energies_cm": [32735.8, 51656.7, 55934.5]}], [{"oscillator_strengths": [0.000226254, 0.020685695, 0.065131659], "excitation_energies_cm": [33513.9, 52144.8, 56420.8]}], [{"oscillator_strengths": [9.1605e-05, 0.012653601, 0.043002178], "excitation_energies_cm": [31037.7, 52571.4, 57746.3]}], [{"oscillator_strengths": [0.000770359, 0.01606898, 0.086505882], "excitation_energies_cm": [32121.1, 51675.0, 55336.7]}], [{"oscillator_strengths": [0.000298101, 0.01484603, 0.075240837], "excitation_energies_cm": [32907.9, 51419.4, 56552.2]}], [{"oscillator_strengths": [5.
[truncated: 93,495 more chars]
