# Supplementary material for: Benchmarking Electronic-Structure Methods for the Description of Dark Transitions in Carbonyls at and Beyond the Franck–Condon Point
Source: J Phys Chem A. 2025 Sep 26;129(40):9355–67. doi: 10.1021/acs.jpca.5c05510 (PMC12516729; doi:10.1021/acs.jpca.5c05510)
Supplement: Supplementary file 2 [file jp5c05510_si_002.zip › dark-state-carbonyls-submission/single_point/collated_method_data/adc2-data.out]

MOLECULE EXCITATION-ENERGY(eV) OSCILLATOR
3hydroxypropanal 4.247428278828 0.000200416
acetaldehyde 4.243436020338 0.000061783
acetone 4.373915922044 0.000000000
acrolein_scis 3.434854896281 0.000222679
acrolein_strans 3.685375315692 0.000190845
cyclobutanone 4.270699922262 0.000000229
cyclopropanone 3.787884611331 0.000000000
formaldehyde 3.928692312174 0.000000000
glycolaldehyde_broken 4.037549546779 0.000087392
glycolaldehyde_hbonded 4.492195878551 0.000123336
glyoxal 2.820282656860 0.000260909
mek 4.397906667939 0.000027086
mek_rotated 4.277295827593 0.000078276
mvk_scis 3.613241899868 0.000079401
mvk_strans 3.650697219429 0.000198017
trifluoroacetaldehyde 4.131776765799 0.000017926
