# Supplementary material for: Benchmarking Electronic-Structure Methods for the Description of Dark Transitions in Carbonyls at and Beyond the Franck–Condon Point
Source: J Phys Chem A. 2025 Sep 26;129(40):9355–67. doi: 10.1021/acs.jpca.5c05510 (PMC12516729; doi:10.1021/acs.jpca.5c05510)
Supplement: Supplementary file 2 [file jp5c05510_si_002.zip › dark-state-carbonyls-submission/single_point/collated_method_data/cc2-3-avdz-data.out]

MOLECULE	EXCITATION-ENERGY(eV)	OSCILLATOR
3hydroxypropanal	4.352238389670001	0.00022756046955013586
acetaldehyde	4.322553221718	5.405221402775163e-05
acetone	4.491521856362
acrolein_scis	3.5667980334969998	0.0002538305408849156
acrolein_strans	3.746011672731	0.00021870705368846993
cyclobutanone	4.381276087912	4.0871314058405956e-08
cyclopropanone	3.851153662036
formaldehyde	3.9827541039970003
glycolaldehyde_broken	4.137247592353	9.451499822033484e-05
glycolaldehyde_hbonded	4.591081034399	0.0001208566792377181
glyoxal	2.867410500501	0.0002858916445337741
mek	4.524653664225	3.3101770947120136e-05
mek_rotated	4.422924538445	9.973110117731467e-05
mvk_scis	3.801094791359	9.842736522549768e-05
mvk_strans	3.779189088747	0.0002228543677092063
trifluoroacetaldehyde	4.165938220440999	1.8381349958900918e-05
