# Supplementary material for: Benchmarking Electronic-Structure Methods for the Description of Dark Transitions in Carbonyls at and Beyond the Franck–Condon Point
Source: J Phys Chem A. 2025 Sep 26;129(40):9355–67. doi: 10.1021/acs.jpca.5c05510 (PMC12516729; doi:10.1021/acs.jpca.5c05510)
Supplement: Supplementary file 2 [file jp5c05510_si_002.zip › dark-state-carbonyls-submission/single_point/collated_method_data/cc2-3-svp-data.out]

MOLECULE	EXCITATION-ENERGY(eV)	OSCILLATOR
3hydroxypropanal	4.288668658921001	0.00024428789193444366
acetaldehyde	4.25509234959	7.058292169212309e-05
acetone	4.422278586547
acrolein_scis	3.482765088675	0.00024066562345459352
acrolein_strans	3.687368420891	0.00022013119380169972
cyclobutanone	4.323836411666	4.524143168976658e-07
cyclopropanone	3.806572555253
formaldehyde	3.909469210248
glycolaldehyde_broken	4.071267541164	9.583455629394772e-05
glycolaldehyde_hbonded	4.5282163420920005	0.00013940672376880334
glyoxal	2.843790699807	0.0003498195618662333
mek	4.4563853407469995	4.2797934165754473e-05
mek_rotated	4.355013903270001	7.963646176733256e-05
mvk_scis	3.7140773753090004	8.600067675320413e-05
mvk_strans	3.7096983788260003	0.00024448445351216196
trifluoroacetaldehyde	4.122104926231	1.9955731027675288e-05
