# Supplementary material for: Benchmarking Electronic-Structure Methods for the Description of Dark Transitions in Carbonyls at and Beyond the Franck–Condon Point
Source: J Phys Chem A. 2025 Sep 26;129(40):9355–67. doi: 10.1021/acs.jpca.5c05510 (PMC12516729; doi:10.1021/acs.jpca.5c05510)
Supplement: Supplementary file 2 [file jp5c05510_si_002.zip › dark-state-carbonyls-submission/single_point/collated_method_data/cc2-3-svpd-data.out]

MOLECULE	EXCITATION-ENERGY(eV)	OSCILLATOR
3hydroxypropanal	4.342080281747	0.00023767085153776136
acetaldehyde	4.313158834577	6.067598647276844e-05
acetone	4.479141157137
acrolein_scis	3.554235956031	0.0002603285927029318
acrolein_strans	3.737063491276	0.0002183800191015718
cyclobutanone	4.3625259769269995	4.9096928073074844e-06
cyclopropanone	3.8366050051049996
formaldehyde	3.971189560102
glycolaldehyde_broken	4.124330858137	0.00010061272910221112
glycolaldehyde_hbonded	4.581954384787	0.0001280477299006153
glyoxal	2.864950550108	0.0002923522247864721
mek	4.511028695163	3.4442714455250895e-05
mek_rotated	4.411003099508	9.643542266365965e-05
mvk_scis	3.7853356639370004	9.686612687139467e-05
mvk_strans	3.764325943424	0.00023743993712656462
trifluoroacetaldehyde	4.1588600801419995	1.9995857006718237e-05
