# Supplementary material for: Benchmarking Electronic-Structure Methods for the Description of Dark Transitions in Carbonyls at and Beyond the Franck–Condon Point
Source: J Phys Chem A. 2025 Sep 26;129(40):9355–67. doi: 10.1021/acs.jpca.5c05510 (PMC12516729; doi:10.1021/acs.jpca.5c05510)
Supplement: Supplementary file 2 [file jp5c05510_si_002.zip › dark-state-carbonyls-submission/single_point/collated_method_data/cc2-avdz-data.out]

MOLECULE EXCITATION-ENERGY(eV) OSCILLATOR
acetaldehyde 4.437 0.000078822616
acetone 4.575 0.000000000016
acrolein-scis 3.623 0.000323337573
acrolein-strans 3.874 0.000265818069
cyclobutanone 4.446 0.000006321684
cyclopropanone 3.924 0.000000000000
formaldehyde 4.095 0.000000000000
glycoaldehyde-broken 4.210 0.000169517750
glycoaldehyde-hbonded 4.707 0.000171448908
glyoxal 2.917 0.000339179272
mek 4.600 0.000044921640
mek-rotated 4.485 0.000097779339
mvk-scis 3.805 0.000100938441
mvk-strans 3.829 0.000335221220
trifluoroacetaldehyde 4.316 0.000013743372
3-hydroxypropanal 4.443 0.000316953510
