# Supplementary material for: Benchmarking Electronic-Structure Methods for the Description of Dark Transitions in Carbonyls at and Beyond the Franck–Condon Point
Source: J Phys Chem A. 2025 Sep 26;129(40):9355–67. doi: 10.1021/acs.jpca.5c05510 (PMC12516729; doi:10.1021/acs.jpca.5c05510)
Supplement: Supplementary file 2 [file jp5c05510_si_002.zip › dark-state-carbonyls-submission/single_point/collated_method_data/cc2-data.out]

MOLECULE EXCITATION-ENERGY(eV) OSCILLATOR
3hydroxypropanal 4.419238389670 0.000278550161
acetaldehyde 4.410553221718 0.000072953456
acetone 4.555521856362 0.000000000013
acrolein_scis 3.611798033497 0.000286481934
acrolein_strans 3.851011672731 0.000252796329
cyclobutanone 4.440276087912 0.000000537541
cyclopropanone 3.923153662036 0.000000000000
formaldehyde 4.070754103997 0.000000000000
glycolaldehyde_broken 4.194247592353 0.000145449077
glycolaldehyde_hbonded 4.673081034399 0.000148286331
glyoxal 2.897410500501 0.000323185599
mek 4.581653664225 0.000038030518
mek_rotated 4.468924538445 0.000101993295
mvk_scis 3.800094791359 0.000089968119
mvk_strans 3.819189088747 0.000298035182
trifluoroacetaldehyde 4.280938220441 0.000012574664
