# Supplementary material for: Benchmarking Electronic-Structure Methods for the Description of Dark Transitions in Carbonyls at and Beyond the Franck–Condon Point
Source: J Phys Chem A. 2025 Sep 26;129(40):9355–67. doi: 10.1021/acs.jpca.5c05510 (PMC12516729; doi:10.1021/acs.jpca.5c05510)
Supplement: Supplementary file 2 [file jp5c05510_si_002.zip › dark-state-carbonyls-submission/single_point/collated_method_data/cc2-svp-data.out]

MOLECULE EXCITATION-ENERGY(eV) OSCILLATOR
3hydroxypropanal 4.592099060119 0.000153373919
acetaldehyde 4.561513325289 0.000024489079
acetone 4.667252739547 0.000000000009
acrolein_scis 3.818866414632 0.000130189268
acrolein_strans 3.953712153928 0.000090219653
cyclobutanone 4.561074511639 0.000059973165
cyclopropanone 4.052785245327 0.000000000000
formaldehyde 4.257302959875 0.000000000000
glycolaldehyde_broken 4.354786306110 0.000009975678
glycolaldehyde_hbonded 4.819879491577 0.000050540438
glyoxal 2.988627734129 0.000102639504
mek 4.712620249706 0.000017914424
mek_rotated 4.588894160851 0.000102673452
mvk_scis 3.982739106763 0.000046602554
mvk_strans 3.921754549167 0.000082321557
trifluoroacetaldehyde 4.394798935854 0.000000983585
