# Supplementary material for: Benchmarking Electronic-Structure Methods for the Description of Dark Transitions in Carbonyls at and Beyond the Franck–Condon Point
Source: J Phys Chem A. 2025 Sep 26;129(40):9355–67. doi: 10.1021/acs.jpca.5c05510 (PMC12516729; doi:10.1021/acs.jpca.5c05510)
Supplement: Supplementary file 2 [file jp5c05510_si_002.zip › dark-state-carbonyls-submission/single_point/collated_method_data/cc2-svpd-data.out]

MOLECULE EXCITATION-ENERGY(eV) OSCILLATOR
3hydroxypropanal 4.473778751659 0.000266025696
acetaldehyde 4.459303633226 0.000054112596
acetone 4.584526502367 0.000000000010
acrolein_scis 3.670232331874 0.000268031346
acrolein_strans 3.904973377027 0.000234712322
cyclobutanone 4.478174228351 0.000000429067
cyclopropanone 3.958040143373 0.000000000000
formaldehyde 4.140098552257 0.000000000000
glycolaldehyde_broken 4.246130431082 0.000131025235
glycolaldehyde_hbonded 4.728389333662 0.000141958565
glyoxal 2.948826703702 0.000304903679
mek 4.614096645165 0.000040474552
mek_rotated 4.498586987607 0.000094707409
mvk_scis 3.839760622145 0.000090921093
mvk_strans 3.860887542009 0.000244061035
trifluoroacetaldehyde 4.333470457101 0.000013317331
