# Supplementary material for: Benchmarking Electronic-Structure Methods for the Description of Dark Transitions in Carbonyls at and Beyond the Franck–Condon Point
Source: J Phys Chem A. 2025 Sep 26;129(40):9355–67. doi: 10.1021/acs.jpca.5c05510 (PMC12516729; doi:10.1021/acs.jpca.5c05510)
Supplement: Supplementary file 2 [file jp5c05510_si_002.zip › dark-state-carbonyls-submission/single_point/collated_method_data/cc3-avdz-data.out]

MOLECULE EXCITATION-ENERGY(eV) OSCILLATOR
3-hydroxypropanal 4.376 0.000258933936
acetaldehyde 4.349 0.000058400755
acetone 4.511 0.000000000008
acrolein-scis 3.578 0.000286485608
acrolein-strans 3.769 0.000229972828
cyclobutanone 4.387 0.000000480662
cyclopropanone 3.852 0.000000000000
formaldehyde 4.007 0.000000000000
glycoaldehyde-broken 4.153 0.000110155184
glycoaldehyde-hbonded 4.625 0.000139734698
glyoxal 2.887 0.000300039730
mek 4.543 0.000039099805
mek-rotated 4.439 0.000095610610
mvk-scis 3.806 0.000110429171
mvk-strans 3.789 0.000250660048
trifluoroacetaldehyde 4.201 0.000020089740
