# Supplementary material for: Benchmarking Electronic-Structure Methods for the Description of Dark Transitions in Carbonyls at and Beyond the Franck–Condon Point
Source: J Phys Chem A. 2025 Sep 26;129(40):9355–67. doi: 10.1021/acs.jpca.5c05510 (PMC12516729; doi:10.1021/acs.jpca.5c05510)
Supplement: Supplementary file 2 [file jp5c05510_si_002.zip › dark-state-carbonyls-submission/single_point/collated_method_data/cc3-data.out]

MOLECULE EXCITATION-ENERGY(eV) OSCILLATOR
3hydroxypropanal 4.343298122393 0.000230734381
acetaldehyde 4.314541188701 0.000056198959
acetone 4.484721021842 0.000000000007
acrolein_scis 3.557214386665 0.000259486497
acrolein_strans 3.741346382491 0.000222869724
cyclobutanone 4.375787763715 0.000001951171
cyclopropanone 3.846145985801 0.000000000000
formaldehyde 3.969477728408 0.000000000000
glycolaldehyde_broken 4.125689770032 0.000099681243
glycolaldehyde_hbonded 4.583926987931 0.000122350751
glyoxal 2.860833403774 0.000292346125
mek 4.516554300006 0.000033021505
mek_rotated 4.418011204050 0.000099063614
mvk_scis 3.789813949932 0.000100070703
mvk_strans 3.770229849678 0.000232302728
trifluoroacetaldehyde 4.159009433176 0.000019497393
