# Supplementary material for: Benchmarking Electronic-Structure Methods for the Description of Dark Transitions in Carbonyls at and Beyond the Franck–Condon Point
Source: J Phys Chem A. 2025 Sep 26;129(40):9355–67. doi: 10.1021/acs.jpca.5c05510 (PMC12516729; doi:10.1021/acs.jpca.5c05510)
Supplement: Supplementary file 2 [file jp5c05510_si_002.zip › dark-state-carbonyls-submission/single_point/collated_method_data/cc3-svp-data.out]

MOLECULE EXCITATION-ENERGY(eV) OSCILLATOR
3hydroxypropanal 4.461529329370 0.000134508597
acetaldehyde 4.406052453161 0.000023693336
acetone 4.534009469732 0.000000000006
acrolein_scis 3.689833469810 0.000109368437
acrolein_strans 3.790068902088 0.000078561900
cyclobutanone 4.444634835393 0.000050475626
cyclopropanone 3.936204138544 0.000000000000
formaldehyde 4.096018066126 0.000000000000
glycolaldehyde_broken 4.231806254921 0.000006572848
glycolaldehyde_hbonded 4.675014799270 0.000047514001
glyoxal 2.935007933435 0.000111098101
mek 4.587351926228 0.000020160134
mek_rotated 4.474983525676 0.000080167529
mvk_scis 3.896721690713 0.000044547460
mvk_strans 3.812263839246 0.000067530084
trifluoroacetaldehyde 4.235965641644 0.000001560929
