# Supplementary material for: Benchmarking Electronic-Structure Methods for the Description of Dark Transitions in Carbonyls at and Beyond the Franck–Condon Point
Source: J Phys Chem A. 2025 Sep 26;129(40):9355–67. doi: 10.1021/acs.jpca.5c05510 (PMC12516729; doi:10.1021/acs.jpca.5c05510)
Supplement: Supplementary file 2 [file jp5c05510_si_002.zip › dark-state-carbonyls-submission/single_point/collated_method_data/cc3-svpd-data.out]

MOLECULE EXCITATION-ENERGY(eV) OSCILLATOR
3hydroxypropanal 4.396620643736 0.000226984445
acetaldehyde 4.361909246085 0.000045005889
acetone 4.508145803142 0.000000000006
acrolein_scis 3.612670254408 0.000243562385
acrolein_strans 3.791025195572 0.000202758013
cyclobutanone 4.400424117366 0.000003918933
cyclopropanone 3.871491486442 0.000000000000
formaldehyde 4.040534008362 0.000000000000
glycolaldehyde_broken 4.176213696866 0.000090635202
glycolaldehyde_hbonded 4.637262684050 0.000122583598
glyoxal 2.916366753309 0.000275814483
mek 4.543471676103 0.000036656178
mek_rotated 4.440665548670 0.000089546563
mvk_scis 3.825001494723 0.000097892167
mvk_strans 3.806024396686 0.000194439584
trifluoroacetaldehyde 4.211392316802 0.000021176824
