# Supplementary material for: Benchmarking Electronic-Structure Methods for the Description of Dark Transitions in Carbonyls at and Beyond the Franck–Condon Point
Source: J Phys Chem A. 2025 Sep 26;129(40):9355–67. doi: 10.1021/acs.jpca.5c05510 (PMC12516729; doi:10.1021/acs.jpca.5c05510)
Supplement: Supplementary file 2 [file jp5c05510_si_002.zip › dark-state-carbonyls-submission/single_point/collated_method_data/eom_ccsd-data.out]

MOLECULE EXCITATION-ENERGY(eV) OSCILLATOR
3hydroxypropanal 4.396463669451 0.000206413109
acetaldehyde 4.364583408928 0.000053694719
acetone 4.544149294567 0.000000000007
acrolein_scis 3.713350066754 0.000270702974
acrolein_strans 3.914252216917 0.000235934920
cyclobutanone 4.428563831135 0.000004594302
cyclopropanone 3.900521281257 0.000000000000
formaldehyde 4.013728844007 0.000000000000
glycolaldehyde_broken 4.182549679541 0.000092494705
glycolaldehyde_hbonded 4.627556021372 0.000114981573
glyoxal 2.996942679519 0.000307173914
mek 4.573136588836 0.000028769068
mek_rotated 4.476157887217 0.000095430617
mvk_scis 3.956149308279 0.000112008449
mvk_strans 3.947226905907 0.000233563506
trifluoroacetaldehyde 4.222571571241 0.000018410778
