# Supplementary material for: Benchmarking Electronic-Structure Methods for the Description of Dark Transitions in Carbonyls at and Beyond the Franck–Condon Point
Source: J Phys Chem A. 2025 Sep 26;129(40):9355–67. doi: 10.1021/acs.jpca.5c05510 (PMC12516729; doi:10.1021/acs.jpca.5c05510)
Supplement: Supplementary file 2 [file jp5c05510_si_002.zip › dark-state-carbonyls-submission/single_point/collated_method_data/tda-b3lyp-data.out]

MOLECULE EXCITATION-ENERGY(eV) OSCILLATOR
3hydroxypropanal 4.292694538912 0.000256755
acetaldehyde 4.295372575663 0.000043996
acetone 4.437482099927 0.000000000
acrolein_scis 3.414620840829 0.000233865
acrolein_strans 3.589734688386 0.000173699
cyclobutanone 4.316424920123 0.000000567
cyclopropanone 3.788467332291 0.000000000
formaldehyde 3.942628021935 0.000000000
glycolaldehyde_broken 4.045410080576 0.000106428
glycolaldehyde_hbonded 4.568966265415 0.000085335
glyoxal 2.559707201315 0.000141287
mek 4.466568554641 0.000032390
mek_rotated 4.368014322537 0.000142874
mvk_scis 3.616725827308 0.000086213
mvk_strans 3.581626188223 0.000230358
trifluoroacetaldehyde 4.092027757354 0.000000145
