# Supplementary material for: Benchmarking Electronic-Structure Methods for the Description of Dark Transitions in Carbonyls at and Beyond the Franck–Condon Point
Source: J Phys Chem A. 2025 Sep 26;129(40):9355–67. doi: 10.1021/acs.jpca.5c05510 (PMC12516729; doi:10.1021/acs.jpca.5c05510)
Supplement: Supplementary file 2 [file jp5c05510_si_002.zip › dark-state-carbonyls-submission/single_point/collated_method_data/tda-camb3lyp-data.out]

MOLECULE EXCITATION-ENERGY(eV) OSCILLATOR
3hydroxypropanal 4.353991824548 0.000242186
acetaldehyde 4.324930166472 0.000065557
acetone 4.510433804758 0.000000000
acrolein_scis 3.612832755365 0.000299336
acrolein_strans 3.813127587374 0.000252262
cyclobutanone 4.392773764166 0.000020135
cyclopropanone 3.849777016245 0.000000000
formaldehyde 3.949236325584 0.000000000
glycolaldehyde_broken 4.117568293036 0.000094482
glycolaldehyde_hbonded 4.600656366970 0.000117005
glyoxal 2.758526633447 0.000204406
mek 4.543103373458 0.000028419
mek_rotated 4.447549534381 0.000118725
mvk_scis 3.857129218992 0.000115053
mvk_strans 3.845821952710 0.000241943
trifluoroacetaldehyde 4.126011547793 0.000007493
