# Supplementary material for: Benchmarking Electronic-Structure Methods for the Description of Dark Transitions in Carbonyls at and Beyond the Franck–Condon Point
Source: J Phys Chem A. 2025 Sep 26;129(40):9355–67. doi: 10.1021/acs.jpca.5c05510 (PMC12516729; doi:10.1021/acs.jpca.5c05510)
Supplement: Supplementary file 2 [file jp5c05510_si_002.zip › dark-state-carbonyls-submission/single_point/collated_method_data/tda-pbe0-data.out]

MOLECULE EXCITATION-ENERGY(eV) OSCILLATOR
3hydroxypropanal 4.324347445512 0.000234131
acetaldehyde 4.315098300066 0.000044747
acetone 4.473598401112 0.000000000
acrolein_scis 3.462527942709 0.000238776
acrolein_strans 3.633376768775 0.000184656
cyclobutanone 4.354636537100 0.000007388
cyclopropanone 3.815173309892 0.000000000
formaldehyde 3.959514531448 0.000000000
glycolaldehyde_broken 4.076715834264 0.000083705
glycolaldehyde_hbonded 4.593911681819 0.000079510
glyoxal 2.580747147456 0.000140851
mek 4.505040536301 0.000029667
mek_rotated 4.402903190211 0.000157416
mvk_scis 3.680763141287 0.000095957
mvk_strans 3.642303557945 0.000222987
trifluoroacetaldehyde 4.098809637460 0.000000090
