# Supplementary material for: Benchmarking Electronic-Structure Methods for the Description of Dark Transitions in Carbonyls at and Beyond the Franck–Condon Point
Source: J Phys Chem A. 2025 Sep 26;129(40):9355–67. doi: 10.1021/acs.jpca.5c05510 (PMC12516729; doi:10.1021/acs.jpca.5c05510)
Supplement: Supplementary file 2 [file jp5c05510_si_002.zip › dark-state-carbonyls-submission/single_point/collated_method_data/tda-wb97xd4-data.out]

MOLECULE EXCITATION-ENERGY(eV) OSCILLATOR
3hydroxypropanal 4.413441760759 0.000217615
acetaldehyde 4.377238671346 0.000063597
acetone 4.563882954915 0.000000000
acrolein_scis 3.714474168723 0.000304299
acrolein_strans 3.923993349542 0.000271808
cyclobutanone 4.445032675767 0.000036008
cyclopropanone 3.893592673089 0.000000000
formaldehyde 4.014079530252 0.000000000
glycolaldehyde_broken 4.183986084127 0.000082007
glycolaldehyde_hbonded 4.648451883986 0.000109776
glyoxal 2.858742240202 0.000213419
mek 4.596515328660 0.000026929
mek_rotated 4.503304771740 0.000124518
mvk_scis 3.959725302859 0.000124419
mvk_strans 3.965515317502 0.000241950
trifluoroacetaldehyde 4.179014358492 0.000006514
