# Supplementary material for: Benchmarking Electronic-Structure Methods for the Description of Dark Transitions in Carbonyls at and Beyond the Franck–Condon Point
Source: J Phys Chem A. 2025 Sep 26;129(40):9355–67. doi: 10.1021/acs.jpca.5c05510 (PMC12516729; doi:10.1021/acs.jpca.5c05510)
Supplement: Supplementary file 2 [file jp5c05510_si_002.zip › dark-state-carbonyls-submission/single_point/collated_method_data/tddft-b3lyp-data.out]

MOLECULE EXCITATION-ENERGY(eV) OSCILLATOR
3hydroxypropanal 4.268629403107 0.000277766
acetaldehyde 4.269894031573 0.000057413
acetone 4.411309250013 0.000000000
acrolein_scis 3.392341062858 0.000269137
acrolein_strans 3.565843129037 0.000207597
cyclobutanone 4.290264468527 0.000000117
cyclopropanone 3.758835351572 0.000000000
formaldehyde 3.916120417426 0.000000000
glycolaldehyde_broken 4.019386010481 0.000132268
glycolaldehyde_hbonded 4.544429993515 0.000112962
glyoxal 2.527248404026 0.000204533
mek 4.440643671092 0.000035193
mek_rotated 4.342634964993 0.000132062
mvk_scis 3.595413118164 0.000090356
mvk_strans 3.556916339867 0.000247207
trifluoroacetaldehyde 4.060188875980 0.000004335
