# Supplementary material for: Benchmarking Electronic-Structure Methods for the Description of Dark Transitions in Carbonyls at and Beyond the Franck–Condon Point
Source: J Phys Chem A. 2025 Sep 26;129(40):9355–67. doi: 10.1021/acs.jpca.5c05510 (PMC12516729; doi:10.1021/acs.jpca.5c05510)
Supplement: Supplementary file 2 [file jp5c05510_si_002.zip › dark-state-carbonyls-submission/single_point/collated_method_data/tddft-camb3lyp-data.out]

MOLECULE EXCITATION-ENERGY(eV) OSCILLATOR
3hydroxypropanal 4.322264528039 0.000262239
acetaldehyde 4.292087021316 0.000075462
acetone 4.477503871374 0.000000000
acrolein_scis 3.582035332727 0.000322478
acrolein_strans 3.779862899396 0.000270891
cyclobutanone 4.358095667903 0.000009749
cyclopropanone 3.810908288399 0.000000000
formaldehyde 3.915227738509 0.000000000
glycolaldehyde_broken 4.084278808422 0.000117681
glycolaldehyde_hbonded 4.568817485596 0.000137608
glyoxal 2.717265030171 0.000266159
mek 4.510309821575 0.000031057
mek_rotated 4.415313906821 0.000113521
mvk_scis 3.827621221457 0.000114610
mvk_strans 3.812606858005 0.000252087
trifluoroacetaldehyde 4.087303998085 0.000013652
