# Supplementary material for: Benchmarking Electronic-Structure Methods for the Description of Dark Transitions in Carbonyls at and Beyond the Franck–Condon Point
Source: J Phys Chem A. 2025 Sep 26;129(40):9355–67. doi: 10.1021/acs.jpca.5c05510 (PMC12516729; doi:10.1021/acs.jpca.5c05510)
Supplement: Supplementary file 2 [file jp5c05510_si_002.zip › dark-state-carbonyls-submission/single_point/collated_method_data/tddft-pbe0-data.out]

MOLECULE EXCITATION-ENERGY(eV) OSCILLATOR
3hydroxypropanal 4.294442701791 0.000258061
acetaldehyde 4.283594173286 0.000057718
acetone 4.441771918057 0.000000000
acrolein_scis 3.434656523189 0.000276130
acrolein_strans 3.603484423372 0.000220889
cyclobutanone 4.322748062452 0.000001924
cyclopropanone 3.779280178436 0.000000000
formaldehyde 3.926460614882 0.000000000
glycolaldehyde_broken 4.044864554571 0.000112494
glycolaldehyde_hbonded 4.563696980141 0.000107417
glyoxal 2.540663384418 0.000208398
mek 4.473511612884 0.000031082
mek_rotated 4.371969386072 0.000142941
mvk_scis 3.654354723325 0.000100329
mvk_strans 3.611828491583 0.000243557
trifluoroacetaldehyde 4.060188875980 0.000004882
