# Supplementary material for: Benchmarking Electronic-Structure Methods for the Description of Dark Transitions in Carbonyls at and Beyond the Franck–Condon Point
Source: J Phys Chem A. 2025 Sep 26;129(40):9355–67. doi: 10.1021/acs.jpca.5c05510 (PMC12516729; doi:10.1021/acs.jpca.5c05510)
Supplement: Supplementary file 2 [file jp5c05510_si_002.zip › dark-state-carbonyls-submission/single_point/collated_method_data/tddft-wb97xd4-data.out]

MOLECULE EXCITATION-ENERGY(eV) OSCILLATOR
3hydroxypropanal 4.378379316629 0.000244063
acetaldehyde 4.341159565116 0.000075131
acetone 4.527407102500 0.000000000
acrolein_scis 3.679597699368 0.000334921
acrolein_strans 3.886079292204 0.000294867
cyclobutanone 4.405544032007 0.000019704
cyclopropanone 3.849157100330 0.000000000
formaldehyde 3.977479694654 0.000000000
glycolaldehyde_broken 4.147411045165 0.000107753
glycolaldehyde_hbonded 4.613277854991 0.000133077
glyoxal 2.813004844022 0.000286934
mek 4.560089069518 0.000030205
mek_rotated 4.467523225149 0.000119331
mvk_scis 3.925766309057 0.000125886
mvk_strans 3.927675650074 0.000257725
trifluoroacetaldehyde 4.137430398940 0.000013766
