# Supplementary material for: Benchmarking Electronic-Structure Methods for the Description of Dark Transitions in Carbonyls at and Beyond the Franck–Condon Point
Source: J Phys Chem A. 2025 Sep 26;129(40):9355–67. doi: 10.1021/acs.jpca.5c05510 (PMC12516729; doi:10.1021/acs.jpca.5c05510)
Supplement: Supplementary file 2 [file jp5c05510_si_002.zip › dark-state-carbonyls-submission/single_point/collated_method_data/xmscaspt2-data.out]

MOLECULE EXCITATION-ENERGY(eV) OSCILLATOR
3hydroxypropanal 4.3051628198 0.000161
acetaldehyde 4.2620176897 0.000042
acetone 4.4257161090 0.000000
acrolein_scis 3.4512130983 0.000201
acrolein_strans 3.6351257514 0.000185
cyclobutanone 4.3499923810 0.000004
cyclopropanone 3.8254299129 0.000000
formaldehyde 3.9244518120 0.000000
glycolaldehyde_broken 4.1133918531 0.000079
glycolaldehyde_hbonded 4.5340373386 0.000111
glyoxal 2.7103791056 0.000293
mek 4.4578630500 0.000025
mek_rotated 4.3619968309 0.000033
mvk_scis 3.6935577838 0.000095
mvk_strans 3.6775764062 0.000135
trifluoroacetaldehyde 4.1362641931 0.000061
