# Supplementary material for: Benchmarking Electronic-Structure Methods for the Description of Dark Transitions in Carbonyls at and Beyond the Franck–Condon Point
Source: J Phys Chem A. 2025 Sep 26;129(40):9355–67. doi: 10.1021/acs.jpca.5c05510 (PMC12516729; doi:10.1021/acs.jpca.5c05510)
Supplement: Supplementary file 2 [file jp5c05510_si_002.zip › dark-state-carbonyls-submission/single_point/stats/all_excitation_stats.csv]

	MSE	MAE	SDE	MAX
adc2	-0.09146048355168751	0.09146048355168751	0.04066399857789464	0.17657205006399979
b3lyp	-0.09250814144749989	0.09250814144749989	0.07809719122811012	0.3011262024589998
camb3lyp	0.015429292919000137	0.0358877348602501	0.044539147798270666	0.10230677032699997
cc2	0.07132781123737508	0.07132781123737508	0.02844069496333062	0.12192878726499945
cc2-3-svpd	-0.0036757462804373753	0.004404368533937386	0.004263559001807416	0.013261786787999164
eom_ccsd	0.08758136102081263	0.08758136102081263	0.05252932591222804	0.1769970562290002
full_b3lyp	-0.11853143664774995	0.11853143664774995	0.0785600125692008	0.33358499974800004
full_camb3lyp	-0.018443687549999893	0.03638390540237493	0.046990442498857116	0.1435683736029998
full_pbe0	-0.09056780463474995	0.09056780463474995	0.07471673359087057	0.320170019356
full_wb97xd4	0.048773795070562564	0.05744974431906252	0.06016005200836936	0.1574458003960002
pbe0	-0.05857084470237492	0.05988857035899994	0.07344469884224253	0.280086256318
wb97xd4	0.08652434958537508	0.08678574503187508	0.05836766240250717	0.19528546782400014
xmscaspt2	-0.062026583949687436	0.062026583949687436	0.03830149859176058	0.15045429817400002
