# Supplementary material for: Benchmarking Electronic-Structure Methods for the Description of Dark Transitions in Carbonyls at and Beyond the Franck–Condon Point
Source: J Phys Chem A. 2025 Sep 26;129(40):9355–67. doi: 10.1021/acs.jpca.5c05510 (PMC12516729; doi:10.1021/acs.jpca.5c05510)
Supplement: Supplementary file 2 [file jp5c05510_si_002.zip › dark-state-carbonyls-submission/single_point/stats/all_osc_stats.csv]

	MSE	MAE	SDE	MAX
adc2	-1.7021522615384618e-05	1.803218261538462e-05	1.5220787795626629e-05	3.6807496999999995e-05
b3lyp	-1.8127907230769226e-05	2.9909101384615382e-05	4.6863875766995566e-05	0.000151059125
camb3lyp	2.8790158461538428e-06	2.0585479999999997e-05	3.102665096604228e-05	8.794012500000002e-05
cc2	2.1482108615384612e-05	2.431886907692307e-05	2.312466214448893e-05	6.573245400000002e-05
cc2-3-svpd	1.4294685026845664e-06	3.0175411739839025e-06	3.5399278801303813e-06	6.936470537699979e-06
eom_ccsd	3.536799999999962e-07	8.100338e-06	1.0809103300351908e-05	2.4321272000000024e-05
full_b3lyp	1.0547738461538275e-07	2.1518687692307698e-05	3.297001800640995e-05	8.781312500000002e-05
full_camb3lyp	1.6739938923076922e-05	2.1970250153846152e-05	2.2634496139418317e-05	6.299150300000003e-05
full_pbe0	-2.886764615384645e-07	1.7779734153846155e-05	2.990636992910235e-05	8.394812500000002e-05
full_wb97xd4	2.106063123076923e-05	2.3208327076923077e-05	2.571125483242493e-05	7.543450300000003e-05
pbe0	-1.9207214923076926e-05	2.9543497076923078e-05	4.672925885839096e-05	0.00015149512500000001
wb97xd4	4.098785076923075e-06	2.5848230923076926e-05	3.392509903588113e-05	7.8927125e-05
xmscaspt2	-2.6505753384615385e-05	3.3306570461538456e-05	3.7629764026432536e-05	9.7302728e-05
