# Supplementary material for: Benchmarking Electronic-Structure Methods for the Description of Dark Transitions in Carbonyls at and Beyond the Franck–Condon Point
Source: J Phys Chem A. 2025 Sep 26;129(40):9355–67. doi: 10.1021/acs.jpca.5c05510 (PMC12516729; doi:10.1021/acs.jpca.5c05510)
Supplement: Supplementary file 2 [file jp5c05510_si_002.zip › dark-state-carbonyls-submission/single_point/stats/oscillator-stats-fc-region.py]

# /// script
# requires-python = ">=3.12"
# dependencies = [
#     "numpy",
#     "pandas",
#     "scikit-learn",
# ]
# ///
#OSCILLATOR STRENGTH SCRIPT FOR STATISTICAL ANALYSIS

import pandas as pd
import numpy as np
from sklearn.metrics import mean_absolute_error as mae 
from sklearn.metrics import max_error as maxe
from pathlib import Path

# Define base directory
base_dir = "../collated_method_data" #change to the path where your files are

# Define file mapping
files = {
    "tda": ["pbe0", "b3lyp", "camb3lyp", "wb97xd4"],
    "tddft": ["pbe0", "b3lyp", "camb3lyp", "wb97xd4"],
    "wave": ["adc2",  "cc2", "eom_ccsd", "xmscaspt2", "cc2-3-svpd"],
    "cc3": "cc3"
}

# Load data into dictionary
data = {method: pd.read_csv(
    Path(base_dir, f"tda-{method}-data.out"), delim_whitespace=True)
        for method in files["tda"]}
data.update({f"full_{method}": pd.read_csv(
    Path(base_dir, f"tddft-{method}-data.out"), delim_whitespace=True) 
             for method in files["tddft"]})
data.update({method: pd.read_csv(
    Path(base_dir, f"{method}-data.out"), delim_whitespace=True) 
             for method in files["wave"]})
data["cc3"] = pd.read_csv(
    Path(base_dir, "cc3-data.out"), delim_whitespace=True)

molecules_to_exclude = ['acetone', 'cyclopropanone', 'formaldehyde']
data_osc = {
    key: df[~df['MOLECULE'].isin(molecules_to_exclude)].copy()
    for key, df in data.items()
}

column_to_compare = "OSCILLATOR"
cc3_ref = data_osc["cc3"][["MOLECULE", column_to_compare]].copy()
cc3_ref = cc3_ref.rename(columns={column_to_compare: "CC3_REF"})

#MSE
mse_results = {}

for method, df in data_osc.items():
    for method, df in data_osc.items():
        if method == "cc3":
            continue
   
        merged = df.merge(cc3_ref, on="MOLECULE", how="inner")
        
        if column_to_compare in merged.columns and "CC3_REF" in merged.columns:
            errors = merged[column_to_compare] - merged["CC3_REF"]
            mse = errors.mean()
            mse_results[method] = mse
        else:
            print(f"Skipping {method}: Missing columns.")
            
#MAE
mae_results = {}
    
for method, df in data_osc.items():
    if method == "cc3":
        continue

    merged = df.merge(cc3_ref, on="MOLECULE", how="inner")


    if column_to_compare in merged.columns and "CC3_REF" in merged.columns:
        error = mae(merged[column_to_compare], merged["CC3_REF"])
        mae_results[method] = error
    else:
        print(f"Skipping {method}: Missing '{column_to_compare}' or 'CC3_REF' column")
        
        
#SDE
sde_results = {}

for method, df in data_osc.items():
    if method == "cc3":
        continue
    
    merged = df.merge(cc3_ref, on="MOLECULE", how="inner")
    
    if column_to_compare in merged.columns and "CC3_REF" in merged.columns:
        errors = merged[column_to_compare] - merged["CC3_REF"]
        sde = np.std(errors, ddof=1)
        sde_results[method] = sde 
    else:
        print(f"Skipping {method}: Missing required columns.")
        
#MAX
maxe_results = {}

for method, df in data_osc.items():
    if method == "cc3":
        continue
    
    merged = df.merge(cc3_ref, on="MOLECULE", how="inner")
    
    if column_to_compare in merged.columns and "CC3_REF" in merged.columns:
        error = maxe(merged[column_to_compare], merged["CC3_REF"])
        maxe_results[method] = error
    else:
        print(f"Skipping {method}: Missing required columns.")
        
all_osc_stats = {}

methods = set(mse_results) | set(mae_results) | set(sde_results) | set(maxe_results)

for method in methods:
    all_osc_stats[method] = {
        "MSE": mse_results.get(method, np.nan),
        "MAE": mae_results.get(method, np.nan),
        "SDE": sde_results.get(method, np.nan),
         "MAX": maxe_results.get(method, np.nan),
        }
    
osc_stats_df = pd.DataFrame.from_dict(all_osc_stats, orient="index")
osc_stats_df = osc_stats_df.sort_index()
output_path = "all_osc_stats.csv"
osc_stats_df.to_csv(output_path)

print(f"Saved error statistics to {output_path}")
