# Supplementary material for: Benchmarking Electronic-Structure Methods for the Description of Dark Transitions in Carbonyls at and Beyond the Franck–Condon Point
Source: J Phys Chem A. 2025 Sep 26;129(40):9355–67. doi: 10.1021/acs.jpca.5c05510 (PMC12516729; doi:10.1021/acs.jpca.5c05510)
Supplement: Supplementary file 2 [file jp5c05510_si_002.zip › dark-state-carbonyls-submission/single_point/template_input_files/bagel_templates/hf_vdz_template.json]

{ "bagel": [

{
  "title": "molecule",
  "basis": "cc-pVDZ",
  "df_basis": "cc-pvdz-jkfit",
  "angstrom": "true",
  "thresh_overlap": 1e-10,
  "geometry" : [
    {"atom": "C", "xyz": [5.386993900783800, 6.101610476666200, 5.893112809775800]},
    {"atom": "C", "xyz": [6.877237639783800, 6.028951868862400, 5.893122287889900]},
    {"atom": "O", "xyz": [7.610601015741900, 6.991015896488600, 5.893105201318700]},
    {"atom": "H", "xyz": [5.059664326668300, 7.132956410125200, 5.893109954747300]},
    {"atom": "H", "xyz": [4.999358052638100, 5.584288139539300, 6.766782042898300]},
    {"atom": "H", "xyz": [4.999368050454700, 5.584286531797400, 5.019439984604400]},
    {"atom": "H", "xyz": [7.297133983929400, 5.012108046520900, 5.893103838765500]}
  ]
},

{
  "title": "hf"
},
{
  "title": "save_ref",
  "file": "hf_vdz"
},
{
  "title": "print",
  "file": "hf_vdz.molden",
  "orbitals": "true"
}
]}
