# Supplementary material for: Benchmarking Electronic-Structure Methods for the Description of Dark Transitions in Carbonyls at and Beyond the Franck–Condon Point
Source: J Phys Chem A. 2025 Sep 26;129(40):9355–67. doi: 10.1021/acs.jpca.5c05510 (PMC12516729; doi:10.1021/acs.jpca.5c05510)
Supplement: Supplementary file 2 [file jp5c05510_si_002.zip › dark-state-carbonyls-submission/single_point/template_input_files/et_templates/cc2_template.inp]

system
   name: <Molecule> optimized at MP2/cc-pVTZ
   charge: 0
end system

memory
   available: 20
end memory

do
   restart
   response
end do

method
   hf
   cc2
end method

cc response
   eom
   dipole length
   transition moments
end cc response

solver scf
   gradient threshold: 1.0d-8
end solver scf

solver cholesky
   threshold: 1.0d-6
end solver cholesky

solver cc gs
   omega threshold: 1.0d-7
end solver cc gs

solver cc multipliers
   threshold: 1.0d-7
end solver cc multipliers

solver cc es
   residual threshold: 1.0d-5
   singlet states: 3
   algorithm: davidson
end solver cc es

solver cc response
  storage: memory
  threshold: 1.0d-3
end solver cc response

geometry
basis: aug-cc-pVDZ
end geometry
