# Supplementary material for: Benchmarking Electronic-Structure Methods for the Description of Dark Transitions in Carbonyls at and Beyond the Franck–Condon Point
Source: J Phys Chem A. 2025 Sep 26;129(40):9355–67. doi: 10.1021/acs.jpca.5c05510 (PMC12516729; doi:10.1021/acs.jpca.5c05510)
Supplement: Supplementary file 2 [file jp5c05510_si_002.zip › dark-state-carbonyls-submission/single_point/template_input_files/orca_templates/adc2_template.inp]

# ORCA template for ADC2 calculation

! sp ADC2 BASIS BASIS/C TightSCF
! PAL8

%MAXCORE 5000

%scf ConvForced true
end

%mdci
 nroots 3
end

*xyzfile 0 1 /home/bl22441/projects/weak-transitions/structures/MOLECULE/MOLECULE_mp2_vtz.xyz
