# Supplementary material for: Benchmarking Electronic-Structure Methods for the Description of Dark Transitions in Carbonyls at and Beyond the Franck–Condon Point
Source: J Phys Chem A. 2025 Sep 26;129(40):9355–67. doi: 10.1021/acs.jpca.5c05510 (PMC12516729; doi:10.1021/acs.jpca.5c05510)
Supplement: Supplementary file 2 [file jp5c05510_si_002.zip › dark-state-carbonyls-submission/structures/3hydroxypropanal/3hydroxypropanal_mp2_vtz.xyz]

11

O       8.193966076878899      8.049064628989200      5.916908721230900
C       8.599942664567701      6.907298166929200      5.841676947775800
C       7.732004148342100      5.701930924685600      5.996405819615900
C       6.307266797059500      6.052831168284800      6.361877264556500
O       5.676037256487300      6.804170793039700      5.347386933179600
H       9.662751774273801      6.715067903570800      5.643098616222900
H       7.757845634893300      5.157310927511000      5.052894894623600
H       8.189271917234100      5.049794803228500      6.740234081988400
H       6.298309934740200      6.586881335621800      7.311256920907200
H       5.725616940975200      5.146735211713400      6.483320916733200
H       6.142146214547800      7.645947046425900      5.327095483166000
