# Supplementary material for: Benchmarking Electronic-Structure Methods for the Description of Dark Transitions in Carbonyls at and Beyond the Franck–Condon Point
Source: J Phys Chem A. 2025 Sep 26;129(40):9355–67. doi: 10.1021/acs.jpca.5c05510 (PMC12516729; doi:10.1021/acs.jpca.5c05510)
Supplement: Supplementary file 2 [file jp5c05510_si_002.zip › dark-state-carbonyls-submission/structures/acetaldehyde/acetaldehyde_mp2_vtz.xyz]

7
process pk=25577, uuid=44b38254-bc1c-4c7c-afd3-8c4994db9a12 
C       5.386993900783800      6.101610476666200      5.893112809775800
C       6.877237639783800      6.028951868862400      5.893122287889900
O       7.610601015741900      6.991015896488600      5.893105201318700
H       5.059664326668300      7.132956410125200      5.893109954747300
H       4.999358052638100      5.584288139539300      6.766782042898300
H       4.999368050454700      5.584286531797400      5.019439984604400
H       7.297133983929400      5.012108046520900      5.893103838765500
