# Supplementary material for: Benchmarking Electronic-Structure Methods for the Description of Dark Transitions in Carbonyls at and Beyond the Franck–Condon Point
Source: J Phys Chem A. 2025 Sep 26;129(40):9355–67. doi: 10.1021/acs.jpca.5c05510 (PMC12516729; doi:10.1021/acs.jpca.5c05510)
Supplement: Supplementary file 2 [file jp5c05510_si_002.zip › dark-state-carbonyls-submission/structures/acetone/acetone_mp2_vtz.xyz]

10
UUID: 8527d80e-e1e8-4f5d-9482-16b1021a0c20 (pk: 25610)
C       5.860410421739300      5.635520617449500      5.896276073846000
C       7.135140899956600      6.430625786111200      5.896265118760300
C       8.409872326863701      5.635522158184600      5.896276291003800
O       7.135140143980600      7.644553685012300      5.896272787939000
H       5.009074005329500      6.302517832624600      5.896280018548900
H       5.825992518616100      4.991036132613400      6.770257525984700
H       5.825981141798500      4.991031609846500      5.022298621752000
H       8.444294567064800      4.991045201724900      6.770263179356800
H       8.444298724508000      4.991025635186200      5.022304309376300
H       9.261208020142901      6.302520291246800      5.896271543432400
