# Supplementary material for: Benchmarking Electronic-Structure Methods for the Description of Dark Transitions in Carbonyls at and Beyond the Franck–Condon Point
Source: J Phys Chem A. 2025 Sep 26;129(40):9355–67. doi: 10.1021/acs.jpca.5c05510 (PMC12516729; doi:10.1021/acs.jpca.5c05510)
Supplement: Supplementary file 2 [file jp5c05510_si_002.zip › dark-state-carbonyls-submission/structures/acrolein_scis/acrolein_scis_mp2_vtz.xyz]

8
Gibbs Energy: 8.114 kJ/mole, 3.7%
C       8.315723794043700      6.180057896032200      4.999997790721000
C       7.185316890798300      6.884597791574400      5.000069801882100
C       5.870586453453400      6.215000929665100      5.000285488181600
O       5.719766443352100      5.010432014446800      4.999844626249100
H       9.279940817651800      6.656565178802200      4.999878755504600
H       8.268335059697600      5.103826307799700      5.000076537459600
H       7.197046973817000      7.960864840872800      5.000001577572500
H       4.998726277186100      6.881940990806700      4.999852862429400
