# Supplementary material for: Benchmarking Electronic-Structure Methods for the Description of Dark Transitions in Carbonyls at and Beyond the Franck–Condon Point
Source: J Phys Chem A. 2025 Sep 26;129(40):9355–67. doi: 10.1021/acs.jpca.5c05510 (PMC12516729; doi:10.1021/acs.jpca.5c05510)
Supplement: Supplementary file 2 [file jp5c05510_si_002.zip › dark-state-carbonyls-submission/structures/acrolein_strans/acrolein_strans_mp2_vtz.xyz]

8
process pk=25598,uuid: 17ece027-52f3-47b7-8da0-2b890fafb484, Conf 1: 96.3%
C       5.951682374450700      6.161928428462000      4.999999421407100
C       7.100812268473400      6.836720198168800      4.999931397069400
C       8.376075037169301      6.118486063368800      4.999741336494200
O       9.464537684822799      6.654140292697500      5.000134097934100
H       4.996791755131600      6.657067149185800      5.000118353389100
H       5.956622921670100      5.083252396304500      4.999925794747800
H       7.138804955392800      7.911925913571300      5.000000422716700
H       8.281652162889200      5.021082548241300      5.000149296241600
