# Supplementary material for: Benchmarking Electronic-Structure Methods for the Description of Dark Transitions in Carbonyls at and Beyond the Franck–Condon Point
Source: J Phys Chem A. 2025 Sep 26;129(40):9355–67. doi: 10.1021/acs.jpca.5c05510 (PMC12516729; doi:10.1021/acs.jpca.5c05510)
Supplement: Supplementary file 2 [file jp5c05510_si_002.zip › dark-state-carbonyls-submission/structures/cyclobutanone/cyclobutanone_mp2_vtz.xyz]

11
UUID: 826058f3-cf28-43a1-8c5d-a2d8b973675a (pk: 44184)
O       6.879739201956300      9.087775208695300      6.460486891754500
C       6.879735573998900      7.922633619632600      6.173012726519800
C       7.975021657827200      6.878237427059000      5.996617324983000
C       6.879729006214700      5.810739173071700      6.223885710040300
C       5.784442990830100      6.878244241030900      5.996617349892400
H       8.332044410885800      6.885106368821600      4.970567303223100
H       8.817649292899800      6.927596923498300      6.674633103801600
H       6.879726374047000      4.966850365116700      5.548125760763500
H       6.879727912655600      5.454668055016900      7.246460925471700
H       4.941815660335900      6.927608969708700      6.674633125807800
H       5.427420278348700      6.885115408348300      4.970567327742100
