# Supplementary material for: Benchmarking Electronic-Structure Methods for the Description of Dark Transitions in Carbonyls at and Beyond the Franck–Condon Point
Source: J Phys Chem A. 2025 Sep 26;129(40):9355–67. doi: 10.1021/acs.jpca.5c05510 (PMC12516729; doi:10.1021/acs.jpca.5c05510)
Supplement: Supplementary file 2 [file jp5c05510_si_002.zip › dark-state-carbonyls-submission/structures/cyclopropanone/cyclopropanone_mp2_vtz.xyz]

8
UUID: f40eba6a-262f-486a-94ef-40c3df66b332 (pk: 25658)
O       6.323746902810000      7.682469484843500      5.918203821698200
C       6.323746979892600      6.483501876221700      5.918204104259800
C       5.540789076149600      5.250079155818800      5.918204643463800
C       7.106705041794100      5.250079255795700      5.918204661977900
H       5.051891263690400      4.949452329952500      6.829260488508300
H       5.051891414869700      4.949451404187300      5.007149023783400
H       7.595602772268700      4.949451547029400      5.007149065822500
H       7.595602858525000      4.949452506151100      6.829260530486200
