# Supplementary material for: Benchmarking Electronic-Structure Methods for the Description of Dark Transitions in Carbonyls at and Beyond the Franck–Condon Point
Source: J Phys Chem A. 2025 Sep 26;129(40):9355–67. doi: 10.1021/acs.jpca.5c05510 (PMC12516729; doi:10.1021/acs.jpca.5c05510)
Supplement: Supplementary file 2 [file jp5c05510_si_002.zip › dark-state-carbonyls-submission/structures/formaldehyde/formaldehyde_mp2_vtz.xyz]

4
UUID: 0c4e8381-fe8d-441a-aff7-28c8f9f8ee94 (pk: 25564)
C       5.587982900331200      5.931883885243300      5.000000001902900
O       6.795388561386300      5.931883112078500      5.000000002626800
H       5.008283129325400      6.862330975386600      5.000000002735200
H       5.008281918957100      5.001437547291600      5.000000002735200
