# Supplementary material for: Benchmarking Electronic-Structure Methods for the Description of Dark Transitions in Carbonyls at and Beyond the Franck–Condon Point
Source: J Phys Chem A. 2025 Sep 26;129(40):9355–67. doi: 10.1021/acs.jpca.5c05510 (PMC12516729; doi:10.1021/acs.jpca.5c05510)
Supplement: Supplementary file 2 [file jp5c05510_si_002.zip › dark-state-carbonyls-submission/structures/glycolaldehyde_broken/glycolaldehyde_broken_mp2_vtz.xyz]

8
G = 13.609 kJ/mole; 0.4%
O       8.292908165815501      6.432000975553300      5.276245497585500
C       7.399445512408900      6.070763675709800      6.005439413317100
C       5.995660502849100      6.611659518658400      5.939044830373800
O       5.057998812783400      5.757037870699200      6.555185101215000
H       7.557139420075400      5.317734501642800      6.791942370869600
H       5.754760020614200      6.846962382129200      4.905199245625700
H       5.981911385701600      7.541698009284100      6.500806588061300
H       4.928561049751800      4.996983446323100      5.984361322951900
