# Supplementary material for: Benchmarking Electronic-Structure Methods for the Description of Dark Transitions in Carbonyls at and Beyond the Franck–Condon Point
Source: J Phys Chem A. 2025 Sep 26;129(40):9355–67. doi: 10.1021/acs.jpca.5c05510 (PMC12516729; doi:10.1021/acs.jpca.5c05510)
Supplement: Supplementary file 2 [file jp5c05510_si_002.zip › dark-state-carbonyls-submission/structures/glycolaldehyde_hbonded/glycolaldehyde_hbonded_mp2_vtz.xyz]

8
E=0.0 ; UUID: 33b7ed97-6253-4dd0-8415-f496c2cc1bdb (pk: 25646) 
O       7.511562455831200      7.556237608079100      5.825501844572300
C       7.390050590282500      6.350643564168300      5.854303237078100
C       6.045595363555600      5.696984256906600      5.860375216311600
O       5.015923928051200      6.636333954967000      5.829613238953500
H       8.261703144512200      5.687266333254400      5.877240390399500
H       6.001101162452400      5.026822327471100      4.999831341734100
H       5.988183601987800      5.070190366372200      6.752281144969000
H       5.463626393327100      7.493689568781200      5.811492855981900
