# Supplementary material for: Benchmarking Electronic-Structure Methods for the Description of Dark Transitions in Carbonyls at and Beyond the Franck–Condon Point
Source: J Phys Chem A. 2025 Sep 26;129(40):9355–67. doi: 10.1021/acs.jpca.5c05510 (PMC12516729; doi:10.1021/acs.jpca.5c05510)
Supplement: Supplementary file 2 [file jp5c05510_si_002.zip › dark-state-carbonyls-submission/structures/glyoxal/glyoxal_mp2_vtz.xyz]

6
UUID: ecb3e201-bcb7-4d27-99e2-13c07de02000 (pk: 25590)
O       7.975321383448100      7.006432514580800      5.000002641423200
C       7.228269817546600      6.054859651010100      4.999897998187500
C       5.731341013161000      6.227599114721200      5.000470906177600
O       4.984289675893400      5.276026272228200      4.999839514619900
H       7.572713423805600      5.014559163841400      4.999979838934900
H       5.386897526145300      7.267899433618200      4.999810630656900
