# Supplementary material for: Benchmarking Electronic-Structure Methods for the Description of Dark Transitions in Carbonyls at and Beyond the Franck–Condon Point
Source: J Phys Chem A. 2025 Sep 26;129(40):9355–67. doi: 10.1021/acs.jpca.5c05510 (PMC12516729; doi:10.1021/acs.jpca.5c05510)
Supplement: Supplementary file 2 [file jp5c05510_si_002.zip › dark-state-carbonyls-submission/structures/mek/mek_mp2_vtz.xyz]

13
Process pk=44211, UUID=e1a54c01-377d-4955-9cdd-02617cd9399f 
C       5.774705055488100      6.262953983575100      5.896357985529500
C       7.153606321672400      5.644473765755700      5.896360719083100
C       8.262291408110499      6.664062437298800      5.896364601029000
C       9.662711077114800      6.120094975057000      5.896358356269600
O       8.036454366419800      7.857368199001800      5.896357361955100
H       5.638162059562000      6.890889741544000      5.023573691269800
H       5.007891234026300      5.496064455013800      5.896355250493900
H       5.638157768725700      6.890887819127300      6.769142985890000
H       7.300036934170600      5.000835174539500      5.030035553474800
H       7.300032899856700      5.000833607193300      6.762685286641900
H       9.817464436170701      5.493712931807200      5.022275419971200
H      10.375215270410999      6.933976953361300      5.896352199012800
H       9.817473418271399      5.493718526725200      6.770443629379200
