# Supplementary material for: Benchmarking Electronic-Structure Methods for the Description of Dark Transitions in Carbonyls at and Beyond the Franck–Condon Point
Source: J Phys Chem A. 2025 Sep 26;129(40):9355–67. doi: 10.1021/acs.jpca.5c05510 (PMC12516729; doi:10.1021/acs.jpca.5c05510)
Supplement: Supplementary file 2 [file jp5c05510_si_002.zip › dark-state-carbonyls-submission/structures/mek_rotated/mek_rotated_mp2_vtz.xyz]

13
Process pk=44211, UUID=e1a54c01-377d-4955-9cdd-02617cd9399f 
C       5.957716360441600      6.041535827306200      5.976426351920100
C       6.872155076804100      6.985046260999700      6.750639018264200
C       8.183553707854101      7.110645100754700      6.023927176819800
C       9.258867929454199      6.136068906180500      6.407308093614600
O       8.343634258798399      7.938577205790800      5.149332668019600
H       6.397450991610000      5.052922229490000      5.885249204442200
H       5.000598321036000      5.937049150346600      6.474931493884700
H       5.784801269522400      6.428597856211300      4.978114375660300
H       6.422788562966900      7.969903530440500      6.810175283379100
H       7.031426101856800      6.606948943805600      7.756626769865100
H       8.858958740580199      5.128285106246100      6.469403369656500
H      10.073254510231999      6.175244290407500      5.696498911540300
H       9.628500118842700      6.393782952020400      7.397023442933300
