# Supplementary material for: Benchmarking Electronic-Structure Methods for the Description of Dark Transitions in Carbonyls at and Beyond the Franck–Condon Point
Source: J Phys Chem A. 2025 Sep 26;129(40):9355–67. doi: 10.1021/acs.jpca.5c05510 (PMC12516729; doi:10.1021/acs.jpca.5c05510)
Supplement: Supplementary file 2 [file jp5c05510_si_002.zip › dark-state-carbonyls-submission/structures/mvk_scis/mvk_scis_mp2_vtz.xyz]

11
UUID: e6e665a3-955a-4449-82a3-b20ddea71e6a (pk: 44198)
C       9.401132795507801      6.512513956094400      5.773880632907900
C       8.142699828525700      6.084517644456600      5.837864124725500
C       7.006539171283900      7.010756744964500      5.604444292201400
C       5.638650077594000      6.405040553952900      5.701649656562900
O       7.178889882109300      8.188030480817000      5.350206229727700
H      10.233825035967000      5.852162683398000      5.940628548896200
H       9.593870157332500      7.548376844820300      5.549072576327400
H       7.918775994430600      5.055056432622600      6.060380493563000
H       5.543573793297700      5.596480469993700      4.981358515952700
H       5.498133471748100      5.972288983168800      6.688877680061200
H       4.883478312203700      7.156635585711300      5.516316439074000
