# Supplementary material for: Benchmarking Electronic-Structure Methods for the Description of Dark Transitions in Carbonyls at and Beyond the Franck–Condon Point
Source: J Phys Chem A. 2025 Sep 26;129(40):9355–67. doi: 10.1021/acs.jpca.5c05510 (PMC12516729; doi:10.1021/acs.jpca.5c05510)
Supplement: Supplementary file 2 [file jp5c05510_si_002.zip › dark-state-carbonyls-submission/structures/mvk_strans/mvk_strans_mp2_vtz.xyz]

11
UUID: 0ecb0064-d464-4ee7-8956-19aae50febeb (pk: 44239)
C       9.028386939231000      5.961888268468100      5.899467668098600
C       8.401984795483200      7.138099202836600      5.899461784657800
C       6.936799659824100      7.303959221677000      5.899460594621900
C       6.070054587766100      6.077032827414700      5.899464627944500
O       6.455264734529300      8.424456900721699      5.899449788248500
H       8.484377692604900      5.033137216463800      5.899472113316700
H      10.103218015534001      5.904976159167600      5.899468211256900
H       8.957962071573000      8.060234194464901      5.899457195895300
H       6.271034153630000      5.468726985942300      5.022807362388600
H       6.271030107472800      5.468736149641000      6.776129145773400
H       5.033380242351400      6.384820873202300      5.899460507797900
