# Supplementary material for: Benchmarking Electronic-Structure Methods for the Description of Dark Transitions in Carbonyls at and Beyond the Franck–Condon Point
Source: J Phys Chem A. 2025 Sep 26;129(40):9355–67. doi: 10.1021/acs.jpca.5c05510 (PMC12516729; doi:10.1021/acs.jpca.5c05510)
Supplement: Supplementary file 2 [file jp5c05510_si_002.zip › dark-state-carbonyls-submission/structures/trifluoroacetaldehyde/trifluoroacetaldehyde_mp2_vtz.xyz]

7
pk=25638, uuid: a81fc5a7-0dac-4c2a-bd3c-c7ae495bd982
O       7.746873527481300      6.988138535174800      6.087069857062900
C       7.034996592249200      6.020566584679300      6.088090441576500
C       5.513243026643800      6.114117229809300      6.087584306041500
F       5.036883833535100      5.488301382170200      5.006553214540600
F       5.085299810388700      7.361244332880300      6.087382382257600
F       5.036252895132600      5.488453496097100      7.168413446118000
H       7.405510974569300      4.990876529188900      6.086990072402900
